# Supplementary material for: A pipeline for the de novo assembly of the Themira biloba (Sepsidae: Diptera) transcriptome using a multiple k-mer length approach
Source: BMC Genomics. 2014 Mar 12;15(1):188. doi: 10.1186/1471-2164-15-188 (PMC4008362; doi:10.1186/1471-2164-15-188)
Supplement: Supplementary file 1 — Additional file 1: FastQC reports for untrimmed and trimmed sequence reads. Quality reports generated before and after quality filtering and trimming show an improvement in multiple quality metrics. (ZIP 2 MB) [file 12864_2013_7026_MOESM1_ESM.zip]

Archive with 84 entries (68 files):
- FastQC/sep1-1-upper_fastqc.zip
- FastQC/sep1-1-upper_fastqc/
- FastQC/sep1-1-upper_fastqc/sep1-1-upper_fastqc/
- FastQC/sep1-1-upper_fastqc/sep1-1-upper_fastqc/fastqc_data.txt
- FastQC/sep1-1-upper_fastqc/sep1-1-upper_fastqc/fastqc_report.html
- FastQC/sep1-1-upper_fastqc/sep1-1-upper_fastqc/Icons/
- FastQC/sep1-1-upper_fastqc/sep1-1-upper_fastqc/Icons/error.png
- FastQC/sep1-1-upper_fastqc/sep1-1-upper_fastqc/Icons/fastqc_icon.png
- FastQC/sep1-1-upper_fastqc/sep1-1-upper_fastqc/Icons/tick.png
- FastQC/sep1-1-upper_fastqc/sep1-1-upper_fastqc/Icons/warning.png
- FastQC/sep1-1-upper_fastqc/sep1-1-upper_fastqc/Images/
- FastQC/sep1-1-upper_fastqc/sep1-1-upper_fastqc/Images/duplication_levels.png
- FastQC/sep1-1-upper_fastqc/sep1-1-upper_fastqc/Images/kmer_profiles.png
- FastQC/sep1-1-upper_fastqc/sep1-1-upper_fastqc/Images/per_base_gc_content.png
- FastQC/sep1-1-upper_fastqc/sep1-1-upper_fastqc/Images/per_base_n_content.png
- FastQC/sep1-1-upper_fastqc/sep1-1-upper_fastqc/Images/per_base_quality.png
- FastQC/sep1-1-upper_fastqc/sep1-1-upper_fastqc/Images/per_base_sequence_content.png
- FastQC/sep1-1-upper_fastqc/sep1-1-upper_fastqc/Images/per_sequence_gc_content.png
- FastQC/sep1-1-upper_fastqc/sep1-1-upper_fastqc/Images/per_sequence_quality.png
- FastQC/sep1-1-upper_fastqc/sep1-1-upper_fastqc/Images/sequence_length_distribution.png
- FastQC/sep1-1-upper_fastqc/sep1-1-upper_fastqc/summary.txt
- FastQC/sep1-filtered_fastqc.zip
- FastQC/sep1-filtered_fastqc/
- FastQC/sep1-filtered_fastqc/sep1-filtered_fastqc/
- FastQC/sep1-filtered_fastqc/sep1-filtered_fastqc/fastqc_data.txt
- FastQC/sep1-filtered_fastqc/sep1-filtered_fastqc/fastqc_report.html
- FastQC/sep1-filtered_fastqc/sep1-filtered_fastqc/Icons/
- FastQC/sep1-filtered_fastqc/sep1-filtered_fastqc/Icons/error.png
- FastQC/sep1-filtered_fastqc/sep1-filtered_fastqc/Icons/fastqc_icon.png
- FastQC/sep1-filtered_fastqc/sep1-filtered_fastqc/Icons/tick.png
- FastQC/sep1-filtered_fastqc/sep1-filtered_fastqc/Icons/warning.png
- FastQC/sep1-filtered_fastqc/sep1-filtered_fastqc/Images/
- FastQC/sep1-filtered_fastqc/sep1-filtered_fastqc/Images/duplication_levels.png
- FastQC/sep1-filtered_fastqc/sep1-filtered_fastqc/Images/kmer_profiles.png
- FastQC/sep1-filtered_fastqc/sep1-filtered_fastqc/Images/per_base_gc_content.png
- FastQC/sep1-filtered_fastqc/sep1-filtered_fastqc/Images/per_base_n_content.png
- FastQC/sep1-filtered_fastqc/sep1-filtered_fastqc/Images/per_base_quality.png
- FastQC/sep1-filtered_fastqc/sep1-filtered_fastqc/Images/per_base_sequence_content.png
- FastQC/sep1-filtered_fastqc/sep1-filtered_fastqc/Images/per_sequence_gc_content.png
- FastQC/sep1-filtered_fastqc/sep1-filtered_fastqc/Images/per_sequence_quality.png
- FastQC/sep1-filtered_fastqc/sep1-filtered_fastqc/Images/sequence_length_distribution.png
- FastQC/sep1-filtered_fastqc/sep1-filtered_fastqc/summary.txt
- FastQC/sep2-1-upper_fastqc.zip
- FastQC/sep2-1-upper_fastqc/
- FastQC/sep2-1-upper_fastqc/sep2-1-upper_fastqc/
- FastQC/sep2-1-upper_fastqc/sep2-1-upper_fastqc/fastqc_data.txt
- FastQC/sep2-1-upper_fastqc/sep2-1-upper_fastqc/fastqc_report.html
- FastQC/sep2-1-upper_fastqc/sep2-1-upper_fastqc/Icons/
- FastQC/sep2-1-upper_fastqc/sep2-1-upper_fastqc/Icons/error.png
- FastQC/sep2-1-upper_fastqc/sep2-1-upper_fastqc/Icons/fastqc_icon.png
- FastQC/sep2-1-upper_fastqc/sep2-1-upper_fastqc/Icons/tick.png
- FastQC/sep2-1-upper_fastqc/sep2-1-upper_fastqc/Icons/warning.png
- FastQC/sep2-1-upper_fastqc/sep2-1-upper_fastqc/Images/
- FastQC/sep2-1-upper_fastqc/sep2-1-upper_fastqc/Images/duplication_levels.png
- FastQC/sep2-1-upper_fastqc/sep2-1-upper_fastqc/Images/kmer_profiles.png
- FastQC/sep2-1-upper_fastqc/sep2-1-upper_fastqc/Images/per_base_gc_content.png
- FastQC/sep2-1-upper_fastqc/sep2-1-upper_fastqc/Images/per_base_n_content.png
- FastQC/sep2-1-upper_fastqc/sep2-1-upper_fastqc/Images/per_base_quality.png
- FastQC/sep2-1-upper_fastqc/sep2-1-upper_fastqc/Images/per_base_sequence_content.png
- FastQC/sep2-1-upper_fastqc/sep2-1-upper_fastqc/Images/per_sequence_gc_content.png
- FastQC/sep2-1-upper_fastqc/sep2-1-upper_fastqc/Images/per_sequence_quality.png
- FastQC/sep2-1-upper_fastqc/sep2-1-upper_fastqc/Images/sequence_length_distribution.png
- FastQC/sep2-1-upper_fastqc/sep2-1-upper_fastqc/summary.txt
- FastQC/sep2-filtered_fastqc.zip
- FastQC/sep2-filtered_fastqc/
- FastQC/sep2-filtered_fastqc/sep2-filtered_fastqc/
- FastQC/sep2-filtered_fastqc/sep2-filtered_fastqc/fastqc_data.txt
- FastQC/sep2-filtered_fastqc/sep2-filtered_fastqc/fastqc_report.html
- FastQC/sep2-filtered_fastqc/sep2-filtered_fastqc/Icons/
- FastQC/sep2-filtered_fastqc/sep2-filtered_fastqc/Icons/error.png
- FastQC/sep2-filtered_fastqc/sep2-filtered_fastqc/Icons/fastqc_icon.png
- FastQC/sep2-filtered_fastqc/sep2-filtered_fastqc/Icons/tick.png
- FastQC/sep2-filtered_fastqc/sep2-filtered_fastqc/Icons/warning.png
- FastQC/sep2-filtered_fastqc/sep2-filtered_fastqc/Images/
- FastQC/sep2-filtered_fastqc/sep2-filtered_fastqc/Images/duplication_levels.png
- FastQC/sep2-filtered_fastqc/sep2-filtered_fastqc/Images/kmer_profiles.png
- FastQC/sep2-filtered_fastqc/sep2-filtered_fastqc/Images/per_base_gc_content.png
- FastQC/sep2-filtered_fastqc/sep2-filtered_fastqc/Images/per_base_n_content.png
- FastQC/sep2-filtered_fastqc/sep2-filtered_fastqc/Images/per_base_quality.png
- FastQC/sep2-filtered_fastqc/sep2-filtered_fastqc/Images/per_base_sequence_content.png
- FastQC/sep2-filtered_fastqc/sep2-filtered_fastqc/Images/per_sequence_gc_content.png
- FastQC/sep2-filtered_fastqc/sep2-filtered_fastqc/Images/per_sequence_quality.png
- FastQC/sep2-filtered_fastqc/sep2-filtered_fastqc/Images/sequence_length_distribution.png
- FastQC/sep2-filtered_fastqc/sep2-filtered_fastqc/summary.txt
