# Supplementary material for: A pipeline for the de novo assembly of the Themira biloba (Sepsidae: Diptera) transcriptome using a multiple k-mer length approach
Source: BMC Genomics. 2014 Mar 12;15(1):188. doi: 10.1186/1471-2164-15-188 (PMC4008362; doi:10.1186/1471-2164-15-188)
Supplement: Supplementary file 1 — Additional file 1: FastQC reports for untrimmed and trimmed sequence reads. Quality reports generated before and after quality filtering and trimming show an improvement in multiple quality metrics. (ZIP 2 MB) [file 12864_2013_7026_MOESM1_ESM.zip › FastQC/sep1-1-upper_fastqc/sep1-1-upper_fastqc/fastqc_data.txt]

##FastQC	0.10.1
>>Basic Statistics	pass
#Measure	Value	
Filename	sep1-1-upper.fastq	
File type	Conventional base calls	
Encoding	Sanger / Illumina 1.9	
Total Sequences	753407	
Filtered Sequences	0	
Sequence length	50-1201	
%GC	45	
>>END_MODULE
>>Per base sequence quality	fail
#Base	Mean	Median	Lower Quartile	Upper Quartile	10th Percentile	90th Percentile
1	38.91189357146934	40.0	37.0	40.0	37.0	40.0
2	38.90817844803672	40.0	37.0	40.0	37.0	40.0
3	38.90588752161846	40.0	37.0	40.0	37.0	40.0
4	38.88050814499998	40.0	37.0	40.0	37.0	40.0
5	38.876352356694326	40.0	37.0	40.0	37.0	40.0
6	38.87146787858355	40.0	37.0	40.0	37.0	40.0
7	38.84953152811163	40.0	37.0	40.0	37.0	40.0
8	38.804452307982274	40.0	37.0	40.0	37.0	40.0
9	38.7641155444534	40.0	37.0	40.0	37.0	40.0
10-14	38.593143413852005	40.0	37.0	40.0	37.0	40.0
15-19	37.04932234502732	40.0	37.4	40.0	28.2	40.0
20-24	36.133252013851745	40.0	36.0	40.0	23.6	40.0
25-29	35.92135538958358	40.0	34.8	40.0	23.2	40.0
30-34	36.01310314345367	40.0	35.0	40.0	23.8	40.0
35-39	36.064716945820784	40.0	35.0	40.0	24.0	40.0
40-44	36.04205110916145	40.0	35.0	40.0	24.0	40.0
45-49	35.99652246395374	40.0	35.0	40.0	24.0	40.0
50-59	35.79145498199801	39.7	35.0	40.0	23.3	40.0
60-69	35.40293147688554	39.0	34.7	40.0	23.0	40.0
70-79	35.29925665695926	39.0	34.0	40.0	22.7	40.0
80-89	35.19708296049588	39.0	34.0	40.0	21.7	40.0
90-99	35.02810893000883	39.0	33.8	40.0	21.0	40.0
100-149	34.600253491626326	39.0	32.38	40.0	20.08	40.0
150-199	33.81901493465688	38.98	30.14	40.0	18.22	40.0
200-249	32.489621929881864	37.38	26.3	40.0	16.28	40.0
250-299	31.29044123471644	35.8	23.64	40.0	14.16	40.0
300-349	29.77363491096137	32.94	20.72	40.0	12.46	40.0
350-399	27.478814635497884	28.7	17.86	38.78	11.22	40.0
400-449	23.78779346182214	23.64	15.04	32.64	11.0	37.38
450-499	20.209346772879822	18.8	12.54	27.02	11.0	32.66
500-599	15.284581269051271	13.21	11.0	18.67	10.99	24.93
600-699	12.271095588626093	11.0	11.0	13.71	8.41	17.7
700-799	11.690613996817977	11.0	11.0	13.0	8.0	16.0
800-899	11.535203174141614	11.0	11.0	13.0	8.0	15.97
900-999	11.37818289255047	11.0	11.0	12.78	8.0	15.73
1000-1099	11.136234062382893	11.0	10.86	12.08	7.79	15.22
1100-1199	11.143209524989558	11.0	9.86	12.07	7.68	15.22
1200-1201	6.282608695652174	0.0	0.0	0.0	0.0	0.0
>>END_MODULE
>>Per sequence quality scores	pass
#Quality	Count
9	3.0
10	41.0
11	181.0
12	854.0
13	2413.0
14	5711.0
15	9892.0
16	13150.0
17	14495.0
18	16202.0
19	17738.0
20	19279.0
21	20743.0
22	22052.0
23	23051.0
24	23648.0
25	25031.0
26	25768.0
27	25225.0
28	23990.0
29	23284.0
30	27699.0
31	34594.0
32	41125.0
33	45558.0
34	49978.0
35	58339.0
36	71856.0
37	74502.0
38	34348.0
39	2647.0
40	10.0
>>END_MODULE
>>Per base sequence content	fail
#Base	G	A	T	C
1	100.0	0.0	0.0	0.0
2	0.0	100.0	0.0	0.0
3	0.0	0.0	0.0	100.0
4	0.0	0.0	100.0	0.0
5	0.013007577577590863	99.68250892280003	0.013538499111370082	0.29094500051101196
6	5.309222384743419E-4	0.5284003578415887	0.06755985484586001	99.40350886507407
7	0.011414812976253207	99.34179002849721	0.004911024187457775	0.6418841343390757
8	0.5249493632915055	0.08866401382521509	0.21409439266477834	99.1722922302185
9	76.70634862697054	0.6240982629574718	22.56761617558637	0.10193693448561003
10-14	19.997669250754374	35.37010200877137	27.495302000595164	17.136926739879094
15-19	24.01266293238472	16.807188935198706	40.854495739201994	18.325652393214583
20-24	20.99150727487084	24.441612149712586	35.082964083452815	19.483916491963754
25-29	22.87299283095126	28.153011563290136	28.64038157052184	20.33361403523676
30-34	22.570209092118247	26.428294377617835	29.789739754528682	21.211756775735235
35-39	22.465656539912327	26.928819621436094	29.528234062255756	21.077289776395826
40-44	22.401322356879184	27.350523335584697	29.091028320441097	21.15712598709502
45-49	22.657458254024853	27.425020795659314	28.54592873693285	21.37159221338298
50-59	22.725591885385438	27.4031292194186	27.939125254152646	21.932153641043318
60-69	22.874408933562666	26.600410464002845	28.250940120897074	22.274240481537422
70-79	23.030494037501338	26.872532566173696	27.954353611891968	22.142619784432995
80-89	23.004681731941773	27.200816063424345	27.530072402369775	22.26442980226411
90-99	22.884970255249222	27.228861934709798	27.516330927188214	22.369836882852763
100-149	22.864043415741282	26.936034448613388	27.382886488393755	22.817035647251576
150-199	23.117647321155207	26.766555627007687	27.136123470140355	22.979673581696748
200-249	22.986708594784286	26.804806515193768	27.22575365121816	22.982731238803783
250-299	22.98309801766466	26.933250668212583	27.14955604914271	22.93409526498005
300-349	22.989825407356932	27.06648941584501	26.981208618277602	22.96247655852046
350-399	23.194647305963777	26.991045734019544	26.901606419415998	22.912700540600685
400-449	23.41916661327521	26.957611067630715	26.662813803114787	22.960408515979292
450-499	24.31157796573981	26.701042903379307	26.268744508750164	22.718634622130715
500-599	24.418938058637142	28.321789491253057	26.923854990819425	20.33541745929038
600-699	23.757711965811605	29.693903539764328	27.48488228732461	19.063502207099464
700-799	24.50387391083971	28.636390280569763	26.34397293951734	20.515762869073193
800-899	25.141749093383797	28.288103517391182	25.96903054993614	20.601116839288878
900-999	25.158803327018347	28.715288682666884	25.776793945718136	20.349114044596632
1000-1099	25.007499113741105	29.374710261514547	25.614245589157647	20.003545035586704
1100-1199	23.94274771997014	30.417707961442343	25.124143974554542	20.515400344032976
1200-1201	28.888888888888886	25.555555555555554	26.666666666666668	18.88888888888889
>>END_MODULE
>>Per base GC content	fail
#Base	%GC
1	100.0
2	0.0
3	100.0
4	0.0
5	0.3039525780886029
6	99.40403978731254
7	0.6532989473153289
8	99.69724159351001
9	76.80828556145616
10-14	37.13459599063347
15-19	42.338315325599304
20-24	40.475423766834595
25-29	43.206606866188025
30-34	43.781965867853486
35-39	43.542946316308154
40-44	43.558448343974206
45-49	44.029050467407835
50-59	44.657745526428755
60-69	45.14864941510008
70-79	45.173113821934336
80-89	45.269111534205884
90-99	45.25480713810199
100-149	45.68107906299286
150-199	46.097320902851955
200-249	45.96943983358807
250-299	45.91719328264471
300-349	45.95230196587739
350-399	46.10734784656446
400-449	46.3795751292545
450-499	47.03021258787053
500-599	44.75435551792752
600-699	42.82121417291107
700-799	45.0196367799129
800-899	45.74286593267268
900-999	45.50791737161498
1000-1099	45.01104414932781
1100-1199	44.45814806400312
1200-1201	47.77777777777778
>>END_MODULE
>>Per sequence GC content	fail
#GC Content	Count
0	0.0
1	0.4
2	2.283333333333333
3	4.076190476190477
4	5.717857142857143
5	7.433333333333335
6	12.043253968253962
7	13.174999999999992
8	16.952777777777765
9	20.468290043290025
10	27.35753968253967
11	35.16392496392495
12	44.13062770562776
13	59.29390331890343
14	233.40566378066035
15	557.0681096681209
16	527.0861471861577
17	562.5824675324758
18	516.9591269841395
19	435.3840909091007
20	481.8376984127146
21	649.3696248196273
22	622.3576479076469
23	1143.0409812409862
24	1432.162337662372
25	2491.810425685484
26	3145.3678210677217
27	2432.908730158716
28	1655.8935064935151
29	1437.1428932179056
30	1363.5031385281286
31	1438.6911976912022
32	1687.568362193441
33	1885.5220057721667
34	2053.888888889118
35	2275.1860028861834
36	2342.0541486293037
37	2328.283297258444
38	2415.950072150161
39	2779.681709956639
40	3098.5923520921
41	3261.383982683595
42	3754.153391052591
43	4098.939285713167
44	4203.363347762325
45	4555.6327200571
46	5027.930194804991
47	5700.772582972658
48	6377.2580808087
49	7281.306746032883
50	7980.785209236782
51	8217.771031747454
52	8587.235678211284
53	8554.442604618045
54	8016.277236653308
55	7624.377561328115
56	6757.922474747604
57	5629.293362192675
58	4830.340692639797
59	3793.9083694072833
60	2764.5081168828906
61	2052.643434343768
62	1441.20407647919
63	941.8290043289792
64	658.5611832611772
65	439.06836219336617
66	289.0813492063461
67	222.43813131312848
68	144.27146464646475
69	76.38578643578659
70	39.070238095238125
71	20.851984126984124
72	12.552380952380945
73	7.547619047619051
74	8.21904761904762
75	5.358333333333333
76	1.092857142857143
77	1.1666666666666665
78	0.5
79	0.2
80	0.0
81	0.0
82	0.0
83	0.0
84	0.0
85	0.0
86	0.0
87	0.0
88	0.0
89	0.0
90	0.0
91	0.0
92	0.0
93	0.0
94	0.0
95	0.0
96	0.0
97	0.0
98	0.0
99	0.0
100	0.0
>>END_MODULE
>>Per base N content	pass
#Base	N-Count
1	0.0
2	0.0
3	0.0
4	0.0
5	0.0
6	1.3273038344480473E-4
7	0.0
8	1.3273038344480473E-4
9	0.0
10-14	1.5927646013376567E-4
15-19	0.0035837203530097277
20-24	0.004353556576989596
25-29	0.007618724009731792
30-34	0.008547836693845425
35-39	0.010060963065116198
40-44	0.011335174746186324
45-49	0.01656475185391163
50-59	0.03388659763162813
60-69	0.06367685027245515
70-79	0.0805325610562537
80-89	0.09354704639641374
90-99	0.1078721859364792
100-149	0.14043972150074704
150-199	0.18514549394490804
200-249	0.2539044669442015
250-299	0.31051913153235244
300-349	0.3816135536922638
350-399	0.4720134258410157
400-449	0.6605744424800734
450-499	1.2606561190176546
500-599	2.738986922771126
600-699	4.460357044856584
700-799	4.189260708204685
800-899	4.159317811837151
900-999	3.722091628220009
1000-1099	3.679869720529523
1100-1199	2.620101137800253
1200-1201	4.25531914893617
>>END_MODULE
>>Sequence Length Distribution	warn
#Length	Count
50-99	572.0
100-149	1389.0
150-199	2594.0
200-249	4926.0
250-299	6523.0
300-349	7673.0
350-399	9788.0
400-449	20927.0
450-499	161786.0
500-549	341297.0
550-599	105933.0
600-649	44694.0
650-699	21168.0
700-749	9742.0
750-799	5595.0
800-849	3468.0
850-899	2060.0
900-949	1335.0
950-999	756.0
1000-1049	452.0
1050-1099	266.0
1100-1149	152.0
1150-1199	219.0
1200-1202	92.0
>>END_MODULE
>>Sequence Duplication Levels	warn
#Total Duplicate Percentage	41.528227152039236
#Duplication Level	Relative count
1	100.0
2	12.962618329797397
3	4.4143372911006065
4	2.0669718737980918
5	1.1836081438195556
6	0.7853500576915919
7	0.508058212677262
8	0.372203818811181
9	0.2605426731678267
10++	1.514249202863488
>>END_MODULE
>>Overrepresented sequences	warn
#Sequence	Count	Percentage	Possible Source
GACTACACGACGACTCTTTCGTACTAAAATATTATATATTATTAAAGATA	2079	0.2759464671817491	No Hit
GACTACACGACGACTGTCCTTTCGTACTAAAATATTATATATTATTAAAG	1839	0.2440911751549959	No Hit
GACTACACGACGACTTTTCGTACTAAAATATTATATATTATTAAAGATAG	1026	0.13618137341436964	No Hit
>>END_MODULE
>>Kmer Content	fail
#Sequence	Count	Obs/Exp Overall	Obs/Exp Max	Max Obs/Exp Position
TTTTT	2568130	4.461569	30.35985	1100-1196
AAAAA	2266860	3.997711	32.33853	1100-1196
CGGCG	857165	3.4879947	7.0572214	500-599
ACTAC	1300375	3.2879417	976.22565	2
CGACG	825770	2.870249	269.0451	8
ACACG	930530	2.7627397	883.72345	5
TCGGC	790370	2.738973	5.7304454	500-599
TACAC	1063775	2.6897087	973.3377	4
CTACA	1033020	2.6119463	974.9806	3
ACGAC	858975	2.5502934	229.98888	7
GTCGG	742315	2.5113683	7.8084927	500-599
GACTA	999210	2.4664772	955.9699	1
GTGGT	867695	2.4406195	7.414186	500-599
CGTCG	693740	2.404108	5.538212	10-14
ACGTA	971525	2.3981392	542.0791	7
TGTTG	985305	2.360204	7.5852666	15-19
GACGA	805035	2.3334002	224.3941	9
GGTCG	687620	2.3263266	7.932662	500-599
CACAC	740505	2.2520225	5.0992827	500-599
TTGTT	1085555	2.2145047	5.252718	20-24
TCGTC	714680	2.1091857	14.75052	10-14
GTAGT	846460	2.0337074	527.62366	9
TTTTA	1163560	2.0275083	12.417739	1100-1196
CACGT	683255	2.0225031	649.8816	6
GGCAC	570605	1.9833349	5.2215543	500-599
GGCGT	584380	1.9770494	5.510282	500-599
TAAAA	1117625	1.9650774	16.996181	1100-1196
CGTAG	674960	1.9505152	634.4036	8
GCGTC	544815	1.8880188	5.464074	500-599
TTAAA	1075090	1.8846257	17.2396	1100-1196
TTTAA	1075345	1.8794245	15.784627	1100-1196
GTACG	604340	1.7464356	11.438657	700-799
TAGTA	846690	1.7376235	90.294785	10-14
CGTAC	581955	1.722645	10.507435	700-799
CTCGT	567755	1.6755761	52.063614	10-14
CACGA	558200	1.6572934	231.81224	6
AAAAC	723340	1.5297314	18.579098	1100-1196
GTTTT	727100	1.4832655	11.671817	1100-1196
TCGTG	505455	1.4562991	24.879633	10-14
AGTAT	705895	1.448676	90.85357	10-14
AAACG	555585	1.3755428	16.644669	1100-1196
CGTGG	404740	1.369299	6.9839077	10-14
CGACT	461030	1.3646948	46.604076	10-14
CCGGT	391085	1.3552781	12.39906	900-999
AACGG	465380	1.3489075	14.724965	1100-1196
ACCGG	387220	1.345917	13.525559	1100-1196
CGTTT	539415	1.3235396	10.415911	1100-1196
TGTTT	646795	1.3194454	8.519735	15-19
ATGGC	451075	1.3035271	5.227832	10-14
TACGT	526985	1.2969267	9.373791	700-799
CCGTT	434390	1.2819852	9.229321	1100-1196
ACTCG	424650	1.2570065	54.341915	10-14
GTATG	519515	1.2481885	50.615807	10-14
AACGT	490225	1.2100848	10.415884	1100-1196
ACGGT	413280	1.1943061	9.574727	800-899
ATGCC	395575	1.1709416	5.0313478	10-14
ACGTT	472080	1.1618038	7.5742426	900-999
GGGGA	348345	1.1539843	5.1168556	500-599
AAACC	453045	1.1489471	17.593578	1100-1196
ACCGT	387620	1.1473941	8.302333	800-899
AACCG	384875	1.1426922	13.294256	1100-1196
CGGTT	389345	1.1217669	11.171383	800-899
CTACT	439085	1.1068809	218.27786	8
ACACT	431885	1.0920024	219.23518	5
AGGGG	327220	1.084002	5.8863235	1100-1196
GGTTT	450470	1.0790579	14.53532	1100-1196
CGTGC	306000	1.060422	6.3477674	10-14
CCTCC	291250	1.0589937	6.168442	1100-1196
CGTGT	352240	1.0148615	11.029055	10-14
TCCGG	285310	0.98872215	5.7284408	900-999
GTATT	482680	0.98761404	9.252707	10-14
CGTAA	396325	0.9782996	8.557532	1100-1196
TCGTA	397185	0.9774848	6.4395924	10-14
CGGTA	338195	0.9773237	9.01963	900-999
GGGGG	251975	0.9772342	33.077778	1100-1196
ATGTT	470890	0.9634906	7.947473	10-14
TACGG	332720	0.961502	8.202521	900-999
TTACG	383745	0.94440836	7.146996	800-899
TTTAC	447660	0.9382344	7.3505726	1100-1196
TACCG	315915	0.93514	8.608085	800-899
GTAAA	453330	0.9331444	10.311932	1100-1196
ATGTC	376130	0.9256679	5.354482	10-14
CCGTA	309865	0.9172313	6.808853	800-899
TACTC	362090	0.9127857	218.29736	9
CCGGG	222545	0.905585	23.830698	1100-1196
CACTA	351855	0.88965017	219.11786	6
CCCGG	212915	0.8874681	19.674974	1100-1196
GGTAC	301900	0.87243766	6.63129	700-799
TAAAC	413125	0.87106586	9.717209	1100-1196
TAACG	338900	0.8365502	9.522012	800-899
GTACC	281065	0.83198047	5.843243	700-799
GTTTA	401690	0.82189995	9.528382	1100-1196
TATGT	399550	0.81752133	17.975721	10-14
ACGGG	239335	0.8121413	13.131879	1000-1099
GTAAC	328230	0.8102119	7.7470527	800-899
CGGGT	236430	0.7998798	12.017771	1000-1099
CCCGT	223365	0.79288006	8.790073	1100-1196
ACCCG	221825	0.78977996	11.793576	1100-1196
GTTAC	315710	0.7769723	7.567409	800-899
TTAAC	368750	0.77517235	7.795719	900-999
GTATC	313775	0.7722102	31.986017	10-14
GACTG	265995	0.7686785	21.303265	10-14
CGTTA	310790	0.764864	7.5087466	800-899
GTTAA	369885	0.7590981	8.31419	1100-1196
GGTCC	217010	0.75203323	5.10764	800-899
TATCG	305095	0.7508484	9.593394	10-14
CGGGG	188285	0.7479834	22.285332	1100-1196
GGTTC	255840	0.7371172	5.733961	900-999
ACTGT	298120	0.73368275	8.991823	10-14
CCCCG	171055	0.730327	14.144596	1100-1196
AAAGG	300080	0.72531307	6.184503	1100-1196
GACTC	239950	0.71027595	12.077677	10-14
CCCCC	157045	0.6868166	24.336708	1100-1196
TATGC	277555	0.6830716	12.2953825	10-14
GGGTT	238380	0.6705062	17.663235	1100-1196
TATGG	277230	0.66607374	11.5884075	10-14
GGTAA	275615	0.6641836	9.591516	1100-1196
TTACC	262865	0.66265124	8.893435	1100-1196
AAGGG	231830	0.6560079	7.2856054	1100-1196
GGGGT	195060	0.64425135	17.525904	1100-1196
AACCC	211825	0.6442018	16.323729	1100-1196
TATCA	303150	0.63727057	5.0138206	10-14
GTATA	309565	0.6353061	13.913891	10-14
ACCCC	168790	0.61556995	13.033954	1100-1196
GGGTA	206605	0.58287716	10.088577	1100-1196
TACCC	186245	0.5647108	7.089381	1100-1196
TAACC	208610	0.52746135	7.9566813	1100-1196
GGTTA	218995	0.5261581	8.950935	1000-1099
TATCC	197520	0.49792436	6.623495	10-14
TATCT	211385	0.44303417	8.022935	10-14
>>END_MODULE
