# Supplementary material for: A pipeline for the de novo assembly of the Themira biloba (Sepsidae: Diptera) transcriptome using a multiple k-mer length approach
Source: BMC Genomics. 2014 Mar 12;15(1):188. doi: 10.1186/1471-2164-15-188 (PMC4008362; doi:10.1186/1471-2164-15-188)
Supplement: Supplementary file 1 — Additional file 1: FastQC reports for untrimmed and trimmed sequence reads. Quality reports generated before and after quality filtering and trimming show an improvement in multiple quality metrics. (ZIP 2 MB) [file 12864_2013_7026_MOESM1_ESM.zip › FastQC/sep1-1-upper_fastqc/sep1-1-upper_fastqc/summary.txt]

PASS	Basic Statistics	sep1-1-upper.fastq
FAIL	Per base sequence quality	sep1-1-upper.fastq
PASS	Per sequence quality scores	sep1-1-upper.fastq
FAIL	Per base sequence content	sep1-1-upper.fastq
FAIL	Per base GC content	sep1-1-upper.fastq
FAIL	Per sequence GC content	sep1-1-upper.fastq
PASS	Per base N content	sep1-1-upper.fastq
WARN	Sequence Length Distribution	sep1-1-upper.fastq
WARN	Sequence Duplication Levels	sep1-1-upper.fastq
WARN	Overrepresented sequences	sep1-1-upper.fastq
FAIL	Kmer Content	sep1-1-upper.fastq
