# Supplementary material for: A pipeline for the de novo assembly of the Themira biloba (Sepsidae: Diptera) transcriptome using a multiple k-mer length approach
Source: BMC Genomics. 2014 Mar 12;15(1):188. doi: 10.1186/1471-2164-15-188 (PMC4008362; doi:10.1186/1471-2164-15-188)
Supplement: Supplementary file 1 — Additional file 1: FastQC reports for untrimmed and trimmed sequence reads. Quality reports generated before and after quality filtering and trimming show an improvement in multiple quality metrics. (ZIP 2 MB) [file 12864_2013_7026_MOESM1_ESM.zip › FastQC/sep1-filtered_fastqc/sep1-filtered_fastqc/fastqc_data.txt]

##FastQC	0.10.1
>>Basic Statistics	pass
#Measure	Value	
Filename	sep1-filtered.fastq	
File type	Conventional base calls	
Encoding	Sanger / Illumina 1.9	
Total Sequences	597520	
Filtered Sequences	0	
Sequence length	75-798	
%GC	47	
>>END_MODULE
>>Per base sequence quality	fail
#Base	Mean	Median	Lower Quartile	Upper Quartile	10th Percentile	90th Percentile
1	38.6459499263623	40.0	40.0	40.0	35.0	40.0
2	37.82911032266702	40.0	39.0	40.0	31.0	40.0
3	37.40509941089838	40.0	39.0	40.0	30.0	40.0
4	37.17788693265497	40.0	39.0	40.0	28.0	40.0
5	37.11464720846164	40.0	39.0	40.0	28.0	40.0
6	37.159316842950865	40.0	39.0	40.0	28.0	40.0
7	37.300301245146606	40.0	39.0	40.0	29.0	40.0
8	37.42428872673718	40.0	39.0	40.0	30.0	40.0
9	37.422854465122505	40.0	39.0	40.0	30.0	40.0
10-14	37.18469808541973	40.0	39.0	40.0	28.4	40.0
15-19	37.295867920739056	40.0	39.0	40.0	29.0	40.0
20-24	37.36200629267639	40.0	39.0	40.0	29.6	40.0
25-29	37.375375217565946	40.0	39.0	40.0	30.0	40.0
30-34	37.38633786316776	40.0	39.0	40.0	30.0	40.0
35-39	37.40090440487348	40.0	39.0	40.0	30.0	40.0
40-44	37.22684295086357	40.0	37.8	40.0	30.0	40.0
45-49	37.109972553219976	40.0	37.0	40.0	30.0	40.0
50-59	37.130201164814565	40.0	37.0	40.0	29.9	40.0
60-69	37.1366769313161	40.0	37.0	40.0	30.0	40.0
70-79	37.10048572975156	40.0	37.0	40.0	29.8	40.0
80-89	37.0096797611586	40.0	37.0	40.0	29.1	40.0
90-99	37.03017613690153	40.0	37.0	40.0	29.0	40.0
100-149	36.85786619381101	40.0	37.0	40.0	28.38	40.0
150-199	36.27465310959536	40.0	35.76	40.0	26.14	40.0
200-249	35.188648622802745	39.32	32.5	40.0	23.14	40.0
250-299	34.17848547256766	38.88	30.12	40.0	20.76	40.0
300-349	32.41866268072938	36.02	26.64	40.0	18.42	40.0
350-399	29.961889371433923	32.18	22.7	39.36	15.66	40.0
400-449	25.382167458423364	25.98	18.72	32.56	13.36	36.72
450-499	23.3067732104199	23.4	17.0	29.64	12.54	33.64
500-549	21.714396540516905	21.66	16.14	27.18	12.0	31.24
550-599	20.53458052961295	20.4	14.98	25.68	11.3	29.94
600-649	20.005399658077135	19.9	14.72	24.86	11.02	28.46
650-699	18.790518628001884	18.466666666666665	13.0	23.266666666666666	11.0	27.866666666666667
700-749	19.8	0.0	0.0	0.0	0.0	0.0
750-798	20.081632653061224	0.0	0.0	0.0	0.0	0.0
>>END_MODULE
>>Per sequence quality scores	pass
#Quality	Count
18	1.0
19	7.0
20	213.0
21	1757.0
22	4765.0
23	8091.0
24	11732.0
25	15712.0
26	19922.0
27	23492.0
28	25937.0
29	27947.0
30	31675.0
31	36832.0
32	42813.0
33	47071.0
34	51078.0
35	58751.0
36	71370.0
37	75651.0
38	38775.0
39	3918.0
40	10.0
>>END_MODULE
>>Per base sequence content	fail
#Base	G	A	T	C
1	47.32181559229674	15.23230456910561	8.815038333893991	28.630841504703664
2	24.802802357166648	16.12024830250194	39.61091018030216	19.466039160029254
3	21.223542328091032	21.63290717660428	29.841124263821083	27.302426231483608
4	27.29100001338885	29.482922518710918	24.766866606863125	18.4592108610371
5	22.26318846012877	29.605145344604534	30.668556729499542	17.463109465767158
6	19.46853483911782	29.95742387677024	33.4162318122634	17.157809471848548
7	20.007163048044305	18.23849268046948	42.334283385577834	19.420060885908377
8	21.743685524739085	21.511390489961776	33.491822813112954	23.253101172186184
9	23.54069387960034	21.561145420160333	32.14640759150475	22.751753108734583
10-14	23.411930412731735	27.704064657489496	27.8647979386509	21.01920699112787
15-19	23.113163023009367	25.998086736828576	28.867613301262633	22.021136938899424
20-24	23.025963010592598	26.504690452871543	28.63914273798199	21.830203798553868
25-29	23.016575399322527	26.813118397622137	28.23250411707213	21.93780208598321
30-34	23.2606105925343	26.816894204863708	27.744407889121447	22.178087313480546
35-39	23.428591703126198	26.847235485558613	27.329234334786356	22.394938476528832
40-44	23.243715655306048	26.784618664902897	26.910307232397994	23.061358447393058
45-49	23.530803823218807	25.94630690519107	27.406975985218583	23.11591328637154
50-59	23.56766483661776	26.101477004111086	27.198033562128497	23.13282459714266
60-69	23.642123063564913	26.50678005417884	26.846042176218145	23.0050547060381
70-79	23.78830647692134	26.400431822651445	26.60439270755313	23.20686899287409
80-89	23.57844695795811	26.6371896106688	26.451865554755816	23.332497876617275
90-99	23.608458093110045	26.27873048203225	26.158297795361584	23.954513629496127
100-149	23.80247711902302	26.058878610256308	26.32247737000235	23.816166900718315
150-199	24.0557019589619	25.80575422931769	26.13619517419056	24.00234863752985
200-249	23.955106994699612	25.898077789752925	26.10233402785137	24.044481187696086
250-299	23.983673433574147	25.94115863562682	25.98027982308476	24.09488810771426
300-349	24.077065957375922	26.065338227291406	25.903932704374576	23.953663110958097
350-399	24.212372820149668	25.858674521578557	25.883724594229445	24.04522806404233
400-449	24.48253704776911	25.920755329503116	25.797230621012634	23.799477001715143
450-499	25.271635812285638	25.816257460672425	25.5705972086577	23.34150951838424
500-549	25.302893519219776	27.10392931845003	27.135031570131872	20.458145592198314
550-599	27.395236401309692	28.135118362938133	26.536303420412384	17.933341815339794
600-649	28.198498958307187	27.278127797719154	26.757699741459373	17.765673502514286
650-699	22.345184836355074	29.03225806451613	29.267718389451375	19.35483870967742
700-749	18.0	30.0	22.0	30.0
750-798	22.448979591836736	28.57142857142857	18.367346938775512	30.612244897959183
>>END_MODULE
>>Per base GC content	fail
#Base	%GC
1	75.9526570970004
2	44.2688415171959
3	48.525968559574636
4	45.75021087442595
5	39.72629792589593
6	36.62634431096636
7	39.42722393395268
8	44.99678669692527
9	46.29244698833492
10-14	44.43113740385961
15-19	45.134299961908795
20-24	44.85616680914647
25-29	44.954377485305734
30-34	45.438697906014845
35-39	45.82353017965503
40-44	46.30507410269911
45-49	46.64671710959035
50-59	46.70048943376042
60-69	46.64717776960301
70-79	46.99517546979543
80-89	46.91094483457539
90-99	47.562971722606164
100-149	47.61864401974133
150-199	48.05805059649175
200-249	47.999588182395705
250-299	48.07856154128841
300-349	48.03072906833402
350-399	48.257600884192
400-449	48.28201404948425
450-499	48.61314533066988
500-549	45.76103911141809
550-599	45.32857821664948
600-649	45.96417246082147
650-699	41.7000235460325
700-749	48.0
750-798	53.06122448979592
>>END_MODULE
>>Per sequence GC content	fail
#GC Content	Count
0	2.8333333333333335
1	1.4833333333333332
2	1.7833333333333332
3	2.2333333333333334
4	1.6999999999999997
5	0.9166666666666666
6	1.0833333333333333
7	1.8333333333333333
8	2.083333333333333
9	1.8666666666666665
10	4.283333333333333
11	3.733333333333334
12	26.79999999999996
13	64.15000000000025
14	400.7595238095302
15	312.21190476190134
16	217.4071428571398
17	220.60952380952017
18	177.99999999999872
19	208.8904761904736
20	220.74285714285412
21	226.9833333333301
22	748.0714285714328
23	1357.8476190477356
24	1604.60238095252
25	1753.892857143016
26	1700.6547619048874
27	1138.152380952405
28	681.6333333333375
29	713.7547619047667
30	802.7761904761928
31	940.530952380943
32	1135.361904761915
33	1349.6285714286257
34	1523.9023809524842
35	1654.8333333334963
36	1737.9452380954256
37	1769.9523809525745
38	1864.2214285716557
39	2283.5857142858417
40	2514.2880952380438
41	2696.9523809522507
42	3181.6619047613804
43	3463.892857142097
44	3756.11666666567
45	4039.7095238082743
46	4460.752380951079
47	5263.321428569963
48	5833.066666664923
49	6725.526190474117
50	7348.049999997588
51	7608.349999997264
52	8069.449999996997
53	8343.001190473251
54	8023.299999996831
55	7523.116666663544
56	6978.792857140044
57	5886.719047616763
58	5043.292857141041
59	4243.833333331929
60	3321.149999999302
61	2438.499999999963
62	1823.7761904764343
63	1253.0452380953536
64	857.2952380952659
65	583.483333333329
66	383.68333333332464
67	248.96190476190026
68	193.59047619047456
69	157.31190476190426
70	80.48809523809553
71	37.89285714285714
72	21.759523809523785
73	13.13571428571428
74	11.08333333333333
75	8.516666666666666
76	2.9000000000000004
77	3.2
78	4.5
79	2.0
80	0.2
81	0.5
82	0.5
83	0.0
84	0.0
85	0.0
86	0.0
87	0.0
88	0.0
89	0.0
90	0.0
91	0.0
92	0.0
93	0.0
94	0.0
95	0.0
96	0.0
97	0.0
98	0.0
99	0.0
100	0.0
>>END_MODULE
>>Per base N content	pass
#Base	N-Count
1	0.0011715089034676665
2	0.0038492435399651898
3	0.0015062257330298568
4	0.0013388673182487616
5	0.0015062257330298568
6	3.347168295621904E-4
7	0.0015062257330298568
8	6.694336591243808E-4
9	0.0016735841478109517
10-14	0.0014058106841611997
15-19	0.0011380372205114474
20-24	0.0014058106841611997
25-29	0.0013388673182487616
30-34	0.0014392823671174186
35-39	0.0013723390012049805
40-44	0.0019078859285044851
45-49	0.0021756593921542374
50-59	0.0022091310751104565
60-69	0.0029120364171910562
70-79	0.003514711998640978
80-89	0.004537044043815456
90-99	0.005359721026520569
100-149	0.0067404209860944
150-199	0.012148623709465546
200-249	0.027108951592253145
250-299	0.02944018622425431
300-349	0.062261306656410366
350-399	0.0855603039039042
400-449	0.09534431413425408
450-499	0.11922733553735765
500-549	0.12344857217202923
550-599	0.1580085990897979
600-649	0.20790541556034267
650-699	0.14107688690336231
700-749	0.0
750-798	0.0
>>END_MODULE
>>Sequence Length Distribution	warn
#Length	Count
60-79	123.0
80-99	498.0
100-119	610.0
120-139	745.0
140-159	809.0
160-179	1169.0
180-199	1586.0
200-219	1909.0
220-239	2121.0
240-259	2368.0
260-279	2626.0
280-299	2608.0
300-319	2860.0
320-339	3364.0
340-359	4302.0
360-379	6414.0
380-399	13818.0
400-419	24131.0
420-439	25385.0
440-459	50802.0
460-479	108545.0
480-499	145401.0
500-519	104516.0
520-539	47648.0
540-559	21016.0
560-579	10434.0
580-599	5626.0
600-619	3943.0
620-639	1261.0
640-659	710.0
660-679	161.0
680-699	10.0
700-719	0.0
720-739	0.0
740-759	0.0
760-779	0.0
780-799	1.0
>>END_MODULE
>>Sequence Duplication Levels	warn
#Total Duplicate Percentage	44.516560698708716
#Duplication Level	Relative count
1	100.0
2	15.502131309288123
3	5.390503582276277
4	2.5446736614023435
5	1.4258168944147445
6	0.9428061056690893
7	0.6455190915012027
8	0.4294862287110899
9	0.3205024859901076
10++	1.7734040975307765
>>END_MODULE
>>Overrepresented sequences	warn
#Sequence	Count	Percentage	Possible Source
CTTTCGTACTAAAATATTATATATTATTAAAGATAGAAACCAACCTGGCT	2276	0.38090775204177263	No Hit
GTCCTTTCGTACTAAAATATTATATATTATTAAAGATAGAAACCAACCTG	1804	0.30191458026509577	No Hit
TTTCGTACTAAAATATTATATATTATTAAAGATAGAAACCAACCTGGCTT	1195	0.19999330566340873	No Hit
TTCGTACTAAAATATTATATATTATTAAAGATAGAAACCAACCTGGCTTA	637	0.10660731021555764	No Hit
ATTATATTCATTTATAAAAATTAATCATTCTAATATTTGGTCCTTTCGTA	611	0.10225599143124915	No Hit
>>END_MODULE
>>Kmer Content	fail
#Sequence	Count	Obs/Exp Overall	Obs/Exp Max	Max Obs/Exp Position
CGGCG	711535	3.2506597	16.633493	600-649
AAATT	941775	2.7571588	7.254647	650-685
AATTT	946330	2.7404845	8.937224	650-685
TCGGC	652225	2.730813	14.881179	600-649
TGTTG	779105	2.6283445	5.9303856	6
AAAAA	866840	2.5936623	15.247357	650-685
GTGGT	668735	2.4616203	22.443323	600-649
TTTTT	863200	2.4458866	10.508869	2
TTGTT	761935	2.355719	8.051364	2
ATTTT	799000	2.288767	5.2380476	1
TGGTG	621065	2.2861464	9.147515	600-649
CACAC	566055	2.2665	16.024502	600-649
GTGTG	596705	2.196477	13.880823	600-649
GCACA	549200	2.153794	16.347872	550-599
TGTGG	582810	2.1453295	13.614908	600-649
ACACA	575235	2.0901053	13.491609	600-649
GTCGG	505995	2.0749962	15.108418	600-649
GGTGT	562320	2.0699053	12.817159	600-649
GGCAC	483625	2.0470722	20.977612	650-685
GGCGT	480785	1.9716145	15.404661	600-649
GTTGT	574510	1.9381347	10.04611	1
CAAGG	491445	1.887666	15.26127	600-649
GCGTC	446885	1.8710712	15.9095545	600-649
GGTCG	452815	1.8569144	15.04917	600-649
GCCAA	472855	1.8543923	5.631834	1
ACAAA	553405	1.8247013	5.9741526	650-685
AATTG	572620	1.8093889	5.6140337	5
GACGA	467615	1.7961338	6.7001367	650-685
AATAA	605560	1.7922632	7.48826	650-685
TCGCC	415460	1.7760171	5.16362	650-685
TAAAA	599435	1.7741351	23.943943	650-685
TGGTC	471725	1.7728798	14.280844	600-649
TTTTG	571980	1.768424	6.7215805	2
ATAAA	596305	1.7648714	5.162713	650-685
TTATT	612275	1.7538857	5.5044527	600-649
TTTGT	567260	1.7538309	6.1906023	5
TTTTA	612250	1.7538141	8.6503	650-685
TAAAT	586405	1.7167709	11.293866	650-685
GGTGG	424180	1.7037185	7.9436226	650-685
ATTTA	587720	1.701983	10.772018	650-685
TTAAA	579960	1.6979022	24.12303	650-685
TTTAA	584505	1.6926727	20.961016	650-685
TCAAG	471120	1.6584451	13.129235	550-599
AAGGC	429655	1.6503274	15.982712	600-649
TTGAA	503530	1.5910753	5.8741384	7
CTCAA	441355	1.5862843	14.1517105	550-599
GTCGT	416065	1.5636934	11.926319	650-685
CGTCT	400580	1.5371034	14.358906	600-649
AATTC	472605	1.5247098	16.179316	650-685
GTTGG	413600	1.5224658	8.426767	1
TGCCA	384215	1.4904522	13.533408	650-685
GCCCA	342730	1.4811532	7.4611983	650-685
CACAG	375575	1.47289	15.2336235	550-599
TTAAT	501180	1.451371	14.522988	650-685
ATTAA	493165	1.4437994	5.2449827	600-649
TTTCG	410140	1.4126737	7.5367393	2
ATAAT	474395	1.3888482	5.106791	650-685
ATTAT	475100	1.3758459	7.3269134	650-685
ACGAG	356970	1.3711405	5.8520184	650-685
ACGAC	348060	1.3649846	5.3464527	650-685
GTCGA	359000	1.3640013	5.4919987	1
GTTTG	402710	1.3585596	8.4602995	1
GTTCG	359825	1.3523271	5.8211775	1
TGCCC	313955	1.3421013	10.067435	650-685
CTCTC	342290	1.3410083	15.735834	600-649
GTCTC	348985	1.3391234	14.525225	600-649
AGGTG	357140	1.329032	9.221436	650-685
AAACA	401670	1.3243966	5.4257436	650-685
ATTGA	418905	1.3236737	5.0943003	6
TTCTC	371920	1.3079244	17.636175	650-685
TCTCA	366115	1.3016092	14.125488	600-649
GAAAA	399435	1.2899456	16.195581	650-685
AAAAC	388320	1.2803786	7.3491554	650-685
TCGTG	339230	1.2749251	6.9899297	650-685
TCGTT	368300	1.2685612	5.5129104	2
GTTTT	409335	1.2655652	14.475379	1
CGAGG	304610	1.2628307	6.293447	650-685
CGTGG	303775	1.2457277	7.820828	600-649
ATTCG	356280	1.240598	8.81	650-685
AGGCA	322935	1.2404103	17.28721	650-685
CTTTT	388430	1.2261449	5.030298	1
AAAAG	379615	1.2259382	19.504354	650-685
TAATA	418220	1.224389	7.9824595	650-685
AACAG	342420	1.2185926	17.847225	650-685
TTCGT	352620	1.2145536	6.192502	3
TCTCT	345050	1.2134311	14.632998	600-649
TATTA	413670	1.1979502	7.8959947	650-685
TCTTT	376785	1.1893854	6.38933	650-685
GTTGA	342225	1.1671535	5.923736	1
GCCAG	272735	1.1544237	10.709291	650-685
AAAGT	359180	1.1473805	16.84748	650-685
TATAA	381280	1.1162428	7.407147	650-685
GTTTC	323950	1.1158036	6.4116526	1
AGTCG	288660	1.0967482	15.028696	650-685
TCCTT	305265	1.07352	5.190592	2
GGGAT	284820	1.0599061	16.774872	600-649
ATATA	361175	1.057383	7.720125	650-685
ACAGG	274510	1.0544074	15.483253	600-649
ACACG	266615	1.0455823	8.078504	650-685
CAGGG	248855	1.0316856	15.812941	600-649
GCCTT	268530	1.0304018	6.693407	650-685
TATAT	353840	1.0246881	7.953912	650-685
GGGGA	250045	1.0153031	18.890402	600-649
CTGCC	236905	1.0127264	12.90905	650-685
CGCCT	229855	0.98258895	10.815691	650-685
AGGGG	221720	0.90029013	17.306425	600-649
GGATA	255990	0.8826106	12.503384	600-649
AAGAC	247785	0.88180894	17.847227	650-685
ATCTT	273810	0.8737923	8.0741205	650-685
AAGTC	247310	0.8705851	26.169321	650-685
CCAGT	223810	0.86820686	5.615667	650-685
CGTAC	222830	0.8644053	5.114396	5
TGACA	233960	0.8235902	9.50595	650-685
AGACG	211380	0.81192166	9.718216	650-685
GATCT	228990	0.79736316	17.462683	650-685
TGACC	203630	0.7899243	19.807987	650-685
ACAGT	222215	0.7822452	8.147957	650-685
CTTTC	222250	0.7815826	6.802491	1
CCTGC	181385	0.77538836	13.251012	650-685
CTTTA	236810	0.75571656	8.0741205	650-685
CAGTC	194510	0.7545459	15.981995	650-685
GATAG	215520	0.74307686	11.407472	600-649
ATAGG	212600	0.73300916	11.457284	600-649
GTCCT	190935	0.73265475	5.87124	1
TTTAC	223625	0.7136402	5.271927	650-685
CTAAA	216120	0.7048776	16.356485	650-685
GTCTG	183960	0.69137526	24.482767	650-685
GTACT	197535	0.68783414	6.073976	650-685
AGTAC	194015	0.6829752	8.906477	650-685
GAGGT	182905	0.6806479	6.4912806	650-685
TAGGT	194400	0.6629984	6.530465	650-685
TCAGT	189550	0.6600296	8.81	650-685
GGGGG	148415	0.65043837	8.623437	550-599
GACAG	167770	0.6444134	9.518136	650-685
TAACA	196895	0.6421751	8.251921	650-685
ACTGA	182360	0.641947	8.13678	650-685
ACCTG	142315	0.5520703	9.903994	650-685
CTGAC	139455	0.5409758	28.131062	650-685
GGGAA	142640	0.5366216	6.562363	650-685
TCTGA	154060	0.5364504	19.127827	650-685
GTCAG	140865	0.53520906	19.05424	650-685
CCGGG	116630	0.53282607	22.911127	650-685
GACCT	134795	0.5228987	12.786847	650-685
CCTGA	133615	0.51832116	6.766704	650-685
TTAAC	157245	0.5073009	16.179314	650-685
CGGGA	112145	0.4649229	10.4890785	650-685
AGTCT	130155	0.45321107	21.49253	650-685
GTAGG	103435	0.38491464	9.813109	650-685
>>END_MODULE
