# Supplementary material for: A pipeline for the de novo assembly of the Themira biloba (Sepsidae: Diptera) transcriptome using a multiple k-mer length approach
Source: BMC Genomics. 2014 Mar 12;15(1):188. doi: 10.1186/1471-2164-15-188 (PMC4008362; doi:10.1186/1471-2164-15-188)
Supplement: Supplementary file 1 — Additional file 1: FastQC reports for untrimmed and trimmed sequence reads. Quality reports generated before and after quality filtering and trimming show an improvement in multiple quality metrics. (ZIP 2 MB) [file 12864_2013_7026_MOESM1_ESM.zip › FastQC/sep2-1-upper_fastqc/sep2-1-upper_fastqc/fastqc_data.txt]

##FastQC	0.10.1
>>Basic Statistics	pass
#Measure	Value	
Filename	sep2-1-upper.fastq	
File type	Conventional base calls	
Encoding	Sanger / Illumina 1.9	
Total Sequences	732276	
Filtered Sequences	0	
Sequence length	50-1201	
%GC	45	
>>END_MODULE
>>Per base sequence quality	fail
#Base	Mean	Median	Lower Quartile	Upper Quartile	10th Percentile	90th Percentile
1	38.828372089212266	40.0	37.0	40.0	37.0	40.0
2	38.824833805832775	40.0	37.0	40.0	37.0	40.0
3	38.82340811388056	40.0	37.0	40.0	37.0	40.0
4	38.79820859894357	40.0	37.0	40.0	37.0	40.0
5	38.793072557341766	40.0	37.0	40.0	37.0	40.0
6	38.78709666846927	40.0	37.0	40.0	37.0	40.0
7	38.76074731385434	40.0	37.0	40.0	37.0	40.0
8	38.71581889888512	40.0	37.0	40.0	37.0	40.0
9	38.673845653824515	40.0	37.0	40.0	37.0	40.0
10-14	38.49380452179233	40.0	37.0	40.0	37.0	40.0
15-19	36.882131327532235	40.0	36.6	40.0	27.8	40.0
20-24	35.91091637579274	40.0	34.6	40.0	23.0	40.0
25-29	35.7063792886835	40.0	34.2	40.0	22.8	40.0
30-34	35.83200459935871	40.0	34.6	40.0	23.0	40.0
35-39	35.88012252210915	40.0	35.0	40.0	23.0	40.0
40-44	35.84841699031513	40.0	35.0	40.0	23.0	40.0
45-49	35.798229356144404	40.0	34.6	40.0	23.0	40.0
50-59	35.606821597286334	39.7	34.2	40.0	23.0	40.0
60-69	35.21136751813903	39.0	34.0	40.0	23.0	40.0
70-79	35.12290613361004	39.0	34.0	40.0	22.3	40.0
80-89	35.01188019085531	39.0	33.6	40.0	21.6	40.0
90-99	34.83593169386011	39.0	33.0	40.0	21.0	40.0
100-149	34.43426440181386	39.0	32.06	40.0	20.02	40.0
150-199	33.629510446775946	38.36	29.46	40.0	18.24	40.0
200-249	32.24987464024638	37.0	25.84	40.0	16.28	40.0
250-299	30.94225644764831	35.1	22.88	40.0	13.96	40.0
300-349	29.27384374195554	31.9	20.04	39.92	12.38	40.0
350-399	26.820186363414802	27.54	17.5	37.54	11.22	40.0
400-449	23.043245714762644	22.38	14.18	31.46	11.0	36.88
450-499	19.45931569187265	17.84	12.08	25.78	11.0	31.58
500-599	14.874480416571688	12.84	11.0	17.97	11.0	23.86
600-699	12.183513208874858	11.0	11.0	13.61	8.49	17.4
700-799	11.64907925716116	11.0	11.0	13.0	8.0	16.0
800-899	11.475271649708768	11.0	11.0	13.0	8.0	16.0
900-999	11.299593405423133	11.0	11.0	12.61	7.86	15.69
1000-1099	11.015643121016684	11.0	10.0	12.03	7.08	15.11
1100-1199	10.983019761067712	11.0	8.55	11.93	7.13	15.05
1200-1201	6.310975609756097	0.0	0.0	0.0	0.0	0.0
>>END_MODULE
>>Per sequence quality scores	pass
#Quality	Count
8	1.0
9	1.0
10	38.0
11	203.0
12	776.0
13	2333.0
14	5311.0
15	9349.0
16	12624.0
17	14875.0
18	16950.0
19	18436.0
20	20149.0
21	22016.0
22	23134.0
23	24301.0
24	25056.0
25	26597.0
26	27013.0
27	26623.0
28	25135.0
29	23404.0
30	27423.0
31	34664.0
32	41256.0
33	44966.0
34	48077.0
35	54142.0
36	64006.0
37	63342.0
38	27608.0
39	2462.0
40	5.0
>>END_MODULE
>>Per base sequence content	fail
#Base	G	A	T	C
1	100.0	0.0	0.0	0.0
2	0.0	100.0	0.0	0.0
3	0.0	0.0	0.0	100.0
4	0.0	0.0	100.0	0.0
5	0.010515160950242804	99.67566873692432	0.01229044786392016	0.30152565426150796
6	2.7312292853328893E-4	0.536959677496446	0.06882697799038881	99.39394022158463
7	0.014202353493847238	99.33412811888462	0.003687149464748803	0.6479823781567804
8	0.5160622497528254	0.08767186142929714	0.22136462208238425	99.17490126673549
9	76.68638600746166	0.6292709306327122	22.583288268357833	0.101054793547788
10-14	19.994280840241256	35.364454411550625	27.51011436407668	17.131150384131434
15-19	24.00605147523145	16.74212346801207	40.906781716438296	18.345043340318185
20-24	21.02507108951666	24.41267672685866	35.057654137449475	19.504598046175207
25-29	22.85161680827248	28.100337002356124	28.671476511716964	20.376569677654434
30-34	22.554583709589043	26.480863265806697	29.752580800060308	21.211972224543945
35-39	22.453476969973423	26.958146344394702	29.5041094318905	21.084267253741373
40-44	22.431725931308012	27.32874804014226	29.033646728471613	21.20587930007812
45-49	22.66217000274258	27.368643035324634	28.624520185271585	21.3446667766612
50-59	22.734713860606014	27.396561540706028	27.915092545742855	21.953632052945103
60-69	22.91066221380018	26.5872834211986	28.183329682434678	22.318724682566547
70-79	23.03372283996055	26.82170383690341	27.921275782857748	22.223297540278296
80-89	22.98109818217517	27.175299207341357	27.527034386369436	22.316568224114032
90-99	22.90046850403555	27.228259657894803	27.50580859928468	22.36546323878496
100-149	22.89366720828395	26.91757020593445	27.357075364163236	22.83168722161836
150-199	23.137029619664634	26.730959630888623	27.109908070536292	23.022102678910446
200-249	23.02995099862229	26.77722898777612	27.177258341338533	23.015561672263054
250-299	23.02515063202591	26.899530218290447	27.122592117451642	22.952727032232
300-349	23.030856498905425	27.04473201245255	26.929391150810318	22.995020337831704
350-399	23.21826656990265	26.97244427294752	26.86063334282297	22.94865581432686
400-449	23.469388410554163	26.932108132034205	26.624320685695402	22.974182771716233
450-499	24.37675647473316	26.660772371175547	26.2611240717225	22.701347082368798
500-599	24.506423355097276	28.198302026093717	26.935321864588875	20.359952754220135
600-699	23.593642134148666	29.805853052320035	27.621438561227553	18.979066252303742
700-799	24.147821464095028	29.106691666571393	26.659697371580137	20.08578949775344
800-899	24.555501497154022	29.088298465664348	26.297104974823288	20.059095062358345
900-999	24.71145975818103	29.29019924520839	26.33915083197372	19.659190164636858
1000-1099	24.551071078006814	29.67117039090017	26.655696056354294	19.122062474738726
1100-1199	23.849784387626904	30.226477878510067	26.420155512546263	19.503582221316766
1200-1201	21.794871794871796	26.923076923076923	24.358974358974358	26.923076923076923
>>END_MODULE
>>Per base GC content	fail
#Base	%GC
1	100.0
2	0.0
3	100.0
4	0.0
5	0.31204081521175075
6	99.39421334451316
7	0.6621847316506275
8	99.69096351648832
9	76.78744080100945
10-14	37.12543122437269
15-19	42.35109481554964
20-24	40.52966913569186
25-29	43.22818648592692
30-34	43.76655593413299
35-39	43.537744223714796
40-44	43.63760523138613
45-49	44.00683677940378
50-59	44.68834591355112
60-69	45.22938689636673
70-79	45.25702038023884
80-89	45.2976664062892
90-99	45.26593174282051
100-149	45.72535442990232
150-199	46.15913229857508
200-249	46.045512670885344
250-299	45.97787766425791
300-349	46.025876836737126
350-399	46.16692238422951
400-449	46.4435711822704
450-499	47.078103557101954
500-599	44.86637610931741
600-699	42.57270838645241
700-799	44.23361096184847
800-899	44.614596559512364
900-999	44.37064992281789
1000-1099	43.67313355274554
1100-1199	43.35336660894367
1200-1201	48.717948717948715
>>END_MODULE
>>Per sequence GC content	fail
#GC Content	Count
0	0.0
1	0.0
2	0.65
3	3.85952380952381
4	6.354761904761907
5	6.892857142857144
6	9.966666666666665
7	12.080952380952375
8	15.29523809523808
9	18.96825396825396
10	26.7972222222222
11	33.884199134199115
12	42.44574314574319
13	60.43109668109683
14	222.2236291486262
15	513.6507575757747
16	493.0409090909217
17	533.1350288600391
18	503.57507215008457
19	424.5288239538336
20	462.2425324675464
21	600.616522366526
22	602.9136724386723
23	1136.9540404040445
24	1391.4085137085385
25	2433.886544011585
26	3047.6559523808933
27	2337.3255772005864
28	1550.3613275613238
29	1431.8338023088124
30	1337.1378427128263
31	1409.9494588744567
32	1624.415007215067
33	1878.5946969698502
34	2045.1263708515985
35	2223.9294733046745
36	2299.2219336221037
37	2282.9381313133003
38	2381.8859668110777
39	2725.9871572871275
40	3000.950144299982
41	3150.0770562767425
42	3637.196067820361
43	3973.650288599298
44	4164.019119768093
45	4375.596284270506
46	4871.3212842709945
47	5594.62409812405
48	6260.163961039487
49	7056.818867244895
50	7699.513997115448
51	7929.4550505063835
52	8359.677886003872
53	8359.049422800283
54	7817.932864358832
55	7355.05757575803
56	6594.9682539682835
57	5509.805050504375
58	4682.224098123157
59	3727.705122654119
60	2651.4558080806464
61	2003.0108946612163
62	1414.5175324676334
63	926.6433982683809
64	640.6456709956647
65	414.490476190479
66	286.3337301587268
67	203.7413059163038
68	130.596139971141
69	77.30555555555571
70	46.53095238095235
71	30.32222222222225
72	13.739285714285703
73	10.078571428571427
74	5.858333333333336
75	3.4333333333333336
76	1.077380952380952
77	0.46785714285714286
78	0.16666666666666666
79	0.0
80	0.0
81	0.5
82	0.5
83	0.0
84	0.0
85	0.0
86	0.0
87	0.0
88	0.0
89	0.0
90	0.0
91	0.0
92	0.0
93	0.0
94	0.0
95	0.0
96	0.0
97	0.0
98	0.0
99	0.0
100	0.0
>>END_MODULE
>>Per base N content	warn
#Base	N-Count
1	0.0
2	0.0
3	0.0
4	0.0
5	0.0
6	6.828026591066756E-4
7	4.096815954640054E-4
8	0.0
9	0.0
10-14	8.193631909280107E-5
15-19	0.0033867011891691107
20-24	0.004124128061004321
25-29	0.0075927655692662336
30-34	0.00835750454746571
35-39	0.007920510845637437
40-44	0.01092484254570681
45-49	0.01616876696764608
50-59	0.02997535193043315
60-69	0.05925837306198215
70-79	0.07590262936979646
80-89	0.08689769623428745
90-99	0.10123587288851674
100-149	0.1307733960966852
150-199	0.18087655951628104
200-249	0.24671705872195202
250-299	0.31119310099079034
300-349	0.39105881920932717
350-399	0.4856819151478438
400-449	0.705140688211954
450-499	1.3428241351572259
500-599	2.7822202232272915
600-699	4.21030269221701
700-799	4.0515136099429165
800-899	3.9809035129864085
900-999	3.6280374821324584
1000-1099	3.5341298354081374
1100-1199	2.425206241924262
1200-1201	7.142857142857142
>>END_MODULE
>>Sequence Length Distribution	warn
#Length	Count
50-99	529.0
100-149	1380.0
150-199	2635.0
200-249	5061.0
250-299	6600.0
300-349	7730.0
350-399	9908.0
400-449	20913.0
450-499	154244.0
500-549	329610.0
550-599	105485.0
600-649	44087.0
650-699	20603.0
700-749	9674.0
750-799	5420.0
800-849	3387.0
850-899	2003.0
900-949	1216.0
950-999	706.0
1000-1049	398.0
1050-1099	236.0
1100-1149	158.0
1150-1199	211.0
1200-1202	82.0
>>END_MODULE
>>Sequence Duplication Levels	warn
#Total Duplicate Percentage	40.62642101711821
#Duplication Level	Relative count
1	100.0
2	12.878380798853662
3	4.195000833812003
4	2.038824757422471
5	1.1667191659409415
6	0.7189312383034705
7	0.49225790114077833
8	0.3495834028176669
9	0.2736138647495167
10++	1.4143922128135287
>>END_MODULE
>>Overrepresented sequences	warn
#Sequence	Count	Percentage	Possible Source
GACTACACGACGACTCTTTCGTACTAAAATATTATATATTATTAAAGATA	1946	0.2657467949243182	No Hit
GACTACACGACGACTGTCCTTTCGTACTAAAATATTATATATTATTAAAG	1754	0.23952717281462182	No Hit
GACTACACGACGACTTTTCGTACTAAAATATTATATATTATTAAAGATAG	1029	0.14052078724415384	No Hit
>>END_MODULE
>>Kmer Content	fail
#Sequence	Count	Obs/Exp Overall	Obs/Exp Max	Max Obs/Exp Position
TTTTT	2509635	4.517348	28.643497	1100-1196
AAAAA	2192965	3.965736	29.172697	1000-1099
CGGCG	830360	3.465433	6.803343	500-599
ACTAC	1264810	3.2898638	976.2656	2
CGACG	802445	2.861507	267.76093	8
ACACG	907795	2.766023	881.1332	5
TCGGC	769425	2.741208	5.5815377	500-599
TACAC	1033815	2.6890287	973.0053	4
CTACA	1006355	2.6176033	974.944	3
ACGAC	840535	2.5610838	228.97316	7
GTCGG	725665	2.5216875	7.679011	500-599
GACTA	976760	2.4781058	955.14056	1
GTGGT	852920	2.4678988	7.19264	500-599
CGTCG	668585	2.3819485	5.6213207	10-14
ACGTA	936370	2.3756337	541.35754	7
TGTTG	956950	2.363703	7.9283147	15-19
GACGA	787840	2.3414526	223.1363	9
GGTCG	673365	2.3399448	7.90121	500-599
CACAC	724250	2.2624404	5.027383	500-599
TTGTT	1052430	2.2191236	5.3457427	20-24
TCGTC	688785	2.0948071	14.669036	10-14
CACGT	666135	2.027806	649.3211	6
GTAGT	818870	2.0245218	527.51886	9
TTTTA	1122100	2.021661	13.0474	1100-1196
GGCAC	559025	1.9934747	5.077385	500-599
GGCGT	566245	1.9677023	5.3809714	500-599
TAAAA	1088050	1.9657902	13.104757	1100-1196
CGTAG	659000	1.9567212	633.4098	8
GCGTC	529195	1.8853477	5.206783	500-599
TTAAA	1042950	1.8825561	13.226174	1100-1196
TTTAA	1036245	1.8687148	12.724872	1100-1196
TAGTA	822870	1.7383099	90.27042	10-14
GTACG	584575	1.7357364	11.082947	700-799
CGTAC	563285	1.7147166	10.051316	700-799
CTCGT	550255	1.6734949	52.23658	10-14
CACGA	544410	1.6588002	231.08221	6
CGTCT	523445	1.5919572	14.181283	1100-1196
AAAAC	711845	1.5445776	14.453779	1100-1196
GTTTT	705030	1.486606	12.953317	1100-1196
AGTAT	690470	1.4586154	90.90459	10-14
TCGTG	490900	1.4562392	24.699049	10-14
AAACG	545800	1.3860195	12.355899	1000-1099
CGTGG	397135	1.3800449	7.026262	10-14
CCGGT	384000	1.3680657	14.199529	900-999
CGACT	448330	1.3647778	46.519497	10-14
AACGG	458135	1.3615726	17.817509	1000-1099
ACCGG	380635	1.3573388	14.9090395	900-999
CGTTT	526950	1.3344237	10.398305	1100-1196
CGAGG	382290	1.3296944	8.109313	1100-1196
TGTTT	624845	1.3175303	8.397554	15-19
CCGTT	429250	1.3054814	13.930362	1100-1196
ATGGC	436295	1.2954592	5.0326214	10-14
TACGT	506900	1.2848442	9.177864	700-799
ACTCG	414985	1.2632712	54.338963	10-14
GTATG	501065	1.2388012	50.57843	10-14
AACGT	477555	1.2115891	9.043825	800-899
ACGGT	406795	1.207867	12.985233	1000-1099
ACGTT	464610	1.1776514	7.8797264	800-899
ACCGT	385495	1.1734995	9.893807	1100-1196
GGGGA	342630	1.1624215	5.038647	500-599
AACCG	379860	1.1574215	14.373684	1100-1196
AAACC	443675	1.1551049	15.030231	1100-1196
CGGTT	380770	1.1295421	14.175975	1000-1099
CTACT	423585	1.1007518	218.64955	8
AGGGG	323670	1.0980968	5.3001885	500-599
ACACT	420305	1.0932442	219.42244	5
GGTTT	437850	1.0815064	16.087961	1100-1196
CGTGC	293980	1.047354	6.216714	10-14
CGTGT	340990	1.011536	10.868378	10-14
GTATT	478780	1.010481	9.364288	10-14
CGGTA	334760	0.99397874	10.147401	1000-1099
GGGGG	249615	0.9911067	27.62436	1100-1196
TCGTA	389370	0.9869398	6.540965	10-14
TCCGG	276770	0.98604053	5.729664	800-899
CGTAA	387960	0.9842806	7.5490365	700-799
TACGG	331050	0.982963	9.003601	900-999
ATGTT	459555	0.96990603	8.177695	10-14
TACCG	316735	0.96418476	9.0559225	900-999
TTACG	379005	0.96066755	8.238108	1100-1196
GTAAA	448955	0.9492981	9.859502	1100-1196
TTTAC	437775	0.9472481	8.744199	1100-1196
CCGTA	310485	0.9451589	7.0912404	800-899
ATGTC	361530	0.9163735	5.1629567	10-14
TACTC	351715	0.9139863	218.58925	9
CCGGG	216495	0.90352243	21.309446	1100-1196
GGTAC	300905	0.89345545	7.4347906	900-999
CCCGG	208290	0.89121014	19.598091	1100-1196
CACTA	342440	0.8907116	219.26144	6
TAAAC	405775	0.87964153	8.664998	900-999
GTACC	281105	0.85572207	6.8768263	1000-1099
TAACG	326250	0.8277183	9.306727	800-899
GTTTA	391430	0.8261259	9.719256	1100-1196
ACGGG	236775	0.82355905	13.700206	1000-1099
TATGT	389230	0.8214828	18.163586	10-14
CGGGT	234650	0.8154093	14.391975	1000-1099
CCCGT	222320	0.81203526	9.8169	1100-1196
GTAAC	318660	0.80846184	7.388657	700-799
ACCCG	220950	0.80778205	10.58838	1000-1099
GTTAC	316410	0.8020073	8.48573	1100-1196
CGTTA	311080	0.7884974	7.974283	800-899
TTAAC	360505	0.7807786	9.534315	1000-1099
GTATC	304505	0.7718317	31.899462	10-14
GACTG	259520	0.77057403	21.29445	10-14
GTTAA	361415	0.7634878	9.544426	1000-1099
TATCG	296310	0.7510598	9.5702305	10-14
GGTCC	210295	0.7492119	5.035607	800-899
GAGGG	220525	0.7481627	5.2731743	1100-1196
GGTTC	250960	0.7444648	5.656093	900-999
CGGGG	182195	0.74166346	19.35083	1100-1196
ACTGT	288310	0.7307821	8.851156	10-14
CCCCG	166110	0.7286655	18.116207	1100-1196
GACTC	236830	0.7209429	12.1060295	10-14
CCCCC	157665	0.7090687	24.295162	1100-1196
GGAAT	282280	0.69854015	5.7694774	1100-1196
GGGTT	233985	0.67702866	19.916664	1100-1196
TTACC	260330	0.6765081	12.629558	1100-1196
GGTAA	273260	0.6762191	11.323944	1000-1099
TATGC	265405	0.67272455	12.134059	10-14
ACTAG	264675	0.67149824	5.0700283	1000-1099
TATGG	266675	0.6593103	11.528138	10-14
AACCC	207320	0.6476343	14.498627	1100-1196
GGGGT	189035	0.6407323	17.052238	1100-1196
GTATA	298780	0.63117164	13.995212	10-14
TATCA	291060	0.63037527	5.0315084	10-14
TTCCC	201120	0.62709916	5.16519	1100-1196
ACCCC	163290	0.6120409	17.564806	1100-1196
GGGTA	204975	0.59364086	9.310546	1000-1099
TACCC	185955	0.5803536	8.974092	1100-1196
TAACC	207550	0.53985286	10.780908	1100-1196
GGTTA	216355	0.53490233	11.743044	1000-1099
TATCC	191575	0.49783754	6.5223503	10-14
TATCT	203315	0.43992865	8.063691	10-14
>>END_MODULE
