# Supplementary material for: A pipeline for the de novo assembly of the Themira biloba (Sepsidae: Diptera) transcriptome using a multiple k-mer length approach
Source: BMC Genomics. 2014 Mar 12;15(1):188. doi: 10.1186/1471-2164-15-188 (PMC4008362; doi:10.1186/1471-2164-15-188)
Supplement: Supplementary file 1 — Additional file 1: FastQC reports for untrimmed and trimmed sequence reads. Quality reports generated before and after quality filtering and trimming show an improvement in multiple quality metrics. (ZIP 2 MB) [file 12864_2013_7026_MOESM1_ESM.zip › FastQC/sep2-filtered_fastqc/sep2-filtered_fastqc/fastqc_data.txt]

##FastQC	0.10.1
>>Basic Statistics	pass
#Measure	Value	
Filename	sep2-filtered.fastq	
File type	Conventional base calls	
Encoding	Sanger / Illumina 1.9	
Total Sequences	573804	
Filtered Sequences	0	
Sequence length	75-737	
%GC	47	
>>END_MODULE
>>Per base sequence quality	fail
#Base	Mean	Median	Lower Quartile	Upper Quartile	10th Percentile	90th Percentile
1	38.57586736934563	40.0	40.0	40.0	35.0	40.0
2	37.73008030616726	40.0	39.0	40.0	31.0	40.0
3	37.293554942105665	40.0	39.0	40.0	29.0	40.0
4	37.06073502450314	40.0	39.0	40.0	27.0	40.0
5	36.9904357585517	40.0	39.0	40.0	27.0	40.0
6	37.02254951167995	40.0	39.0	40.0	27.0	40.0
7	37.16028992478268	40.0	39.0	40.0	28.0	40.0
8	37.27632431980258	40.0	39.0	40.0	29.0	40.0
9	37.27647768227478	40.0	39.0	40.0	29.0	40.0
10-14	37.063367282207864	40.0	38.6	40.0	28.0	40.0
15-19	37.20572773978571	40.0	39.0	40.0	28.6	40.0
20-24	37.262687259064066	40.0	39.0	40.0	29.0	40.0
25-29	37.26904448208796	40.0	39.0	40.0	29.0	40.0
30-34	37.27321524422974	40.0	39.0	40.0	29.0	40.0
35-39	37.30652383043687	40.0	39.0	40.0	29.0	40.0
40-44	37.10093655673366	40.0	37.8	40.0	29.0	40.0
45-49	36.97213891851573	40.0	37.0	40.0	29.0	40.0
50-59	37.00461098214721	40.0	37.0	40.0	29.0	40.0
60-69	37.01154627712599	40.0	37.0	40.0	29.1	40.0
70-79	36.949145002109454	40.0	37.0	40.0	29.0	40.0
80-89	36.86633504194173	40.0	37.0	40.0	28.5	40.0
90-99	36.89818482358581	40.0	37.0	40.0	29.0	40.0
100-149	36.72147591893684	40.0	37.0	40.0	28.0	40.0
150-199	36.10521951286646	40.0	35.1	40.0	25.84	40.0
200-249	34.96512618297817	39.02	32.06	40.0	22.5	40.0
250-299	33.83011915441064	38.5	29.24	40.0	20.16	40.0
300-349	31.914069221982423	34.92	25.68	40.0	17.8	40.0
350-399	29.25225382583559	30.94	21.82	38.76	15.06	40.0
400-449	24.71031516782559	25.3	17.76	31.66	12.92	36.16
450-499	22.667627645440984	22.52	16.7	28.66	12.0	32.98
500-549	21.258013495140357	21.2	15.48	26.48	12.0	30.88
550-599	20.246490084710015	19.88	14.66	25.26	11.24	29.46
600-649	19.7503444981562	19.6	14.44	24.4	11.0	28.12
650-699	19.83996605102269	18.416666666666668	13.416666666666666	22.666666666666668	11.0	26.833333333333332
700-737	23.92105263157895	0.0	0.0	0.0	0.0	0.0
>>END_MODULE
>>Per sequence quality scores	pass
#Quality	Count
17	1.0
18	0.0
19	2.0
20	200.0
21	1813.0
22	4877.0
23	8452.0
24	12049.0
25	16754.0
26	21477.0
27	24779.0
28	27021.0
29	29116.0
30	32226.0
31	37529.0
32	42567.0
33	46613.0
34	49515.0
35	54638.0
36	63759.0
37	64808.0
38	31943.0
39	3660.0
40	5.0
>>END_MODULE
>>Per base sequence content	fail
#Base	G	A	T	C
1	47.246848624165	15.243718597343662	8.816881231515675	28.692551546975675
2	24.95237829670282	15.971264898665547	39.60905762182529	19.467299182806343
3	21.304884297261406	21.515237069491356	29.891006939724434	27.288871693522808
4	27.2969835969578	29.407664047849757	24.775529979295776	18.51982237589666
5	22.250648746338005	29.549197541299304	30.685135387130337	17.515018325232354
6	19.42896280572606	29.838723732045075	33.48809162806423	17.244221834164637
7	20.127432493194423	18.14048247280383	42.1612983056637	19.570786728338042
8	21.72384706813199	21.644376592459366	33.42116912223466	23.210607217173987
9	23.602423853732244	21.5269511691417	32.10665095844001	22.76397401868605
10-14	23.413001878723026	27.655674336085774	27.846544230159253	21.084779555031947
15-19	23.113639294664672	26.023862055984857	28.841299551410078	22.021199097940393
20-24	23.02893521947581	26.544835386607506	28.56226657766918	21.8639628162475
25-29	23.060645531883598	26.77007845637287	28.17151582982541	21.99776018191812
30-34	23.289840402764476	26.741041738992223	27.804488855241527	22.164629003001775
35-39	23.494468080360097	26.78263330668048	27.302991370470263	22.41990724248916
40-44	23.245688791293055	26.755409161808657	26.888697182791766	23.110204864106517
45-49	23.556447553890532	25.978471671307133	27.307871412816613	23.15720936198572
50-59	23.610145310951633	26.045321094713714	27.133488860562622	23.21104473377203
60-69	23.62943013691277	26.486021770731977	26.82490958779774	23.059638504557515
70-79	23.767323853423516	26.38388214315655	26.59437316046938	23.254420842950555
80-89	23.595537157000102	26.60525730353455	26.43246283463128	23.366742704834063
90-99	23.6695283948072	26.251833820578874	26.09729666372418	23.981341120889745
100-149	23.837230897744753	26.022381446920406	26.284584697104368	23.855802958230473
150-199	24.078444012826978	25.762524096897295	26.09616737091942	24.06286451935631
200-249	24.026787138944577	25.843216513892113	26.03280181558753	24.09719453157578
250-299	24.038099600321566	25.883269244237496	25.933763069486886	24.144868085954048
300-349	24.12647527975396	26.002504831139085	25.848130085447696	24.02288980365926
350-399	24.251251186110363	25.81754609194895	25.833479070091702	24.097723651848984
400-449	24.517816701545165	25.89314483927906	25.740385206056164	23.84865325311961
450-499	25.35683521095623	25.742350696571332	25.566853413928364	23.33396067854407
500-549	25.467281162404383	26.967271880749294	26.96308259318406	20.60236436366227
550-599	28.103866334330547	27.635709906307092	26.063018569126633	18.197405190235727
600-649	29.44856040104698	26.811144137349718	25.550108690830044	18.19018677077326
650-699	23.722504230118442	29.204737732656515	27.174280879864636	19.898477157360407
700-737	25.454545454545453	27.27272727272727	21.818181818181817	25.454545454545453
>>END_MODULE
>>Per base GC content	fail
#Base	%GC
1	75.93940017114068
2	44.41967747950916
3	48.59375599078422
4	45.81680597285446
5	39.76566707157036
6	36.67318463989069
7	39.69821922153247
8	44.93445428530598
9	46.3663978724183
10-14	44.49778143375497
15-19	45.13483839260506
20-24	44.89289803572331
25-29	45.05840571380172
30-34	45.45446940576625
35-39	45.91437532284926
40-44	46.355893655399576
45-49	46.71365691587626
50-59	46.821190044723664
60-69	46.689068641470286
70-79	47.02174469637407
80-89	46.96227986183416
90-99	47.65086951569695
100-149	47.69303385597522
150-199	48.14130853218329
200-249	48.12398167052036
250-299	48.18296768627561
300-349	48.14936508341322
350-399	48.34897483795935
400-449	48.36646995466477
450-499	48.69079588950031
500-549	46.06964552606665
550-599	46.301271524566275
600-649	47.63874717182024
650-699	43.62098138747885
700-737	50.90909090909091
>>END_MODULE
>>Per sequence GC content	fail
#GC Content	Count
0	0.5
1	0.2
2	0.5
3	1.0833333333333333
4	0.5
5	1.5833333333333333
6	0.8333333333333333
7	0.65
8	0.3333333333333333
9	0.9166666666666666
10	4.65
11	6.383333333333334
12	29.399999999999938
13	59.709523809523986
14	362.8380952380988
15	277.72380952380644
16	205.05238095237843
17	199.5833333333308
18	173.81190476190375
19	206.39761904761687
20	207.26904761904564
21	236.85952380952065
22	734.6547619047678
23	1290.0571428572425
24	1551.5595238096553
25	1625.0047619048835
26	1576.5619047620091
27	1065.1261904761948
28	661.2238095238149
29	712.5428571428629
30	822.5238095238135
31	914.7666666666669
32	1131.2238095238285
33	1308.600000000058
34	1482.411904762004
35	1608.0571428572828
36	1686.1940476192103
37	1674.395238095396
38	1827.771428571643
39	2217.0833333334986
40	2423.521428571429
41	2634.48571428557
42	3100.078571428123
43	3353.5309523803007
44	3653.29523809434
45	3910.509523808406
46	4384.142857141532
47	5164.616666665223
48	5641.059523807789
49	6463.566666664572
50	7023.335714283327
51	7279.727380949706
52	7799.759523806517
53	8130.319047615687
54	7790.076190473007
55	7392.335714282631
56	6774.259523806756
57	5703.438095235908
58	4893.759523807813
59	4093.409523808201
60	3197.2499999994293
61	2406.795238095226
62	1756.6095238097475
63	1219.7261904762966
64	849.7190476190756
65	563.5499999999953
66	364.6166666666589
67	255.17619047618578
68	191.9714285714267
69	154.53809523809485
70	76.42857142857176
71	39.100000000000016
72	23.954761904761884
73	14.566666666666658
74	12.899999999999991
75	9.033333333333335
76	2.35
77	2.733333333333334
78	1.7
79	0.0
80	0.0
81	0.0
82	0.0
83	0.0
84	0.0
85	0.0
86	0.0
87	0.0
88	0.0
89	0.0
90	0.0
91	0.0
92	0.0
93	0.0
94	0.0
95	0.0
96	0.0
97	0.0
98	0.0
99	0.0
100	0.0
>>END_MODULE
>>Per base N content	pass
#Base	N-Count
1	0.00121992875616064
2	0.0019170309025381487
3	0.001045653219566263
4	0.0013942042927550175
5	8.713776829718859E-4
6	0.001045653219566263
7	0.0017427553659437717
8	0.001045653219566263
9	0.00121992875616064
10-14	0.0017427553659437717
15-19	0.001045653219566263
20-24	8.713776829718859E-4
25-29	0.0012896389707983912
30-34	0.0016730451513060206
35-39	0.0011850736488417649
40-44	0.0015684798293493945
45-49	0.0019518860098570244
50-59	0.0024050024050024047
60-69	0.0026664157098939705
70-79	0.003903961841561543
80-89	0.0045153613814565095
90-99	0.005249801606334644
100-149	0.007092870871630322
150-199	0.012160350891731583
200-249	0.02760000147105709
250-299	0.031121735197563873
300-349	0.06943741287516104
350-399	0.09646619455307755
400-449	0.10492662581859377
450-499	0.1354316737626394
500-549	0.13838084392274122
550-599	0.17408046454263895
600-649	0.2003431291161658
650-699	0.10141987829614604
700-737	0.0
>>END_MODULE
>>Sequence Length Distribution	warn
#Length	Count
60-79	112.0
80-99	497.0
100-119	584.0
120-139	762.0
140-159	811.0
160-179	1255.0
180-199	1691.0
200-219	1999.0
220-239	2217.0
240-259	2409.0
260-279	2554.0
280-299	2663.0
300-319	2855.0
320-339	3522.0
340-359	4493.0
360-379	6875.0
380-399	15681.0
400-419	27061.0
420-439	27360.0
440-459	51797.0
460-479	103989.0
480-499	135546.0
500-519	96177.0
520-539	42989.0
540-559	18853.0
560-579	9438.0
580-599	4792.0
600-619	3250.0
620-639	945.0
640-659	506.0
660-679	114.0
680-699	5.0
700-719	1.0
720-738	1.0
>>END_MODULE
>>Sequence Duplication Levels	warn
#Total Duplicate Percentage	43.409048964865875
#Duplication Level	Relative count
1	100.0
2	15.16267648864334
3	5.122007366482505
4	2.394746265602619
5	1.3575557601800696
6	0.9029056680990383
7	0.599805606711684
8	0.4258747697974217
9	0.285195416410886
10++	1.6395539185594434
>>END_MODULE
>>Overrepresented sequences	warn
#Sequence	Count	Percentage	Possible Source
CTTTCGTACTAAAATATTATATATTATTAAAGATAGAAACCAACCTGGCT	2046	0.3565677478720957	No Hit
GTCCTTTCGTACTAAAATATTATATATTATTAAAGATAGAAACCAACCTG	1669	0.2908658705760155	No Hit
TTTCGTACTAAAATATTATATATTATTAAAGATAGAAACCAACCTGGCTT	1151	0.20059114262012812	No Hit
TTCGTACTAAAATATTATATATTATTAAAGATAGAAACCAACCTGGCTTA	611	0.10648235285916445	No Hit
ATTATATTCATTTATAAAAATTAATCATTCTAATATTTGGTCCTTTCGTA	592	0.10317111766387128	No Hit
>>END_MODULE
>>Kmer Content	fail
#Sequence	Count	Obs/Exp Overall	Obs/Exp Max	Max Obs/Exp Position
CGGCG	684100	3.2574334	18.365875	600-649
TCGGC	631130	2.757296	16.76978	600-649
AAATT	887390	2.7436903	9.856686	650-678
AATTT	891645	2.7209885	8.254471	650-678
TGTTG	746025	2.6345057	5.9992776	7
AAAAA	809120	2.5680592	9.694988	650-678
GTGGT	643350	2.4761922	26.564093	650-678
TTTTT	823445	2.4479232	16.413874	650-678
TTGTT	730280	2.366159	7.719729	2
AAAAT	745370	2.3349535	6.961598	650-678
ATTTT	758185	2.2836215	5.236467	1
TGGTG	592580	2.2807837	14.724099	650-678
CACAC	542610	2.2785094	16.938612	550-599
GTGTG	571250	2.1986864	13.917592	600-649
GCACA	523385	2.1536057	17.370386	550-599
TGTGG	556915	2.1435125	14.48857	600-649
GTCGG	491200	2.1028335	17.226562	600-649
ACACA	547710	2.0950294	14.63292	650-678
CACCA	497865	2.090618	11.358409	650-678
GGTGT	537110	2.0672846	13.061123	600-649
GGCAC	466420	2.0645602	31.399527	650-678
GGCGT	458425	1.9625231	16.909021	600-649
GTTGT	551035	1.9459199	9.740841	1
CAAGG	470340	1.8964384	46.27428	650-678
GGTCG	436720	1.8696038	17.22656	600-649
GCGTC	426190	1.8619494	15.392551	600-649
CAAAT	541240	1.8613149	5.292616	650-678
GCCAA	448750	1.8465003	5.809429	1
AATTG	546025	1.8160951	5.665924	5
TGGTC	454675	1.7858964	19.939873	650-678
TAAAA	565650	1.7719609	39.946316	650-678
TTTTG	542805	1.7587266	12.394987	650-678
TTTGT	540080	1.7498974	8.7641325	650-678
TTATT	578695	1.7430052	5.9088902	650-678
ATAAA	556190	1.7423264	8.473461	650-678
TTTTA	575905	1.734602	19.11288	650-678
TTTAT	571565	1.7215298	6.401298	650-678
TAAAT	547960	1.6942185	22.377342	650-678
TTAAA	546320	1.6891478	27.484201	650-678
ATTTA	551610	1.6833208	7.7459006	650-678
TCAAG	451655	1.6708686	53.54925	650-678
TTTAA	545980	1.66614	21.695377	650-678
AAGGC	412100	1.6616112	43.625584	650-678
TTCAA	488305	1.6574305	5.32274	7
TTCTT	494445	1.6348977	12.649234	650-678
GGCAA	404850	1.6323787	5.1845555	1
CTCAA	423425	1.5985641	15.68173	600-649
CCAAA	417680	1.597655	6.783472	650-678
TTGAA	478120	1.5902411	5.821155	7
GTCGT	399750	1.5701591	7.6262617	1
CGTCT	386380	1.5487738	14.791725	600-649
GTTGG	394770	1.5194318	8.290333	1
TGCCA	365000	1.4823543	9.624327	650-678
CACAG	355805	1.4640535	16.304897	550-599
GCCCA	323185	1.4598887	32.693127	650-678
AATTA	466870	1.4434992	6.296286	650-678
ATTAA	463390	1.4327395	9.098479	650-678
TTTCG	392255	1.413619	7.2240186	2
ACCAA	366550	1.4020795	8.1294	650-678
GTCGA	342090	1.3613863	5.209992	1
GTTCG	345820	1.35833	5.857189	1
GTCTC	336510	1.3488739	15.813028	600-649
GTTTG	381320	1.3465898	8.208016	1
CTCTC	328455	1.3435917	16.707096	600-649
AAACA	383885	1.3375713	17.688173	650-678
TCACC	321920	1.334213	15.855094	650-678
ATTGA	399410	1.3284494	5.0216722	6
TCTCA	353725	1.3180552	15.685057	600-649
AAAAC	369415	1.2871532	19.238165	650-678
ACATT	378015	1.2830786	5.223777	650-678
TCGTG	326110	1.280912	5.5519977	550-599
GTTTT	388685	1.2593669	14.177149	1
CGTGG	292615	1.2526885	6.5425487	600-649
AGGCA	310130	1.2504622	42.846554	650-678
AAAAG	361480	1.2341896	16.745367	650-678
TCTCT	332900	1.2243224	15.482955	600-649
TTCGT	338405	1.2195529	6.097052	6
CTTTT	368215	1.2175143	25.443861	650-678
TATTA	392430	1.1975591	8.662818	650-678
TCTTT	360940	1.1934593	23.455532	650-678
AACAT	343720	1.182047	12.224538	650-678
GTTGA	326930	1.169732	5.878106	1
CGTTT	321095	1.1571707	5.029017	3
AAAGT	342855	1.1553733	15.943552	650-678
CCGTC	257745	1.14914	8.233877	650-678
CGGGC	241045	1.1477678	7.328183	650-678
AGTCG	281025	1.118371	5.4928055	550-599
TTGTA	340025	1.1162233	6.9768496	650-678
GTTTC	309645	1.1159068	6.500946	1
TTATA	365645	1.1158206	22.086285	650-678
ACTTT	332405	1.1135917	11.882317	650-678
TATAA	357480	1.10528	11.828024	650-678
TCCTT	297170	1.0929165	5.1922936	2
CGTCC	241535	1.076869	8.039814	650-678
GGGAT	274370	1.0699402	18.636011	600-649
ACACG	254980	1.0491825	5.222183	650-678
ACAGG	259365	1.0457748	17.138622	650-678
AATAC	300655	1.0339473	49.779205	650-678
GGGGA	240370	1.0216318	20.371017	600-649
CAGGG	234445	1.0168884	23.076305	650-678
CTGCC	223960	0.99851185	5.6583514	650-678
ACCGG	225145	0.9965813	7.849882	650-678
CCGGT	227805	0.99524003	7.4045243	650-678
ATTCT	291815	0.9776108	24.246347	650-678
ATACT	284780	0.9666154	25.969633	650-678
CACTG	232995	0.94624966	8.63134	650-678
AGTGG	238705	0.93086004	28.223494	650-678
CGGTC	210695	0.92048955	7.2891893	650-678
GTCCG	207480	0.90644383	14.398953	650-678
AGGGG	211810	0.9002448	18.994312	600-649
TACTA	264365	0.8973216	18.74097	650-678
CCCAC	193840	0.893573	17.635113	650-678
AAGTC	236700	0.87565655	17.080366	650-678
GGATA	240260	0.87096125	12.973795	600-649
ATCTT	258550	0.8661696	14.239918	650-678
CTGAA	225045	0.8325395	5.6934547	650-678
AACCG	200315	0.82424897	8.745085	650-678
TCGTA	221280	0.80796367	5.03569	7
TCGGG	187615	0.8031821	7.592052	650-678
AGATC	216810	0.8020746	14.085229	650-678
GATCT	217975	0.7958961	19.753048	650-678
TGACC	195600	0.7943794	23.716019	650-678
CTTTC	214910	0.79038495	6.436896	1
CCACT	184960	0.7665757	11.210672	650-678
CCTGC	171880	0.7663163	7.854685	650-678
TACTT	227885	0.76343864	14.239918	650-678
CTTTA	224535	0.7522158	14.239918	650-678
ATTAC	219880	0.7463283	6.268532	650-678
GATAG	203190	0.7365796	26.236464	650-678
GTCCT	182545	0.7317172	5.734123	1
TCCGT	181855	0.7289514	7.5858893	650-678
ATAGG	200775	0.72782505	13.867845	650-678
TCCGG	166340	0.72671026	7.1554427	650-678
TTTAC	214850	0.7197699	5.9411573	650-678
CTCAC	173420	0.71874756	29.996122	650-678
CTAAA	206035	0.70855075	24.395103	650-678
TGTAG	197745	0.70751727	6.3451843	650-678
GGAAC	175455	0.70744467	15.424758	650-678
GTCTG	175870	0.6907914	17.299807	650-678
CGGAA	169655	0.68405885	6.524068	650-678
GGGGG	146070	0.6678527	10.607931	600-649
AGTGT	184555	0.6603244	7.60415	650-678
ACTGA	173850	0.643147	6.391363	650-678
ACTAA	179210	0.6163001	21.926554	650-678
ACTAG	166320	0.6152902	9.390154	650-678
ACCTG	137135	0.55693877	16.73152	650-678
TTACT	163800	0.5487472	9.061766	650-678
CTGAC	134015	0.54426765	24.09127	650-678
GAACC	132055	0.5433751	11.130106	650-678
TCTGA	145945	0.53289163	18.924696	650-678
GACCT	128850	0.5232913	16.835121	650-678
AGTAG	139080	0.50417584	13.867845	650-678
TTAAC	148270	0.50326586	6.423584	650-678
GAGTA	135350	0.49065432	26.236464	650-678
AGTTA	144720	0.48134297	6.2944717	650-678
GGTCC	108945	0.47596157	7.244055	650-678
GTAGA	128505	0.46584067	5.5790186	650-678
AGTCT	124025	0.45285475	13.168699	650-678
GTAGG	101860	0.39721584	10.548176	650-678
TAGTG	110090	0.39389405	9.678008	650-678
TAGAT	109320	0.3636015	9.182142	650-678
CTAGT	61750	0.2254689	8.6528845	650-678
>>END_MODULE
