# Supplementary material for: A pipeline for the de novo assembly of the Themira biloba (Sepsidae: Diptera) transcriptome using a multiple k-mer length approach
Source: BMC Genomics. 2014 Mar 12;15(1):188. doi: 10.1186/1471-2164-15-188 (PMC4008362; doi:10.1186/1471-2164-15-188)
Supplement: Supplementary file 3 — Additional file 3: KEGG classification and functional maps of assembled contigs. Contigs annotated using KEGG Automatic Annotation Server identified sequences in a broad range of functional groups including developmental pathways and cell signaling. (ZIP 11 MB) [file 12864_2013_7026_MOESM3_ESM.zip › KEGG classification/hier/q00001.keg]

+D	KO
#<h2><a href="/kegg/kegg2.html"><img src="/Fig/bget/kegg3.gif" align="middle" border=0></a> &nbsp; KEGG Orthology (KO)</h2>
#<!---
#ENTRY       ko00001
#NAME        KO
#DEFINITION  KEGG Orthology (KO) cap3 assembly
#--->
!
A<b>Metabolism</b>
B
B  <b>Carbohydrate metabolism</b>
C    00010 Glycolysis / Gluconeogenesis [PATH:<a href="http://www.kegg.jp/kegg-bin/show_pathway?@ko00010/K00844/K01810/K00850/K01623/K01803/K00134/K00927/K01834/K01689/K00873/K00161/K00162/K00627/K00382/K00016/K00121/K00128/K14085/K00129/K01895/K01785/K01835/K15779/K01084/K08074/K01792/K01596">ko00010</a>]
D      Contig3935; <a href="/dbget-bin/www_bget?ko:K00844">K00844</a>  HK; hexokinase [EC:2.7.1.1]
D      Contig4426; <a href="/dbget-bin/www_bget?ko:K00844">K00844</a>  HK; hexokinase [EC:2.7.1.1]
D      Contig4816; <a href="/dbget-bin/www_bget?ko:K01810">K01810</a>  GPI, pgi; glucose-6-phosphate isomerase [EC:5.3.1.9]
D      Contig14545; <a href="/dbget-bin/www_bget?ko:K00850">K00850</a>  pfkA, PFK; 6-phosphofructokinase 1 [EC:2.7.1.11]
D      Contig14546; <a href="/dbget-bin/www_bget?ko:K00850">K00850</a>  pfkA, PFK; 6-phosphofructokinase 1 [EC:2.7.1.11]
D      Contig11424; <a href="/dbget-bin/www_bget?ko:K01623">K01623</a>  ALDO; fructose-bisphosphate aldolase, class I [EC:4.1.2.13]
D      Contig11425; <a href="/dbget-bin/www_bget?ko:K01623">K01623</a>  ALDO; fructose-bisphosphate aldolase, class I [EC:4.1.2.13]
D      Locus_520_Transcript_2/5_Confidence_0.273_Length_1298; <a href="/dbget-bin/www_bget?ko:K01623">K01623</a>  ALDO; fructose-bisphosphate aldolase, class I [EC:4.1.2.13]
D      Locus_505_Transcript_3/4_Confidence_0.519_Length_1709; <a href="/dbget-bin/www_bget?ko:K01623">K01623</a>  ALDO; fructose-bisphosphate aldolase, class I [EC:4.1.2.13]
D      Contig2736; <a href="/dbget-bin/www_bget?ko:K01803">K01803</a>  TPI, tpiA; triosephosphate isomerase (TIM) [EC:5.3.1.1]
D      Locus_3440_Transcript_1/2_Confidence_0.600_Length_1275; <a href="/dbget-bin/www_bget?ko:K01803">K01803</a>  TPI, tpiA; triosephosphate isomerase (TIM) [EC:5.3.1.1]
D      Contig6605; <a href="/dbget-bin/www_bget?ko:K00134">K00134</a>  GAPDH, gapA; glyceraldehyde 3-phosphate dehydrogenase [EC:1.2.1.12]
D      Contig2792; <a href="/dbget-bin/www_bget?ko:K00927">K00927</a>  PGK, pgk; phosphoglycerate kinase [EC:2.7.2.3]
D      Contig1257; <a href="/dbget-bin/www_bget?ko:K01834">K01834</a>  PGAM, gpmA; 2,3-bisphosphoglycerate-dependent phosphoglycerate mutase [EC:5.4.2.1]
D      Contig12940; <a href="/dbget-bin/www_bget?ko:K01834">K01834</a>  PGAM, gpmA; 2,3-bisphosphoglycerate-dependent phosphoglycerate mutase [EC:5.4.2.1]
D      Locus_253_Transcript_30/36_Confidence_0.119_Length_3171; <a href="/dbget-bin/www_bget?ko:K01834">K01834</a>  PGAM, gpmA; 2,3-bisphosphoglycerate-dependent phosphoglycerate mutase [EC:5.4.2.1]
D      Contig5688; <a href="/dbget-bin/www_bget?ko:K01689">K01689</a>  ENO, eno; enolase [EC:4.2.1.11]
D      Contig5085; <a href="/dbget-bin/www_bget?ko:K00873">K00873</a>  PK, pyk; pyruvate kinase [EC:2.7.1.40]
D      comp93752_c0_seq1; <a href="/dbget-bin/www_bget?ko:K00873">K00873</a>  PK, pyk; pyruvate kinase [EC:2.7.1.40]
D      Contig3143; <a href="/dbget-bin/www_bget?ko:K00161">K00161</a>  PDHA, pdhA; pyruvate dehydrogenase E1 component subunit alpha [EC:1.2.4.1]
D      Contig3144; <a href="/dbget-bin/www_bget?ko:K00161">K00161</a>  PDHA, pdhA; pyruvate dehydrogenase E1 component subunit alpha [EC:1.2.4.1]
D      Contig3796; <a href="/dbget-bin/www_bget?ko:K00162">K00162</a>  PDHB, pdhB; pyruvate dehydrogenase E1 component subunit beta [EC:1.2.4.1]
D      Contig5284; <a href="/dbget-bin/www_bget?ko:K00627">K00627</a>  DLAT, aceF, pdhC; pyruvate dehydrogenase E2 component (dihydrolipoamide acetyltransferase) [EC:2.3.1.12]
D      Contig4973; <a href="/dbget-bin/www_bget?ko:K00382">K00382</a>  DLD, lpd, pdhD; dihydrolipoamide dehydrogenase [EC:1.8.1.4]
D      Contig3157; <a href="/dbget-bin/www_bget?ko:K00016">K00016</a>  LDH, ldh; L-lactate dehydrogenase [EC:1.1.1.27]
D      Contig12536; <a href="/dbget-bin/www_bget?ko:K00121">K00121</a>  frmA, ADH5, adhC; S-(hydroxymethyl)glutathione dehydrogenase / alcohol dehydrogenase [EC:1.1.1.284 1.1.1.1]
D      Contig3216; <a href="/dbget-bin/www_bget?ko:K00128">K00128</a>  E1.2.1.3; aldehyde dehydrogenase (NAD+) [EC:1.2.1.3]
D      Contig4103; <a href="/dbget-bin/www_bget?ko:K00128">K00128</a>  E1.2.1.3; aldehyde dehydrogenase (NAD+) [EC:1.2.1.3]
D      Contig4987; <a href="/dbget-bin/www_bget?ko:K00128">K00128</a>  E1.2.1.3; aldehyde dehydrogenase (NAD+) [EC:1.2.1.3]
D      Contig15056; <a href="/dbget-bin/www_bget?ko:K00128">K00128</a>  E1.2.1.3; aldehyde dehydrogenase (NAD+) [EC:1.2.1.3]
D      comp8664_c0_seq1; <a href="/dbget-bin/www_bget?ko:K00128">K00128</a>  E1.2.1.3; aldehyde dehydrogenase (NAD+) [EC:1.2.1.3]
D      Contig10978; <a href="/dbget-bin/www_bget?ko:K14085">K14085</a>  ALDH7A1; aldehyde dehydrogenase family 7 member A1 [EC:1.2.1.31 1.2.1.8 1.2.1.3]
D      comp4002_c0_seq1; <a href="/dbget-bin/www_bget?ko:K14085">K14085</a>  ALDH7A1; aldehyde dehydrogenase family 7 member A1 [EC:1.2.1.31 1.2.1.8 1.2.1.3]
D      Contig15053; <a href="/dbget-bin/www_bget?ko:K00129">K00129</a>  E1.2.1.5; aldehyde dehydrogenase (NAD(P)+) [EC:1.2.1.5]
D      Contig266; <a href="/dbget-bin/www_bget?ko:K01895">K01895</a>  ACSS, acs; acetyl-CoA synthetase [EC:6.2.1.1]
D      Contig9210; <a href="/dbget-bin/www_bget?ko:K01895">K01895</a>  ACSS, acs; acetyl-CoA synthetase [EC:6.2.1.1]
D      Contig6567; <a href="/dbget-bin/www_bget?ko:K01785">K01785</a>  E5.1.3.3, galM; aldose 1-epimerase [EC:5.1.3.3]
D      Contig5562; <a href="/dbget-bin/www_bget?ko:K01835">K01835</a>  pgm; phosphoglucomutase [EC:5.4.2.2]
D      Contig10516; <a href="/dbget-bin/www_bget?ko:K15779">K15779</a>  PGM2; phosphoglucomutase / phosphopentomutase [EC:5.4.2.2 5.4.2.7]
D      Contig8941; <a href="/dbget-bin/www_bget?ko:K01084">K01084</a>  G6PC; glucose-6-phosphatase [EC:3.1.3.9]
D      comp8126_c1_seq3; <a href="/dbget-bin/www_bget?ko:K08074">K08074</a>  ADPGK; ADP-dependent glucokinase [EC:2.7.1.147]
D      Contig2301; <a href="/dbget-bin/www_bget?ko:K01792">K01792</a>  E5.1.3.15; glucose-6-phosphate 1-epimerase [EC:5.1.3.15]
D      Contig573; <a href="/dbget-bin/www_bget?ko:K01596">K01596</a>  E4.1.1.32, pckA, PEPCK; phosphoenolpyruvate carboxykinase (GTP) [EC:4.1.1.32]
D      Contig4754; <a href="/dbget-bin/www_bget?ko:K01596">K01596</a>  E4.1.1.32, pckA, PEPCK; phosphoenolpyruvate carboxykinase (GTP) [EC:4.1.1.32]
D      Contig10440; <a href="/dbget-bin/www_bget?ko:K01596">K01596</a>  E4.1.1.32, pckA, PEPCK; phosphoenolpyruvate carboxykinase (GTP) [EC:4.1.1.32]
D      Contig13553; <a href="/dbget-bin/www_bget?ko:K01596">K01596</a>  E4.1.1.32, pckA, PEPCK; phosphoenolpyruvate carboxykinase (GTP) [EC:4.1.1.32]
C    00020 Citrate cycle (TCA cycle) [PATH:<a href="http://www.kegg.jp/kegg-bin/show_pathway?@ko00020/K01647/K01648/K01681/K00031/K00030/K00164/K00658/K00382/K01899/K01900/K00234/K00235/K00236/K00237/K01679/K00025/K00026/K01958/K01596/K00161/K00162/K00627">ko00020</a>]
D      Contig10175; <a href="/dbget-bin/www_bget?ko:K01647">K01647</a>  CS, gltA; citrate synthase [EC:2.3.3.1]
D      Contig4911; <a href="/dbget-bin/www_bget?ko:K01648">K01648</a>  ACLY; ATP citrate (pro-S)-lyase [EC:2.3.3.8]
D      Contig3171; <a href="/dbget-bin/www_bget?ko:K01681">K01681</a>  ACO, acnA; aconitate hydratase 1 / homoaconitase [EC:4.2.1.3 4.2.1.-]
D      Contig4022; <a href="/dbget-bin/www_bget?ko:K01681">K01681</a>  ACO, acnA; aconitate hydratase 1 / homoaconitase [EC:4.2.1.3 4.2.1.-]
D      Contig3700; <a href="/dbget-bin/www_bget?ko:K00031">K00031</a>  IDH1, IDH2, icd; isocitrate dehydrogenase [EC:1.1.1.42]
D      Contig867; <a href="/dbget-bin/www_bget?ko:K00030">K00030</a>  IDH3; isocitrate dehydrogenase (NAD+) [EC:1.1.1.41]
D      Contig3145; <a href="/dbget-bin/www_bget?ko:K00030">K00030</a>  IDH3; isocitrate dehydrogenase (NAD+) [EC:1.1.1.41]
D      Contig13094; <a href="/dbget-bin/www_bget?ko:K00030">K00030</a>  IDH3; isocitrate dehydrogenase (NAD+) [EC:1.1.1.41]
D      Contig11365; <a href="/dbget-bin/www_bget?ko:K00164">K00164</a>  OGDH, sucA; 2-oxoglutarate dehydrogenase E1 component [EC:1.2.4.2]
D      Contig12104; <a href="/dbget-bin/www_bget?ko:K00164">K00164</a>  OGDH, sucA; 2-oxoglutarate dehydrogenase E1 component [EC:1.2.4.2]
D      Contig12106; <a href="/dbget-bin/www_bget?ko:K00164">K00164</a>  OGDH, sucA; 2-oxoglutarate dehydrogenase E1 component [EC:1.2.4.2]
D      Contig12107; <a href="/dbget-bin/www_bget?ko:K00164">K00164</a>  OGDH, sucA; 2-oxoglutarate dehydrogenase E1 component [EC:1.2.4.2]
D      Contig14728; <a href="/dbget-bin/www_bget?ko:K00658">K00658</a>  DLST, sucB; 2-oxoglutarate dehydrogenase E2 component (dihydrolipoamide succinyltransferase) [EC:2.3.1.61]
D      Contig4973; <a href="/dbget-bin/www_bget?ko:K00382">K00382</a>  DLD, lpd, pdhD; dihydrolipoamide dehydrogenase [EC:1.8.1.4]
D      Contig11524; <a href="/dbget-bin/www_bget?ko:K01899">K01899</a>  LSC1; succinyl-CoA synthetase alpha subunit [EC:6.2.1.4 6.2.1.5]
D      Contig4068; <a href="/dbget-bin/www_bget?ko:K01900">K01900</a>  LSC2; succinyl-CoA synthetase beta subunit [EC:6.2.1.4 6.2.1.5]
D      Contig5018; <a href="/dbget-bin/www_bget?ko:K01900">K01900</a>  LSC2; succinyl-CoA synthetase beta subunit [EC:6.2.1.4 6.2.1.5]
D      Contig5119; <a href="/dbget-bin/www_bget?ko:K00234">K00234</a>  SDHA, SDH1; succinate dehydrogenase (ubiquinone) flavoprotein subunit [EC:1.3.5.1]
D      Contig4327; <a href="/dbget-bin/www_bget?ko:K00235">K00235</a>  SDHB, SDH2; succinate dehydrogenase (ubiquinone) iron-sulfur subunit [EC:1.3.5.1]
D      Contig11746; <a href="/dbget-bin/www_bget?ko:K00236">K00236</a>  SDHC, SDH3; succinate dehydrogenase (ubiquinone) cytochrome b560 subunit
D      Contig6048; <a href="/dbget-bin/www_bget?ko:K00237">K00237</a>  SDHD, SDH4; succinate dehydrogenase (ubiquinone) membrane anchor subunit
D      Contig5378; <a href="/dbget-bin/www_bget?ko:K01679">K01679</a>  E4.2.1.2B, fumC; fumarate hydratase, class II [EC:4.2.1.2]
D      Contig13636; <a href="/dbget-bin/www_bget?ko:K01679">K01679</a>  E4.2.1.2B, fumC; fumarate hydratase, class II [EC:4.2.1.2]
D      Locus_679_Transcript_2/2_Confidence_0.667_Length_1729; <a href="/dbget-bin/www_bget?ko:K01679">K01679</a>  E4.2.1.2B, fumC; fumarate hydratase, class II [EC:4.2.1.2]
D      Contig5317; <a href="/dbget-bin/www_bget?ko:K00025">K00025</a>  MDH1; malate dehydrogenase [EC:1.1.1.37]
D      Contig3970; <a href="/dbget-bin/www_bget?ko:K00026">K00026</a>  MDH2; malate dehydrogenase [EC:1.1.1.37]
D      Contig10244; <a href="/dbget-bin/www_bget?ko:K01958">K01958</a>  PC, pyc; pyruvate carboxylase [EC:6.4.1.1]
D      Contig14003; <a href="/dbget-bin/www_bget?ko:K01958">K01958</a>  PC, pyc; pyruvate carboxylase [EC:6.4.1.1]
D      Contig573; <a href="/dbget-bin/www_bget?ko:K01596">K01596</a>  E4.1.1.32, pckA, PEPCK; phosphoenolpyruvate carboxykinase (GTP) [EC:4.1.1.32]
D      Contig4754; <a href="/dbget-bin/www_bget?ko:K01596">K01596</a>  E4.1.1.32, pckA, PEPCK; phosphoenolpyruvate carboxykinase (GTP) [EC:4.1.1.32]
D      Contig10440; <a href="/dbget-bin/www_bget?ko:K01596">K01596</a>  E4.1.1.32, pckA, PEPCK; phosphoenolpyruvate carboxykinase (GTP) [EC:4.1.1.32]
D      Contig13553; <a href="/dbget-bin/www_bget?ko:K01596">K01596</a>  E4.1.1.32, pckA, PEPCK; phosphoenolpyruvate carboxykinase (GTP) [EC:4.1.1.32]
D      Contig3143; <a href="/dbget-bin/www_bget?ko:K00161">K00161</a>  PDHA, pdhA; pyruvate dehydrogenase E1 component subunit alpha [EC:1.2.4.1]
D      Contig3144; <a href="/dbget-bin/www_bget?ko:K00161">K00161</a>  PDHA, pdhA; pyruvate dehydrogenase E1 component subunit alpha [EC:1.2.4.1]
D      Contig3796; <a href="/dbget-bin/www_bget?ko:K00162">K00162</a>  PDHB, pdhB; pyruvate dehydrogenase E1 component subunit beta [EC:1.2.4.1]
D      Contig5284; <a href="/dbget-bin/www_bget?ko:K00627">K00627</a>  DLAT, aceF, pdhC; pyruvate dehydrogenase E2 component (dihydrolipoamide acetyltransferase) [EC:2.3.1.12]
C    00030 Pentose phosphate pathway [PATH:<a href="http://www.kegg.jp/kegg-bin/show_pathway?@ko00030/K01810/K00036/K01057/K00033/K01783/K00615/K00616/K01807/K01619/K00852/K01835/K15779/K00948/K00115/K01623/K00850">ko00030</a>]
D      Contig4816; <a href="/dbget-bin/www_bget?ko:K01810">K01810</a>  GPI, pgi; glucose-6-phosphate isomerase [EC:5.3.1.9]
D      Contig3859; <a href="/dbget-bin/www_bget?ko:K00036">K00036</a>  G6PD, zwf; glucose-6-phosphate 1-dehydrogenase [EC:1.1.1.49]
D      Contig9480; <a href="/dbget-bin/www_bget?ko:K01057">K01057</a>  PGLS, pgl, devB; 6-phosphogluconolactonase [EC:3.1.1.31]
D      Contig5167; <a href="/dbget-bin/www_bget?ko:K00033">K00033</a>  E1.1.1.44, PGD, gnd; 6-phosphogluconate dehydrogenase [EC:1.1.1.44]
D      Contig8292; <a href="/dbget-bin/www_bget?ko:K01783">K01783</a>  rpe, RPE; ribulose-phosphate 3-epimerase [EC:5.1.3.1]
D      Contig12341; <a href="/dbget-bin/www_bget?ko:K00615">K00615</a>  E2.2.1.1, tktA, tktB; transketolase [EC:2.2.1.1]
D      Contig4810; <a href="/dbget-bin/www_bget?ko:K00616">K00616</a>  E2.2.1.2, talA, talB; transaldolase [EC:2.2.1.2]
D      Contig13217; <a href="/dbget-bin/www_bget?ko:K01807">K01807</a>  rpiA; ribose 5-phosphate isomerase A [EC:5.3.1.6]
D      Contig6051; <a href="/dbget-bin/www_bget?ko:K01619">K01619</a>  deoC, DERA; deoxyribose-phosphate aldolase [EC:4.1.2.4]
D      Contig1653; <a href="/dbget-bin/www_bget?ko:K00852">K00852</a>  rbsK, RBKS; ribokinase [EC:2.7.1.15]
D      Contig5562; <a href="/dbget-bin/www_bget?ko:K01835">K01835</a>  pgm; phosphoglucomutase [EC:5.4.2.2]
D      Contig10516; <a href="/dbget-bin/www_bget?ko:K15779">K15779</a>  PGM2; phosphoglucomutase / phosphopentomutase [EC:5.4.2.2 5.4.2.7]
D      Contig1691; <a href="/dbget-bin/www_bget?ko:K00948">K00948</a>  PRPS, prsA; ribose-phosphate pyrophosphokinase [EC:2.7.6.1]
D      Contig1692; <a href="/dbget-bin/www_bget?ko:K00948">K00948</a>  PRPS, prsA; ribose-phosphate pyrophosphokinase [EC:2.7.6.1]
D      Contig5382; <a href="/dbget-bin/www_bget?ko:K00115">K00115</a>  E1.1.99.10; glucose dehydrogenase (acceptor) [EC:1.1.99.10]
D      Contig11424; <a href="/dbget-bin/www_bget?ko:K01623">K01623</a>  ALDO; fructose-bisphosphate aldolase, class I [EC:4.1.2.13]
D      Contig11425; <a href="/dbget-bin/www_bget?ko:K01623">K01623</a>  ALDO; fructose-bisphosphate aldolase, class I [EC:4.1.2.13]
D      Locus_520_Transcript_2/5_Confidence_0.273_Length_1298; <a href="/dbget-bin/www_bget?ko:K01623">K01623</a>  ALDO; fructose-bisphosphate aldolase, class I [EC:4.1.2.13]
D      Locus_505_Transcript_3/4_Confidence_0.519_Length_1709; <a href="/dbget-bin/www_bget?ko:K01623">K01623</a>  ALDO; fructose-bisphosphate aldolase, class I [EC:4.1.2.13]
D      Contig14545; <a href="/dbget-bin/www_bget?ko:K00850">K00850</a>  pfkA, PFK; 6-phosphofructokinase 1 [EC:2.7.1.11]
D      Contig14546; <a href="/dbget-bin/www_bget?ko:K00850">K00850</a>  pfkA, PFK; 6-phosphofructokinase 1 [EC:2.7.1.11]
C    00040 Pentose and glucuronate interconversions [PATH:<a href="http://www.kegg.jp/kegg-bin/show_pathway?@ko00040/K01195/K00699/K00012/K00963/K13247/K01783/K00011/K00078/K00128">ko00040</a>]
D      Contig7400; <a href="/dbget-bin/www_bget?ko:K01195">K01195</a>  E3.2.1.31, GUSB, uidA; beta-glucuronidase [EC:3.2.1.31]
D      Contig14734; <a href="/dbget-bin/www_bget?ko:K01195">K01195</a>  E3.2.1.31, GUSB, uidA; beta-glucuronidase [EC:3.2.1.31]
D      Contig14735; <a href="/dbget-bin/www_bget?ko:K01195">K01195</a>  E3.2.1.31, GUSB, uidA; beta-glucuronidase [EC:3.2.1.31]
D      Contig3728; <a href="/dbget-bin/www_bget?ko:K00699">K00699</a>  UGT; glucuronosyltransferase [EC:2.4.1.17]
D      Contig5445; <a href="/dbget-bin/www_bget?ko:K00699">K00699</a>  UGT; glucuronosyltransferase [EC:2.4.1.17]
D      Contig10708; <a href="/dbget-bin/www_bget?ko:K00699">K00699</a>  UGT; glucuronosyltransferase [EC:2.4.1.17]
D      Contig13431; <a href="/dbget-bin/www_bget?ko:K00699">K00699</a>  UGT; glucuronosyltransferase [EC:2.4.1.17]
D      Contig13432; <a href="/dbget-bin/www_bget?ko:K00699">K00699</a>  UGT; glucuronosyltransferase [EC:2.4.1.17]
D      Contig13531; <a href="/dbget-bin/www_bget?ko:K00699">K00699</a>  UGT; glucuronosyltransferase [EC:2.4.1.17]
D      Contig12445; <a href="/dbget-bin/www_bget?ko:K00012">K00012</a>  UGDH, ugd; UDPglucose 6-dehydrogenase [EC:1.1.1.22]
D      Contig14027; <a href="/dbget-bin/www_bget?ko:K00963">K00963</a>  UGP2, galU, galF; UTP--glucose-1-phosphate uridylyltransferase [EC:2.7.7.9]
D      Contig14029; <a href="/dbget-bin/www_bget?ko:K00963">K00963</a>  UGP2, galU, galF; UTP--glucose-1-phosphate uridylyltransferase [EC:2.7.7.9]
D      Contig1680; <a href="/dbget-bin/www_bget?ko:K13247">K13247</a>  CRYL1; L-gulonate 3-dehydrogenase [EC:1.1.1.45]
D      Contig4654; <a href="/dbget-bin/www_bget?ko:K13247">K13247</a>  CRYL1; L-gulonate 3-dehydrogenase [EC:1.1.1.45]
D      Contig8292; <a href="/dbget-bin/www_bget?ko:K01783">K01783</a>  rpe, RPE; ribulose-phosphate 3-epimerase [EC:5.1.3.1]
D      Contig3966; <a href="/dbget-bin/www_bget?ko:K00011">K00011</a>  E1.1.1.21, AKR1; aldehyde reductase [EC:1.1.1.21]
D      Contig10680; <a href="/dbget-bin/www_bget?ko:K00011">K00011</a>  E1.1.1.21, AKR1; aldehyde reductase [EC:1.1.1.21]
D      Contig14337; <a href="/dbget-bin/www_bget?ko:K00011">K00011</a>  E1.1.1.21, AKR1; aldehyde reductase [EC:1.1.1.21]
D      Contig7105; <a href="/dbget-bin/www_bget?ko:K00078">K00078</a>  DHDH; dihydrodiol dehydrogenase / D-xylose 1-dehydrogenase (NADP) [EC:1.3.1.20 1.1.1.179]
D      Contig3216; <a href="/dbget-bin/www_bget?ko:K00128">K00128</a>  E1.2.1.3; aldehyde dehydrogenase (NAD+) [EC:1.2.1.3]
D      Contig4103; <a href="/dbget-bin/www_bget?ko:K00128">K00128</a>  E1.2.1.3; aldehyde dehydrogenase (NAD+) [EC:1.2.1.3]
D      Contig4987; <a href="/dbget-bin/www_bget?ko:K00128">K00128</a>  E1.2.1.3; aldehyde dehydrogenase (NAD+) [EC:1.2.1.3]
D      Contig15056; <a href="/dbget-bin/www_bget?ko:K00128">K00128</a>  E1.2.1.3; aldehyde dehydrogenase (NAD+) [EC:1.2.1.3]
D      comp8664_c0_seq1; <a href="/dbget-bin/www_bget?ko:K00128">K00128</a>  E1.2.1.3; aldehyde dehydrogenase (NAD+) [EC:1.2.1.3]
C    00051 Fructose and mannose metabolism [PATH:<a href="http://www.kegg.jp/kegg-bin/show_pathway?@ko00051/K01809/K00966/K01711/K02377/K00844/K00850/K01103/K01112/K00008/K00011/K01623/K01803">ko00051</a>]
D      Contig4480; <a href="/dbget-bin/www_bget?ko:K01809">K01809</a>  E5.3.1.8, manA; mannose-6-phosphate isomerase [EC:5.3.1.8]
D      Contig2385; <a href="/dbget-bin/www_bget?ko:K00966">K00966</a>  GMPP; mannose-1-phosphate guanylyltransferase [EC:2.7.7.13]
D      Contig5455; <a href="/dbget-bin/www_bget?ko:K00966">K00966</a>  GMPP; mannose-1-phosphate guanylyltransferase [EC:2.7.7.13]
D      Contig3478; <a href="/dbget-bin/www_bget?ko:K01711">K01711</a>  gmd, GMDS; GDPmannose 4,6-dehydratase [EC:4.2.1.47]
D      Contig13901; <a href="/dbget-bin/www_bget?ko:K02377">K02377</a>  E1.1.1.271, fcl; GDP-L-fucose synthase [EC:1.1.1.271]
D      Contig3935; <a href="/dbget-bin/www_bget?ko:K00844">K00844</a>  HK; hexokinase [EC:2.7.1.1]
D      Contig4426; <a href="/dbget-bin/www_bget?ko:K00844">K00844</a>  HK; hexokinase [EC:2.7.1.1]
D      Contig14545; <a href="/dbget-bin/www_bget?ko:K00850">K00850</a>  pfkA, PFK; 6-phosphofructokinase 1 [EC:2.7.1.11]
D      Contig14546; <a href="/dbget-bin/www_bget?ko:K00850">K00850</a>  pfkA, PFK; 6-phosphofructokinase 1 [EC:2.7.1.11]
D      Contig13076; <a href="/dbget-bin/www_bget?ko:K01103">K01103</a>  PFKFB; 6-phosphofructo-2-kinase / fructose-2,6-bisphosphatase [EC:2.7.1.105 3.1.3.46]
D      Contig123; <a href="/dbget-bin/www_bget?ko:K01112">K01112</a>  E3.1.3.-;  [EC:3.1.3.-]
D      Contig3669; <a href="/dbget-bin/www_bget?ko:K01112">K01112</a>  E3.1.3.-;  [EC:3.1.3.-]
D      Contig2357; <a href="/dbget-bin/www_bget?ko:K00008">K00008</a>  E1.1.1.14, gutB; L-iditol 2-dehydrogenase [EC:1.1.1.14]
D      Contig3966; <a href="/dbget-bin/www_bget?ko:K00011">K00011</a>  E1.1.1.21, AKR1; aldehyde reductase [EC:1.1.1.21]
D      Contig10680; <a href="/dbget-bin/www_bget?ko:K00011">K00011</a>  E1.1.1.21, AKR1; aldehyde reductase [EC:1.1.1.21]
D      Contig14337; <a href="/dbget-bin/www_bget?ko:K00011">K00011</a>  E1.1.1.21, AKR1; aldehyde reductase [EC:1.1.1.21]
D      Contig11424; <a href="/dbget-bin/www_bget?ko:K01623">K01623</a>  ALDO; fructose-bisphosphate aldolase, class I [EC:4.1.2.13]
D      Contig11425; <a href="/dbget-bin/www_bget?ko:K01623">K01623</a>  ALDO; fructose-bisphosphate aldolase, class I [EC:4.1.2.13]
D      Locus_520_Transcript_2/5_Confidence_0.273_Length_1298; <a href="/dbget-bin/www_bget?ko:K01623">K01623</a>  ALDO; fructose-bisphosphate aldolase, class I [EC:4.1.2.13]
D      Locus_505_Transcript_3/4_Confidence_0.519_Length_1709; <a href="/dbget-bin/www_bget?ko:K01623">K01623</a>  ALDO; fructose-bisphosphate aldolase, class I [EC:4.1.2.13]
D      Contig2736; <a href="/dbget-bin/www_bget?ko:K01803">K01803</a>  TPI, tpiA; triosephosphate isomerase (TIM) [EC:5.3.1.1]
D      Locus_3440_Transcript_1/2_Confidence_0.600_Length_1275; <a href="/dbget-bin/www_bget?ko:K01803">K01803</a>  TPI, tpiA; triosephosphate isomerase (TIM) [EC:5.3.1.1]
C    00052 Galactose metabolism [PATH:<a href="http://www.kegg.jp/kegg-bin/show_pathway?@ko00052/K00849/K01784/K00963/K01835/K15779/K00844/K01084/K12309/K00965/K01189/K00011/K00850/K01187">ko00052</a>]
D      Contig14438; <a href="/dbget-bin/www_bget?ko:K00849">K00849</a>  galK; galactokinase [EC:2.7.1.6]
D      Contig15456; <a href="/dbget-bin/www_bget?ko:K00849">K00849</a>  galK; galactokinase [EC:2.7.1.6]
D      Contig5310; <a href="/dbget-bin/www_bget?ko:K01784">K01784</a>  galE, GALE; UDP-glucose 4-epimerase [EC:5.1.3.2]
D      Contig11412; <a href="/dbget-bin/www_bget?ko:K01784">K01784</a>  galE, GALE; UDP-glucose 4-epimerase [EC:5.1.3.2]
D      Contig13853; <a href="/dbget-bin/www_bget?ko:K01784">K01784</a>  galE, GALE; UDP-glucose 4-epimerase [EC:5.1.3.2]
D      Locus_386_Transcript_2/3_Confidence_0.538_Length_1959; <a href="/dbget-bin/www_bget?ko:K01784">K01784</a>  galE, GALE; UDP-glucose 4-epimerase [EC:5.1.3.2]
D      Contig14027; <a href="/dbget-bin/www_bget?ko:K00963">K00963</a>  UGP2, galU, galF; UTP--glucose-1-phosphate uridylyltransferase [EC:2.7.7.9]
D      Contig14029; <a href="/dbget-bin/www_bget?ko:K00963">K00963</a>  UGP2, galU, galF; UTP--glucose-1-phosphate uridylyltransferase [EC:2.7.7.9]
D      Contig5562; <a href="/dbget-bin/www_bget?ko:K01835">K01835</a>  pgm; phosphoglucomutase [EC:5.4.2.2]
D      Contig10516; <a href="/dbget-bin/www_bget?ko:K15779">K15779</a>  PGM2; phosphoglucomutase / phosphopentomutase [EC:5.4.2.2 5.4.2.7]
D      Contig3935; <a href="/dbget-bin/www_bget?ko:K00844">K00844</a>  HK; hexokinase [EC:2.7.1.1]
D      Contig4426; <a href="/dbget-bin/www_bget?ko:K00844">K00844</a>  HK; hexokinase [EC:2.7.1.1]
D      Contig8941; <a href="/dbget-bin/www_bget?ko:K01084">K01084</a>  G6PC; glucose-6-phosphatase [EC:3.1.3.9]
D      Contig8253; <a href="/dbget-bin/www_bget?ko:K12309">K12309</a>  GLB1, ELNR1; beta-galactosidase [EC:3.2.1.23]
D      Contig3382; <a href="/dbget-bin/www_bget?ko:K00965">K00965</a>  galT, GALT; UDPglucose--hexose-1-phosphate uridylyltransferase [EC:2.7.7.12]
D      Contig2695; <a href="/dbget-bin/www_bget?ko:K01189">K01189</a>  GLA; alpha-galactosidase [EC:3.2.1.22]
D      Contig3966; <a href="/dbget-bin/www_bget?ko:K00011">K00011</a>  E1.1.1.21, AKR1; aldehyde reductase [EC:1.1.1.21]
D      Contig10680; <a href="/dbget-bin/www_bget?ko:K00011">K00011</a>  E1.1.1.21, AKR1; aldehyde reductase [EC:1.1.1.21]
D      Contig14337; <a href="/dbget-bin/www_bget?ko:K00011">K00011</a>  E1.1.1.21, AKR1; aldehyde reductase [EC:1.1.1.21]
D      Contig14545; <a href="/dbget-bin/www_bget?ko:K00850">K00850</a>  pfkA, PFK; 6-phosphofructokinase 1 [EC:2.7.1.11]
D      Contig14546; <a href="/dbget-bin/www_bget?ko:K00850">K00850</a>  pfkA, PFK; 6-phosphofructokinase 1 [EC:2.7.1.11]
D      Contig2312; <a href="/dbget-bin/www_bget?ko:K01187">K01187</a>  E3.2.1.20, malZ; alpha-glucosidase [EC:3.2.1.20]
D      Contig2384; <a href="/dbget-bin/www_bget?ko:K01187">K01187</a>  E3.2.1.20, malZ; alpha-glucosidase [EC:3.2.1.20]
C    00053 Ascorbate and aldarate metabolism [PATH:<a href="http://www.kegg.jp/kegg-bin/show_pathway?@ko00053/K00012/K00699/K00423/K00128/K14085">ko00053</a>]
D      Contig12445; <a href="/dbget-bin/www_bget?ko:K00012">K00012</a>  UGDH, ugd; UDPglucose 6-dehydrogenase [EC:1.1.1.22]
D      Contig3728; <a href="/dbget-bin/www_bget?ko:K00699">K00699</a>  UGT; glucuronosyltransferase [EC:2.4.1.17]
D      Contig5445; <a href="/dbget-bin/www_bget?ko:K00699">K00699</a>  UGT; glucuronosyltransferase [EC:2.4.1.17]
D      Contig10708; <a href="/dbget-bin/www_bget?ko:K00699">K00699</a>  UGT; glucuronosyltransferase [EC:2.4.1.17]
D      Contig13431; <a href="/dbget-bin/www_bget?ko:K00699">K00699</a>  UGT; glucuronosyltransferase [EC:2.4.1.17]
D      Contig13432; <a href="/dbget-bin/www_bget?ko:K00699">K00699</a>  UGT; glucuronosyltransferase [EC:2.4.1.17]
D      Contig13531; <a href="/dbget-bin/www_bget?ko:K00699">K00699</a>  UGT; glucuronosyltransferase [EC:2.4.1.17]
D      comp139609_c0_seq1; <a href="/dbget-bin/www_bget?ko:K00423">K00423</a>  E1.10.3.3; L-ascorbate oxidase [EC:1.10.3.3]
D      Contig3216; <a href="/dbget-bin/www_bget?ko:K00128">K00128</a>  E1.2.1.3; aldehyde dehydrogenase (NAD+) [EC:1.2.1.3]
D      Contig4103; <a href="/dbget-bin/www_bget?ko:K00128">K00128</a>  E1.2.1.3; aldehyde dehydrogenase (NAD+) [EC:1.2.1.3]
D      Contig4987; <a href="/dbget-bin/www_bget?ko:K00128">K00128</a>  E1.2.1.3; aldehyde dehydrogenase (NAD+) [EC:1.2.1.3]
D      Contig15056; <a href="/dbget-bin/www_bget?ko:K00128">K00128</a>  E1.2.1.3; aldehyde dehydrogenase (NAD+) [EC:1.2.1.3]
D      comp8664_c0_seq1; <a href="/dbget-bin/www_bget?ko:K00128">K00128</a>  E1.2.1.3; aldehyde dehydrogenase (NAD+) [EC:1.2.1.3]
D      Contig10978; <a href="/dbget-bin/www_bget?ko:K14085">K14085</a>  ALDH7A1; aldehyde dehydrogenase family 7 member A1 [EC:1.2.1.31 1.2.1.8 1.2.1.3]
D      comp4002_c0_seq1; <a href="/dbget-bin/www_bget?ko:K14085">K14085</a>  ALDH7A1; aldehyde dehydrogenase family 7 member A1 [EC:1.2.1.31 1.2.1.8 1.2.1.3]
C    00500 Starch and sucrose metabolism [PATH:<a href="http://www.kegg.jp/kegg-bin/show_pathway?@ko00500/K01187/K01087/K16055/K01194/K00012/K00699/K01195/K08678/K00963/K01835/K15779/K00844/K01084/K01810/K00700/K00688/K00693/K01176/K01196">ko00500</a>]
D      Contig2312; <a href="/dbget-bin/www_bget?ko:K01187">K01187</a>  E3.2.1.20, malZ; alpha-glucosidase [EC:3.2.1.20]
D      Contig2384; <a href="/dbget-bin/www_bget?ko:K01187">K01187</a>  E3.2.1.20, malZ; alpha-glucosidase [EC:3.2.1.20]
D      Contig10183; <a href="/dbget-bin/www_bget?ko:K01087">K01087</a>  otsB; trehalose 6-phosphate phosphatase [EC:3.1.3.12]
D      Contig10492; <a href="/dbget-bin/www_bget?ko:K01087">K01087</a>  otsB; trehalose 6-phosphate phosphatase [EC:3.1.3.12]
D      Contig12182; <a href="/dbget-bin/www_bget?ko:K01087">K01087</a>  otsB; trehalose 6-phosphate phosphatase [EC:3.1.3.12]
D      comp7979_c0_seq1; <a href="/dbget-bin/www_bget?ko:K01087">K01087</a>  otsB; trehalose 6-phosphate phosphatase [EC:3.1.3.12]
D      Contig10294; <a href="/dbget-bin/www_bget?ko:K16055">K16055</a>  TPS; trehalose 6-phosphate synthase/phosphatase [EC:2.4.1.15 3.1.3.12]
D      Contig3701; <a href="/dbget-bin/www_bget?ko:K01194">K01194</a>  E3.2.1.28, treA, treF; alpha,alpha-trehalase [EC:3.2.1.28]
D      comp7005_c0_seq2; <a href="/dbget-bin/www_bget?ko:K01194">K01194</a>  E3.2.1.28, treA, treF; alpha,alpha-trehalase [EC:3.2.1.28]
D      comp7005_c0_seq4; <a href="/dbget-bin/www_bget?ko:K01194">K01194</a>  E3.2.1.28, treA, treF; alpha,alpha-trehalase [EC:3.2.1.28]
D      Contig12445; <a href="/dbget-bin/www_bget?ko:K00012">K00012</a>  UGDH, ugd; UDPglucose 6-dehydrogenase [EC:1.1.1.22]
D      Contig3728; <a href="/dbget-bin/www_bget?ko:K00699">K00699</a>  UGT; glucuronosyltransferase [EC:2.4.1.17]
D      Contig5445; <a href="/dbget-bin/www_bget?ko:K00699">K00699</a>  UGT; glucuronosyltransferase [EC:2.4.1.17]
D      Contig10708; <a href="/dbget-bin/www_bget?ko:K00699">K00699</a>  UGT; glucuronosyltransferase [EC:2.4.1.17]
D      Contig13431; <a href="/dbget-bin/www_bget?ko:K00699">K00699</a>  UGT; glucuronosyltransferase [EC:2.4.1.17]
D      Contig13432; <a href="/dbget-bin/www_bget?ko:K00699">K00699</a>  UGT; glucuronosyltransferase [EC:2.4.1.17]
D      Contig13531; <a href="/dbget-bin/www_bget?ko:K00699">K00699</a>  UGT; glucuronosyltransferase [EC:2.4.1.17]
D      Contig7400; <a href="/dbget-bin/www_bget?ko:K01195">K01195</a>  E3.2.1.31, GUSB, uidA; beta-glucuronidase [EC:3.2.1.31]
D      Contig14734; <a href="/dbget-bin/www_bget?ko:K01195">K01195</a>  E3.2.1.31, GUSB, uidA; beta-glucuronidase [EC:3.2.1.31]
D      Contig14735; <a href="/dbget-bin/www_bget?ko:K01195">K01195</a>  E3.2.1.31, GUSB, uidA; beta-glucuronidase [EC:3.2.1.31]
D      Contig6607; <a href="/dbget-bin/www_bget?ko:K08678">K08678</a>  UXS1; UDP-glucuronate decarboxylase [EC:4.1.1.35]
D      Contig14027; <a href="/dbget-bin/www_bget?ko:K00963">K00963</a>  UGP2, galU, galF; UTP--glucose-1-phosphate uridylyltransferase [EC:2.7.7.9]
D      Contig14029; <a href="/dbget-bin/www_bget?ko:K00963">K00963</a>  UGP2, galU, galF; UTP--glucose-1-phosphate uridylyltransferase [EC:2.7.7.9]
D      Contig5562; <a href="/dbget-bin/www_bget?ko:K01835">K01835</a>  pgm; phosphoglucomutase [EC:5.4.2.2]
D      Contig10516; <a href="/dbget-bin/www_bget?ko:K15779">K15779</a>  PGM2; phosphoglucomutase / phosphopentomutase [EC:5.4.2.2 5.4.2.7]
D      Contig3935; <a href="/dbget-bin/www_bget?ko:K00844">K00844</a>  HK; hexokinase [EC:2.7.1.1]
D      Contig4426; <a href="/dbget-bin/www_bget?ko:K00844">K00844</a>  HK; hexokinase [EC:2.7.1.1]
D      Contig8941; <a href="/dbget-bin/www_bget?ko:K01084">K01084</a>  G6PC; glucose-6-phosphatase [EC:3.1.3.9]
D      Contig4816; <a href="/dbget-bin/www_bget?ko:K01810">K01810</a>  GPI, pgi; glucose-6-phosphate isomerase [EC:5.3.1.9]
D      Contig3905; <a href="/dbget-bin/www_bget?ko:K00700">K00700</a>  glgB; 1,4-alpha-glucan branching enzyme [EC:2.4.1.18]
D      Contig4343; <a href="/dbget-bin/www_bget?ko:K00688">K00688</a>  E2.4.1.1, glgP, PYG; starch phosphorylase [EC:2.4.1.1]
D      Contig3305; <a href="/dbget-bin/www_bget?ko:K00693">K00693</a>  GYS; glycogen(starch) synthase [EC:2.4.1.11]
D      Contig2582; <a href="/dbget-bin/www_bget?ko:K01176">K01176</a>  E3.2.1.1, amyA, malS; alpha-amylase [EC:3.2.1.1]
D      Contig14762; <a href="/dbget-bin/www_bget?ko:K01196">K01196</a>  AGL; glycogen debranching enzyme [EC:2.4.1.25 3.2.1.33]
C    00520 Amino sugar and nucleotide sugar metabolism [PATH:<a href="http://www.kegg.jp/kegg-bin/show_pathway?@ko00520/K01183/K12373/K00884/K01836/K00972/K01097/K01639/K00983/K00326/K00698/K00844/K01443/K00621/K02564/K00820/K08678/K01810/K01835/K15779/K00963/K00965/K00012/K00849/K01784/K00966/K01711/K01809/K02377">ko00520</a>]
D      Contig2521; <a href="/dbget-bin/www_bget?ko:K01183">K01183</a>  E3.2.1.14; chitinase [EC:3.2.1.14]
D      Contig4437; <a href="/dbget-bin/www_bget?ko:K01183">K01183</a>  E3.2.1.14; chitinase [EC:3.2.1.14]
D      Contig5732; <a href="/dbget-bin/www_bget?ko:K01183">K01183</a>  E3.2.1.14; chitinase [EC:3.2.1.14]
D      Contig10247; <a href="/dbget-bin/www_bget?ko:K01183">K01183</a>  E3.2.1.14; chitinase [EC:3.2.1.14]
D      Contig11135; <a href="/dbget-bin/www_bget?ko:K01183">K01183</a>  E3.2.1.14; chitinase [EC:3.2.1.14]
D      Contig13404; <a href="/dbget-bin/www_bget?ko:K01183">K01183</a>  E3.2.1.14; chitinase [EC:3.2.1.14]
D      Contig13497; <a href="/dbget-bin/www_bget?ko:K01183">K01183</a>  E3.2.1.14; chitinase [EC:3.2.1.14]
D      Contig14925; <a href="/dbget-bin/www_bget?ko:K01183">K01183</a>  E3.2.1.14; chitinase [EC:3.2.1.14]
D      Contig15241; <a href="/dbget-bin/www_bget?ko:K01183">K01183</a>  E3.2.1.14; chitinase [EC:3.2.1.14]
D      Contig12288; <a href="/dbget-bin/www_bget?ko:K12373">K12373</a>  HEXA_B; hexosaminidase [EC:3.2.1.52]
D      Contig13461; <a href="/dbget-bin/www_bget?ko:K12373">K12373</a>  HEXA_B; hexosaminidase [EC:3.2.1.52]
D      comp9044_c0_seq1; <a href="/dbget-bin/www_bget?ko:K12373">K12373</a>  HEXA_B; hexosaminidase [EC:3.2.1.52]
D      Contig474; <a href="/dbget-bin/www_bget?ko:K00884">K00884</a>  NAGK, nagK; N-acetylglucosamine kinase [EC:2.7.1.59]
D      Contig13250; <a href="/dbget-bin/www_bget?ko:K01836">K01836</a>  E5.4.2.3; phosphoacetylglucosamine mutase [EC:5.4.2.3]
D      Contig3634; <a href="/dbget-bin/www_bget?ko:K00972">K00972</a>  UAP1; UDP-N-acetylglucosamine pyrophosphorylase [EC:2.7.7.23]
D      Contig7851; <a href="/dbget-bin/www_bget?ko:K01097">K01097</a>  NANP; N-acylneuraminate-9-phosphatase [EC:3.1.3.29]
D      comp135928_c0_seq1; <a href="/dbget-bin/www_bget?ko:K01639">K01639</a>  E4.1.3.3, nanA, NPL; N-acetylneuraminate lyase [EC:4.1.3.3]
D      comp139969_c0_seq1; <a href="/dbget-bin/www_bget?ko:K01639">K01639</a>  E4.1.3.3, nanA, NPL; N-acetylneuraminate lyase [EC:4.1.3.3]
D      comp52887_c0_seq1; <a href="/dbget-bin/www_bget?ko:K00983">K00983</a>  E2.7.7.43, neuA, CMAS; N-acylneuraminate cytidylyltransferase [EC:2.7.7.43]
D      Contig3743; <a href="/dbget-bin/www_bget?ko:K00326">K00326</a>  E1.6.2.2; cytochrome-b5 reductase [EC:1.6.2.2]
D      Contig3744; <a href="/dbget-bin/www_bget?ko:K00326">K00326</a>  E1.6.2.2; cytochrome-b5 reductase [EC:1.6.2.2]
D      Contig14447; <a href="/dbget-bin/www_bget?ko:K00698">K00698</a>  CHS1; chitin synthase [EC:2.4.1.16]
D      Contig3935; <a href="/dbget-bin/www_bget?ko:K00844">K00844</a>  HK; hexokinase [EC:2.7.1.1]
D      Contig4426; <a href="/dbget-bin/www_bget?ko:K00844">K00844</a>  HK; hexokinase [EC:2.7.1.1]
D      Contig5195; <a href="/dbget-bin/www_bget?ko:K01443">K01443</a>  E3.5.1.25, nagA, AMDHD2; N-acetylglucosamine-6-phosphate deacetylase [EC:3.5.1.25]
D      Contig2402; <a href="/dbget-bin/www_bget?ko:K00621">K00621</a>  E2.3.1.4, GNA1; glucosamine-phosphate N-acetyltransferase [EC:2.3.1.4]
D      Contig5148; <a href="/dbget-bin/www_bget?ko:K02564">K02564</a>  nagB, GNPDA; glucosamine-6-phosphate deaminase [EC:3.5.99.6]
D      Contig12380; <a href="/dbget-bin/www_bget?ko:K02564">K02564</a>  nagB, GNPDA; glucosamine-6-phosphate deaminase [EC:3.5.99.6]
D      Contig14384; <a href="/dbget-bin/www_bget?ko:K02564">K02564</a>  nagB, GNPDA; glucosamine-6-phosphate deaminase [EC:3.5.99.6]
D      Locus_3867_Transcript_1/3_Confidence_0.286_Length_1018; <a href="/dbget-bin/www_bget?ko:K02564">K02564</a>  nagB, GNPDA; glucosamine-6-phosphate deaminase [EC:3.5.99.6]
D      Contig2247; <a href="/dbget-bin/www_bget?ko:K00820">K00820</a>  E2.6.1.16, glmS; glucosamine--fructose-6-phosphate aminotransferase (isomerizing) [EC:2.6.1.16]
D      Contig5362; <a href="/dbget-bin/www_bget?ko:K00820">K00820</a>  E2.6.1.16, glmS; glucosamine--fructose-6-phosphate aminotransferase (isomerizing) [EC:2.6.1.16]
D      Contig5363; <a href="/dbget-bin/www_bget?ko:K00820">K00820</a>  E2.6.1.16, glmS; glucosamine--fructose-6-phosphate aminotransferase (isomerizing) [EC:2.6.1.16]
D      Contig12646; <a href="/dbget-bin/www_bget?ko:K00820">K00820</a>  E2.6.1.16, glmS; glucosamine--fructose-6-phosphate aminotransferase (isomerizing) [EC:2.6.1.16]
D      Locus_5793_Transcript_6/7_Confidence_0.577_Length_2362; <a href="/dbget-bin/www_bget?ko:K00820">K00820</a>  E2.6.1.16, glmS; glucosamine--fructose-6-phosphate aminotransferase (isomerizing) [EC:2.6.1.16]
D      Contig6607; <a href="/dbget-bin/www_bget?ko:K08678">K08678</a>  UXS1; UDP-glucuronate decarboxylase [EC:4.1.1.35]
D      Contig4816; <a href="/dbget-bin/www_bget?ko:K01810">K01810</a>  GPI, pgi; glucose-6-phosphate isomerase [EC:5.3.1.9]
D      Contig5562; <a href="/dbget-bin/www_bget?ko:K01835">K01835</a>  pgm; phosphoglucomutase [EC:5.4.2.2]
D      Contig10516; <a href="/dbget-bin/www_bget?ko:K15779">K15779</a>  PGM2; phosphoglucomutase / phosphopentomutase [EC:5.4.2.2 5.4.2.7]
D      Contig14027; <a href="/dbget-bin/www_bget?ko:K00963">K00963</a>  UGP2, galU, galF; UTP--glucose-1-phosphate uridylyltransferase [EC:2.7.7.9]
D      Contig14029; <a href="/dbget-bin/www_bget?ko:K00963">K00963</a>  UGP2, galU, galF; UTP--glucose-1-phosphate uridylyltransferase [EC:2.7.7.9]
D      Contig3382; <a href="/dbget-bin/www_bget?ko:K00965">K00965</a>  galT, GALT; UDPglucose--hexose-1-phosphate uridylyltransferase [EC:2.7.7.12]
D      Contig12445; <a href="/dbget-bin/www_bget?ko:K00012">K00012</a>  UGDH, ugd; UDPglucose 6-dehydrogenase [EC:1.1.1.22]
D      Contig14438; <a href="/dbget-bin/www_bget?ko:K00849">K00849</a>  galK; galactokinase [EC:2.7.1.6]
D      Contig15456; <a href="/dbget-bin/www_bget?ko:K00849">K00849</a>  galK; galactokinase [EC:2.7.1.6]
D      Contig5310; <a href="/dbget-bin/www_bget?ko:K01784">K01784</a>  galE, GALE; UDP-glucose 4-epimerase [EC:5.1.3.2]
D      Contig11412; <a href="/dbget-bin/www_bget?ko:K01784">K01784</a>  galE, GALE; UDP-glucose 4-epimerase [EC:5.1.3.2]
D      Contig13853; <a href="/dbget-bin/www_bget?ko:K01784">K01784</a>  galE, GALE; UDP-glucose 4-epimerase [EC:5.1.3.2]
D      Locus_386_Transcript_2/3_Confidence_0.538_Length_1959; <a href="/dbget-bin/www_bget?ko:K01784">K01784</a>  galE, GALE; UDP-glucose 4-epimerase [EC:5.1.3.2]
D      Contig2385; <a href="/dbget-bin/www_bget?ko:K00966">K00966</a>  GMPP; mannose-1-phosphate guanylyltransferase [EC:2.7.7.13]
D      Contig5455; <a href="/dbget-bin/www_bget?ko:K00966">K00966</a>  GMPP; mannose-1-phosphate guanylyltransferase [EC:2.7.7.13]
D      Contig3478; <a href="/dbget-bin/www_bget?ko:K01711">K01711</a>  gmd, GMDS; GDPmannose 4,6-dehydratase [EC:4.2.1.47]
D      Contig4480; <a href="/dbget-bin/www_bget?ko:K01809">K01809</a>  E5.3.1.8, manA; mannose-6-phosphate isomerase [EC:5.3.1.8]
D      Contig13901; <a href="/dbget-bin/www_bget?ko:K02377">K02377</a>  E1.1.1.271, fcl; GDP-L-fucose synthase [EC:1.1.1.271]
C    00620 Pyruvate metabolism [PATH:<a href="http://www.kegg.jp/kegg-bin/show_pathway?@ko00620/K01895/K00161/K00162/K00627/K00382/K00873/K11262/K01512/K00128/K14085/K00016/K01759/K01069/K00049/K00011/K00029/K01958/K00025/K00026/K01596/K00626">ko00620</a>]
D      Contig266; <a href="/dbget-bin/www_bget?ko:K01895">K01895</a>  ACSS, acs; acetyl-CoA synthetase [EC:6.2.1.1]
D      Contig9210; <a href="/dbget-bin/www_bget?ko:K01895">K01895</a>  ACSS, acs; acetyl-CoA synthetase [EC:6.2.1.1]
D      Contig3143; <a href="/dbget-bin/www_bget?ko:K00161">K00161</a>  PDHA, pdhA; pyruvate dehydrogenase E1 component subunit alpha [EC:1.2.4.1]
D      Contig3144; <a href="/dbget-bin/www_bget?ko:K00161">K00161</a>  PDHA, pdhA; pyruvate dehydrogenase E1 component subunit alpha [EC:1.2.4.1]
D      Contig3796; <a href="/dbget-bin/www_bget?ko:K00162">K00162</a>  PDHB, pdhB; pyruvate dehydrogenase E1 component subunit beta [EC:1.2.4.1]
D      Contig5284; <a href="/dbget-bin/www_bget?ko:K00627">K00627</a>  DLAT, aceF, pdhC; pyruvate dehydrogenase E2 component (dihydrolipoamide acetyltransferase) [EC:2.3.1.12]
D      Contig4973; <a href="/dbget-bin/www_bget?ko:K00382">K00382</a>  DLD, lpd, pdhD; dihydrolipoamide dehydrogenase [EC:1.8.1.4]
D      Contig5085; <a href="/dbget-bin/www_bget?ko:K00873">K00873</a>  PK, pyk; pyruvate kinase [EC:2.7.1.40]
D      comp93752_c0_seq1; <a href="/dbget-bin/www_bget?ko:K00873">K00873</a>  PK, pyk; pyruvate kinase [EC:2.7.1.40]
D      Contig4982; <a href="/dbget-bin/www_bget?ko:K11262">K11262</a>  ACAC; acetyl-CoA carboxylase / biotin carboxylase [EC:6.4.1.2 6.3.4.14]
D      Contig1711; <a href="/dbget-bin/www_bget?ko:K01512">K01512</a>  acyP; acylphosphatase [EC:3.6.1.7]
D      Contig3216; <a href="/dbget-bin/www_bget?ko:K00128">K00128</a>  E1.2.1.3; aldehyde dehydrogenase (NAD+) [EC:1.2.1.3]
D      Contig4103; <a href="/dbget-bin/www_bget?ko:K00128">K00128</a>  E1.2.1.3; aldehyde dehydrogenase (NAD+) [EC:1.2.1.3]
D      Contig4987; <a href="/dbget-bin/www_bget?ko:K00128">K00128</a>  E1.2.1.3; aldehyde dehydrogenase (NAD+) [EC:1.2.1.3]
D      Contig15056; <a href="/dbget-bin/www_bget?ko:K00128">K00128</a>  E1.2.1.3; aldehyde dehydrogenase (NAD+) [EC:1.2.1.3]
D      comp8664_c0_seq1; <a href="/dbget-bin/www_bget?ko:K00128">K00128</a>  E1.2.1.3; aldehyde dehydrogenase (NAD+) [EC:1.2.1.3]
D      Contig10978; <a href="/dbget-bin/www_bget?ko:K14085">K14085</a>  ALDH7A1; aldehyde dehydrogenase family 7 member A1 [EC:1.2.1.31 1.2.1.8 1.2.1.3]
D      comp4002_c0_seq1; <a href="/dbget-bin/www_bget?ko:K14085">K14085</a>  ALDH7A1; aldehyde dehydrogenase family 7 member A1 [EC:1.2.1.31 1.2.1.8 1.2.1.3]
D      Contig3157; <a href="/dbget-bin/www_bget?ko:K00016">K00016</a>  LDH, ldh; L-lactate dehydrogenase [EC:1.1.1.27]
D      Contig2896; <a href="/dbget-bin/www_bget?ko:K01759">K01759</a>  E4.4.1.5, GLO1, gloA; lactoylglutathione lyase [EC:4.4.1.5]
D      Contig14813; <a href="/dbget-bin/www_bget?ko:K01069">K01069</a>  E3.1.2.6, gloB; hydroxyacylglutathione hydrolase [EC:3.1.2.6]
D      Contig6757; <a href="/dbget-bin/www_bget?ko:K00049">K00049</a>  GRHPR; glyoxylate/hydroxypyruvate reductase [EC:1.1.1.79 1.1.1.81]
D      Contig3966; <a href="/dbget-bin/www_bget?ko:K00011">K00011</a>  E1.1.1.21, AKR1; aldehyde reductase [EC:1.1.1.21]
D      Contig10680; <a href="/dbget-bin/www_bget?ko:K00011">K00011</a>  E1.1.1.21, AKR1; aldehyde reductase [EC:1.1.1.21]
D      Contig14337; <a href="/dbget-bin/www_bget?ko:K00011">K00011</a>  E1.1.1.21, AKR1; aldehyde reductase [EC:1.1.1.21]
D      Contig5675; <a href="/dbget-bin/www_bget?ko:K00029">K00029</a>  E1.1.1.40, maeB; malate dehydrogenase (oxaloacetate-decarboxylating)(NADP+) [EC:1.1.1.40]
D      Contig6200; <a href="/dbget-bin/www_bget?ko:K00029">K00029</a>  E1.1.1.40, maeB; malate dehydrogenase (oxaloacetate-decarboxylating)(NADP+) [EC:1.1.1.40]
D      Contig10244; <a href="/dbget-bin/www_bget?ko:K01958">K01958</a>  PC, pyc; pyruvate carboxylase [EC:6.4.1.1]
D      Contig14003; <a href="/dbget-bin/www_bget?ko:K01958">K01958</a>  PC, pyc; pyruvate carboxylase [EC:6.4.1.1]
D      Contig5317; <a href="/dbget-bin/www_bget?ko:K00025">K00025</a>  MDH1; malate dehydrogenase [EC:1.1.1.37]
D      Contig3970; <a href="/dbget-bin/www_bget?ko:K00026">K00026</a>  MDH2; malate dehydrogenase [EC:1.1.1.37]
D      Contig573; <a href="/dbget-bin/www_bget?ko:K01596">K01596</a>  E4.1.1.32, pckA, PEPCK; phosphoenolpyruvate carboxykinase (GTP) [EC:4.1.1.32]
D      Contig4754; <a href="/dbget-bin/www_bget?ko:K01596">K01596</a>  E4.1.1.32, pckA, PEPCK; phosphoenolpyruvate carboxykinase (GTP) [EC:4.1.1.32]
D      Contig10440; <a href="/dbget-bin/www_bget?ko:K01596">K01596</a>  E4.1.1.32, pckA, PEPCK; phosphoenolpyruvate carboxykinase (GTP) [EC:4.1.1.32]
D      Contig13553; <a href="/dbget-bin/www_bget?ko:K01596">K01596</a>  E4.1.1.32, pckA, PEPCK; phosphoenolpyruvate carboxykinase (GTP) [EC:4.1.1.32]
D      Contig4577; <a href="/dbget-bin/www_bget?ko:K00626">K00626</a>  E2.3.1.9, atoB; acetyl-CoA C-acetyltransferase [EC:2.3.1.9]
D      Contig6175; <a href="/dbget-bin/www_bget?ko:K00626">K00626</a>  E2.3.1.9, atoB; acetyl-CoA C-acetyltransferase [EC:2.3.1.9]
C    00630 Glyoxylate and dicarboxylate metabolism [PATH:<a href="http://www.kegg.jp/kegg-bin/show_pathway?@ko00630/K00025/K00026/K01647/K01681/K00626/K11517/K03781/K00049/K00830/K01915/K00600/K02437/K01816/K15788/K01432">ko00630</a>]
D      Contig5317; <a href="/dbget-bin/www_bget?ko:K00025">K00025</a>  MDH1; malate dehydrogenase [EC:1.1.1.37]
D      Contig3970; <a href="/dbget-bin/www_bget?ko:K00026">K00026</a>  MDH2; malate dehydrogenase [EC:1.1.1.37]
D      Contig10175; <a href="/dbget-bin/www_bget?ko:K01647">K01647</a>  CS, gltA; citrate synthase [EC:2.3.3.1]
D      Contig3171; <a href="/dbget-bin/www_bget?ko:K01681">K01681</a>  ACO, acnA; aconitate hydratase 1 / homoaconitase [EC:4.2.1.3 4.2.1.-]
D      Contig4022; <a href="/dbget-bin/www_bget?ko:K01681">K01681</a>  ACO, acnA; aconitate hydratase 1 / homoaconitase [EC:4.2.1.3 4.2.1.-]
D      Contig4577; <a href="/dbget-bin/www_bget?ko:K00626">K00626</a>  E2.3.1.9, atoB; acetyl-CoA C-acetyltransferase [EC:2.3.1.9]
D      Contig6175; <a href="/dbget-bin/www_bget?ko:K00626">K00626</a>  E2.3.1.9, atoB; acetyl-CoA C-acetyltransferase [EC:2.3.1.9]
D      Contig10847; <a href="/dbget-bin/www_bget?ko:K11517">K11517</a>  HAO; (S)-2-hydroxy-acid oxidase [EC:1.1.3.15]
D      Contig1159; <a href="/dbget-bin/www_bget?ko:K03781">K03781</a>  katE, CAT, catB, srpA; catalase [EC:1.11.1.6]
D      Contig6757; <a href="/dbget-bin/www_bget?ko:K00049">K00049</a>  GRHPR; glyoxylate/hydroxypyruvate reductase [EC:1.1.1.79 1.1.1.81]
D      Contig3789; <a href="/dbget-bin/www_bget?ko:K00830">K00830</a>  AGXT; alanine-glyoxylate transaminase / serine-glyoxylate transaminase / serine-pyruvate transaminase [EC:2.6.1.44 2.6.1.45 2.6.1.51]
D      Contig3790; <a href="/dbget-bin/www_bget?ko:K00830">K00830</a>  AGXT; alanine-glyoxylate transaminase / serine-glyoxylate transaminase / serine-pyruvate transaminase [EC:2.6.1.44 2.6.1.45 2.6.1.51]
D      Contig596; <a href="/dbget-bin/www_bget?ko:K01915">K01915</a>  glnA; glutamine synthetase [EC:6.3.1.2]
D      Contig5234; <a href="/dbget-bin/www_bget?ko:K01915">K01915</a>  glnA; glutamine synthetase [EC:6.3.1.2]
D      Contig12178; <a href="/dbget-bin/www_bget?ko:K01915">K01915</a>  glnA; glutamine synthetase [EC:6.3.1.2]
D      Locus_389_Transcript_1/2_Confidence_0.611_Length_2064; <a href="/dbget-bin/www_bget?ko:K01915">K01915</a>  glnA; glutamine synthetase [EC:6.3.1.2]
D      Contig14406; <a href="/dbget-bin/www_bget?ko:K00600">K00600</a>  glyA, SHMT; glycine hydroxymethyltransferase [EC:2.1.2.1]
D      Contig89; <a href="/dbget-bin/www_bget?ko:K02437">K02437</a>  gcvH, GCSH; glycine cleavage system H protein
D      Contig2628; <a href="/dbget-bin/www_bget?ko:K01816">K01816</a>  E5.3.1.22, gip; hydroxypyruvate isomerase [EC:5.3.1.22]
D      Contig8759; <a href="/dbget-bin/www_bget?ko:K15788">K15788</a>  GLYCTK; glycerate kinase [EC:2.7.1.31]
D      Locus_11512_Transcript_1/2_Confidence_0.600_Length_1136; <a href="/dbget-bin/www_bget?ko:K01432">K01432</a>  AFMID; arylformamidase [EC:3.5.1.9]
C    00640 Propanoate metabolism [PATH:<a href="http://www.kegg.jp/kegg-bin/show_pathway?@ko00640/K00626/K01895/K01908/K00249/K07515/K07511/K05605/K11262/K13524/K01899/K01900/K00140/K00128/K14085/K00016">ko00640</a>]
D      Contig4577; <a href="/dbget-bin/www_bget?ko:K00626">K00626</a>  E2.3.1.9, atoB; acetyl-CoA C-acetyltransferase [EC:2.3.1.9]
D      Contig6175; <a href="/dbget-bin/www_bget?ko:K00626">K00626</a>  E2.3.1.9, atoB; acetyl-CoA C-acetyltransferase [EC:2.3.1.9]
D      Contig266; <a href="/dbget-bin/www_bget?ko:K01895">K01895</a>  ACSS, acs; acetyl-CoA synthetase [EC:6.2.1.1]
D      Contig9210; <a href="/dbget-bin/www_bget?ko:K01895">K01895</a>  ACSS, acs; acetyl-CoA synthetase [EC:6.2.1.1]
D      comp96704_c0_seq1; <a href="/dbget-bin/www_bget?ko:K01908">K01908</a>  E6.2.1.17, prpE; propionyl-CoA synthetase [EC:6.2.1.17]
D      Contig10159; <a href="/dbget-bin/www_bget?ko:K00249">K00249</a>  ACADM, acd; acyl-CoA dehydrogenase [EC:1.3.8.7]
D      Contig5617; <a href="/dbget-bin/www_bget?ko:K07515">K07515</a>  HADHA; enoyl-CoA hydratase / long-chain 3-hydroxyacyl-CoA dehydrogenase [EC:4.2.1.17 1.1.1.211]
D      Contig14241; <a href="/dbget-bin/www_bget?ko:K07511">K07511</a>  ECHS1; enoyl-CoA hydratase [EC:4.2.1.17]
D      Contig3124; <a href="/dbget-bin/www_bget?ko:K05605">K05605</a>  HIBCH; 3-hydroxyisobutyryl-CoA hydrolase [EC:3.1.2.4]
D      Contig4982; <a href="/dbget-bin/www_bget?ko:K11262">K11262</a>  ACAC; acetyl-CoA carboxylase / biotin carboxylase [EC:6.4.1.2 6.3.4.14]
D      Contig3546; <a href="/dbget-bin/www_bget?ko:K13524">K13524</a>  ABAT; 4-aminobutyrate aminotransferase / (S)-3-amino-2-methylpropionate transaminase [EC:2.6.1.19 2.6.1.22]
D      Contig11524; <a href="/dbget-bin/www_bget?ko:K01899">K01899</a>  LSC1; succinyl-CoA synthetase alpha subunit [EC:6.2.1.4 6.2.1.5]
D      Contig4068; <a href="/dbget-bin/www_bget?ko:K01900">K01900</a>  LSC2; succinyl-CoA synthetase beta subunit [EC:6.2.1.4 6.2.1.5]
D      Contig5018; <a href="/dbget-bin/www_bget?ko:K01900">K01900</a>  LSC2; succinyl-CoA synthetase beta subunit [EC:6.2.1.4 6.2.1.5]
D      Contig3183; <a href="/dbget-bin/www_bget?ko:K00140">K00140</a>  mmsA, iolA, ALDH6A1; malonate-semialdehyde dehydrogenase (acetylating) / methylmalonate-semialdehyde dehydrogenase [EC:1.2.1.18 1.2.1.27]
D      Contig3216; <a href="/dbget-bin/www_bget?ko:K00128">K00128</a>  E1.2.1.3; aldehyde dehydrogenase (NAD+) [EC:1.2.1.3]
D      Contig4103; <a href="/dbget-bin/www_bget?ko:K00128">K00128</a>  E1.2.1.3; aldehyde dehydrogenase (NAD+) [EC:1.2.1.3]
D      Contig4987; <a href="/dbget-bin/www_bget?ko:K00128">K00128</a>  E1.2.1.3; aldehyde dehydrogenase (NAD+) [EC:1.2.1.3]
D      Contig15056; <a href="/dbget-bin/www_bget?ko:K00128">K00128</a>  E1.2.1.3; aldehyde dehydrogenase (NAD+) [EC:1.2.1.3]
D      comp8664_c0_seq1; <a href="/dbget-bin/www_bget?ko:K00128">K00128</a>  E1.2.1.3; aldehyde dehydrogenase (NAD+) [EC:1.2.1.3]
D      Contig10978; <a href="/dbget-bin/www_bget?ko:K14085">K14085</a>  ALDH7A1; aldehyde dehydrogenase family 7 member A1 [EC:1.2.1.31 1.2.1.8 1.2.1.3]
D      comp4002_c0_seq1; <a href="/dbget-bin/www_bget?ko:K14085">K14085</a>  ALDH7A1; aldehyde dehydrogenase family 7 member A1 [EC:1.2.1.31 1.2.1.8 1.2.1.3]
D      Contig3157; <a href="/dbget-bin/www_bget?ko:K00016">K00016</a>  LDH, ldh; L-lactate dehydrogenase [EC:1.1.1.27]
C    00650 Butanoate metabolism [PATH:<a href="http://www.kegg.jp/kegg-bin/show_pathway?@ko00650/K00626/K07515/K07511/K00248/K00109/K00139/K13524/K01641/K01640/K01027/K00019/K00161/K00162">ko00650</a>]
D      Contig4577; <a href="/dbget-bin/www_bget?ko:K00626">K00626</a>  E2.3.1.9, atoB; acetyl-CoA C-acetyltransferase [EC:2.3.1.9]
D      Contig6175; <a href="/dbget-bin/www_bget?ko:K00626">K00626</a>  E2.3.1.9, atoB; acetyl-CoA C-acetyltransferase [EC:2.3.1.9]
D      Contig5617; <a href="/dbget-bin/www_bget?ko:K07515">K07515</a>  HADHA; enoyl-CoA hydratase / long-chain 3-hydroxyacyl-CoA dehydrogenase [EC:4.2.1.17 1.1.1.211]
D      Contig14241; <a href="/dbget-bin/www_bget?ko:K07511">K07511</a>  ECHS1; enoyl-CoA hydratase [EC:4.2.1.17]
D      Contig10605; <a href="/dbget-bin/www_bget?ko:K00248">K00248</a>  ACADS, bcd; butyryl-CoA dehydrogenase [EC:1.3.8.1]
D      comp7822_c0_seq2; <a href="/dbget-bin/www_bget?ko:K00248">K00248</a>  ACADS, bcd; butyryl-CoA dehydrogenase [EC:1.3.8.1]
D      Contig4920; <a href="/dbget-bin/www_bget?ko:K00109">K00109</a>  E1.1.99.2; 2-hydroxyglutarate dehydrogenase [EC:1.1.99.2]
D      Contig14645; <a href="/dbget-bin/www_bget?ko:K00139">K00139</a>  ALDH5A1; succinate-semialdehyde dehydrogenase [EC:1.2.1.24]
D      Contig3546; <a href="/dbget-bin/www_bget?ko:K13524">K13524</a>  ABAT; 4-aminobutyrate aminotransferase / (S)-3-amino-2-methylpropionate transaminase [EC:2.6.1.19 2.6.1.22]
D      Contig3756; <a href="/dbget-bin/www_bget?ko:K01641">K01641</a>  E2.3.3.10; hydroxymethylglutaryl-CoA synthase [EC:2.3.3.10]
D      Locus_1902_Transcript_1/2_Confidence_0.429_Length_1782; <a href="/dbget-bin/www_bget?ko:K01641">K01641</a>  E2.3.3.10; hydroxymethylglutaryl-CoA synthase [EC:2.3.3.10]
D      Contig14151; <a href="/dbget-bin/www_bget?ko:K01640">K01640</a>  E4.1.3.4, HMGCL, hmgL; hydroxymethylglutaryl-CoA lyase [EC:4.1.3.4]
D      Contig3051; <a href="/dbget-bin/www_bget?ko:K01027">K01027</a>  OXCT; 3-oxoacid CoA-transferase [EC:2.8.3.5]
D      Contig1932; <a href="/dbget-bin/www_bget?ko:K00019">K00019</a>  E1.1.1.30, bdh; 3-hydroxybutyrate dehydrogenase [EC:1.1.1.30]
D      Contig3143; <a href="/dbget-bin/www_bget?ko:K00161">K00161</a>  PDHA, pdhA; pyruvate dehydrogenase E1 component subunit alpha [EC:1.2.4.1]
D      Contig3144; <a href="/dbget-bin/www_bget?ko:K00161">K00161</a>  PDHA, pdhA; pyruvate dehydrogenase E1 component subunit alpha [EC:1.2.4.1]
D      Contig3796; <a href="/dbget-bin/www_bget?ko:K00162">K00162</a>  PDHB, pdhB; pyruvate dehydrogenase E1 component subunit beta [EC:1.2.4.1]
C    00660 C5-Branched dibasic acid metabolism [PATH:<a href="http://www.kegg.jp/kegg-bin/show_pathway?@ko00660">ko00660</a>]
C    00562 Inositol phosphate metabolism [PATH:<a href="http://www.kegg.jp/kegg-bin/show_pathway?@ko00562/K00914/K00888/K13711/K00889/K01099/K05858/K01116/K00922/K01110/K00923/K00921/K01092/K15759/K00999/K01858/K01107/K01106/K03103/K00911/K00328/K10572/K00140/K01803">ko00562</a>]
D      Contig2343; <a href="/dbget-bin/www_bget?ko:K00914">K00914</a>  PIK3C3, VPS34; phosphatidylinositol 3-kinase [EC:2.7.1.137]
D      Contig2299; <a href="/dbget-bin/www_bget?ko:K00888">K00888</a>  PI4K; phosphatidylinositol 4-kinase [EC:2.7.1.67]
D      Contig12284; <a href="/dbget-bin/www_bget?ko:K00888">K00888</a>  PI4K; phosphatidylinositol 4-kinase [EC:2.7.1.67]
D      Contig3606; <a href="/dbget-bin/www_bget?ko:K13711">K13711</a>  PI4K2; phosphatidylinositol 4-kinase type 2 [EC:2.7.1.67]
D      comp6865_c0_seq2; <a href="/dbget-bin/www_bget?ko:K13711">K13711</a>  PI4K2; phosphatidylinositol 4-kinase type 2 [EC:2.7.1.67]
D      comp9015_c0_seq1; <a href="/dbget-bin/www_bget?ko:K13711">K13711</a>  PI4K2; phosphatidylinositol 4-kinase type 2 [EC:2.7.1.67]
D      Contig2961; <a href="/dbget-bin/www_bget?ko:K00889">K00889</a>  E2.7.1.68, PIP5K; 1-phosphatidylinositol-4-phosphate 5-kinase [EC:2.7.1.68]
D      Contig10976; <a href="/dbget-bin/www_bget?ko:K00889">K00889</a>  E2.7.1.68, PIP5K; 1-phosphatidylinositol-4-phosphate 5-kinase [EC:2.7.1.68]
D      comp1178_c0_seq1; <a href="/dbget-bin/www_bget?ko:K00889">K00889</a>  E2.7.1.68, PIP5K; 1-phosphatidylinositol-4-phosphate 5-kinase [EC:2.7.1.68]
D      comp8203_c0_seq1; <a href="/dbget-bin/www_bget?ko:K00889">K00889</a>  E2.7.1.68, PIP5K; 1-phosphatidylinositol-4-phosphate 5-kinase [EC:2.7.1.68]
D      Locus_1689_Transcript_1/1_Confidence_1.000_Length_5864; <a href="/dbget-bin/www_bget?ko:K00889">K00889</a>  E2.7.1.68, PIP5K; 1-phosphatidylinositol-4-phosphate 5-kinase [EC:2.7.1.68]
D      Contig9869; <a href="/dbget-bin/www_bget?ko:K01099">K01099</a>  E3.1.3.36; phosphatidylinositol-bisphosphatase [EC:3.1.3.36]
D      Contig10014; <a href="/dbget-bin/www_bget?ko:K01099">K01099</a>  E3.1.3.36; phosphatidylinositol-bisphosphatase [EC:3.1.3.36]
D      Contig13314; <a href="/dbget-bin/www_bget?ko:K01099">K01099</a>  E3.1.3.36; phosphatidylinositol-bisphosphatase [EC:3.1.3.36]
D      Contig1337; <a href="/dbget-bin/www_bget?ko:K05858">K05858</a>  PLCB; phosphatidylinositol phospholipase C, beta [EC:3.1.4.11]
D      Contig1552; <a href="/dbget-bin/www_bget?ko:K05858">K05858</a>  PLCB; phosphatidylinositol phospholipase C, beta [EC:3.1.4.11]
D      Contig3516; <a href="/dbget-bin/www_bget?ko:K05858">K05858</a>  PLCB; phosphatidylinositol phospholipase C, beta [EC:3.1.4.11]
D      Contig9064; <a href="/dbget-bin/www_bget?ko:K01116">K01116</a>  PLCG1; phosphatidylinositol phospholipase C, gamma-1 [EC:3.1.4.11]
D      Contig15545; <a href="/dbget-bin/www_bget?ko:K01116">K01116</a>  PLCG1; phosphatidylinositol phospholipase C, gamma-1 [EC:3.1.4.11]
D      Contig284; <a href="/dbget-bin/www_bget?ko:K00922">K00922</a>  PIK3C; phosphatidylinositol-4,5-bisphosphate 3-kinase [EC:2.7.1.153]
D      Contig4198; <a href="/dbget-bin/www_bget?ko:K01110">K01110</a>  PTEN; phosphatidylinositol-3,4,5-trisphosphate 3-phosphatase and dual-specificity protein phosphatase PTEN [EC:3.1.3.16 3.1.3.48 3.1.3.67]
D      Contig3149; <a href="/dbget-bin/www_bget?ko:K00923">K00923</a>  PIK3C2; phosphatidylinositol-4-phosphate 3-kinase [EC:2.7.1.154]
D      Contig15756; <a href="/dbget-bin/www_bget?ko:K00921">K00921</a>  PIKFYVE, FAB1; 1-phosphatidylinositol-3-phosphate 5-kinase [EC:2.7.1.150]
D      Contig15757; <a href="/dbget-bin/www_bget?ko:K00921">K00921</a>  PIKFYVE, FAB1; 1-phosphatidylinositol-3-phosphate 5-kinase [EC:2.7.1.150]
D      Contig2815; <a href="/dbget-bin/www_bget?ko:K01092">K01092</a>  E3.1.3.25, IMPA, suhB; myo-inositol-1(or 4)-monophosphatase [EC:3.1.3.25]
D      Contig4540; <a href="/dbget-bin/www_bget?ko:K01092">K01092</a>  E3.1.3.25, IMPA, suhB; myo-inositol-1(or 4)-monophosphatase [EC:3.1.3.25]
D      Contig4541; <a href="/dbget-bin/www_bget?ko:K01092">K01092</a>  E3.1.3.25, IMPA, suhB; myo-inositol-1(or 4)-monophosphatase [EC:3.1.3.25]
D      Contig12532; <a href="/dbget-bin/www_bget?ko:K01092">K01092</a>  E3.1.3.25, IMPA, suhB; myo-inositol-1(or 4)-monophosphatase [EC:3.1.3.25]
D      Contig6083; <a href="/dbget-bin/www_bget?ko:K15759">K15759</a>  IMPAD1, IMPA3; inositol monophosphatase 3 [EC:3.1.3.25 3.1.3.7]
D      Contig6827; <a href="/dbget-bin/www_bget?ko:K00999">K00999</a>  CDIPT; CDP-diacylglycerol--inositol 3-phosphatidyltransferase [EC:2.7.8.11]
D      Contig4120; <a href="/dbget-bin/www_bget?ko:K01858">K01858</a>  E5.5.1.4, INO1; myo-inositol-1-phosphate synthase [EC:5.5.1.4]
D      comp71607_c0_seq1; <a href="/dbget-bin/www_bget?ko:K01107">K01107</a>  INPP1; inositol polyphosphate 1-phosphatase [EC:3.1.3.57]
D      comp133083_c0_seq1; <a href="/dbget-bin/www_bget?ko:K01107">K01107</a>  INPP1; inositol polyphosphate 1-phosphatase [EC:3.1.3.57]
D      Contig964; <a href="/dbget-bin/www_bget?ko:K01106">K01106</a>  E3.1.3.56; inositol-1,4,5-trisphosphate 5-phosphatase [EC:3.1.3.56]
D      Contig1322; <a href="/dbget-bin/www_bget?ko:K01106">K01106</a>  E3.1.3.56; inositol-1,4,5-trisphosphate 5-phosphatase [EC:3.1.3.56]
D      Contig1323; <a href="/dbget-bin/www_bget?ko:K01106">K01106</a>  E3.1.3.56; inositol-1,4,5-trisphosphate 5-phosphatase [EC:3.1.3.56]
D      Contig4296; <a href="/dbget-bin/www_bget?ko:K03103">K03103</a>  MINPP1; multiple inositol-polyphosphate phosphatase [EC:3.1.3.62]
D      Contig3362; <a href="/dbget-bin/www_bget?ko:K00911">K00911</a>  E2.7.1.127, ITPK; 1D-myo-inositol-triphosphate 3-kinase [EC:2.7.1.127]
D      Contig5483; <a href="/dbget-bin/www_bget?ko:K00911">K00911</a>  E2.7.1.127, ITPK; 1D-myo-inositol-triphosphate 3-kinase [EC:2.7.1.127]
D      Contig15323; <a href="/dbget-bin/www_bget?ko:K00328">K00328</a>  IPMK; inositol-polyphosphate multikinase [EC:2.7.1.151]
D      comp93469_c0_seq1; <a href="/dbget-bin/www_bget?ko:K10572">K10572</a>  IPPK; inositol-pentakisphosphate 2-kinase [EC:2.7.1.158]
D      Contig3183; <a href="/dbget-bin/www_bget?ko:K00140">K00140</a>  mmsA, iolA, ALDH6A1; malonate-semialdehyde dehydrogenase (acetylating) / methylmalonate-semialdehyde dehydrogenase [EC:1.2.1.18 1.2.1.27]
D      Contig2736; <a href="/dbget-bin/www_bget?ko:K01803">K01803</a>  TPI, tpiA; triosephosphate isomerase (TIM) [EC:5.3.1.1]
D      Locus_3440_Transcript_1/2_Confidence_0.600_Length_1275; <a href="/dbget-bin/www_bget?ko:K01803">K01803</a>  TPI, tpiA; triosephosphate isomerase (TIM) [EC:5.3.1.1]
B
B  <b>Energy metabolism</b>
C    00190 Oxidative phosphorylation [PATH:<a href="http://www.kegg.jp/kegg-bin/show_pathway?@ko00190/K00341/K00342/K03878/K03879/K03881/K03882/K03883/K03934/K03935/K03936/K03937/K03938/K03939/K03940/K03941/K03942/K03943/K03945/K03946/K03949/K03950/K03951/K03952/K03953/K03954/K03955/K03956/K11352/K03957/K03958/K03959/K03961/K03962/K03963/K03964/K03965/K03966/K11351/K03968/K00236/K00237/K00234/K00235/K00411/K00412/K00413/K00415/K00416/K00417/K00418/K00419/K02257/K15408/K02262/K02256/K02261/K02263/K02264/K02265/K02266/K02267/K02270/K02273/K02258/K02259/K02260/K02112/K02111/K02108/K02135/K02134/K02133/K02136/K02132/K02137/K02128/K02127/K02129/K02131/K02130/K02138/K02140/K02146/K02151/K02148/K02145/K02147/K02150/K02155/K03661/K02154/K02149/K02153/K02152/K02144/K03662/K11726">ko00190</a>]
D      Contig10213; <a href="/dbget-bin/www_bget?ko:K00341">K00341</a>  nuoL; NADH-quinone oxidoreductase subunit L [EC:1.6.5.3]
D      Locus_776_Transcript_2/3_Confidence_0.621_Length_1641; <a href="/dbget-bin/www_bget?ko:K00341">K00341</a>  nuoL; NADH-quinone oxidoreductase subunit L [EC:1.6.5.3]
D      Contig11493; <a href="/dbget-bin/www_bget?ko:K00342">K00342</a>  nuoM; NADH-quinone oxidoreductase subunit M [EC:1.6.5.3]
D      Contig13888; <a href="/dbget-bin/www_bget?ko:K03878">K03878</a>  ND1; NADH-ubiquinone oxidoreductase chain 1 [EC:1.6.5.3]
D      Contig13895; <a href="/dbget-bin/www_bget?ko:K03879">K03879</a>  ND2; NADH-ubiquinone oxidoreductase chain 2 [EC:1.6.5.3]
D      Locus_497_Transcript_1/2_Confidence_0.375_Length_904; <a href="/dbget-bin/www_bget?ko:K03879">K03879</a>  ND2; NADH-ubiquinone oxidoreductase chain 2 [EC:1.6.5.3]
D      Contig10267; <a href="/dbget-bin/www_bget?ko:K03881">K03881</a>  ND4; NADH-ubiquinone oxidoreductase chain 4 [EC:1.6.5.3]
D      Contig14049; <a href="/dbget-bin/www_bget?ko:K03881">K03881</a>  ND4; NADH-ubiquinone oxidoreductase chain 4 [EC:1.6.5.3]
D      Locus_1190_Transcript_4/10_Confidence_0.268_Length_1373; <a href="/dbget-bin/www_bget?ko:K03881">K03881</a>  ND4; NADH-ubiquinone oxidoreductase chain 4 [EC:1.6.5.3]
D      Locus_1375_Transcript_4/5_Confidence_0.794_Length_1595; <a href="/dbget-bin/www_bget?ko:K03882">K03882</a>  ND4L; NADH-ubiquinone oxidoreductase chain 4L [EC:1.6.5.3]
D      Locus_1311_Transcript_2/7_Confidence_0.730_Length_1523; <a href="/dbget-bin/www_bget?ko:K03882">K03882</a>  ND4L; NADH-ubiquinone oxidoreductase chain 4L [EC:1.6.5.3]
D      Contig5166; <a href="/dbget-bin/www_bget?ko:K03883">K03883</a>  ND5; NADH-ubiquinone oxidoreductase chain 5 [EC:1.6.5.3]
D      Contig1622; <a href="/dbget-bin/www_bget?ko:K03934">K03934</a>  NDUFS1; NADH dehydrogenase (ubiquinone) Fe-S protein 1 [EC:1.6.5.3 1.6.99.3]
D      Contig5141; <a href="/dbget-bin/www_bget?ko:K03935">K03935</a>  NDUFS2; NADH dehydrogenase (ubiquinone) Fe-S protein 2 [EC:1.6.5.3 1.6.99.3]
D      Contig10598; <a href="/dbget-bin/www_bget?ko:K03936">K03936</a>  NDUFS3; NADH dehydrogenase (ubiquinone) Fe-S protein 3 [EC:1.6.5.3 1.6.99.3]
D      Contig3019; <a href="/dbget-bin/www_bget?ko:K03937">K03937</a>  NDUFS4; NADH dehydrogenase (ubiquinone) Fe-S protein 4 [EC:1.6.5.3 1.6.99.3]
D      Contig1355; <a href="/dbget-bin/www_bget?ko:K03938">K03938</a>  NDUFS5; NADH dehydrogenase (ubiquinone) Fe-S protein 5 [EC:1.6.5.3 1.6.99.3]
D      Contig5870; <a href="/dbget-bin/www_bget?ko:K03939">K03939</a>  NDUFS6; NADH dehydrogenase (ubiquinone) Fe-S protein 6 [EC:1.6.5.3 1.6.99.3]
D      Contig11508; <a href="/dbget-bin/www_bget?ko:K03940">K03940</a>  NDUFS7; NADH dehydrogenase (ubiquinone) Fe-S protein 7 [EC:1.6.5.3 1.6.99.3]
D      Contig2697; <a href="/dbget-bin/www_bget?ko:K03941">K03941</a>  NDUFS8; NADH dehydrogenase (ubiquinone) Fe-S protein 8 [EC:1.6.5.3 1.6.99.3]
D      Contig4315; <a href="/dbget-bin/www_bget?ko:K03942">K03942</a>  NDUFV1; NADH dehydrogenase (ubiquinone) flavoprotein 1 [EC:1.6.5.3 1.6.99.3]
D      Contig6013; <a href="/dbget-bin/www_bget?ko:K03943">K03943</a>  NDUFV2; NADH dehydrogenase (ubiquinone) flavoprotein 2 [EC:1.6.5.3 1.6.99.3]
D      Contig2390; <a href="/dbget-bin/www_bget?ko:K03945">K03945</a>  NDUFA1; NADH dehydrogenase (ubiquinone) 1 alpha subcomplex 1 [EC:1.6.5.3 1.6.99.3]
D      Contig13566; <a href="/dbget-bin/www_bget?ko:K03946">K03946</a>  NDUFA2; NADH dehydrogenase (ubiquinone) 1 alpha subcomplex 2 [EC:1.6.5.3 1.6.99.3]
D      Contig1642; <a href="/dbget-bin/www_bget?ko:K03949">K03949</a>  NDUFA5; NADH dehydrogenase (ubiquinone) 1 alpha subcomplex 5 [EC:1.6.5.3 1.6.99.3]
D      Contig10449; <a href="/dbget-bin/www_bget?ko:K03949">K03949</a>  NDUFA5; NADH dehydrogenase (ubiquinone) 1 alpha subcomplex 5 [EC:1.6.5.3 1.6.99.3]
D      Contig14532; <a href="/dbget-bin/www_bget?ko:K03950">K03950</a>  NDUFA6; NADH dehydrogenase (ubiquinone) 1 alpha subcomplex 6 [EC:1.6.5.3 1.6.99.3]
D      Contig14710; <a href="/dbget-bin/www_bget?ko:K03951">K03951</a>  NDUFA7; NADH dehydrogenase (ubiquinone) 1 alpha subcomplex 7 [EC:1.6.5.3 1.6.99.3]
D      Contig4833; <a href="/dbget-bin/www_bget?ko:K03952">K03952</a>  NDUFA8; NADH dehydrogenase (ubiquinone) 1 alpha subcomplex 8 [EC:1.6.5.3 1.6.99.3]
D      Contig4141; <a href="/dbget-bin/www_bget?ko:K03953">K03953</a>  NDUFA9; NADH dehydrogenase (ubiquinone) 1 alpha subcomplex 9 [EC:1.6.5.3 1.6.99.3]
D      Contig5954; <a href="/dbget-bin/www_bget?ko:K03954">K03954</a>  NDUFA10; NADH dehydrogenase (ubiquinone) 1 alpha subcomplex 10 [EC:1.6.5.3 1.6.99.3]
D      Contig12277; <a href="/dbget-bin/www_bget?ko:K03955">K03955</a>  NDUFAB1; NADH dehydrogenase (ubiquinone) 1 alpha/beta subcomplex 1 [EC:1.6.5.3 1.6.99.3]
D      Contig12278; <a href="/dbget-bin/www_bget?ko:K03955">K03955</a>  NDUFAB1; NADH dehydrogenase (ubiquinone) 1 alpha/beta subcomplex 1 [EC:1.6.5.3 1.6.99.3]
D      Contig15958; <a href="/dbget-bin/www_bget?ko:K03955">K03955</a>  NDUFAB1; NADH dehydrogenase (ubiquinone) 1 alpha/beta subcomplex 1 [EC:1.6.5.3 1.6.99.3]
D      comp8272_c0_seq2; <a href="/dbget-bin/www_bget?ko:K03955">K03955</a>  NDUFAB1; NADH dehydrogenase (ubiquinone) 1 alpha/beta subcomplex 1 [EC:1.6.5.3 1.6.99.3]
D      Contig4153; <a href="/dbget-bin/www_bget?ko:K03956">K03956</a>  NDUFA11; NADH dehydrogenase (ubiquinone) 1 alpha subcomplex 11 [EC:1.6.5.3]
D      Contig2480; <a href="/dbget-bin/www_bget?ko:K11352">K11352</a>  NDUFA12; NADH dehydrogenase (ubiquinone) 1 alpha subcomplex 12 [EC:1.6.5.3 1.6.99.3]
D      comp130346_c0_seq1; <a href="/dbget-bin/www_bget?ko:K03957">K03957</a>  NDUFB1; NADH dehydrogenase (ubiquinone) 1 beta subcomplex 1 [EC:1.6.5.3 1.6.99.3]
D      Contig749; <a href="/dbget-bin/www_bget?ko:K03958">K03958</a>  NDUFB2; NADH dehydrogenase (ubiquinone) 1 beta subcomplex 2 [EC:1.6.5.3 1.6.99.3]
D      Contig1279; <a href="/dbget-bin/www_bget?ko:K03959">K03959</a>  NDUFB3; NADH dehydrogenase (ubiquinone) 1 beta subcomplex 3 [EC:1.6.5.3 1.6.99.3]
D      Contig918; <a href="/dbget-bin/www_bget?ko:K03961">K03961</a>  NDUFB5; NADH dehydrogenase (ubiquinone) 1 beta subcomplex 5 [EC:1.6.5.3 1.6.99.3]
D      Contig14585; <a href="/dbget-bin/www_bget?ko:K03962">K03962</a>  NDUFB6; NADH dehydrogenase (ubiquinone) 1 beta subcomplex 6 [EC:1.6.5.3 1.6.99.3]
D      Contig11431; <a href="/dbget-bin/www_bget?ko:K03963">K03963</a>  NDUFB7; NADH dehydrogenase (ubiquinone) 1 beta subcomplex 7 [EC:1.6.5.3 1.6.99.3]
D      Contig14640; <a href="/dbget-bin/www_bget?ko:K03964">K03964</a>  NDUFB8; NADH dehydrogenase (ubiquinone) 1 beta subcomplex 8 [EC:1.6.5.3 1.6.99.3]
D      Contig188; <a href="/dbget-bin/www_bget?ko:K03965">K03965</a>  NDUFB9; NADH dehydrogenase (ubiquinone) 1 beta subcomplex 9 [EC:1.6.5.3 1.6.99.3]
D      Contig13444; <a href="/dbget-bin/www_bget?ko:K03966">K03966</a>  NDUFB10; NADH dehydrogenase (ubiquinone) 1 beta subcomplex 10 [EC:1.6.5.3 1.6.99.3]
D      Contig2682; <a href="/dbget-bin/www_bget?ko:K11351">K11351</a>  NDUFB11; NADH dehydrogenase (ubiquinone) 1 beta subcomplex 11 [EC:1.6.5.3 1.6.99.3]
D      Contig1718; <a href="/dbget-bin/www_bget?ko:K03968">K03968</a>  NDUFC2; NADH dehydrogenase (ubiquinone) 1 subcomplex unknown 2 [EC:1.6.5.3 1.6.99.3]
D      Contig11746; <a href="/dbget-bin/www_bget?ko:K00236">K00236</a>  SDHC, SDH3; succinate dehydrogenase (ubiquinone) cytochrome b560 subunit
D      Contig6048; <a href="/dbget-bin/www_bget?ko:K00237">K00237</a>  SDHD, SDH4; succinate dehydrogenase (ubiquinone) membrane anchor subunit
D      Contig5119; <a href="/dbget-bin/www_bget?ko:K00234">K00234</a>  SDHA, SDH1; succinate dehydrogenase (ubiquinone) flavoprotein subunit [EC:1.3.5.1]
D      Contig4327; <a href="/dbget-bin/www_bget?ko:K00235">K00235</a>  SDHB, SDH2; succinate dehydrogenase (ubiquinone) iron-sulfur subunit [EC:1.3.5.1]
D      Contig4595; <a href="/dbget-bin/www_bget?ko:K00411">K00411</a>  UQCRFS1, RIP1, petA; ubiquinol-cytochrome c reductase iron-sulfur subunit [EC:1.10.2.2]
D      Contig10228; <a href="/dbget-bin/www_bget?ko:K00412">K00412</a>  CYTB, petB; ubiquinol-cytochrome c reductase cytochrome b subunit
D      comp8873_c1_seq1; <a href="/dbget-bin/www_bget?ko:K00412">K00412</a>  CYTB, petB; ubiquinol-cytochrome c reductase cytochrome b subunit
D      Locus_959_Transcript_3/4_Confidence_0.680_Length_1398; <a href="/dbget-bin/www_bget?ko:K00412">K00412</a>  CYTB, petB; ubiquinol-cytochrome c reductase cytochrome b subunit
D      Contig3212; <a href="/dbget-bin/www_bget?ko:K00413">K00413</a>  CYC1, CYT1, petC; ubiquinol-cytochrome c reductase cytochrome c1 subunit
D      Contig3250; <a href="/dbget-bin/www_bget?ko:K00415">K00415</a>  QCR2, UQCRC2; ubiquinol-cytochrome c reductase core subunit 2
D      Contig9708; <a href="/dbget-bin/www_bget?ko:K00416">K00416</a>  QCR6, UQCRH; ubiquinol-cytochrome c reductase subunit 6
D      Contig4070; <a href="/dbget-bin/www_bget?ko:K00417">K00417</a>  QCR7, UQCRB; ubiquinol-cytochrome c reductase subunit 7
D      Contig5510; <a href="/dbget-bin/www_bget?ko:K00418">K00418</a>  QCR8, UQCRQ; ubiquinol-cytochrome c reductase subunit 8
D      Contig5511; <a href="/dbget-bin/www_bget?ko:K00418">K00418</a>  QCR8, UQCRQ; ubiquinol-cytochrome c reductase subunit 8
D      Contig13700; <a href="/dbget-bin/www_bget?ko:K00418">K00418</a>  QCR8, UQCRQ; ubiquinol-cytochrome c reductase subunit 8
D      comp9182_c1_seq6; <a href="/dbget-bin/www_bget?ko:K00418">K00418</a>  QCR8, UQCRQ; ubiquinol-cytochrome c reductase subunit 8
D      comp9182_c1_seq11; <a href="/dbget-bin/www_bget?ko:K00418">K00418</a>  QCR8, UQCRQ; ubiquinol-cytochrome c reductase subunit 8
D      comp9182_c1_seq20; <a href="/dbget-bin/www_bget?ko:K00418">K00418</a>  QCR8, UQCRQ; ubiquinol-cytochrome c reductase subunit 8
D      comp9182_c1_seq25; <a href="/dbget-bin/www_bget?ko:K00418">K00418</a>  QCR8, UQCRQ; ubiquinol-cytochrome c reductase subunit 8
D      Locus_75_Transcript_1/1_Confidence_1.000_Length_587; <a href="/dbget-bin/www_bget?ko:K00418">K00418</a>  QCR8, UQCRQ; ubiquinol-cytochrome c reductase subunit 8
D      Contig8746; <a href="/dbget-bin/www_bget?ko:K00419">K00419</a>  QCR9, UCRC; ubiquinol-cytochrome c reductase subunit 9
D      Contig769; <a href="/dbget-bin/www_bget?ko:K02257">K02257</a>  COX10; protoheme IX farnesyltransferase [EC:2.5.1.-]
D      Contig10111; <a href="/dbget-bin/www_bget?ko:K15408">K15408</a>  coxAC; cytochrome c oxidase subunit I+III [EC:1.9.3.1]
D      Locus_6_Transcript_1/10_Confidence_0.632_Length_1610; <a href="/dbget-bin/www_bget?ko:K15408">K15408</a>  coxAC; cytochrome c oxidase subunit I+III [EC:1.9.3.1]
D      Locus_6_Transcript_3/10_Confidence_0.644_Length_1602; <a href="/dbget-bin/www_bget?ko:K15408">K15408</a>  coxAC; cytochrome c oxidase subunit I+III [EC:1.9.3.1]
D      Locus_6_Transcript_5/10_Confidence_0.644_Length_1589; <a href="/dbget-bin/www_bget?ko:K15408">K15408</a>  coxAC; cytochrome c oxidase subunit I+III [EC:1.9.3.1]
D      Locus_6_Transcript_6/10_Confidence_0.644_Length_1605; <a href="/dbget-bin/www_bget?ko:K15408">K15408</a>  coxAC; cytochrome c oxidase subunit I+III [EC:1.9.3.1]
D      Contig5328; <a href="/dbget-bin/www_bget?ko:K02262">K02262</a>  COX3; cytochrome c oxidase subunit 3
D      Contig11379; <a href="/dbget-bin/www_bget?ko:K02262">K02262</a>  COX3; cytochrome c oxidase subunit 3
D      Contig11361; <a href="/dbget-bin/www_bget?ko:K02256">K02256</a>  COX1; cytochrome c oxidase subunit 1 [EC:1.9.3.1]
D      Locus_6_Transcript_2/10_Confidence_0.644_Length_1599; <a href="/dbget-bin/www_bget?ko:K02256">K02256</a>  COX1; cytochrome c oxidase subunit 1 [EC:1.9.3.1]
D      Locus_7_Transcript_75/83_Confidence_0.060_Length_1635; <a href="/dbget-bin/www_bget?ko:K02256">K02256</a>  COX1; cytochrome c oxidase subunit 1 [EC:1.9.3.1]
D      Contig4085; <a href="/dbget-bin/www_bget?ko:K02261">K02261</a>  COX2; cytochrome c oxidase subunit 2
D      Locus_6_Transcript_9/10_Confidence_0.690_Length_2330; <a href="/dbget-bin/www_bget?ko:K02261">K02261</a>  COX2; cytochrome c oxidase subunit 2
D      Locus_172_Transcript_2/2_Confidence_0.931_Length_755; <a href="/dbget-bin/www_bget?ko:K02261">K02261</a>  COX2; cytochrome c oxidase subunit 2
D      Contig6306; <a href="/dbget-bin/www_bget?ko:K02263">K02263</a>  COX4; cytochrome c oxidase subunit 4
D      Contig11525; <a href="/dbget-bin/www_bget?ko:K02263">K02263</a>  COX4; cytochrome c oxidase subunit 4
D      Contig12352; <a href="/dbget-bin/www_bget?ko:K02264">K02264</a>  COX5A; cytochrome c oxidase subunit 5a
D      comp8390_c0_seq2; <a href="/dbget-bin/www_bget?ko:K02264">K02264</a>  COX5A; cytochrome c oxidase subunit 5a
D      Contig4502; <a href="/dbget-bin/www_bget?ko:K02265">K02265</a>  COX5B; cytochrome c oxidase subunit 5b
D      Contig9195; <a href="/dbget-bin/www_bget?ko:K02265">K02265</a>  COX5B; cytochrome c oxidase subunit 5b
D      Contig10527; <a href="/dbget-bin/www_bget?ko:K02265">K02265</a>  COX5B; cytochrome c oxidase subunit 5b
D      Contig4041; <a href="/dbget-bin/www_bget?ko:K02266">K02266</a>  COX6A; cytochrome c oxidase subunit 6a
D      Contig9076; <a href="/dbget-bin/www_bget?ko:K02266">K02266</a>  COX6A; cytochrome c oxidase subunit 6a
D      Contig3764; <a href="/dbget-bin/www_bget?ko:K02267">K02267</a>  COX6B; cytochrome c oxidase subunit 6b
D      comp7114_c0_seq4; <a href="/dbget-bin/www_bget?ko:K02267">K02267</a>  COX6B; cytochrome c oxidase subunit 6b
D      Contig13416; <a href="/dbget-bin/www_bget?ko:K02270">K02270</a>  COX7A; cytochrome c oxidase subunit 7a
D      Contig3347; <a href="/dbget-bin/www_bget?ko:K02273">K02273</a>  COX8; cytochrome c oxidase subunit 8
D      Contig8696; <a href="/dbget-bin/www_bget?ko:K02258">K02258</a>  COX11; cytochrome c oxidase assembly protein subunit 11
D      Contig13871; <a href="/dbget-bin/www_bget?ko:K02259">K02259</a>  COX15; cytochrome c oxidase assembly protein subunit 15
D      Contig9446; <a href="/dbget-bin/www_bget?ko:K02260">K02260</a>  COX17; cytochrome c oxidase assembly protein subunit 17
D      Locus_199_Transcript_1/5_Confidence_0.696_Length_1686; <a href="/dbget-bin/www_bget?ko:K02112">K02112</a>  ATPF1B, atpD; F-type H+-transporting ATPase subunit beta [EC:3.6.3.14]
D      Locus_279_Transcript_1/2_Confidence_0.818_Length_2446; <a href="/dbget-bin/www_bget?ko:K02111">K02111</a>  ATPF1A, atpA; F-type H+-transporting ATPase subunit alpha [EC:3.6.3.14]
D      Contig12908; <a href="/dbget-bin/www_bget?ko:K02108">K02108</a>  ATPF0A, atpB; F-type H+-transporting ATPase subunit a [EC:3.6.3.14]
D      Contig13741; <a href="/dbget-bin/www_bget?ko:K02108">K02108</a>  ATPF0A, atpB; F-type H+-transporting ATPase subunit a [EC:3.6.3.14]
D      Locus_91_Transcript_1/2_Confidence_0.941_Length_2066; <a href="/dbget-bin/www_bget?ko:K02108">K02108</a>  ATPF0A, atpB; F-type H+-transporting ATPase subunit a [EC:3.6.3.14]
D      Locus_79_Transcript_1/10_Confidence_0.548_Length_1494; <a href="/dbget-bin/www_bget?ko:K02108">K02108</a>  ATPF0A, atpB; F-type H+-transporting ATPase subunit a [EC:3.6.3.14]
D      Locus_79_Transcript_7/10_Confidence_0.726_Length_1947; <a href="/dbget-bin/www_bget?ko:K02108">K02108</a>  ATPF0A, atpB; F-type H+-transporting ATPase subunit a [EC:3.6.3.14]
D      Contig13122; <a href="/dbget-bin/www_bget?ko:K02135">K02135</a>  ATPeF1E, ATP5E; F-type H+-transporting ATPase subunit epsilon [EC:3.6.3.14]
D      comp3871_c0_seq1; <a href="/dbget-bin/www_bget?ko:K02135">K02135</a>  ATPeF1E, ATP5E; F-type H+-transporting ATPase subunit epsilon [EC:3.6.3.14]
D      Locus_2281_Transcript_1/1_Confidence_1.000_Length_467; <a href="/dbget-bin/www_bget?ko:K02135">K02135</a>  ATPeF1E, ATP5E; F-type H+-transporting ATPase subunit epsilon [EC:3.6.3.14]
D      Contig4308; <a href="/dbget-bin/www_bget?ko:K02134">K02134</a>  ATPeF1D, ATP5D; F-type H+-transporting ATPase subunit delta [EC:3.6.3.14]
D      Contig4885; <a href="/dbget-bin/www_bget?ko:K02133">K02133</a>  ATPeF1B, ATP5B; F-type H+-transporting ATPase subunit beta [EC:3.6.3.14]
D      Contig10144; <a href="/dbget-bin/www_bget?ko:K02133">K02133</a>  ATPeF1B, ATP5B; F-type H+-transporting ATPase subunit beta [EC:3.6.3.14]
D      Contig11394; <a href="/dbget-bin/www_bget?ko:K02133">K02133</a>  ATPeF1B, ATP5B; F-type H+-transporting ATPase subunit beta [EC:3.6.3.14]
D      Contig11445; <a href="/dbget-bin/www_bget?ko:K02133">K02133</a>  ATPeF1B, ATP5B; F-type H+-transporting ATPase subunit beta [EC:3.6.3.14]
D      Contig12270; <a href="/dbget-bin/www_bget?ko:K02133">K02133</a>  ATPeF1B, ATP5B; F-type H+-transporting ATPase subunit beta [EC:3.6.3.14]
D      Locus_199_Transcript_3/5_Confidence_0.522_Length_1801; <a href="/dbget-bin/www_bget?ko:K02133">K02133</a>  ATPeF1B, ATP5B; F-type H+-transporting ATPase subunit beta [EC:3.6.3.14]
D      Locus_199_Transcript_4/5_Confidence_0.783_Length_1698; <a href="/dbget-bin/www_bget?ko:K02133">K02133</a>  ATPeF1B, ATP5B; F-type H+-transporting ATPase subunit beta [EC:3.6.3.14]
D      Locus_615_Transcript_1/2_Confidence_0.556_Length_1675; <a href="/dbget-bin/www_bget?ko:K02133">K02133</a>  ATPeF1B, ATP5B; F-type H+-transporting ATPase subunit beta [EC:3.6.3.14]
D      Contig12942; <a href="/dbget-bin/www_bget?ko:K02136">K02136</a>  ATPeF1G, ATP5C1; F-type H+-transporting ATPase subunit gamma [EC:3.6.3.14]
D      Contig14076; <a href="/dbget-bin/www_bget?ko:K02132">K02132</a>  ATPeF1A, ATP5A1; F-type H+-transporting ATPase subunit alpha [EC:3.6.3.14]
D      Contig2626; <a href="/dbget-bin/www_bget?ko:K02137">K02137</a>  ATPeF1O, ATP5O; F-type H+-transporting ATPase oligomycin sensitivity conferral protein [EC:3.6.3.14]
D      Contig4975; <a href="/dbget-bin/www_bget?ko:K02128">K02128</a>  ATPeF0C, ATP5G; F-type H+-transporting ATPase subunit c [EC:3.6.3.14]
D      Locus_249_Transcript_1/2_Confidence_0.714_Length_1160; <a href="/dbget-bin/www_bget?ko:K02128">K02128</a>  ATPeF0C, ATP5G; F-type H+-transporting ATPase subunit c [EC:3.6.3.14]
D      Contig14400; <a href="/dbget-bin/www_bget?ko:K02127">K02127</a>  ATPeF0B, ATP5F1; F-type H+-transporting ATPase subunit b [EC:3.6.3.14]
D      Contig3440; <a href="/dbget-bin/www_bget?ko:K02129">K02129</a>  ATPeF0E, ATP5I; F-type H+-transporting ATPase subunit e [EC:3.6.3.14]
D      comp6605_c1_seq1; <a href="/dbget-bin/www_bget?ko:K02129">K02129</a>  ATPeF0E, ATP5I; F-type H+-transporting ATPase subunit e [EC:3.6.3.14]
D      Contig1256; <a href="/dbget-bin/www_bget?ko:K02131">K02131</a>  ATPeF0F6, ATP5J; F-type H+-transporting ATPase subunit 6 [EC:3.6.3.14]
D      Contig13956; <a href="/dbget-bin/www_bget?ko:K02130">K02130</a>  ATPeF0F, ATP5J2; F-type H+-transporting ATPase subunit f [EC:3.6.3.14]
D      Contig10413; <a href="/dbget-bin/www_bget?ko:K02138">K02138</a>  ATPeFD, ATP5H; F-type H+-transporting ATPase subunit d [EC:3.6.3.14]
D      Contig5986; <a href="/dbget-bin/www_bget?ko:K02140">K02140</a>  ATPeFG, ATP5L; F-type H+-transporting ATPase subunit g [EC:3.6.3.14]
D      Contig5321; <a href="/dbget-bin/www_bget?ko:K02146">K02146</a>  ATPeVAC39, ATP6D; V-type H+-transporting ATPase subunit AC39 [EC:3.6.3.14]
D      Contig13134; <a href="/dbget-bin/www_bget?ko:K02151">K02151</a>  ATPeVF, ATP6S14; V-type H+-transporting ATPase subunit F [EC:3.6.3.14]
D      Contig5826; <a href="/dbget-bin/www_bget?ko:K02148">K02148</a>  ATPeVC, ATP6C; V-type H+-transporting ATPase subunit C [EC:3.6.3.14]
D      Contig5743; <a href="/dbget-bin/www_bget?ko:K02145">K02145</a>  ATPeVA, ATP6A1; V-type H+-transporting ATPase subunit A [EC:3.6.3.14]
D      Contig10218; <a href="/dbget-bin/www_bget?ko:K02145">K02145</a>  ATPeVA, ATP6A1; V-type H+-transporting ATPase subunit A [EC:3.6.3.14]
D      Contig13012; <a href="/dbget-bin/www_bget?ko:K02145">K02145</a>  ATPeVA, ATP6A1; V-type H+-transporting ATPase subunit A [EC:3.6.3.14]
D      Locus_845_Transcript_4/6_Confidence_0.538_Length_2249; <a href="/dbget-bin/www_bget?ko:K02145">K02145</a>  ATPeVA, ATP6A1; V-type H+-transporting ATPase subunit A [EC:3.6.3.14]
D      Contig4357; <a href="/dbget-bin/www_bget?ko:K02147">K02147</a>  ATPeVB, ATP6B1; V-type H+-transporting ATPase subunit B [EC:3.6.3.14]
D      Contig11604; <a href="/dbget-bin/www_bget?ko:K02150">K02150</a>  ATPeVE, ATP6E; V-type H+-transporting ATPase subunit E [EC:3.6.3.14]
D      Contig5396; <a href="/dbget-bin/www_bget?ko:K02155">K02155</a>  ATPeVPL, ATP6L; V-type H+-transporting ATPase 16kDa proteolipid subunit [EC:3.6.3.14]
D      Contig11454; <a href="/dbget-bin/www_bget?ko:K02155">K02155</a>  ATPeVPL, ATP6L; V-type H+-transporting ATPase 16kDa proteolipid subunit [EC:3.6.3.14]
D      comp8189_c0_seq1; <a href="/dbget-bin/www_bget?ko:K02155">K02155</a>  ATPeVPL, ATP6L; V-type H+-transporting ATPase 16kDa proteolipid subunit [EC:3.6.3.14]
D      Locus_801_Transcript_4/6_Confidence_0.522_Length_1306; <a href="/dbget-bin/www_bget?ko:K02155">K02155</a>  ATPeVPL, ATP6L; V-type H+-transporting ATPase 16kDa proteolipid subunit [EC:3.6.3.14]
D      Locus_801_Transcript_6/6_Confidence_0.652_Length_1755; <a href="/dbget-bin/www_bget?ko:K02155">K02155</a>  ATPeVPL, ATP6L; V-type H+-transporting ATPase 16kDa proteolipid subunit [EC:3.6.3.14]
D      Contig5485; <a href="/dbget-bin/www_bget?ko:K03661">K03661</a>  ATPeVPF, ATP6F; V-type H+-transporting ATPase 21kDa proteolipid subunit [EC:3.6.3.14]
D      Contig5324; <a href="/dbget-bin/www_bget?ko:K02154">K02154</a>  ATPeVI, ATP6N1A; V-type H+-transporting ATPase subunit I [EC:3.6.3.14]
D      Contig3949; <a href="/dbget-bin/www_bget?ko:K02149">K02149</a>  ATPeVD, ATP6M; V-type H+-transporting ATPase subunit D [EC:3.6.3.14]
D      Contig10748; <a href="/dbget-bin/www_bget?ko:K02153">K02153</a>  ATPeVH, ATP6H; V-type H+-transporting ATPase subunit H [EC:3.6.3.14]
D      Contig12355; <a href="/dbget-bin/www_bget?ko:K02153">K02153</a>  ATPeVH, ATP6H; V-type H+-transporting ATPase subunit H [EC:3.6.3.14]
D      Contig4396; <a href="/dbget-bin/www_bget?ko:K02152">K02152</a>  ATPeVG, ATP6G1; V-type H+-transporting ATPase subunit G [EC:3.6.3.14]
D      Contig13832; <a href="/dbget-bin/www_bget?ko:K02144">K02144</a>  ATPeV54kD; V-type H+-transporting ATPase 54 kD subunit [EC:3.6.3.14]
D      Contig13833; <a href="/dbget-bin/www_bget?ko:K02144">K02144</a>  ATPeV54kD; V-type H+-transporting ATPase 54 kD subunit [EC:3.6.3.14]
D      Contig4915; <a href="/dbget-bin/www_bget?ko:K03662">K03662</a>  ATPeVS1, ATP6S1; V-type H+-transporting ATPase S1 subunit [EC:3.6.3.14]
D      Contig14601; <a href="/dbget-bin/www_bget?ko:K11726">K11726</a>  NURF38; nucleosome-remodeling factor 38 kDa subunit [EC:3.6.1.1]
C    00195 Photosynthesis [PATH:<a href="http://www.kegg.jp/kegg-bin/show_pathway?@ko00195/K02112/K02111/K02108">ko00195</a>]
D      Locus_199_Transcript_1/5_Confidence_0.696_Length_1686; <a href="/dbget-bin/www_bget?ko:K02112">K02112</a>  ATPF1B, atpD; F-type H+-transporting ATPase subunit beta [EC:3.6.3.14]
D      Locus_279_Transcript_1/2_Confidence_0.818_Length_2446; <a href="/dbget-bin/www_bget?ko:K02111">K02111</a>  ATPF1A, atpA; F-type H+-transporting ATPase subunit alpha [EC:3.6.3.14]
D      Contig12908; <a href="/dbget-bin/www_bget?ko:K02108">K02108</a>  ATPF0A, atpB; F-type H+-transporting ATPase subunit a [EC:3.6.3.14]
D      Contig13741; <a href="/dbget-bin/www_bget?ko:K02108">K02108</a>  ATPF0A, atpB; F-type H+-transporting ATPase subunit a [EC:3.6.3.14]
D      Locus_91_Transcript_1/2_Confidence_0.941_Length_2066; <a href="/dbget-bin/www_bget?ko:K02108">K02108</a>  ATPF0A, atpB; F-type H+-transporting ATPase subunit a [EC:3.6.3.14]
D      Locus_79_Transcript_1/10_Confidence_0.548_Length_1494; <a href="/dbget-bin/www_bget?ko:K02108">K02108</a>  ATPF0A, atpB; F-type H+-transporting ATPase subunit a [EC:3.6.3.14]
D      Locus_79_Transcript_7/10_Confidence_0.726_Length_1947; <a href="/dbget-bin/www_bget?ko:K02108">K02108</a>  ATPF0A, atpB; F-type H+-transporting ATPase subunit a [EC:3.6.3.14]
C    00196 Photosynthesis - antenna proteins [PATH:<a href="http://www.kegg.jp/kegg-bin/show_pathway?@ko00196">ko00196</a>]
C    00194 Photosynthesis proteins [BR:ko00194]
C    00710 Carbon fixation in photosynthetic organisms [PATH:<a href="http://www.kegg.jp/kegg-bin/show_pathway?@ko00710/K00927/K00134/K01623/K00615/K01807/K01803/K01783/K14454/K00873/K00814/K00029/K14455/K00025/K00026">ko00710</a>]
D      Contig2792; <a href="/dbget-bin/www_bget?ko:K00927">K00927</a>  PGK, pgk; phosphoglycerate kinase [EC:2.7.2.3]
D      Contig6605; <a href="/dbget-bin/www_bget?ko:K00134">K00134</a>  GAPDH, gapA; glyceraldehyde 3-phosphate dehydrogenase [EC:1.2.1.12]
D      Contig11424; <a href="/dbget-bin/www_bget?ko:K01623">K01623</a>  ALDO; fructose-bisphosphate aldolase, class I [EC:4.1.2.13]
D      Contig11425; <a href="/dbget-bin/www_bget?ko:K01623">K01623</a>  ALDO; fructose-bisphosphate aldolase, class I [EC:4.1.2.13]
D      Locus_520_Transcript_2/5_Confidence_0.273_Length_1298; <a href="/dbget-bin/www_bget?ko:K01623">K01623</a>  ALDO; fructose-bisphosphate aldolase, class I [EC:4.1.2.13]
D      Locus_505_Transcript_3/4_Confidence_0.519_Length_1709; <a href="/dbget-bin/www_bget?ko:K01623">K01623</a>  ALDO; fructose-bisphosphate aldolase, class I [EC:4.1.2.13]
D      Contig12341; <a href="/dbget-bin/www_bget?ko:K00615">K00615</a>  E2.2.1.1, tktA, tktB; transketolase [EC:2.2.1.1]
D      Contig13217; <a href="/dbget-bin/www_bget?ko:K01807">K01807</a>  rpiA; ribose 5-phosphate isomerase A [EC:5.3.1.6]
D      Contig2736; <a href="/dbget-bin/www_bget?ko:K01803">K01803</a>  TPI, tpiA; triosephosphate isomerase (TIM) [EC:5.3.1.1]
D      Locus_3440_Transcript_1/2_Confidence_0.600_Length_1275; <a href="/dbget-bin/www_bget?ko:K01803">K01803</a>  TPI, tpiA; triosephosphate isomerase (TIM) [EC:5.3.1.1]
D      Contig8292; <a href="/dbget-bin/www_bget?ko:K01783">K01783</a>  rpe, RPE; ribulose-phosphate 3-epimerase [EC:5.1.3.1]
D      Contig1760; <a href="/dbget-bin/www_bget?ko:K14454">K14454</a>  GOT1; aspartate aminotransferase, cytoplasmic [EC:2.6.1.1]
D      Contig5085; <a href="/dbget-bin/www_bget?ko:K00873">K00873</a>  PK, pyk; pyruvate kinase [EC:2.7.1.40]
D      comp93752_c0_seq1; <a href="/dbget-bin/www_bget?ko:K00873">K00873</a>  PK, pyk; pyruvate kinase [EC:2.7.1.40]
D      Contig3885; <a href="/dbget-bin/www_bget?ko:K00814">K00814</a>  GPT, ALT; alanine transaminase [EC:2.6.1.2]
D      Contig5675; <a href="/dbget-bin/www_bget?ko:K00029">K00029</a>  E1.1.1.40, maeB; malate dehydrogenase (oxaloacetate-decarboxylating)(NADP+) [EC:1.1.1.40]
D      Contig6200; <a href="/dbget-bin/www_bget?ko:K00029">K00029</a>  E1.1.1.40, maeB; malate dehydrogenase (oxaloacetate-decarboxylating)(NADP+) [EC:1.1.1.40]
D      Contig14998; <a href="/dbget-bin/www_bget?ko:K14455">K14455</a>  GOT2; aspartate aminotransferase, mitochondrial [EC:2.6.1.1]
D      Contig5317; <a href="/dbget-bin/www_bget?ko:K00025">K00025</a>  MDH1; malate dehydrogenase [EC:1.1.1.37]
D      Contig3970; <a href="/dbget-bin/www_bget?ko:K00026">K00026</a>  MDH2; malate dehydrogenase [EC:1.1.1.37]
C    00720 Carbon fixation pathways in prokaryotes [PATH:<a href="http://www.kegg.jp/kegg-bin/show_pathway?@ko00720/K01958/K01679/K00626/K00031/K01681/K01648/K00297/K01895">ko00720</a>]
D      Contig10244; <a href="/dbget-bin/www_bget?ko:K01958">K01958</a>  PC, pyc; pyruvate carboxylase [EC:6.4.1.1]
D      Contig14003; <a href="/dbget-bin/www_bget?ko:K01958">K01958</a>  PC, pyc; pyruvate carboxylase [EC:6.4.1.1]
D      Contig5378; <a href="/dbget-bin/www_bget?ko:K01679">K01679</a>  E4.2.1.2B, fumC; fumarate hydratase, class II [EC:4.2.1.2]
D      Contig13636; <a href="/dbget-bin/www_bget?ko:K01679">K01679</a>  E4.2.1.2B, fumC; fumarate hydratase, class II [EC:4.2.1.2]
D      Locus_679_Transcript_2/2_Confidence_0.667_Length_1729; <a href="/dbget-bin/www_bget?ko:K01679">K01679</a>  E4.2.1.2B, fumC; fumarate hydratase, class II [EC:4.2.1.2]
D      Contig4577; <a href="/dbget-bin/www_bget?ko:K00626">K00626</a>  E2.3.1.9, atoB; acetyl-CoA C-acetyltransferase [EC:2.3.1.9]
D      Contig6175; <a href="/dbget-bin/www_bget?ko:K00626">K00626</a>  E2.3.1.9, atoB; acetyl-CoA C-acetyltransferase [EC:2.3.1.9]
D      Contig3700; <a href="/dbget-bin/www_bget?ko:K00031">K00031</a>  IDH1, IDH2, icd; isocitrate dehydrogenase [EC:1.1.1.42]
D      Contig3171; <a href="/dbget-bin/www_bget?ko:K01681">K01681</a>  ACO, acnA; aconitate hydratase 1 / homoaconitase [EC:4.2.1.3 4.2.1.-]
D      Contig4022; <a href="/dbget-bin/www_bget?ko:K01681">K01681</a>  ACO, acnA; aconitate hydratase 1 / homoaconitase [EC:4.2.1.3 4.2.1.-]
D      Contig4911; <a href="/dbget-bin/www_bget?ko:K01648">K01648</a>  ACLY; ATP citrate (pro-S)-lyase [EC:2.3.3.8]
D      Contig7788; <a href="/dbget-bin/www_bget?ko:K00297">K00297</a>  metF, MTHFR; methylenetetrahydrofolate reductase (NADPH) [EC:1.5.1.20]
D      Contig266; <a href="/dbget-bin/www_bget?ko:K01895">K01895</a>  ACSS, acs; acetyl-CoA synthetase [EC:6.2.1.1]
D      Contig9210; <a href="/dbget-bin/www_bget?ko:K01895">K01895</a>  ACSS, acs; acetyl-CoA synthetase [EC:6.2.1.1]
C    00680 Methane metabolism [PATH:<a href="http://www.kegg.jp/kegg-bin/show_pathway?@ko00680/K00121/K01070/K00600/K00830/K01689/K01623/K00850/K00485/K01895/K01834/K00058/K00831/K01079">ko00680</a>]
D      Contig12536; <a href="/dbget-bin/www_bget?ko:K00121">K00121</a>  frmA, ADH5, adhC; S-(hydroxymethyl)glutathione dehydrogenase / alcohol dehydrogenase [EC:1.1.1.284 1.1.1.1]
D      Contig14198; <a href="/dbget-bin/www_bget?ko:K01070">K01070</a>  frmB, ESD, fghA; S-formylglutathione hydrolase [EC:3.1.2.12]
D      Contig14406; <a href="/dbget-bin/www_bget?ko:K00600">K00600</a>  glyA, SHMT; glycine hydroxymethyltransferase [EC:2.1.2.1]
D      Contig3789; <a href="/dbget-bin/www_bget?ko:K00830">K00830</a>  AGXT; alanine-glyoxylate transaminase / serine-glyoxylate transaminase / serine-pyruvate transaminase [EC:2.6.1.44 2.6.1.45 2.6.1.51]
D      Contig3790; <a href="/dbget-bin/www_bget?ko:K00830">K00830</a>  AGXT; alanine-glyoxylate transaminase / serine-glyoxylate transaminase / serine-pyruvate transaminase [EC:2.6.1.44 2.6.1.45 2.6.1.51]
D      Contig5688; <a href="/dbget-bin/www_bget?ko:K01689">K01689</a>  ENO, eno; enolase [EC:4.2.1.11]
D      Contig11424; <a href="/dbget-bin/www_bget?ko:K01623">K01623</a>  ALDO; fructose-bisphosphate aldolase, class I [EC:4.1.2.13]
D      Contig11425; <a href="/dbget-bin/www_bget?ko:K01623">K01623</a>  ALDO; fructose-bisphosphate aldolase, class I [EC:4.1.2.13]
D      Locus_520_Transcript_2/5_Confidence_0.273_Length_1298; <a href="/dbget-bin/www_bget?ko:K01623">K01623</a>  ALDO; fructose-bisphosphate aldolase, class I [EC:4.1.2.13]
D      Locus_505_Transcript_3/4_Confidence_0.519_Length_1709; <a href="/dbget-bin/www_bget?ko:K01623">K01623</a>  ALDO; fructose-bisphosphate aldolase, class I [EC:4.1.2.13]
D      Contig14545; <a href="/dbget-bin/www_bget?ko:K00850">K00850</a>  pfkA, PFK; 6-phosphofructokinase 1 [EC:2.7.1.11]
D      Contig14546; <a href="/dbget-bin/www_bget?ko:K00850">K00850</a>  pfkA, PFK; 6-phosphofructokinase 1 [EC:2.7.1.11]
D      Contig10377; <a href="/dbget-bin/www_bget?ko:K00485">K00485</a>  E1.14.13.8; dimethylaniline monooxygenase (N-oxide forming) [EC:1.14.13.8]
D      Contig266; <a href="/dbget-bin/www_bget?ko:K01895">K01895</a>  ACSS, acs; acetyl-CoA synthetase [EC:6.2.1.1]
D      Contig9210; <a href="/dbget-bin/www_bget?ko:K01895">K01895</a>  ACSS, acs; acetyl-CoA synthetase [EC:6.2.1.1]
D      Contig1257; <a href="/dbget-bin/www_bget?ko:K01834">K01834</a>  PGAM, gpmA; 2,3-bisphosphoglycerate-dependent phosphoglycerate mutase [EC:5.4.2.1]
D      Contig12940; <a href="/dbget-bin/www_bget?ko:K01834">K01834</a>  PGAM, gpmA; 2,3-bisphosphoglycerate-dependent phosphoglycerate mutase [EC:5.4.2.1]
D      Locus_253_Transcript_30/36_Confidence_0.119_Length_3171; <a href="/dbget-bin/www_bget?ko:K01834">K01834</a>  PGAM, gpmA; 2,3-bisphosphoglycerate-dependent phosphoglycerate mutase [EC:5.4.2.1]
D      Contig2034; <a href="/dbget-bin/www_bget?ko:K00058">K00058</a>  serA, PHGDH; D-3-phosphoglycerate dehydrogenase [EC:1.1.1.95]
D      Contig4706; <a href="/dbget-bin/www_bget?ko:K00058">K00058</a>  serA, PHGDH; D-3-phosphoglycerate dehydrogenase [EC:1.1.1.95]
D      Contig11479; <a href="/dbget-bin/www_bget?ko:K00058">K00058</a>  serA, PHGDH; D-3-phosphoglycerate dehydrogenase [EC:1.1.1.95]
D      Contig11480; <a href="/dbget-bin/www_bget?ko:K00058">K00058</a>  serA, PHGDH; D-3-phosphoglycerate dehydrogenase [EC:1.1.1.95]
D      Contig13095; <a href="/dbget-bin/www_bget?ko:K00058">K00058</a>  serA, PHGDH; D-3-phosphoglycerate dehydrogenase [EC:1.1.1.95]
D      Contig13096; <a href="/dbget-bin/www_bget?ko:K00058">K00058</a>  serA, PHGDH; D-3-phosphoglycerate dehydrogenase [EC:1.1.1.95]
D      Locus_1096_Transcript_5/6_Confidence_0.667_Length_2322; <a href="/dbget-bin/www_bget?ko:K00058">K00058</a>  serA, PHGDH; D-3-phosphoglycerate dehydrogenase [EC:1.1.1.95]
D      Contig5150; <a href="/dbget-bin/www_bget?ko:K00831">K00831</a>  serC, PSAT1; phosphoserine aminotransferase [EC:2.6.1.52]
D      Contig577; <a href="/dbget-bin/www_bget?ko:K01079">K01079</a>  serB, PSPH; phosphoserine phosphatase [EC:3.1.3.3]
C    00910 Nitrogen metabolism [PATH:<a href="http://www.kegg.jp/kegg-bin/show_pathway?@ko00910/K01672/K00605/K00261/K01915/K01425/K00264/K01953/K00411/K00412/K00413/K00341/K00342/K03521/K03522">ko00910</a>]
D      Contig2005; <a href="/dbget-bin/www_bget?ko:K01672">K01672</a>  E4.2.1.1; carbonic anhydrase [EC:4.2.1.1]
D      Contig4023; <a href="/dbget-bin/www_bget?ko:K01672">K01672</a>  E4.2.1.1; carbonic anhydrase [EC:4.2.1.1]
D      Contig5447; <a href="/dbget-bin/www_bget?ko:K01672">K01672</a>  E4.2.1.1; carbonic anhydrase [EC:4.2.1.1]
D      Contig5774; <a href="/dbget-bin/www_bget?ko:K01672">K01672</a>  E4.2.1.1; carbonic anhydrase [EC:4.2.1.1]
D      Contig8771; <a href="/dbget-bin/www_bget?ko:K01672">K01672</a>  E4.2.1.1; carbonic anhydrase [EC:4.2.1.1]
D      Contig8960; <a href="/dbget-bin/www_bget?ko:K01672">K01672</a>  E4.2.1.1; carbonic anhydrase [EC:4.2.1.1]
D      Contig3674; <a href="/dbget-bin/www_bget?ko:K00605">K00605</a>  gcvT, AMT; aminomethyltransferase [EC:2.1.2.10]
D      Contig401; <a href="/dbget-bin/www_bget?ko:K00261">K00261</a>  GLUD1_2, gdhA; glutamate dehydrogenase (NAD(P)+) [EC:1.4.1.3]
D      Contig4586; <a href="/dbget-bin/www_bget?ko:K00261">K00261</a>  GLUD1_2, gdhA; glutamate dehydrogenase (NAD(P)+) [EC:1.4.1.3]
D      Contig4587; <a href="/dbget-bin/www_bget?ko:K00261">K00261</a>  GLUD1_2, gdhA; glutamate dehydrogenase (NAD(P)+) [EC:1.4.1.3]
D      Contig596; <a href="/dbget-bin/www_bget?ko:K01915">K01915</a>  glnA; glutamine synthetase [EC:6.3.1.2]
D      Contig5234; <a href="/dbget-bin/www_bget?ko:K01915">K01915</a>  glnA; glutamine synthetase [EC:6.3.1.2]
D      Contig12178; <a href="/dbget-bin/www_bget?ko:K01915">K01915</a>  glnA; glutamine synthetase [EC:6.3.1.2]
D      Locus_389_Transcript_1/2_Confidence_0.611_Length_2064; <a href="/dbget-bin/www_bget?ko:K01915">K01915</a>  glnA; glutamine synthetase [EC:6.3.1.2]
D      Contig5369; <a href="/dbget-bin/www_bget?ko:K01425">K01425</a>  glsA, GLS; glutaminase [EC:3.5.1.2]
D      Contig13492; <a href="/dbget-bin/www_bget?ko:K01425">K01425</a>  glsA, GLS; glutaminase [EC:3.5.1.2]
D      Contig811; <a href="/dbget-bin/www_bget?ko:K00264">K00264</a>  GLT1; glutamate synthase (NADPH/NADH) [EC:1.4.1.13 1.4.1.14]
D      Contig3640; <a href="/dbget-bin/www_bget?ko:K00264">K00264</a>  GLT1; glutamate synthase (NADPH/NADH) [EC:1.4.1.13 1.4.1.14]
D      Contig15795; <a href="/dbget-bin/www_bget?ko:K01953">K01953</a>  asnB, ASNS; asparagine synthase (glutamine-hydrolysing) [EC:6.3.5.4]
D      Contig4595; <a href="/dbget-bin/www_bget?ko:K00411">K00411</a>  UQCRFS1, RIP1, petA; ubiquinol-cytochrome c reductase iron-sulfur subunit [EC:1.10.2.2]
D      Contig10228; <a href="/dbget-bin/www_bget?ko:K00412">K00412</a>  CYTB, petB; ubiquinol-cytochrome c reductase cytochrome b subunit
D      comp8873_c1_seq1; <a href="/dbget-bin/www_bget?ko:K00412">K00412</a>  CYTB, petB; ubiquinol-cytochrome c reductase cytochrome b subunit
D      Locus_959_Transcript_3/4_Confidence_0.680_Length_1398; <a href="/dbget-bin/www_bget?ko:K00412">K00412</a>  CYTB, petB; ubiquinol-cytochrome c reductase cytochrome b subunit
D      Contig3212; <a href="/dbget-bin/www_bget?ko:K00413">K00413</a>  CYC1, CYT1, petC; ubiquinol-cytochrome c reductase cytochrome c1 subunit
D      Contig10213; <a href="/dbget-bin/www_bget?ko:K00341">K00341</a>  nuoL; NADH-quinone oxidoreductase subunit L [EC:1.6.5.3]
D      Locus_776_Transcript_2/3_Confidence_0.621_Length_1641; <a href="/dbget-bin/www_bget?ko:K00341">K00341</a>  nuoL; NADH-quinone oxidoreductase subunit L [EC:1.6.5.3]
D      Contig11493; <a href="/dbget-bin/www_bget?ko:K00342">K00342</a>  nuoM; NADH-quinone oxidoreductase subunit M [EC:1.6.5.3]
D      Contig2834; <a href="/dbget-bin/www_bget?ko:K03521">K03521</a>  fixA, etfB; electron transfer flavoprotein beta subunit
D      Contig4050; <a href="/dbget-bin/www_bget?ko:K03522">K03522</a>  fixB, etfA; electron transfer flavoprotein alpha subunit
C    00920 Sulfur metabolism [PATH:<a href="http://www.kegg.jp/kegg-bin/show_pathway?@ko00920/K13811/K01082/K15759/K01014/K00387/K01011/K17218">ko00920</a>]
D      Contig4222; <a href="/dbget-bin/www_bget?ko:K13811">K13811</a>  PAPSS; 3'-phosphoadenosine 5'-phosphosulfate synthase [EC:2.7.7.4 2.7.1.25]
D      Contig10204; <a href="/dbget-bin/www_bget?ko:K13811">K13811</a>  PAPSS; 3'-phosphoadenosine 5'-phosphosulfate synthase [EC:2.7.7.4 2.7.1.25]
D      comp7737_c0_seq2; <a href="/dbget-bin/www_bget?ko:K13811">K13811</a>  PAPSS; 3'-phosphoadenosine 5'-phosphosulfate synthase [EC:2.7.7.4 2.7.1.25]
D      Contig3346; <a href="/dbget-bin/www_bget?ko:K01082">K01082</a>  E3.1.3.7, cysQ, MET22, BPNT1; 3'(2'), 5'-bisphosphate nucleotidase [EC:3.1.3.7]
D      comp134832_c0_seq1; <a href="/dbget-bin/www_bget?ko:K01082">K01082</a>  E3.1.3.7, cysQ, MET22, BPNT1; 3'(2'), 5'-bisphosphate nucleotidase [EC:3.1.3.7]
D      Contig6083; <a href="/dbget-bin/www_bget?ko:K15759">K15759</a>  IMPAD1, IMPA3; inositol monophosphatase 3 [EC:3.1.3.25 3.1.3.7]
D      Contig3240; <a href="/dbget-bin/www_bget?ko:K01014">K01014</a>  SULT1A; aryl sulfotransferase [EC:2.8.2.1]
D      Contig7043; <a href="/dbget-bin/www_bget?ko:K00387">K00387</a>  SUOX; sulfite oxidase [EC:1.8.3.1]
D      Contig15475; <a href="/dbget-bin/www_bget?ko:K01011">K01011</a>  TST, MPST, sseA; thiosulfate/3-mercaptopyruvate sulfurtransferase [EC:2.8.1.1 2.8.1.2]
D      Contig3268; <a href="/dbget-bin/www_bget?ko:K17218">K17218</a>  sqr; sulfide:quinone oxidoreductase [EC:1.8.5.-]
B
B  <b>Lipid metabolism</b>
C    00061 Fatty acid biosynthesis [PATH:<a href="http://www.kegg.jp/kegg-bin/show_pathway?@ko00061/K11262/K00645/K00665/K09458/K00059">ko00061</a>]
D      Contig4982; <a href="/dbget-bin/www_bget?ko:K11262">K11262</a>  ACAC; acetyl-CoA carboxylase / biotin carboxylase [EC:6.4.1.2 6.3.4.14]
D      Contig8068; <a href="/dbget-bin/www_bget?ko:K00645">K00645</a>  fabD; [acyl-carrier-protein] S-malonyltransferase [EC:2.3.1.39]
D      Contig5876; <a href="/dbget-bin/www_bget?ko:K00665">K00665</a>  FASN; fatty acid synthase, animal type [EC:2.3.1.85]
D      Contig12180; <a href="/dbget-bin/www_bget?ko:K00665">K00665</a>  FASN; fatty acid synthase, animal type [EC:2.3.1.85]
D      Contig7710; <a href="/dbget-bin/www_bget?ko:K09458">K09458</a>  fabF; 3-oxoacyl-[acyl-carrier-protein] synthase II [EC:2.3.1.179]
D      Contig652; <a href="/dbget-bin/www_bget?ko:K00059">K00059</a>  fabG; 3-oxoacyl-[acyl-carrier protein] reductase [EC:1.1.1.100]
C    00062 Fatty acid elongation [PATH:<a href="http://www.kegg.jp/kegg-bin/show_pathway?@ko00062/K07508/K07509/K07515/K07511/K07512/K01074/K10251/K10703/K10258">ko00062</a>]
D      Contig5021; <a href="/dbget-bin/www_bget?ko:K07508">K07508</a>  ACAA2; acetyl-CoA acyltransferase 2 [EC:2.3.1.16]
D      Contig10239; <a href="/dbget-bin/www_bget?ko:K07509">K07509</a>  HADHB; acetyl-CoA acyltransferase [EC:2.3.1.16]
D      Contig5617; <a href="/dbget-bin/www_bget?ko:K07515">K07515</a>  HADHA; enoyl-CoA hydratase / long-chain 3-hydroxyacyl-CoA dehydrogenase [EC:4.2.1.17 1.1.1.211]
D      Contig14241; <a href="/dbget-bin/www_bget?ko:K07511">K07511</a>  ECHS1; enoyl-CoA hydratase [EC:4.2.1.17]
D      Contig13487; <a href="/dbget-bin/www_bget?ko:K07512">K07512</a>  MECR, NRBF1; mitochondrial trans-2-enoyl-CoA reductase [EC:1.3.1.38]
D      Contig699; <a href="/dbget-bin/www_bget?ko:K01074">K01074</a>  PPT; palmitoyl-protein thioesterase [EC:3.1.2.22]
D      Contig1330; <a href="/dbget-bin/www_bget?ko:K01074">K01074</a>  PPT; palmitoyl-protein thioesterase [EC:3.1.2.22]
D      Contig11102; <a href="/dbget-bin/www_bget?ko:K01074">K01074</a>  PPT; palmitoyl-protein thioesterase [EC:3.1.2.22]
D      Contig4310; <a href="/dbget-bin/www_bget?ko:K10251">K10251</a>  HSD17B12, KAR, IFA38; 17beta-estradiol 17-dehydrogenase / very-long-chain 3-oxoacyl-CoA reductase [EC:1.1.1.62 1.1.1.330]
D      Contig3052; <a href="/dbget-bin/www_bget?ko:K10703">K10703</a>  PHS1, PAS2; very-long-chain (3R)-3-hydroxyacyl-[acyl-carrier protein] dehydratase [EC:4.2.1.134]
D      Contig4477; <a href="/dbget-bin/www_bget?ko:K10258">K10258</a>  TER, TSC13, CER10; very-long-chain enoyl-CoA reductase [EC:1.3.1.93]
D      Locus_846_Transcript_1/1_Confidence_1.000_Length_1462; <a href="/dbget-bin/www_bget?ko:K10258">K10258</a>  TER, TSC13, CER10; very-long-chain enoyl-CoA reductase [EC:1.3.1.93]
C    00071 Fatty acid metabolism [PATH:<a href="http://www.kegg.jp/kegg-bin/show_pathway?@ko00071/K00626/K07508/K07509/K07515/K07511/K00232/K00248/K00249/K09478/K09479/K00252/K01897/K15013/K08765/K08766/K13238/K13239/K00121/K00128/K14085">ko00071</a>]
D      Contig4577; <a href="/dbget-bin/www_bget?ko:K00626">K00626</a>  E2.3.1.9, atoB; acetyl-CoA C-acetyltransferase [EC:2.3.1.9]
D      Contig6175; <a href="/dbget-bin/www_bget?ko:K00626">K00626</a>  E2.3.1.9, atoB; acetyl-CoA C-acetyltransferase [EC:2.3.1.9]
D      Contig5021; <a href="/dbget-bin/www_bget?ko:K07508">K07508</a>  ACAA2; acetyl-CoA acyltransferase 2 [EC:2.3.1.16]
D      Contig10239; <a href="/dbget-bin/www_bget?ko:K07509">K07509</a>  HADHB; acetyl-CoA acyltransferase [EC:2.3.1.16]
D      Contig5617; <a href="/dbget-bin/www_bget?ko:K07515">K07515</a>  HADHA; enoyl-CoA hydratase / long-chain 3-hydroxyacyl-CoA dehydrogenase [EC:4.2.1.17 1.1.1.211]
D      Contig14241; <a href="/dbget-bin/www_bget?ko:K07511">K07511</a>  ECHS1; enoyl-CoA hydratase [EC:4.2.1.17]
D      Contig1627; <a href="/dbget-bin/www_bget?ko:K00232">K00232</a>  E1.3.3.6, ACOX1, ACOX3; acyl-CoA oxidase [EC:1.3.3.6]
D      Contig1660; <a href="/dbget-bin/www_bget?ko:K00232">K00232</a>  E1.3.3.6, ACOX1, ACOX3; acyl-CoA oxidase [EC:1.3.3.6]
D      Contig3343; <a href="/dbget-bin/www_bget?ko:K00232">K00232</a>  E1.3.3.6, ACOX1, ACOX3; acyl-CoA oxidase [EC:1.3.3.6]
D      Contig14385; <a href="/dbget-bin/www_bget?ko:K00232">K00232</a>  E1.3.3.6, ACOX1, ACOX3; acyl-CoA oxidase [EC:1.3.3.6]
D      Contig14811; <a href="/dbget-bin/www_bget?ko:K00232">K00232</a>  E1.3.3.6, ACOX1, ACOX3; acyl-CoA oxidase [EC:1.3.3.6]
D      comp8874_c0_seq1; <a href="/dbget-bin/www_bget?ko:K00232">K00232</a>  E1.3.3.6, ACOX1, ACOX3; acyl-CoA oxidase [EC:1.3.3.6]
D      Contig10605; <a href="/dbget-bin/www_bget?ko:K00248">K00248</a>  ACADS, bcd; butyryl-CoA dehydrogenase [EC:1.3.8.1]
D      comp7822_c0_seq2; <a href="/dbget-bin/www_bget?ko:K00248">K00248</a>  ACADS, bcd; butyryl-CoA dehydrogenase [EC:1.3.8.1]
D      Contig10159; <a href="/dbget-bin/www_bget?ko:K00249">K00249</a>  ACADM, acd; acyl-CoA dehydrogenase [EC:1.3.8.7]
D      Contig1815; <a href="/dbget-bin/www_bget?ko:K09478">K09478</a>  ACADSB; short/branched chain acyl-CoA dehydrogenase [EC:1.3.99.12]
D      Contig4549; <a href="/dbget-bin/www_bget?ko:K09479">K09479</a>  ACADVL; very long chain acyl-CoA dehydrogenase [EC:1.3.8.9]
D      Contig3073; <a href="/dbget-bin/www_bget?ko:K00252">K00252</a>  GCDH, gcdH; glutaryl-CoA dehydrogenase [EC:1.3.8.6]
D      Contig5982; <a href="/dbget-bin/www_bget?ko:K01897">K01897</a>  ACSL, fadD; long-chain acyl-CoA synthetase [EC:6.2.1.3]
D      Contig14149; <a href="/dbget-bin/www_bget?ko:K01897">K01897</a>  ACSL, fadD; long-chain acyl-CoA synthetase [EC:6.2.1.3]
D      Locus_906_Transcript_6/7_Confidence_0.432_Length_3561; <a href="/dbget-bin/www_bget?ko:K01897">K01897</a>  ACSL, fadD; long-chain acyl-CoA synthetase [EC:6.2.1.3]
D      Contig1933; <a href="/dbget-bin/www_bget?ko:K15013">K15013</a>  ACSBG; long-chain-fatty-acid--CoA ligase ACSBG [EC:6.2.1.3]
D      Contig5202; <a href="/dbget-bin/www_bget?ko:K08765">K08765</a>  CPT1; carnitine O-palmitoyltransferase 1 [EC:2.3.1.21]
D      Contig10662; <a href="/dbget-bin/www_bget?ko:K08766">K08766</a>  CPT2; carnitine O-palmitoyltransferase 2 [EC:2.3.1.21]
D      Contig15070; <a href="/dbget-bin/www_bget?ko:K13238">K13238</a>  DCI; 3,2-trans-enoyl-CoA isomerase, mitochondrial [EC:5.3.3.8]
D      Contig1345; <a href="/dbget-bin/www_bget?ko:K13239">K13239</a>  PECI; peroxisomal 3,2-trans-enoyl-CoA isomerase [EC:5.3.3.8]
D      Contig12536; <a href="/dbget-bin/www_bget?ko:K00121">K00121</a>  frmA, ADH5, adhC; S-(hydroxymethyl)glutathione dehydrogenase / alcohol dehydrogenase [EC:1.1.1.284 1.1.1.1]
D      Contig3216; <a href="/dbget-bin/www_bget?ko:K00128">K00128</a>  E1.2.1.3; aldehyde dehydrogenase (NAD+) [EC:1.2.1.3]
D      Contig4103; <a href="/dbget-bin/www_bget?ko:K00128">K00128</a>  E1.2.1.3; aldehyde dehydrogenase (NAD+) [EC:1.2.1.3]
D      Contig4987; <a href="/dbget-bin/www_bget?ko:K00128">K00128</a>  E1.2.1.3; aldehyde dehydrogenase (NAD+) [EC:1.2.1.3]
D      Contig15056; <a href="/dbget-bin/www_bget?ko:K00128">K00128</a>  E1.2.1.3; aldehyde dehydrogenase (NAD+) [EC:1.2.1.3]
D      comp8664_c0_seq1; <a href="/dbget-bin/www_bget?ko:K00128">K00128</a>  E1.2.1.3; aldehyde dehydrogenase (NAD+) [EC:1.2.1.3]
D      Contig10978; <a href="/dbget-bin/www_bget?ko:K14085">K14085</a>  ALDH7A1; aldehyde dehydrogenase family 7 member A1 [EC:1.2.1.31 1.2.1.8 1.2.1.3]
D      comp4002_c0_seq1; <a href="/dbget-bin/www_bget?ko:K14085">K14085</a>  ALDH7A1; aldehyde dehydrogenase family 7 member A1 [EC:1.2.1.31 1.2.1.8 1.2.1.3]
C    00072 Synthesis and degradation of ketone bodies [PATH:<a href="http://www.kegg.jp/kegg-bin/show_pathway?@ko00072/K01641/K01640/K01027/K00626/K00019">ko00072</a>]
D      Contig3756; <a href="/dbget-bin/www_bget?ko:K01641">K01641</a>  E2.3.3.10; hydroxymethylglutaryl-CoA synthase [EC:2.3.3.10]
D      Locus_1902_Transcript_1/2_Confidence_0.429_Length_1782; <a href="/dbget-bin/www_bget?ko:K01641">K01641</a>  E2.3.3.10; hydroxymethylglutaryl-CoA synthase [EC:2.3.3.10]
D      Contig14151; <a href="/dbget-bin/www_bget?ko:K01640">K01640</a>  E4.1.3.4, HMGCL, hmgL; hydroxymethylglutaryl-CoA lyase [EC:4.1.3.4]
D      Contig3051; <a href="/dbget-bin/www_bget?ko:K01027">K01027</a>  OXCT; 3-oxoacid CoA-transferase [EC:2.8.3.5]
D      Contig4577; <a href="/dbget-bin/www_bget?ko:K00626">K00626</a>  E2.3.1.9, atoB; acetyl-CoA C-acetyltransferase [EC:2.3.1.9]
D      Contig6175; <a href="/dbget-bin/www_bget?ko:K00626">K00626</a>  E2.3.1.9, atoB; acetyl-CoA C-acetyltransferase [EC:2.3.1.9]
D      Contig1932; <a href="/dbget-bin/www_bget?ko:K00019">K00019</a>  E1.1.1.30, bdh; 3-hydroxybutyrate dehydrogenase [EC:1.1.1.30]
C    00073 Cutin, suberine and wax biosynthesis [PATH:<a href="http://www.kegg.jp/kegg-bin/show_pathway?@ko00073/K13356">ko00073</a>]
D      Contig789; <a href="/dbget-bin/www_bget?ko:K13356">K13356</a>  FAR; fatty acyl-CoA reductase [EC:1.2.1.-]
D      Contig1874; <a href="/dbget-bin/www_bget?ko:K13356">K13356</a>  FAR; fatty acyl-CoA reductase [EC:1.2.1.-]
D      Contig14828; <a href="/dbget-bin/www_bget?ko:K13356">K13356</a>  FAR; fatty acyl-CoA reductase [EC:1.2.1.-]
D      Contig15221; <a href="/dbget-bin/www_bget?ko:K13356">K13356</a>  FAR; fatty acyl-CoA reductase [EC:1.2.1.-]
D      Contig15392; <a href="/dbget-bin/www_bget?ko:K13356">K13356</a>  FAR; fatty acyl-CoA reductase [EC:1.2.1.-]
C    00100 Steroid biosynthesis [PATH:<a href="http://www.kegg.jp/kegg-bin/show_pathway?@ko00100/K07750/K00637">ko00100</a>]
D      Contig3873; <a href="/dbget-bin/www_bget?ko:K07750">K07750</a>  E1.14.13.72, SC4MOL, ERG25; methylsterol monooxygenase [EC:1.14.13.72]
D      Contig13544; <a href="/dbget-bin/www_bget?ko:K00637">K00637</a>  E2.3.1.26, SOAT; sterol O-acyltransferase [EC:2.3.1.26]
C    00120 Primary bile acid biosynthesis [PATH:<a href="http://www.kegg.jp/kegg-bin/show_pathway?@ko00120/K01796/K12405/K08764">ko00120</a>]
D      Contig6460; <a href="/dbget-bin/www_bget?ko:K01796">K01796</a>  E5.1.99.4, AMACR, mcr; alpha-methylacyl-CoA racemase [EC:5.1.99.4]
D      Contig5192; <a href="/dbget-bin/www_bget?ko:K12405">K12405</a>  HSD17B4; 3-hydroxyacyl-CoA dehydrogenase / 3a,7a,12a-trihydroxy-5b-cholest-24-enoyl-CoA hydratase [EC:1.1.1.35 4.2.1.107]
D      Contig6512; <a href="/dbget-bin/www_bget?ko:K12405">K12405</a>  HSD17B4; 3-hydroxyacyl-CoA dehydrogenase / 3a,7a,12a-trihydroxy-5b-cholest-24-enoyl-CoA hydratase [EC:1.1.1.35 4.2.1.107]
D      Contig4696; <a href="/dbget-bin/www_bget?ko:K08764">K08764</a>  SCP2, SCPX; sterol carrier protein 2 [EC:2.3.1.176]
D      Locus_5733_Transcript_1/1_Confidence_1.000_Length_1753; <a href="/dbget-bin/www_bget?ko:K08764">K08764</a>  SCP2, SCPX; sterol carrier protein 2 [EC:2.3.1.176]
C    00121 Secondary bile acid biosynthesis [PATH:<a href="http://www.kegg.jp/kegg-bin/show_pathway?@ko00121">ko00121</a>]
C    00140 Steroid hormone biosynthesis [PATH:<a href="http://www.kegg.jp/kegg-bin/show_pathway?@ko00140/K00070/K12345/K10251/K00699">ko00140</a>]
D      Contig7246; <a href="/dbget-bin/www_bget?ko:K00070">K00070</a>  HSD3B; 3beta-hydroxy-delta5-steroid dehydrogenase / steroid delta-isomerase [EC:1.1.1.145 5.3.3.1]
D      Contig15069; <a href="/dbget-bin/www_bget?ko:K12345">K12345</a>  SRD5A3; 3-oxo-5-alpha-steroid 4-dehydrogenase 3 [EC:1.3.1.22 1.3.1.94]
D      Contig4310; <a href="/dbget-bin/www_bget?ko:K10251">K10251</a>  HSD17B12, KAR, IFA38; 17beta-estradiol 17-dehydrogenase / very-long-chain 3-oxoacyl-CoA reductase [EC:1.1.1.62 1.1.1.330]
D      Contig3728; <a href="/dbget-bin/www_bget?ko:K00699">K00699</a>  UGT; glucuronosyltransferase [EC:2.4.1.17]
D      Contig5445; <a href="/dbget-bin/www_bget?ko:K00699">K00699</a>  UGT; glucuronosyltransferase [EC:2.4.1.17]
D      Contig10708; <a href="/dbget-bin/www_bget?ko:K00699">K00699</a>  UGT; glucuronosyltransferase [EC:2.4.1.17]
D      Contig13431; <a href="/dbget-bin/www_bget?ko:K00699">K00699</a>  UGT; glucuronosyltransferase [EC:2.4.1.17]
D      Contig13432; <a href="/dbget-bin/www_bget?ko:K00699">K00699</a>  UGT; glucuronosyltransferase [EC:2.4.1.17]
D      Contig13531; <a href="/dbget-bin/www_bget?ko:K00699">K00699</a>  UGT; glucuronosyltransferase [EC:2.4.1.17]
C    00561 Glycerolipid metabolism [PATH:<a href="http://www.kegg.jp/kegg-bin/show_pathway?@ko00561/K15788/K00128/K14085/K00011/K00864/K00629/K13506/K13509/K13523/K01080/K15728/K00901/K11155/K01046/K01059/K09881/K01189">ko00561</a>]
D      Contig8759; <a href="/dbget-bin/www_bget?ko:K15788">K15788</a>  GLYCTK; glycerate kinase [EC:2.7.1.31]
D      Contig3216; <a href="/dbget-bin/www_bget?ko:K00128">K00128</a>  E1.2.1.3; aldehyde dehydrogenase (NAD+) [EC:1.2.1.3]
D      Contig4103; <a href="/dbget-bin/www_bget?ko:K00128">K00128</a>  E1.2.1.3; aldehyde dehydrogenase (NAD+) [EC:1.2.1.3]
D      Contig4987; <a href="/dbget-bin/www_bget?ko:K00128">K00128</a>  E1.2.1.3; aldehyde dehydrogenase (NAD+) [EC:1.2.1.3]
D      Contig15056; <a href="/dbget-bin/www_bget?ko:K00128">K00128</a>  E1.2.1.3; aldehyde dehydrogenase (NAD+) [EC:1.2.1.3]
D      comp8664_c0_seq1; <a href="/dbget-bin/www_bget?ko:K00128">K00128</a>  E1.2.1.3; aldehyde dehydrogenase (NAD+) [EC:1.2.1.3]
D      Contig10978; <a href="/dbget-bin/www_bget?ko:K14085">K14085</a>  ALDH7A1; aldehyde dehydrogenase family 7 member A1 [EC:1.2.1.31 1.2.1.8 1.2.1.3]
D      comp4002_c0_seq1; <a href="/dbget-bin/www_bget?ko:K14085">K14085</a>  ALDH7A1; aldehyde dehydrogenase family 7 member A1 [EC:1.2.1.31 1.2.1.8 1.2.1.3]
D      Contig3966; <a href="/dbget-bin/www_bget?ko:K00011">K00011</a>  E1.1.1.21, AKR1; aldehyde reductase [EC:1.1.1.21]
D      Contig10680; <a href="/dbget-bin/www_bget?ko:K00011">K00011</a>  E1.1.1.21, AKR1; aldehyde reductase [EC:1.1.1.21]
D      Contig14337; <a href="/dbget-bin/www_bget?ko:K00011">K00011</a>  E1.1.1.21, AKR1; aldehyde reductase [EC:1.1.1.21]
D      Contig1652; <a href="/dbget-bin/www_bget?ko:K00864">K00864</a>  E2.7.1.30, glpK; glycerol kinase [EC:2.7.1.30]
D      Contig14000; <a href="/dbget-bin/www_bget?ko:K00864">K00864</a>  E2.7.1.30, glpK; glycerol kinase [EC:2.7.1.30]
D      comp70242_c0_seq1; <a href="/dbget-bin/www_bget?ko:K00864">K00864</a>  E2.7.1.30, glpK; glycerol kinase [EC:2.7.1.30]
D      Contig2359; <a href="/dbget-bin/www_bget?ko:K00629">K00629</a>  GPAT1_2; glycerol-3-phosphate O-acyltransferase 1/2 [EC:2.3.1.15]
D      Contig4762; <a href="/dbget-bin/www_bget?ko:K13506">K13506</a>  GPAT3_4, AGPAT9, AGPAT6; glycerol-3-phosphate O-acyltransferase 3/4 [EC:2.3.1.15]
D      Contig15905; <a href="/dbget-bin/www_bget?ko:K13506">K13506</a>  GPAT3_4, AGPAT9, AGPAT6; glycerol-3-phosphate O-acyltransferase 3/4 [EC:2.3.1.15]
D      Contig12327; <a href="/dbget-bin/www_bget?ko:K13509">K13509</a>  LPAAT, AGPAT1, AGPAT2; lysophosphatidate acyltransferase [EC:2.3.1.51]
D      Contig10624; <a href="/dbget-bin/www_bget?ko:K13523">K13523</a>  AGPAT3_4; lysophosphatidic acid acyltransferase / lysophosphatidylinositol acyltransferase [EC:2.3.1.51 2.3.1.-]
D      Contig3279; <a href="/dbget-bin/www_bget?ko:K01080">K01080</a>  PPAP2; phosphatidate phosphatase [EC:3.1.3.4]
D      Contig6997; <a href="/dbget-bin/www_bget?ko:K01080">K01080</a>  PPAP2; phosphatidate phosphatase [EC:3.1.3.4]
D      Contig11173; <a href="/dbget-bin/www_bget?ko:K01080">K01080</a>  PPAP2; phosphatidate phosphatase [EC:3.1.3.4]
D      Contig14328; <a href="/dbget-bin/www_bget?ko:K01080">K01080</a>  PPAP2; phosphatidate phosphatase [EC:3.1.3.4]
D      comp9179_c0_seq3; <a href="/dbget-bin/www_bget?ko:K01080">K01080</a>  PPAP2; phosphatidate phosphatase [EC:3.1.3.4]
D      comp71110_c0_seq1; <a href="/dbget-bin/www_bget?ko:K01080">K01080</a>  PPAP2; phosphatidate phosphatase [EC:3.1.3.4]
D      Contig12025; <a href="/dbget-bin/www_bget?ko:K15728">K15728</a>  LPIN; phosphatidate phosphatase LPIN [EC:3.1.3.4]
D      comp6140_c0_seq1; <a href="/dbget-bin/www_bget?ko:K15728">K15728</a>  LPIN; phosphatidate phosphatase LPIN [EC:3.1.3.4]
D      comp6140_c0_seq5; <a href="/dbget-bin/www_bget?ko:K15728">K15728</a>  LPIN; phosphatidate phosphatase LPIN [EC:3.1.3.4]
D      Contig112; <a href="/dbget-bin/www_bget?ko:K00901">K00901</a>  E2.7.1.107, DGK, dgkA; diacylglycerol kinase (ATP dependent) [EC:2.7.1.107]
D      Contig1436; <a href="/dbget-bin/www_bget?ko:K00901">K00901</a>  E2.7.1.107, DGK, dgkA; diacylglycerol kinase (ATP dependent) [EC:2.7.1.107]
D      Contig10593; <a href="/dbget-bin/www_bget?ko:K00901">K00901</a>  E2.7.1.107, DGK, dgkA; diacylglycerol kinase (ATP dependent) [EC:2.7.1.107]
D      Contig10876; <a href="/dbget-bin/www_bget?ko:K00901">K00901</a>  E2.7.1.107, DGK, dgkA; diacylglycerol kinase (ATP dependent) [EC:2.7.1.107]
D      Contig12640; <a href="/dbget-bin/www_bget?ko:K00901">K00901</a>  E2.7.1.107, DGK, dgkA; diacylglycerol kinase (ATP dependent) [EC:2.7.1.107]
D      Contig12826; <a href="/dbget-bin/www_bget?ko:K00901">K00901</a>  E2.7.1.107, DGK, dgkA; diacylglycerol kinase (ATP dependent) [EC:2.7.1.107]
D      Contig13842; <a href="/dbget-bin/www_bget?ko:K00901">K00901</a>  E2.7.1.107, DGK, dgkA; diacylglycerol kinase (ATP dependent) [EC:2.7.1.107]
D      Locus_12053_Transcript_2/2_Confidence_0.750_Length_1332; <a href="/dbget-bin/www_bget?ko:K00901">K00901</a>  E2.7.1.107, DGK, dgkA; diacylglycerol kinase (ATP dependent) [EC:2.7.1.107]
D      Contig3581; <a href="/dbget-bin/www_bget?ko:K11155">K11155</a>  DGAT1; diacylglycerol O-acyltransferase 1 [EC:2.3.1.20 2.3.1.75 2.3.1.76]
D      Contig6945; <a href="/dbget-bin/www_bget?ko:K01046">K01046</a>  E3.1.1.3; triacylglycerol lipase [EC:3.1.1.3]
D      Contig7664; <a href="/dbget-bin/www_bget?ko:K01046">K01046</a>  E3.1.1.3; triacylglycerol lipase [EC:3.1.1.3]
D      Contig8215; <a href="/dbget-bin/www_bget?ko:K01059">K01059</a>  LPL; lipoprotein lipase [EC:3.1.1.34]
D      comp97229_c0_seq1; <a href="/dbget-bin/www_bget?ko:K01059">K01059</a>  LPL; lipoprotein lipase [EC:3.1.1.34]
D      Contig7343; <a href="/dbget-bin/www_bget?ko:K09881">K09881</a>  E2.7.1.94, AGK; acylglycerol kinase [EC:2.7.1.94]
D      Contig2695; <a href="/dbget-bin/www_bget?ko:K01189">K01189</a>  GLA; alpha-galactosidase [EC:3.2.1.22]
C    00564 Glycerophospholipid metabolism [PATH:<a href="http://www.kegg.jp/kegg-bin/show_pathway?@ko00564/K00006/K00057/K00111/K00629/K13506/K13509/K13523/K00649/K01080/K15728/K00901/K01115/K16860/K01047/K16343/K13510/K13515/K06129/K06130/K14676/K01049/K14156/K00968/K00993/K00894/K00967/K00981/K08729/K01613/K00995/K08744/K13511/K00999/K13516">ko00564</a>]
D      Contig13320; <a href="/dbget-bin/www_bget?ko:K00006">K00006</a>  GPD1; glycerol-3-phosphate dehydrogenase (NAD+) [EC:1.1.1.8]
D      Contig4795; <a href="/dbget-bin/www_bget?ko:K00057">K00057</a>  gpsA; glycerol-3-phosphate dehydrogenase (NAD(P)+) [EC:1.1.1.94]
D      Contig3664; <a href="/dbget-bin/www_bget?ko:K00111">K00111</a>  glpA, glpD; glycerol-3-phosphate dehydrogenase [EC:1.1.5.3]
D      Contig2359; <a href="/dbget-bin/www_bget?ko:K00629">K00629</a>  GPAT1_2; glycerol-3-phosphate O-acyltransferase 1/2 [EC:2.3.1.15]
D      Contig4762; <a href="/dbget-bin/www_bget?ko:K13506">K13506</a>  GPAT3_4, AGPAT9, AGPAT6; glycerol-3-phosphate O-acyltransferase 3/4 [EC:2.3.1.15]
D      Contig15905; <a href="/dbget-bin/www_bget?ko:K13506">K13506</a>  GPAT3_4, AGPAT9, AGPAT6; glycerol-3-phosphate O-acyltransferase 3/4 [EC:2.3.1.15]
D      Contig12327; <a href="/dbget-bin/www_bget?ko:K13509">K13509</a>  LPAAT, AGPAT1, AGPAT2; lysophosphatidate acyltransferase [EC:2.3.1.51]
D      Contig10624; <a href="/dbget-bin/www_bget?ko:K13523">K13523</a>  AGPAT3_4; lysophosphatidic acid acyltransferase / lysophosphatidylinositol acyltransferase [EC:2.3.1.51 2.3.1.-]
D      Contig14666; <a href="/dbget-bin/www_bget?ko:K00649">K00649</a>  GNPAT; glyceronephosphate O-acyltransferase [EC:2.3.1.42]
D      Contig3279; <a href="/dbget-bin/www_bget?ko:K01080">K01080</a>  PPAP2; phosphatidate phosphatase [EC:3.1.3.4]
D      Contig6997; <a href="/dbget-bin/www_bget?ko:K01080">K01080</a>  PPAP2; phosphatidate phosphatase [EC:3.1.3.4]
D      Contig11173; <a href="/dbget-bin/www_bget?ko:K01080">K01080</a>  PPAP2; phosphatidate phosphatase [EC:3.1.3.4]
D      Contig14328; <a href="/dbget-bin/www_bget?ko:K01080">K01080</a>  PPAP2; phosphatidate phosphatase [EC:3.1.3.4]
D      comp9179_c0_seq3; <a href="/dbget-bin/www_bget?ko:K01080">K01080</a>  PPAP2; phosphatidate phosphatase [EC:3.1.3.4]
D      comp71110_c0_seq1; <a href="/dbget-bin/www_bget?ko:K01080">K01080</a>  PPAP2; phosphatidate phosphatase [EC:3.1.3.4]
D      Contig12025; <a href="/dbget-bin/www_bget?ko:K15728">K15728</a>  LPIN; phosphatidate phosphatase LPIN [EC:3.1.3.4]
D      comp6140_c0_seq1; <a href="/dbget-bin/www_bget?ko:K15728">K15728</a>  LPIN; phosphatidate phosphatase LPIN [EC:3.1.3.4]
D      comp6140_c0_seq5; <a href="/dbget-bin/www_bget?ko:K15728">K15728</a>  LPIN; phosphatidate phosphatase LPIN [EC:3.1.3.4]
D      Contig112; <a href="/dbget-bin/www_bget?ko:K00901">K00901</a>  E2.7.1.107, DGK, dgkA; diacylglycerol kinase (ATP dependent) [EC:2.7.1.107]
D      Contig1436; <a href="/dbget-bin/www_bget?ko:K00901">K00901</a>  E2.7.1.107, DGK, dgkA; diacylglycerol kinase (ATP dependent) [EC:2.7.1.107]
D      Contig10593; <a href="/dbget-bin/www_bget?ko:K00901">K00901</a>  E2.7.1.107, DGK, dgkA; diacylglycerol kinase (ATP dependent) [EC:2.7.1.107]
D      Contig10876; <a href="/dbget-bin/www_bget?ko:K00901">K00901</a>  E2.7.1.107, DGK, dgkA; diacylglycerol kinase (ATP dependent) [EC:2.7.1.107]
D      Contig12640; <a href="/dbget-bin/www_bget?ko:K00901">K00901</a>  E2.7.1.107, DGK, dgkA; diacylglycerol kinase (ATP dependent) [EC:2.7.1.107]
D      Contig12826; <a href="/dbget-bin/www_bget?ko:K00901">K00901</a>  E2.7.1.107, DGK, dgkA; diacylglycerol kinase (ATP dependent) [EC:2.7.1.107]
D      Contig13842; <a href="/dbget-bin/www_bget?ko:K00901">K00901</a>  E2.7.1.107, DGK, dgkA; diacylglycerol kinase (ATP dependent) [EC:2.7.1.107]
D      Locus_12053_Transcript_2/2_Confidence_0.750_Length_1332; <a href="/dbget-bin/www_bget?ko:K00901">K00901</a>  E2.7.1.107, DGK, dgkA; diacylglycerol kinase (ATP dependent) [EC:2.7.1.107]
D      Contig6131; <a href="/dbget-bin/www_bget?ko:K01115">K01115</a>  PLD1_2; phospholipase D1/2 [EC:3.1.4.4]
D      Contig8048; <a href="/dbget-bin/www_bget?ko:K01115">K01115</a>  PLD1_2; phospholipase D1/2 [EC:3.1.4.4]
D      Contig2083; <a href="/dbget-bin/www_bget?ko:K16860">K16860</a>  PLD3_4; phospholipase D3/4 [EC:3.1.4.4]
D      Contig6610; <a href="/dbget-bin/www_bget?ko:K01047">K01047</a>  PLA2G, SPLA2; secretory phospholipase A2 [EC:3.1.1.4]
D      Contig8982; <a href="/dbget-bin/www_bget?ko:K01047">K01047</a>  PLA2G, SPLA2; secretory phospholipase A2 [EC:3.1.1.4]
D      Contig11288; <a href="/dbget-bin/www_bget?ko:K01047">K01047</a>  PLA2G, SPLA2; secretory phospholipase A2 [EC:3.1.1.4]
D      Contig4707; <a href="/dbget-bin/www_bget?ko:K16343">K16343</a>  PLA2G6, IPLA2; calcium-independent phospholipase A2 [EC:3.1.1.4]
D      Contig4124; <a href="/dbget-bin/www_bget?ko:K13510">K13510</a>  LPCAT1_2; lysophosphatidylcholine acyltransferase / lyso-PAF acetyltransferase [EC:2.3.1.23 2.3.1.67]
D      Contig2768; <a href="/dbget-bin/www_bget?ko:K13515">K13515</a>  LPCAT3, MBOAT5; lysophospholipid acyltransferase 5 [EC:2.3.1.23 2.3.1.-]
D      Contig4635; <a href="/dbget-bin/www_bget?ko:K06129">K06129</a>  LYPLA3; lysophospholipase III [EC:3.1.1.5]
D      Contig895; <a href="/dbget-bin/www_bget?ko:K06130">K06130</a>  LYPLA2; lysophospholipase II [EC:3.1.1.5]
D      Contig4316; <a href="/dbget-bin/www_bget?ko:K14676">K14676</a>  NTE, NRE; lysophospholipid hydrolase [EC:3.1.1.5]
D      Contig6438; <a href="/dbget-bin/www_bget?ko:K01049">K01049</a>  ACHE; acetylcholinesterase [EC:3.1.1.7]
D      Contig13381; <a href="/dbget-bin/www_bget?ko:K14156">K14156</a>  CHK; choline/ethanolamine kinase [EC:2.7.1.32 2.7.1.82]
D      Contig14838; <a href="/dbget-bin/www_bget?ko:K14156">K14156</a>  CHK; choline/ethanolamine kinase [EC:2.7.1.32 2.7.1.82]
D      Contig4147; <a href="/dbget-bin/www_bget?ko:K00968">K00968</a>  PCYT1; choline-phosphate cytidylyltransferase [EC:2.7.7.15]
D      Locus_182_Transcript_3/3_Confidence_0.778_Length_1598; <a href="/dbget-bin/www_bget?ko:K00968">K00968</a>  PCYT1; choline-phosphate cytidylyltransferase [EC:2.7.7.15]
D      Contig4283; <a href="/dbget-bin/www_bget?ko:K00993">K00993</a>  EPT1; ethanolaminephosphotransferase [EC:2.7.8.1]
D      Contig4284; <a href="/dbget-bin/www_bget?ko:K00993">K00993</a>  EPT1; ethanolaminephosphotransferase [EC:2.7.8.1]
D      Contig5462; <a href="/dbget-bin/www_bget?ko:K00993">K00993</a>  EPT1; ethanolaminephosphotransferase [EC:2.7.8.1]
D      Contig10602; <a href="/dbget-bin/www_bget?ko:K00993">K00993</a>  EPT1; ethanolaminephosphotransferase [EC:2.7.8.1]
D      Contig11057; <a href="/dbget-bin/www_bget?ko:K00993">K00993</a>  EPT1; ethanolaminephosphotransferase [EC:2.7.8.1]
D      Contig4384; <a href="/dbget-bin/www_bget?ko:K00894">K00894</a>  ETNK, EKI; ethanolamine kinase [EC:2.7.1.82]
D      Locus_3493_Transcript_2/2_Confidence_0.917_Length_2705; <a href="/dbget-bin/www_bget?ko:K00894">K00894</a>  ETNK, EKI; ethanolamine kinase [EC:2.7.1.82]
D      Contig4028; <a href="/dbget-bin/www_bget?ko:K00967">K00967</a>  PCYT2; ethanolamine-phosphate cytidylyltransferase [EC:2.7.7.14]
D      Contig14613; <a href="/dbget-bin/www_bget?ko:K00981">K00981</a>  E2.7.7.41, CDS1, CDS2, cdsA; phosphatidate cytidylyltransferase [EC:2.7.7.41]
D      Contig4908; <a href="/dbget-bin/www_bget?ko:K08729">K08729</a>  PTDSS1; phosphatidylserine synthase 1 [EC:2.7.8.-]
D      Contig2798; <a href="/dbget-bin/www_bget?ko:K01613">K01613</a>  psd, PISD; phosphatidylserine decarboxylase [EC:4.1.1.65]
D      Contig11602; <a href="/dbget-bin/www_bget?ko:K01613">K01613</a>  psd, PISD; phosphatidylserine decarboxylase [EC:4.1.1.65]
D      comp5598_c0_seq2; <a href="/dbget-bin/www_bget?ko:K01613">K01613</a>  psd, PISD; phosphatidylserine decarboxylase [EC:4.1.1.65]
D      comp93472_c0_seq1; <a href="/dbget-bin/www_bget?ko:K00995">K00995</a>  E2.7.8.5, pgsA, PGS1; CDP-diacylglycerol--glycerol-3-phosphate 3-phosphatidyltransferase [EC:2.7.8.5]
D      Contig14036; <a href="/dbget-bin/www_bget?ko:K08744">K08744</a>  CRLS; cardiolipin synthase [EC:2.7.8.-]
D      Contig4281; <a href="/dbget-bin/www_bget?ko:K13511">K13511</a>  TAZ; monolysocardiolipin acyltransferase [EC:2.3.1.-]
D      Contig6827; <a href="/dbget-bin/www_bget?ko:K00999">K00999</a>  CDIPT; CDP-diacylglycerol--inositol 3-phosphatidyltransferase [EC:2.7.8.11]
D      Contig6623; <a href="/dbget-bin/www_bget?ko:K13516">K13516</a>  MBOAT7; lysophospholipid acyltransferase 7 [EC:2.3.1.-]
C    00565 Ether lipid metabolism [PATH:<a href="http://www.kegg.jp/kegg-bin/show_pathway?@ko00565/K00803/K01080/K00993/K01047/K16343/K01115/K16860/K13510/K16794/K16795">ko00565</a>]
D      Contig2433; <a href="/dbget-bin/www_bget?ko:K00803">K00803</a>  E2.5.1.26, AGPS; alkyldihydroxyacetonephosphate synthase [EC:2.5.1.26]
D      Contig3279; <a href="/dbget-bin/www_bget?ko:K01080">K01080</a>  PPAP2; phosphatidate phosphatase [EC:3.1.3.4]
D      Contig6997; <a href="/dbget-bin/www_bget?ko:K01080">K01080</a>  PPAP2; phosphatidate phosphatase [EC:3.1.3.4]
D      Contig11173; <a href="/dbget-bin/www_bget?ko:K01080">K01080</a>  PPAP2; phosphatidate phosphatase [EC:3.1.3.4]
D      Contig14328; <a href="/dbget-bin/www_bget?ko:K01080">K01080</a>  PPAP2; phosphatidate phosphatase [EC:3.1.3.4]
D      comp9179_c0_seq3; <a href="/dbget-bin/www_bget?ko:K01080">K01080</a>  PPAP2; phosphatidate phosphatase [EC:3.1.3.4]
D      comp71110_c0_seq1; <a href="/dbget-bin/www_bget?ko:K01080">K01080</a>  PPAP2; phosphatidate phosphatase [EC:3.1.3.4]
D      Contig4283; <a href="/dbget-bin/www_bget?ko:K00993">K00993</a>  EPT1; ethanolaminephosphotransferase [EC:2.7.8.1]
D      Contig4284; <a href="/dbget-bin/www_bget?ko:K00993">K00993</a>  EPT1; ethanolaminephosphotransferase [EC:2.7.8.1]
D      Contig5462; <a href="/dbget-bin/www_bget?ko:K00993">K00993</a>  EPT1; ethanolaminephosphotransferase [EC:2.7.8.1]
D      Contig10602; <a href="/dbget-bin/www_bget?ko:K00993">K00993</a>  EPT1; ethanolaminephosphotransferase [EC:2.7.8.1]
D      Contig11057; <a href="/dbget-bin/www_bget?ko:K00993">K00993</a>  EPT1; ethanolaminephosphotransferase [EC:2.7.8.1]
D      Contig6610; <a href="/dbget-bin/www_bget?ko:K01047">K01047</a>  PLA2G, SPLA2; secretory phospholipase A2 [EC:3.1.1.4]
D      Contig8982; <a href="/dbget-bin/www_bget?ko:K01047">K01047</a>  PLA2G, SPLA2; secretory phospholipase A2 [EC:3.1.1.4]
D      Contig11288; <a href="/dbget-bin/www_bget?ko:K01047">K01047</a>  PLA2G, SPLA2; secretory phospholipase A2 [EC:3.1.1.4]
D      Contig4707; <a href="/dbget-bin/www_bget?ko:K16343">K16343</a>  PLA2G6, IPLA2; calcium-independent phospholipase A2 [EC:3.1.1.4]
D      Contig6131; <a href="/dbget-bin/www_bget?ko:K01115">K01115</a>  PLD1_2; phospholipase D1/2 [EC:3.1.4.4]
D      Contig8048; <a href="/dbget-bin/www_bget?ko:K01115">K01115</a>  PLD1_2; phospholipase D1/2 [EC:3.1.4.4]
D      Contig2083; <a href="/dbget-bin/www_bget?ko:K16860">K16860</a>  PLD3_4; phospholipase D3/4 [EC:3.1.4.4]
D      Contig4124; <a href="/dbget-bin/www_bget?ko:K13510">K13510</a>  LPCAT1_2; lysophosphatidylcholine acyltransferase / lyso-PAF acetyltransferase [EC:2.3.1.23 2.3.1.67]
D      Contig5223; <a href="/dbget-bin/www_bget?ko:K16794">K16794</a>  PAFAH1B1, LIS1; platelet-activating factor acetylhydrolase IB subunit alpha
D      Contig3387; <a href="/dbget-bin/www_bget?ko:K16795">K16795</a>  PAFAH1B2_3; platelet-activating factor acetylhydrolase IB subunit beta/gamma [EC:3.1.1.47]
C    00600 Sphingolipid metabolism [PATH:<a href="http://www.kegg.jp/kegg-bin/show_pathway?@ko00600/K00654/K04708/K04710/K12349/K01441/K04712/K12350/K12351/K12353/K04715/K01080/K04718/K01634/K00720/K01201/K17108/K12309/K01189">ko00600</a>]
D      Contig2050; <a href="/dbget-bin/www_bget?ko:K00654">K00654</a>  E2.3.1.50; serine palmitoyltransferase [EC:2.3.1.50]
D      Contig4584; <a href="/dbget-bin/www_bget?ko:K00654">K00654</a>  E2.3.1.50; serine palmitoyltransferase [EC:2.3.1.50]
D      Contig2570; <a href="/dbget-bin/www_bget?ko:K04708">K04708</a>  E1.1.1.102; 3-dehydrosphinganine reductase [EC:1.1.1.102]
D      Contig4889; <a href="/dbget-bin/www_bget?ko:K04710">K04710</a>  CERS; ceramide synthetase [EC:2.3.1.24]
D      Contig10719; <a href="/dbget-bin/www_bget?ko:K04710">K04710</a>  CERS; ceramide synthetase [EC:2.3.1.24]
D      comp8557_c0_seq6; <a href="/dbget-bin/www_bget?ko:K04710">K04710</a>  CERS; ceramide synthetase [EC:2.3.1.24]
D      Contig5649; <a href="/dbget-bin/www_bget?ko:K12349">K12349</a>  ASAH2; neutral ceramidase [EC:3.5.1.23]
D      Locus_400_Transcript_5/7_Confidence_0.353_Length_2744; <a href="/dbget-bin/www_bget?ko:K12349">K12349</a>  ASAH2; neutral ceramidase [EC:3.5.1.23]
D      Contig1659; <a href="/dbget-bin/www_bget?ko:K01441">K01441</a>  ACER, ASAH3; alkaline ceramidase [EC:3.5.1.23]
D      Contig739; <a href="/dbget-bin/www_bget?ko:K04712">K04712</a>  DEGS; sphingolipid delta-4 desaturase [EC:1.14.-.-]
D      Contig14225; <a href="/dbget-bin/www_bget?ko:K12350">K12350</a>  SMPD1, ASM; sphingomyelin phosphodiesterase [EC:3.1.4.12]
D      comp1591_c0_seq2; <a href="/dbget-bin/www_bget?ko:K12351">K12351</a>  SMPD2; sphingomyelin phosphodiesterase 2 [EC:3.1.4.12]
D      Contig9048; <a href="/dbget-bin/www_bget?ko:K12353">K12353</a>  SMPD4; sphingomyelin phosphodiesterase 4 [EC:3.1.4.12]
D      Contig5590; <a href="/dbget-bin/www_bget?ko:K04715">K04715</a>  E2.7.1.138, CERK; ceramide kinase [EC:2.7.1.138]
D      Contig3279; <a href="/dbget-bin/www_bget?ko:K01080">K01080</a>  PPAP2; phosphatidate phosphatase [EC:3.1.3.4]
D      Contig6997; <a href="/dbget-bin/www_bget?ko:K01080">K01080</a>  PPAP2; phosphatidate phosphatase [EC:3.1.3.4]
D      Contig11173; <a href="/dbget-bin/www_bget?ko:K01080">K01080</a>  PPAP2; phosphatidate phosphatase [EC:3.1.3.4]
D      Contig14328; <a href="/dbget-bin/www_bget?ko:K01080">K01080</a>  PPAP2; phosphatidate phosphatase [EC:3.1.3.4]
D      comp9179_c0_seq3; <a href="/dbget-bin/www_bget?ko:K01080">K01080</a>  PPAP2; phosphatidate phosphatase [EC:3.1.3.4]
D      comp71110_c0_seq1; <a href="/dbget-bin/www_bget?ko:K01080">K01080</a>  PPAP2; phosphatidate phosphatase [EC:3.1.3.4]
D      comp95804_c0_seq1; <a href="/dbget-bin/www_bget?ko:K04718">K04718</a>  E2.7.1.91; sphingosine kinase [EC:2.7.1.91]
D      Contig14058; <a href="/dbget-bin/www_bget?ko:K01634">K01634</a>  E4.1.2.27; sphinganine-1-phosphate aldolase [EC:4.1.2.27]
D      Contig15091; <a href="/dbget-bin/www_bget?ko:K00720">K00720</a>  UGCG; ceramide glucosyltransferase [EC:2.4.1.80]
D      Contig8113; <a href="/dbget-bin/www_bget?ko:K01201">K01201</a>  GBA, srfJ; glucosylceramidase [EC:3.2.1.45]
D      comp93470_c0_seq1; <a href="/dbget-bin/www_bget?ko:K01201">K01201</a>  GBA, srfJ; glucosylceramidase [EC:3.2.1.45]
D      Contig10654; <a href="/dbget-bin/www_bget?ko:K17108">K17108</a>  GBA2; non-lysosomal glucosylceramidase [EC:3.2.1.45]
D      Contig8253; <a href="/dbget-bin/www_bget?ko:K12309">K12309</a>  GLB1, ELNR1; beta-galactosidase [EC:3.2.1.23]
D      Contig2695; <a href="/dbget-bin/www_bget?ko:K01189">K01189</a>  GLA; alpha-galactosidase [EC:3.2.1.22]
C    00590 Arachidonic acid metabolism [PATH:<a href="http://www.kegg.jp/kegg-bin/show_pathway?@ko00590/K01047/K16343/K00432/K00681/K01254/K05309/K15730">ko00590</a>]
D      Contig6610; <a href="/dbget-bin/www_bget?ko:K01047">K01047</a>  PLA2G, SPLA2; secretory phospholipase A2 [EC:3.1.1.4]
D      Contig8982; <a href="/dbget-bin/www_bget?ko:K01047">K01047</a>  PLA2G, SPLA2; secretory phospholipase A2 [EC:3.1.1.4]
D      Contig11288; <a href="/dbget-bin/www_bget?ko:K01047">K01047</a>  PLA2G, SPLA2; secretory phospholipase A2 [EC:3.1.1.4]
D      Contig4707; <a href="/dbget-bin/www_bget?ko:K16343">K16343</a>  PLA2G6, IPLA2; calcium-independent phospholipase A2 [EC:3.1.1.4]
D      Contig5401; <a href="/dbget-bin/www_bget?ko:K00432">K00432</a>  E1.11.1.9; glutathione peroxidase [EC:1.11.1.9]
D      Contig5402; <a href="/dbget-bin/www_bget?ko:K00432">K00432</a>  E1.11.1.9; glutathione peroxidase [EC:1.11.1.9]
D      Contig3418; <a href="/dbget-bin/www_bget?ko:K00681">K00681</a>  ggt; gamma-glutamyltranspeptidase [EC:2.3.2.2]
D      Contig4927; <a href="/dbget-bin/www_bget?ko:K01254">K01254</a>  E3.3.2.6, LTA4H; leukotriene-A4 hydrolase [EC:3.3.2.6]
D      Contig8160; <a href="/dbget-bin/www_bget?ko:K05309">K05309</a>  PTGES2; microsomal prostaglandin-E synthase 2 [EC:5.3.99.3]
D      Contig12347; <a href="/dbget-bin/www_bget?ko:K15730">K15730</a>  PTGES3; cytosolic prostaglandin-E synthase [EC:5.3.99.3]
D      Locus_4019_Transcript_6/7_Confidence_0.211_Length_822; <a href="/dbget-bin/www_bget?ko:K15730">K15730</a>  PTGES3; cytosolic prostaglandin-E synthase [EC:5.3.99.3]
C    00591 Linoleic acid metabolism [PATH:<a href="http://www.kegg.jp/kegg-bin/show_pathway?@ko00591/K01047/K16343">ko00591</a>]
D      Contig6610; <a href="/dbget-bin/www_bget?ko:K01047">K01047</a>  PLA2G, SPLA2; secretory phospholipase A2 [EC:3.1.1.4]
D      Contig8982; <a href="/dbget-bin/www_bget?ko:K01047">K01047</a>  PLA2G, SPLA2; secretory phospholipase A2 [EC:3.1.1.4]
D      Contig11288; <a href="/dbget-bin/www_bget?ko:K01047">K01047</a>  PLA2G, SPLA2; secretory phospholipase A2 [EC:3.1.1.4]
D      Contig4707; <a href="/dbget-bin/www_bget?ko:K16343">K16343</a>  PLA2G6, IPLA2; calcium-independent phospholipase A2 [EC:3.1.1.4]
C    00592 alpha-Linolenic acid metabolism [PATH:<a href="http://www.kegg.jp/kegg-bin/show_pathway?@ko00592/K01047/K16343/K00232">ko00592</a>]
D      Contig6610; <a href="/dbget-bin/www_bget?ko:K01047">K01047</a>  PLA2G, SPLA2; secretory phospholipase A2 [EC:3.1.1.4]
D      Contig8982; <a href="/dbget-bin/www_bget?ko:K01047">K01047</a>  PLA2G, SPLA2; secretory phospholipase A2 [EC:3.1.1.4]
D      Contig11288; <a href="/dbget-bin/www_bget?ko:K01047">K01047</a>  PLA2G, SPLA2; secretory phospholipase A2 [EC:3.1.1.4]
D      Contig4707; <a href="/dbget-bin/www_bget?ko:K16343">K16343</a>  PLA2G6, IPLA2; calcium-independent phospholipase A2 [EC:3.1.1.4]
D      Contig1627; <a href="/dbget-bin/www_bget?ko:K00232">K00232</a>  E1.3.3.6, ACOX1, ACOX3; acyl-CoA oxidase [EC:1.3.3.6]
D      Contig1660; <a href="/dbget-bin/www_bget?ko:K00232">K00232</a>  E1.3.3.6, ACOX1, ACOX3; acyl-CoA oxidase [EC:1.3.3.6]
D      Contig3343; <a href="/dbget-bin/www_bget?ko:K00232">K00232</a>  E1.3.3.6, ACOX1, ACOX3; acyl-CoA oxidase [EC:1.3.3.6]
D      Contig14385; <a href="/dbget-bin/www_bget?ko:K00232">K00232</a>  E1.3.3.6, ACOX1, ACOX3; acyl-CoA oxidase [EC:1.3.3.6]
D      Contig14811; <a href="/dbget-bin/www_bget?ko:K00232">K00232</a>  E1.3.3.6, ACOX1, ACOX3; acyl-CoA oxidase [EC:1.3.3.6]
D      comp8874_c0_seq1; <a href="/dbget-bin/www_bget?ko:K00232">K00232</a>  E1.3.3.6, ACOX1, ACOX3; acyl-CoA oxidase [EC:1.3.3.6]
C    01040 Biosynthesis of unsaturated fatty acids [PATH:<a href="http://www.kegg.jp/kegg-bin/show_pathway?@ko01040/K10251/K10703/K10258/K00059/K00507/K00232/K07515">ko01040</a>]
D      Contig4310; <a href="/dbget-bin/www_bget?ko:K10251">K10251</a>  HSD17B12, KAR, IFA38; 17beta-estradiol 17-dehydrogenase / very-long-chain 3-oxoacyl-CoA reductase [EC:1.1.1.62 1.1.1.330]
D      Contig3052; <a href="/dbget-bin/www_bget?ko:K10703">K10703</a>  PHS1, PAS2; very-long-chain (3R)-3-hydroxyacyl-[acyl-carrier protein] dehydratase [EC:4.2.1.134]
D      Contig4477; <a href="/dbget-bin/www_bget?ko:K10258">K10258</a>  TER, TSC13, CER10; very-long-chain enoyl-CoA reductase [EC:1.3.1.93]
D      Locus_846_Transcript_1/1_Confidence_1.000_Length_1462; <a href="/dbget-bin/www_bget?ko:K10258">K10258</a>  TER, TSC13, CER10; very-long-chain enoyl-CoA reductase [EC:1.3.1.93]
D      Contig652; <a href="/dbget-bin/www_bget?ko:K00059">K00059</a>  fabG; 3-oxoacyl-[acyl-carrier protein] reductase [EC:1.1.1.100]
D      Contig2801; <a href="/dbget-bin/www_bget?ko:K00507">K00507</a>  SCD, desC; stearoyl-CoA desaturase (delta-9 desaturase) [EC:1.14.19.1]
D      Contig3651; <a href="/dbget-bin/www_bget?ko:K00507">K00507</a>  SCD, desC; stearoyl-CoA desaturase (delta-9 desaturase) [EC:1.14.19.1]
D      Contig3851; <a href="/dbget-bin/www_bget?ko:K00507">K00507</a>  SCD, desC; stearoyl-CoA desaturase (delta-9 desaturase) [EC:1.14.19.1]
D      Contig4142; <a href="/dbget-bin/www_bget?ko:K00507">K00507</a>  SCD, desC; stearoyl-CoA desaturase (delta-9 desaturase) [EC:1.14.19.1]
D      Contig4462; <a href="/dbget-bin/www_bget?ko:K00507">K00507</a>  SCD, desC; stearoyl-CoA desaturase (delta-9 desaturase) [EC:1.14.19.1]
D      Contig4463; <a href="/dbget-bin/www_bget?ko:K00507">K00507</a>  SCD, desC; stearoyl-CoA desaturase (delta-9 desaturase) [EC:1.14.19.1]
D      Contig11557; <a href="/dbget-bin/www_bget?ko:K00507">K00507</a>  SCD, desC; stearoyl-CoA desaturase (delta-9 desaturase) [EC:1.14.19.1]
D      Contig1627; <a href="/dbget-bin/www_bget?ko:K00232">K00232</a>  E1.3.3.6, ACOX1, ACOX3; acyl-CoA oxidase [EC:1.3.3.6]
D      Contig1660; <a href="/dbget-bin/www_bget?ko:K00232">K00232</a>  E1.3.3.6, ACOX1, ACOX3; acyl-CoA oxidase [EC:1.3.3.6]
D      Contig3343; <a href="/dbget-bin/www_bget?ko:K00232">K00232</a>  E1.3.3.6, ACOX1, ACOX3; acyl-CoA oxidase [EC:1.3.3.6]
D      Contig14385; <a href="/dbget-bin/www_bget?ko:K00232">K00232</a>  E1.3.3.6, ACOX1, ACOX3; acyl-CoA oxidase [EC:1.3.3.6]
D      Contig14811; <a href="/dbget-bin/www_bget?ko:K00232">K00232</a>  E1.3.3.6, ACOX1, ACOX3; acyl-CoA oxidase [EC:1.3.3.6]
D      comp8874_c0_seq1; <a href="/dbget-bin/www_bget?ko:K00232">K00232</a>  E1.3.3.6, ACOX1, ACOX3; acyl-CoA oxidase [EC:1.3.3.6]
D      Contig5617; <a href="/dbget-bin/www_bget?ko:K07515">K07515</a>  HADHA; enoyl-CoA hydratase / long-chain 3-hydroxyacyl-CoA dehydrogenase [EC:4.2.1.17 1.1.1.211]
C    01004 Lipid biosynthesis proteins [BR:ko01004]
B
B  <b>Nucleotide metabolism</b>
C    00230 Purine metabolism [PATH:<a href="http://www.kegg.jp/kegg-bin/show_pathway?@ko00230/K13988/K01835/K15779/K00948/K00764/K11787/K01952/K01587/K01756/K00602/K00759/K01081/K03783/K00088/K00940/K12304/K01519/K00106/K13483/K01951/K01487/K00942/K00873/K10807/K10808/K02999/K03002/K03004/K03005/K03006/K03010/K03011/K03012/K03013/K03014/K03015/K03016/K03017/K03008/K03009/K03018/K03021/K03023/K03026/K14721/K03027/K03022/K03025/K02320/K02321/K02684/K02685/K02327/K03504/K02324/K02325/K03506/K01139/K01514/K01768/K08041/K08042/K08048/K08049/K12318/K01769/K01120/K13755/K13758/K13761/K13298/K01939/K01490/K00856/K01488/K00939/K00962/K13811/K00365/K01466">ko00230</a>]
D      Contig6322; <a href="/dbget-bin/www_bget?ko:K13988">K13988</a>  NUDT9; ADP-ribose pyrophosphatase [EC:3.6.1.13]
D      Contig5562; <a href="/dbget-bin/www_bget?ko:K01835">K01835</a>  pgm; phosphoglucomutase [EC:5.4.2.2]
D      Contig10516; <a href="/dbget-bin/www_bget?ko:K15779">K15779</a>  PGM2; phosphoglucomutase / phosphopentomutase [EC:5.4.2.2 5.4.2.7]
D      Contig1691; <a href="/dbget-bin/www_bget?ko:K00948">K00948</a>  PRPS, prsA; ribose-phosphate pyrophosphokinase [EC:2.7.6.1]
D      Contig1692; <a href="/dbget-bin/www_bget?ko:K00948">K00948</a>  PRPS, prsA; ribose-phosphate pyrophosphokinase [EC:2.7.6.1]
D      Contig4160; <a href="/dbget-bin/www_bget?ko:K00764">K00764</a>  purF, PPAT; amidophosphoribosyltransferase [EC:2.4.2.14]
D      Contig13552; <a href="/dbget-bin/www_bget?ko:K00764">K00764</a>  purF, PPAT; amidophosphoribosyltransferase [EC:2.4.2.14]
D      Contig5636; <a href="/dbget-bin/www_bget?ko:K11787">K11787</a>  GART; phosphoribosylamine--glycine ligase / phosphoribosylglycinamide formyltransferase / phosphoribosylformylglycinamidine cyclo-ligase [EC:6.3.4.13 2.1.2.2 6.3.3.1]
D      Contig5770; <a href="/dbget-bin/www_bget?ko:K01952">K01952</a>  purL, PFAS; phosphoribosylformylglycinamidine synthase [EC:6.3.5.3]
D      Contig10691; <a href="/dbget-bin/www_bget?ko:K01587">K01587</a>  PAICS; phosphoribosylaminoimidazole carboxylase / phosphoribosylaminoimidazole-succinocarboxamide synthase [EC:4.1.1.21 6.3.2.6]
D      Contig3812; <a href="/dbget-bin/www_bget?ko:K01756">K01756</a>  purB, ADSL; adenylosuccinate lyase [EC:4.3.2.2]
D      Contig13942; <a href="/dbget-bin/www_bget?ko:K00602">K00602</a>  purH; phosphoribosylaminoimidazolecarboxamide formyltransferase / IMP cyclohydrolase [EC:2.1.2.3 3.5.4.10]
D      Contig147; <a href="/dbget-bin/www_bget?ko:K00759">K00759</a>  E2.4.2.7, apt; adenine phosphoribosyltransferase [EC:2.4.2.7]
D      Contig137; <a href="/dbget-bin/www_bget?ko:K01081">K01081</a>  E3.1.3.5; 5'-nucleotidase [EC:3.1.3.5]
D      Contig656; <a href="/dbget-bin/www_bget?ko:K01081">K01081</a>  E3.1.3.5; 5'-nucleotidase [EC:3.1.3.5]
D      Contig5606; <a href="/dbget-bin/www_bget?ko:K01081">K01081</a>  E3.1.3.5; 5'-nucleotidase [EC:3.1.3.5]
D      Contig12060; <a href="/dbget-bin/www_bget?ko:K01081">K01081</a>  E3.1.3.5; 5'-nucleotidase [EC:3.1.3.5]
D      comp92555_c0_seq1; <a href="/dbget-bin/www_bget?ko:K01081">K01081</a>  E3.1.3.5; 5'-nucleotidase [EC:3.1.3.5]
D      Contig2959; <a href="/dbget-bin/www_bget?ko:K03783">K03783</a>  punA; purine-nucleoside phosphorylase [EC:2.4.2.1]
D      Contig12211; <a href="/dbget-bin/www_bget?ko:K00088">K00088</a>  guaB; IMP dehydrogenase [EC:1.1.1.205]
D      Contig7272; <a href="/dbget-bin/www_bget?ko:K00940">K00940</a>  E2.7.4.6, ndk; nucleoside-diphosphate kinase [EC:2.7.4.6]
D      Contig14086; <a href="/dbget-bin/www_bget?ko:K00940">K00940</a>  E2.7.4.6, ndk; nucleoside-diphosphate kinase [EC:2.7.4.6]
D      Contig10345; <a href="/dbget-bin/www_bget?ko:K12304">K12304</a>  CANT1; soluble calcium-activated nucleotidase 1 [EC:3.6.1.6]
D      comp132622_c0_seq1; <a href="/dbget-bin/www_bget?ko:K01519">K01519</a>  ITPA; inosine triphosphate pyrophosphatase [EC:3.6.1.19]
D      Contig8627; <a href="/dbget-bin/www_bget?ko:K00106">K00106</a>  XDH; xanthine dehydrogenase/oxidase [EC:1.17.1.4 1.17.3.2]
D      Contig11104; <a href="/dbget-bin/www_bget?ko:K00106">K00106</a>  XDH; xanthine dehydrogenase/oxidase [EC:1.17.1.4 1.17.3.2]
D      Contig6000; <a href="/dbget-bin/www_bget?ko:K13483">K13483</a>  yagT; xanthine dehydrogenase YagT iron-sulfur-binding subunit
D      Contig4260; <a href="/dbget-bin/www_bget?ko:K01951">K01951</a>  E6.3.5.2, guaA; GMP synthase (glutamine-hydrolysing) [EC:6.3.5.2]
D      Contig11869; <a href="/dbget-bin/www_bget?ko:K01951">K01951</a>  E6.3.5.2, guaA; GMP synthase (glutamine-hydrolysing) [EC:6.3.5.2]
D      Locus_4146_Transcript_1/1_Confidence_1.000_Length_2680; <a href="/dbget-bin/www_bget?ko:K01951">K01951</a>  E6.3.5.2, guaA; GMP synthase (glutamine-hydrolysing) [EC:6.3.5.2]
D      Contig11676; <a href="/dbget-bin/www_bget?ko:K01487">K01487</a>  E3.5.4.3, guaD; guanine deaminase [EC:3.5.4.3]
D      Contig10845; <a href="/dbget-bin/www_bget?ko:K00942">K00942</a>  E2.7.4.8, gmk; guanylate kinase [EC:2.7.4.8]
D      Contig5085; <a href="/dbget-bin/www_bget?ko:K00873">K00873</a>  PK, pyk; pyruvate kinase [EC:2.7.1.40]
D      comp93752_c0_seq1; <a href="/dbget-bin/www_bget?ko:K00873">K00873</a>  PK, pyk; pyruvate kinase [EC:2.7.1.40]
D      Contig4569; <a href="/dbget-bin/www_bget?ko:K10807">K10807</a>  RRM1; ribonucleoside-diphosphate reductase subunit M1 [EC:1.17.4.1]
D      Contig5359; <a href="/dbget-bin/www_bget?ko:K10808">K10808</a>  RRM2; ribonucleoside-diphosphate reductase subunit M2 [EC:1.17.4.1]
D      Contig11792; <a href="/dbget-bin/www_bget?ko:K02999">K02999</a>  RPA1, POLR1A; DNA-directed RNA polymerase I subunit RPA1 [EC:2.7.7.6]
D      Contig310; <a href="/dbget-bin/www_bget?ko:K03002">K03002</a>  RPA2, POLR1B; DNA-directed RNA polymerase I subunit RPA2 [EC:2.7.7.6]
D      Contig1478; <a href="/dbget-bin/www_bget?ko:K03002">K03002</a>  RPA2, POLR1B; DNA-directed RNA polymerase I subunit RPA2 [EC:2.7.7.6]
D      Contig6414; <a href="/dbget-bin/www_bget?ko:K03004">K03004</a>  RPA43; DNA-directed RNA polymerase I subunit RPA43
D      Contig122; <a href="/dbget-bin/www_bget?ko:K03005">K03005</a>  RPA49, POLR1E; DNA-directed RNA polymerase I subunit RPA49
D      Contig4235; <a href="/dbget-bin/www_bget?ko:K03006">K03006</a>  RPB1, POLR2A; DNA-directed RNA polymerase II subunit RPB1 [EC:2.7.7.6]
D      Contig5553; <a href="/dbget-bin/www_bget?ko:K03010">K03010</a>  RPB2, POLR2B; DNA-directed RNA polymerase II subunit RPB2 [EC:2.7.7.6]
D      Contig2197; <a href="/dbget-bin/www_bget?ko:K03011">K03011</a>  RPB3, POLR2C; DNA-directed RNA polymerase II subunit RPB3
D      Contig3593; <a href="/dbget-bin/www_bget?ko:K03012">K03012</a>  RPB4, POLR2D; DNA-directed RNA polymerase II subunit RPB4
D      comp6846_c0_seq1; <a href="/dbget-bin/www_bget?ko:K03012">K03012</a>  RPB4, POLR2D; DNA-directed RNA polymerase II subunit RPB4
D      Contig5912; <a href="/dbget-bin/www_bget?ko:K03013">K03013</a>  RPB5, POLR2E; DNA-directed RNA polymerases I, II, and III subunit RPABC1
D      Contig13858; <a href="/dbget-bin/www_bget?ko:K03014">K03014</a>  RPB6, POLR2F; DNA-directed RNA polymerases I, II, and III subunit RPABC2
D      Contig6372; <a href="/dbget-bin/www_bget?ko:K03015">K03015</a>  RPB7, POLR2G; DNA-directed RNA polymerase II subunit RPB7
D      Contig3860; <a href="/dbget-bin/www_bget?ko:K03016">K03016</a>  RPB8, POLR2H; DNA-directed RNA polymerases I, II, and III subunit RPABC3
D      Contig1825; <a href="/dbget-bin/www_bget?ko:K03017">K03017</a>  RPB9, POLR2I; DNA-directed RNA polymerase II subunit RPB9
D      Contig1951; <a href="/dbget-bin/www_bget?ko:K03008">K03008</a>  RPB11, POLR2J; DNA-directed RNA polymerase II subunit RPB11
D      comp13866_c0_seq1; <a href="/dbget-bin/www_bget?ko:K03009">K03009</a>  RPB12, POLR2K; DNA-directed RNA polymerases I, II, and III subunit RPABC4
D      Contig10524; <a href="/dbget-bin/www_bget?ko:K03018">K03018</a>  RPC1, POLR3A; DNA-directed RNA polymerase III subunit RPC1 [EC:2.7.7.6]
D      Contig6365; <a href="/dbget-bin/www_bget?ko:K03021">K03021</a>  RPC2, POLR3B; DNA-directed RNA polymerase III subunit RPC2 [EC:2.7.7.6]
D      comp97537_c0_seq1; <a href="/dbget-bin/www_bget?ko:K03021">K03021</a>  RPC2, POLR3B; DNA-directed RNA polymerase III subunit RPC2 [EC:2.7.7.6]
D      Contig8865; <a href="/dbget-bin/www_bget?ko:K03023">K03023</a>  RPC82, POLR3C; DNA-directed RNA polymerase III subunit RPC3
D      Contig2755; <a href="/dbget-bin/www_bget?ko:K03026">K03026</a>  RPC53, POLR3D; DNA-directed RNA polymerase III subunit RPC4
D      Contig768; <a href="/dbget-bin/www_bget?ko:K14721">K14721</a>  RPC37, POLR3E; DNA-directed RNA polymerase III subunit RPC5
D      Contig1673; <a href="/dbget-bin/www_bget?ko:K14721">K14721</a>  RPC37, POLR3E; DNA-directed RNA polymerase III subunit RPC5
D      comp3686_c0_seq2; <a href="/dbget-bin/www_bget?ko:K14721">K14721</a>  RPC37, POLR3E; DNA-directed RNA polymerase III subunit RPC5
D      Contig360; <a href="/dbget-bin/www_bget?ko:K03027">K03027</a>  RPC40, POLR1C; DNA-directed RNA polymerases I and III subunit RPAC1
D      Contig6608; <a href="/dbget-bin/www_bget?ko:K03022">K03022</a>  RPC25, POLR3H; DNA-directed RNA polymerase III subunit RPC8
D      Contig6942; <a href="/dbget-bin/www_bget?ko:K03025">K03025</a>  RPC34, POLR3F; DNA-directed RNA polymerase III subunit RPC6
D      Contig9555; <a href="/dbget-bin/www_bget?ko:K02320">K02320</a>  POLA1; DNA polymerase alpha subunit A [EC:2.7.7.7]
D      Contig11884; <a href="/dbget-bin/www_bget?ko:K02321">K02321</a>  POLA2; DNA polymerase alpha subunit B
D      Contig560; <a href="/dbget-bin/www_bget?ko:K02684">K02684</a>  PRI1; DNA primase small subunit [EC:2.7.7.-]
D      comp95644_c0_seq1; <a href="/dbget-bin/www_bget?ko:K02684">K02684</a>  PRI1; DNA primase small subunit [EC:2.7.7.-]
D      Contig10234; <a href="/dbget-bin/www_bget?ko:K02685">K02685</a>  PRI2; DNA primase large subunit [EC:2.7.7.-]
D      Contig6734; <a href="/dbget-bin/www_bget?ko:K02327">K02327</a>  POLD1; DNA polymerase delta subunit 1 [EC:2.7.7.7]
D      Contig420; <a href="/dbget-bin/www_bget?ko:K03504">K03504</a>  POLD3; DNA polymerase delta subunit 3
D      comp93112_c0_seq1; <a href="/dbget-bin/www_bget?ko:K02324">K02324</a>  POLE1; DNA polymerase epsilon subunit 1 [EC:2.7.7.7]
D      comp138179_c0_seq1; <a href="/dbget-bin/www_bget?ko:K02324">K02324</a>  POLE1; DNA polymerase epsilon subunit 1 [EC:2.7.7.7]
D      Contig6926; <a href="/dbget-bin/www_bget?ko:K02325">K02325</a>  POLE2; DNA polymerase epsilon subunit 2 [EC:2.7.7.7]
D      Contig15110; <a href="/dbget-bin/www_bget?ko:K03506">K03506</a>  POLE4; DNA polymerase epsilon subunit 4 [EC:2.7.7.7]
D      Contig7279; <a href="/dbget-bin/www_bget?ko:K01139">K01139</a>  spoT, HDDC3; guanosine-3',5'-bis(diphosphate) 3'-pyrophosphohydrolase [EC:3.1.7.2]
D      Contig7608; <a href="/dbget-bin/www_bget?ko:K01514">K01514</a>  PPX1; exopolyphosphatase [EC:3.6.1.11]
D      Contig4983; <a href="/dbget-bin/www_bget?ko:K01768">K01768</a>  E4.6.1.1; adenylate cyclase [EC:4.6.1.1]
D      Contig13199; <a href="/dbget-bin/www_bget?ko:K01768">K01768</a>  E4.6.1.1; adenylate cyclase [EC:4.6.1.1]
D      Contig15104; <a href="/dbget-bin/www_bget?ko:K08041">K08041</a>  ADCY1; adenylate cyclase 1 [EC:4.6.1.1]
D      Contig7713; <a href="/dbget-bin/www_bget?ko:K08042">K08042</a>  ADCY2; adenylate cyclase 2 [EC:4.6.1.1]
D      comp113357_c0_seq1; <a href="/dbget-bin/www_bget?ko:K08048">K08048</a>  ADCY8; adenylate cyclase 8 [EC:4.6.1.1]
D      Contig3798; <a href="/dbget-bin/www_bget?ko:K08049">K08049</a>  ADCY9; adenylate cyclase 9 [EC:4.6.1.1]
D      comp72514_c0_seq1; <a href="/dbget-bin/www_bget?ko:K12318">K12318</a>  GUCY1A; guanylate cyclase soluble subunit alpha [EC:4.6.1.2]
D      Contig8973; <a href="/dbget-bin/www_bget?ko:K01769">K01769</a>  E4.6.1.2; guanylate cyclase, other [EC:4.6.1.2]
D      Contig5219; <a href="/dbget-bin/www_bget?ko:K01120">K01120</a>  PDE; 3',5'-cyclic-nucleotide phosphodiesterase [EC:3.1.4.17]
D      Contig8484; <a href="/dbget-bin/www_bget?ko:K01120">K01120</a>  PDE; 3',5'-cyclic-nucleotide phosphodiesterase [EC:3.1.4.17]
D      Contig11688; <a href="/dbget-bin/www_bget?ko:K01120">K01120</a>  PDE; 3',5'-cyclic-nucleotide phosphodiesterase [EC:3.1.4.17]
D      Contig12784; <a href="/dbget-bin/www_bget?ko:K01120">K01120</a>  PDE; 3',5'-cyclic-nucleotide phosphodiesterase [EC:3.1.4.17]
D      comp8902_c0_seq3; <a href="/dbget-bin/www_bget?ko:K01120">K01120</a>  PDE; 3',5'-cyclic-nucleotide phosphodiesterase [EC:3.1.4.17]
D      comp94784_c0_seq1; <a href="/dbget-bin/www_bget?ko:K13755">K13755</a>  PDE1; calcium/calmodulin-dependent 3',5'-cyclic nucleotide phosphodiesterase [EC:3.1.4.17]
D      Contig2114; <a href="/dbget-bin/www_bget?ko:K13758">K13758</a>  PDE6D; retinal rod rhodopsin-sensitive cGMP 3',5'-cyclic phosphodiesterase subunit delta
D      Contig15552; <a href="/dbget-bin/www_bget?ko:K13761">K13761</a>  PDE9; high affinity cGMP-specific 3',5'-cyclic phosphodiesterase 9 [EC:3.1.4.35]
D      Contig15506; <a href="/dbget-bin/www_bget?ko:K13298">K13298</a>  PDE11; dual 3',5'-cyclic-AMP and -GMP phosphodiesterase 11 [EC:3.1.4.17 3.1.4.35]
D      Contig2795; <a href="/dbget-bin/www_bget?ko:K01939">K01939</a>  E6.3.4.4, purA; adenylosuccinate synthase [EC:6.3.4.4]
D      Contig5341; <a href="/dbget-bin/www_bget?ko:K01490">K01490</a>  E3.5.4.6, AMPD; AMP deaminase [EC:3.5.4.6]
D      Contig5342; <a href="/dbget-bin/www_bget?ko:K01490">K01490</a>  E3.5.4.6, AMPD; AMP deaminase [EC:3.5.4.6]
D      Contig5343; <a href="/dbget-bin/www_bget?ko:K01490">K01490</a>  E3.5.4.6, AMPD; AMP deaminase [EC:3.5.4.6]
D      Contig10656; <a href="/dbget-bin/www_bget?ko:K00856">K00856</a>  E2.7.1.20, ADK; adenosine kinase [EC:2.7.1.20]
D      Contig15444; <a href="/dbget-bin/www_bget?ko:K00856">K00856</a>  E2.7.1.20, ADK; adenosine kinase [EC:2.7.1.20]
D      Contig3025; <a href="/dbget-bin/www_bget?ko:K01488">K01488</a>  E3.5.4.4, ADA, add; adenosine deaminase [EC:3.5.4.4]
D      Contig6424; <a href="/dbget-bin/www_bget?ko:K01488">K01488</a>  E3.5.4.4, ADA, add; adenosine deaminase [EC:3.5.4.4]
D      Contig544; <a href="/dbget-bin/www_bget?ko:K00939">K00939</a>  E2.7.4.3, adk; adenylate kinase [EC:2.7.4.3]
D      Contig1998; <a href="/dbget-bin/www_bget?ko:K00939">K00939</a>  E2.7.4.3, adk; adenylate kinase [EC:2.7.4.3]
D      Contig3470; <a href="/dbget-bin/www_bget?ko:K00939">K00939</a>  E2.7.4.3, adk; adenylate kinase [EC:2.7.4.3]
D      Contig8492; <a href="/dbget-bin/www_bget?ko:K00962">K00962</a>  pnp, PNPT1; polyribonucleotide nucleotidyltransferase [EC:2.7.7.8]
D      Contig4222; <a href="/dbget-bin/www_bget?ko:K13811">K13811</a>  PAPSS; 3'-phosphoadenosine 5'-phosphosulfate synthase [EC:2.7.7.4 2.7.1.25]
D      Contig10204; <a href="/dbget-bin/www_bget?ko:K13811">K13811</a>  PAPSS; 3'-phosphoadenosine 5'-phosphosulfate synthase [EC:2.7.7.4 2.7.1.25]
D      comp7737_c0_seq2; <a href="/dbget-bin/www_bget?ko:K13811">K13811</a>  PAPSS; 3'-phosphoadenosine 5'-phosphosulfate synthase [EC:2.7.7.4 2.7.1.25]
D      Contig13315; <a href="/dbget-bin/www_bget?ko:K00365">K00365</a>  E1.7.3.3; urate oxidase [EC:1.7.3.3]
D      Contig15515; <a href="/dbget-bin/www_bget?ko:K01466">K01466</a>  allB; allantoinase [EC:3.5.2.5]
C    00240 Pyrimidine metabolism [PATH:<a href="http://www.kegg.jp/kegg-bin/show_pathway?@ko00240/K11540/K00254/K13421/K13800/K00940/K00962/K12304/K01519/K01937/K02999/K03002/K03004/K03005/K03006/K03010/K03011/K03012/K03013/K03014/K03015/K03016/K03017/K03008/K03009/K03018/K03021/K03023/K03026/K14721/K03027/K03022/K03025/K02320/K02321/K02684/K02685/K02327/K03504/K02324/K02325/K03506/K00876/K01081/K00757/K00761/K00207/K01464/K01431/K00384/K10807/K10808/K01520/K00560/K01489/K03783/K01493/K00943/K16330">ko00240</a>]
D      Contig4075; <a href="/dbget-bin/www_bget?ko:K11540">K11540</a>  CAD; carbamoyl-phosphate synthase / aspartate carbamoyltransferase / dihydroorotase [EC:6.3.5.5 2.1.3.2 3.5.2.3]
D      Contig13191; <a href="/dbget-bin/www_bget?ko:K00254">K00254</a>  DHODH; dihydroorotate dehydrogenase [EC:1.3.5.2]
D      Contig2556; <a href="/dbget-bin/www_bget?ko:K13421">K13421</a>  UMPS; uridine monophosphate synthetase [EC:2.4.2.10 4.1.1.23]
D      Contig3761; <a href="/dbget-bin/www_bget?ko:K13800">K13800</a>  CMPK1, UMPK; UMP-CMP kinase [EC:2.7.4.- 2.7.4.14]
D      Contig7272; <a href="/dbget-bin/www_bget?ko:K00940">K00940</a>  E2.7.4.6, ndk; nucleoside-diphosphate kinase [EC:2.7.4.6]
D      Contig14086; <a href="/dbget-bin/www_bget?ko:K00940">K00940</a>  E2.7.4.6, ndk; nucleoside-diphosphate kinase [EC:2.7.4.6]
D      Contig8492; <a href="/dbget-bin/www_bget?ko:K00962">K00962</a>  pnp, PNPT1; polyribonucleotide nucleotidyltransferase [EC:2.7.7.8]
D      Contig10345; <a href="/dbget-bin/www_bget?ko:K12304">K12304</a>  CANT1; soluble calcium-activated nucleotidase 1 [EC:3.6.1.6]
D      comp132622_c0_seq1; <a href="/dbget-bin/www_bget?ko:K01519">K01519</a>  ITPA; inosine triphosphate pyrophosphatase [EC:3.6.1.19]
D      Contig1476; <a href="/dbget-bin/www_bget?ko:K01937">K01937</a>  E6.3.4.2, pyrG; CTP synthase [EC:6.3.4.2]
D      Contig9677; <a href="/dbget-bin/www_bget?ko:K01937">K01937</a>  E6.3.4.2, pyrG; CTP synthase [EC:6.3.4.2]
D      Contig11792; <a href="/dbget-bin/www_bget?ko:K02999">K02999</a>  RPA1, POLR1A; DNA-directed RNA polymerase I subunit RPA1 [EC:2.7.7.6]
D      Contig310; <a href="/dbget-bin/www_bget?ko:K03002">K03002</a>  RPA2, POLR1B; DNA-directed RNA polymerase I subunit RPA2 [EC:2.7.7.6]
D      Contig1478; <a href="/dbget-bin/www_bget?ko:K03002">K03002</a>  RPA2, POLR1B; DNA-directed RNA polymerase I subunit RPA2 [EC:2.7.7.6]
D      Contig6414; <a href="/dbget-bin/www_bget?ko:K03004">K03004</a>  RPA43; DNA-directed RNA polymerase I subunit RPA43
D      Contig122; <a href="/dbget-bin/www_bget?ko:K03005">K03005</a>  RPA49, POLR1E; DNA-directed RNA polymerase I subunit RPA49
D      Contig4235; <a href="/dbget-bin/www_bget?ko:K03006">K03006</a>  RPB1, POLR2A; DNA-directed RNA polymerase II subunit RPB1 [EC:2.7.7.6]
D      Contig5553; <a href="/dbget-bin/www_bget?ko:K03010">K03010</a>  RPB2, POLR2B; DNA-directed RNA polymerase II subunit RPB2 [EC:2.7.7.6]
D      Contig2197; <a href="/dbget-bin/www_bget?ko:K03011">K03011</a>  RPB3, POLR2C; DNA-directed RNA polymerase II subunit RPB3
D      Contig3593; <a href="/dbget-bin/www_bget?ko:K03012">K03012</a>  RPB4, POLR2D; DNA-directed RNA polymerase II subunit RPB4
D      comp6846_c0_seq1; <a href="/dbget-bin/www_bget?ko:K03012">K03012</a>  RPB4, POLR2D; DNA-directed RNA polymerase II subunit RPB4
D      Contig5912; <a href="/dbget-bin/www_bget?ko:K03013">K03013</a>  RPB5, POLR2E; DNA-directed RNA polymerases I, II, and III subunit RPABC1
D      Contig13858; <a href="/dbget-bin/www_bget?ko:K03014">K03014</a>  RPB6, POLR2F; DNA-directed RNA polymerases I, II, and III subunit RPABC2
D      Contig6372; <a href="/dbget-bin/www_bget?ko:K03015">K03015</a>  RPB7, POLR2G; DNA-directed RNA polymerase II subunit RPB7
D      Contig3860; <a href="/dbget-bin/www_bget?ko:K03016">K03016</a>  RPB8, POLR2H; DNA-directed RNA polymerases I, II, and III subunit RPABC3
D      Contig1825; <a href="/dbget-bin/www_bget?ko:K03017">K03017</a>  RPB9, POLR2I; DNA-directed RNA polymerase II subunit RPB9
D      Contig1951; <a href="/dbget-bin/www_bget?ko:K03008">K03008</a>  RPB11, POLR2J; DNA-directed RNA polymerase II subunit RPB11
D      comp13866_c0_seq1; <a href="/dbget-bin/www_bget?ko:K03009">K03009</a>  RPB12, POLR2K; DNA-directed RNA polymerases I, II, and III subunit RPABC4
D      Contig10524; <a href="/dbget-bin/www_bget?ko:K03018">K03018</a>  RPC1, POLR3A; DNA-directed RNA polymerase III subunit RPC1 [EC:2.7.7.6]
D      Contig6365; <a href="/dbget-bin/www_bget?ko:K03021">K03021</a>  RPC2, POLR3B; DNA-directed RNA polymerase III subunit RPC2 [EC:2.7.7.6]
D      comp97537_c0_seq1; <a href="/dbget-bin/www_bget?ko:K03021">K03021</a>  RPC2, POLR3B; DNA-directed RNA polymerase III subunit RPC2 [EC:2.7.7.6]
D      Contig8865; <a href="/dbget-bin/www_bget?ko:K03023">K03023</a>  RPC82, POLR3C; DNA-directed RNA polymerase III subunit RPC3
D      Contig2755; <a href="/dbget-bin/www_bget?ko:K03026">K03026</a>  RPC53, POLR3D; DNA-directed RNA polymerase III subunit RPC4
D      Contig768; <a href="/dbget-bin/www_bget?ko:K14721">K14721</a>  RPC37, POLR3E; DNA-directed RNA polymerase III subunit RPC5
D      Contig1673; <a href="/dbget-bin/www_bget?ko:K14721">K14721</a>  RPC37, POLR3E; DNA-directed RNA polymerase III subunit RPC5
D      comp3686_c0_seq2; <a href="/dbget-bin/www_bget?ko:K14721">K14721</a>  RPC37, POLR3E; DNA-directed RNA polymerase III subunit RPC5
D      Contig360; <a href="/dbget-bin/www_bget?ko:K03027">K03027</a>  RPC40, POLR1C; DNA-directed RNA polymerases I and III subunit RPAC1
D      Contig6608; <a href="/dbget-bin/www_bget?ko:K03022">K03022</a>  RPC25, POLR3H; DNA-directed RNA polymerase III subunit RPC8
D      Contig6942; <a href="/dbget-bin/www_bget?ko:K03025">K03025</a>  RPC34, POLR3F; DNA-directed RNA polymerase III subunit RPC6
D      Contig9555; <a href="/dbget-bin/www_bget?ko:K02320">K02320</a>  POLA1; DNA polymerase alpha subunit A [EC:2.7.7.7]
D      Contig11884; <a href="/dbget-bin/www_bget?ko:K02321">K02321</a>  POLA2; DNA polymerase alpha subunit B
D      Contig560; <a href="/dbget-bin/www_bget?ko:K02684">K02684</a>  PRI1; DNA primase small subunit [EC:2.7.7.-]
D      comp95644_c0_seq1; <a href="/dbget-bin/www_bget?ko:K02684">K02684</a>  PRI1; DNA primase small subunit [EC:2.7.7.-]
D      Contig10234; <a href="/dbget-bin/www_bget?ko:K02685">K02685</a>  PRI2; DNA primase large subunit [EC:2.7.7.-]
D      Contig6734; <a href="/dbget-bin/www_bget?ko:K02327">K02327</a>  POLD1; DNA polymerase delta subunit 1 [EC:2.7.7.7]
D      Contig420; <a href="/dbget-bin/www_bget?ko:K03504">K03504</a>  POLD3; DNA polymerase delta subunit 3
D      comp93112_c0_seq1; <a href="/dbget-bin/www_bget?ko:K02324">K02324</a>  POLE1; DNA polymerase epsilon subunit 1 [EC:2.7.7.7]
D      comp138179_c0_seq1; <a href="/dbget-bin/www_bget?ko:K02324">K02324</a>  POLE1; DNA polymerase epsilon subunit 1 [EC:2.7.7.7]
D      Contig6926; <a href="/dbget-bin/www_bget?ko:K02325">K02325</a>  POLE2; DNA polymerase epsilon subunit 2 [EC:2.7.7.7]
D      Contig15110; <a href="/dbget-bin/www_bget?ko:K03506">K03506</a>  POLE4; DNA polymerase epsilon subunit 4 [EC:2.7.7.7]
D      Contig2696; <a href="/dbget-bin/www_bget?ko:K00876">K00876</a>  E2.7.1.48, udk; uridine kinase [EC:2.7.1.48]
D      Contig3458; <a href="/dbget-bin/www_bget?ko:K00876">K00876</a>  E2.7.1.48, udk; uridine kinase [EC:2.7.1.48]
D      Contig137; <a href="/dbget-bin/www_bget?ko:K01081">K01081</a>  E3.1.3.5; 5'-nucleotidase [EC:3.1.3.5]
D      Contig656; <a href="/dbget-bin/www_bget?ko:K01081">K01081</a>  E3.1.3.5; 5'-nucleotidase [EC:3.1.3.5]
D      Contig5606; <a href="/dbget-bin/www_bget?ko:K01081">K01081</a>  E3.1.3.5; 5'-nucleotidase [EC:3.1.3.5]
D      Contig12060; <a href="/dbget-bin/www_bget?ko:K01081">K01081</a>  E3.1.3.5; 5'-nucleotidase [EC:3.1.3.5]
D      comp92555_c0_seq1; <a href="/dbget-bin/www_bget?ko:K01081">K01081</a>  E3.1.3.5; 5'-nucleotidase [EC:3.1.3.5]
D      Contig14720; <a href="/dbget-bin/www_bget?ko:K00757">K00757</a>  E2.4.2.3, udp; uridine phosphorylase [EC:2.4.2.3]
D      Contig6412; <a href="/dbget-bin/www_bget?ko:K00761">K00761</a>  upp, UPRT; uracil phosphoribosyltransferase [EC:2.4.2.9]
D      Contig4056; <a href="/dbget-bin/www_bget?ko:K00207">K00207</a>  E1.3.1.2, DPYD; dihydropyrimidine dehydrogenase (NADP+) [EC:1.3.1.2]
D      Contig4112; <a href="/dbget-bin/www_bget?ko:K01464">K01464</a>  E3.5.2.2, DPYS; dihydropyrimidinase [EC:3.5.2.2]
D      Contig13125; <a href="/dbget-bin/www_bget?ko:K01431">K01431</a>  E3.5.1.6; beta-ureidopropionase [EC:3.5.1.6]
D      Contig12954; <a href="/dbget-bin/www_bget?ko:K00384">K00384</a>  E1.8.1.9, trxB; thioredoxin reductase (NADPH) [EC:1.8.1.9]
D      Contig4569; <a href="/dbget-bin/www_bget?ko:K10807">K10807</a>  RRM1; ribonucleoside-diphosphate reductase subunit M1 [EC:1.17.4.1]
D      Contig5359; <a href="/dbget-bin/www_bget?ko:K10808">K10808</a>  RRM2; ribonucleoside-diphosphate reductase subunit M2 [EC:1.17.4.1]
D      Contig3821; <a href="/dbget-bin/www_bget?ko:K01520">K01520</a>  dut, DUT; dUTP pyrophosphatase [EC:3.6.1.23]
D      Contig6341; <a href="/dbget-bin/www_bget?ko:K00560">K00560</a>  thyA, TYMS; thymidylate synthase [EC:2.1.1.45]
D      Contig13227; <a href="/dbget-bin/www_bget?ko:K01489">K01489</a>  E3.5.4.5, cdd; cytidine deaminase [EC:3.5.4.5]
D      Contig13602; <a href="/dbget-bin/www_bget?ko:K01489">K01489</a>  E3.5.4.5, cdd; cytidine deaminase [EC:3.5.4.5]
D      Contig2959; <a href="/dbget-bin/www_bget?ko:K03783">K03783</a>  punA; purine-nucleoside phosphorylase [EC:2.4.2.1]
D      Contig15001; <a href="/dbget-bin/www_bget?ko:K01493">K01493</a>  comEB; dCMP deaminase [EC:3.5.4.12]
D      Contig1174; <a href="/dbget-bin/www_bget?ko:K00943">K00943</a>  E2.7.4.9, tmk; dTMP kinase [EC:2.7.4.9]
D      Contig233; <a href="/dbget-bin/www_bget?ko:K16330">K16330</a>  K16330; pseudouridine-5'-phosphate glycosidase / pseudouridine kinase [EC:3.2.-.- 2.7.1.83]
B
B  <b>Amino acid metabolism</b>
C    00250 Alanine, aspartate and glutamate metabolism [PATH:<a href="http://www.kegg.jp/kegg-bin/show_pathway?@ko00250/K14454/K14455/K00272/K01953/K13566/K00814/K00830/K00827/K01940/K01755/K01939/K01756/K13524/K00139/K00264/K00261/K00294/K01915/K11540/K01425/K00820/K00764">ko00250</a>]
D      Contig1760; <a href="/dbget-bin/www_bget?ko:K14454">K14454</a>  GOT1; aspartate aminotransferase, cytoplasmic [EC:2.6.1.1]
D      Contig14998; <a href="/dbget-bin/www_bget?ko:K14455">K14455</a>  GOT2; aspartate aminotransferase, mitochondrial [EC:2.6.1.1]
D      Contig6188; <a href="/dbget-bin/www_bget?ko:K00272">K00272</a>  DDO; D-aspartate oxidase [EC:1.4.3.1]
D      Contig15795; <a href="/dbget-bin/www_bget?ko:K01953">K01953</a>  asnB, ASNS; asparagine synthase (glutamine-hydrolysing) [EC:6.3.5.4]
D      Contig3596; <a href="/dbget-bin/www_bget?ko:K13566">K13566</a>  NIT2; omega-amidase [EC:3.5.1.3]
D      Contig3885; <a href="/dbget-bin/www_bget?ko:K00814">K00814</a>  GPT, ALT; alanine transaminase [EC:2.6.1.2]
D      Contig3789; <a href="/dbget-bin/www_bget?ko:K00830">K00830</a>  AGXT; alanine-glyoxylate transaminase / serine-glyoxylate transaminase / serine-pyruvate transaminase [EC:2.6.1.44 2.6.1.45 2.6.1.51]
D      Contig3790; <a href="/dbget-bin/www_bget?ko:K00830">K00830</a>  AGXT; alanine-glyoxylate transaminase / serine-glyoxylate transaminase / serine-pyruvate transaminase [EC:2.6.1.44 2.6.1.45 2.6.1.51]
D      Contig2329; <a href="/dbget-bin/www_bget?ko:K00827">K00827</a>  AGXT2; alanine-glyoxylate transaminase / (R)-3-amino-2-methylpropionate-pyruvate transaminase [EC:2.6.1.44 2.6.1.40]
D      comp4810_c0_seq3; <a href="/dbget-bin/www_bget?ko:K00827">K00827</a>  AGXT2; alanine-glyoxylate transaminase / (R)-3-amino-2-methylpropionate-pyruvate transaminase [EC:2.6.1.44 2.6.1.40]
D      Contig847; <a href="/dbget-bin/www_bget?ko:K01940">K01940</a>  E6.3.4.5, argG; argininosuccinate synthase [EC:6.3.4.5]
D      Contig9053; <a href="/dbget-bin/www_bget?ko:K01755">K01755</a>  argH, ASL; argininosuccinate lyase [EC:4.3.2.1]
D      Contig2795; <a href="/dbget-bin/www_bget?ko:K01939">K01939</a>  E6.3.4.4, purA; adenylosuccinate synthase [EC:6.3.4.4]
D      Contig3812; <a href="/dbget-bin/www_bget?ko:K01756">K01756</a>  purB, ADSL; adenylosuccinate lyase [EC:4.3.2.2]
D      Contig3546; <a href="/dbget-bin/www_bget?ko:K13524">K13524</a>  ABAT; 4-aminobutyrate aminotransferase / (S)-3-amino-2-methylpropionate transaminase [EC:2.6.1.19 2.6.1.22]
D      Contig14645; <a href="/dbget-bin/www_bget?ko:K00139">K00139</a>  ALDH5A1; succinate-semialdehyde dehydrogenase [EC:1.2.1.24]
D      Contig811; <a href="/dbget-bin/www_bget?ko:K00264">K00264</a>  GLT1; glutamate synthase (NADPH/NADH) [EC:1.4.1.13 1.4.1.14]
D      Contig3640; <a href="/dbget-bin/www_bget?ko:K00264">K00264</a>  GLT1; glutamate synthase (NADPH/NADH) [EC:1.4.1.13 1.4.1.14]
D      Contig401; <a href="/dbget-bin/www_bget?ko:K00261">K00261</a>  GLUD1_2, gdhA; glutamate dehydrogenase (NAD(P)+) [EC:1.4.1.3]
D      Contig4586; <a href="/dbget-bin/www_bget?ko:K00261">K00261</a>  GLUD1_2, gdhA; glutamate dehydrogenase (NAD(P)+) [EC:1.4.1.3]
D      Contig4587; <a href="/dbget-bin/www_bget?ko:K00261">K00261</a>  GLUD1_2, gdhA; glutamate dehydrogenase (NAD(P)+) [EC:1.4.1.3]
D      Contig11628; <a href="/dbget-bin/www_bget?ko:K00294">K00294</a>  E1.5.1.12; 1-pyrroline-5-carboxylate dehydrogenase [EC:1.5.1.12]
D      Contig596; <a href="/dbget-bin/www_bget?ko:K01915">K01915</a>  glnA; glutamine synthetase [EC:6.3.1.2]
D      Contig5234; <a href="/dbget-bin/www_bget?ko:K01915">K01915</a>  glnA; glutamine synthetase [EC:6.3.1.2]
D      Contig12178; <a href="/dbget-bin/www_bget?ko:K01915">K01915</a>  glnA; glutamine synthetase [EC:6.3.1.2]
D      Locus_389_Transcript_1/2_Confidence_0.611_Length_2064; <a href="/dbget-bin/www_bget?ko:K01915">K01915</a>  glnA; glutamine synthetase [EC:6.3.1.2]
D      Contig4075; <a href="/dbget-bin/www_bget?ko:K11540">K11540</a>  CAD; carbamoyl-phosphate synthase / aspartate carbamoyltransferase / dihydroorotase [EC:6.3.5.5 2.1.3.2 3.5.2.3]
D      Contig5369; <a href="/dbget-bin/www_bget?ko:K01425">K01425</a>  glsA, GLS; glutaminase [EC:3.5.1.2]
D      Contig13492; <a href="/dbget-bin/www_bget?ko:K01425">K01425</a>  glsA, GLS; glutaminase [EC:3.5.1.2]
D      Contig2247; <a href="/dbget-bin/www_bget?ko:K00820">K00820</a>  E2.6.1.16, glmS; glucosamine--fructose-6-phosphate aminotransferase (isomerizing) [EC:2.6.1.16]
D      Contig5362; <a href="/dbget-bin/www_bget?ko:K00820">K00820</a>  E2.6.1.16, glmS; glucosamine--fructose-6-phosphate aminotransferase (isomerizing) [EC:2.6.1.16]
D      Contig5363; <a href="/dbget-bin/www_bget?ko:K00820">K00820</a>  E2.6.1.16, glmS; glucosamine--fructose-6-phosphate aminotransferase (isomerizing) [EC:2.6.1.16]
D      Contig12646; <a href="/dbget-bin/www_bget?ko:K00820">K00820</a>  E2.6.1.16, glmS; glucosamine--fructose-6-phosphate aminotransferase (isomerizing) [EC:2.6.1.16]
D      Locus_5793_Transcript_6/7_Confidence_0.577_Length_2362; <a href="/dbget-bin/www_bget?ko:K00820">K00820</a>  E2.6.1.16, glmS; glucosamine--fructose-6-phosphate aminotransferase (isomerizing) [EC:2.6.1.16]
D      Contig4160; <a href="/dbget-bin/www_bget?ko:K00764">K00764</a>  purF, PPAT; amidophosphoribosyltransferase [EC:2.4.2.14]
D      Contig13552; <a href="/dbget-bin/www_bget?ko:K00764">K00764</a>  purF, PPAT; amidophosphoribosyltransferase [EC:2.4.2.14]
C    00260 Glycine, serine and threonine metabolism [PATH:<a href="http://www.kegg.jp/kegg-bin/show_pathway?@ko00260/K01620/K00600/K01079/K00831/K00058/K15788/K01834/K00049/K00639/K15789/K00643/K00281/K00605/K00382/K00273/K00830/K00827/K00108/K14085/K00314/K00552/K01697/K01758/K01754">ko00260</a>]
D      Contig13269; <a href="/dbget-bin/www_bget?ko:K01620">K01620</a>  ltaE; threonine aldolase [EC:4.1.2.5]
D      Contig14406; <a href="/dbget-bin/www_bget?ko:K00600">K00600</a>  glyA, SHMT; glycine hydroxymethyltransferase [EC:2.1.2.1]
D      Contig577; <a href="/dbget-bin/www_bget?ko:K01079">K01079</a>  serB, PSPH; phosphoserine phosphatase [EC:3.1.3.3]
D      Contig5150; <a href="/dbget-bin/www_bget?ko:K00831">K00831</a>  serC, PSAT1; phosphoserine aminotransferase [EC:2.6.1.52]
D      Contig2034; <a href="/dbget-bin/www_bget?ko:K00058">K00058</a>  serA, PHGDH; D-3-phosphoglycerate dehydrogenase [EC:1.1.1.95]
D      Contig4706; <a href="/dbget-bin/www_bget?ko:K00058">K00058</a>  serA, PHGDH; D-3-phosphoglycerate dehydrogenase [EC:1.1.1.95]
D      Contig11479; <a href="/dbget-bin/www_bget?ko:K00058">K00058</a>  serA, PHGDH; D-3-phosphoglycerate dehydrogenase [EC:1.1.1.95]
D      Contig11480; <a href="/dbget-bin/www_bget?ko:K00058">K00058</a>  serA, PHGDH; D-3-phosphoglycerate dehydrogenase [EC:1.1.1.95]
D      Contig13095; <a href="/dbget-bin/www_bget?ko:K00058">K00058</a>  serA, PHGDH; D-3-phosphoglycerate dehydrogenase [EC:1.1.1.95]
D      Contig13096; <a href="/dbget-bin/www_bget?ko:K00058">K00058</a>  serA, PHGDH; D-3-phosphoglycerate dehydrogenase [EC:1.1.1.95]
D      Locus_1096_Transcript_5/6_Confidence_0.667_Length_2322; <a href="/dbget-bin/www_bget?ko:K00058">K00058</a>  serA, PHGDH; D-3-phosphoglycerate dehydrogenase [EC:1.1.1.95]
D      Contig8759; <a href="/dbget-bin/www_bget?ko:K15788">K15788</a>  GLYCTK; glycerate kinase [EC:2.7.1.31]
D      Contig1257; <a href="/dbget-bin/www_bget?ko:K01834">K01834</a>  PGAM, gpmA; 2,3-bisphosphoglycerate-dependent phosphoglycerate mutase [EC:5.4.2.1]
D      Contig12940; <a href="/dbget-bin/www_bget?ko:K01834">K01834</a>  PGAM, gpmA; 2,3-bisphosphoglycerate-dependent phosphoglycerate mutase [EC:5.4.2.1]
D      Locus_253_Transcript_30/36_Confidence_0.119_Length_3171; <a href="/dbget-bin/www_bget?ko:K01834">K01834</a>  PGAM, gpmA; 2,3-bisphosphoglycerate-dependent phosphoglycerate mutase [EC:5.4.2.1]
D      Contig6757; <a href="/dbget-bin/www_bget?ko:K00049">K00049</a>  GRHPR; glyoxylate/hydroxypyruvate reductase [EC:1.1.1.79 1.1.1.81]
D      Contig14879; <a href="/dbget-bin/www_bget?ko:K00639">K00639</a>  kbl, GCAT; glycine C-acetyltransferase [EC:2.3.1.29]
D      Contig8240; <a href="/dbget-bin/www_bget?ko:K15789">K15789</a>  TDH; threonine 3-dehydrogenase [EC:1.1.1.103]
D      Contig6233; <a href="/dbget-bin/www_bget?ko:K00643">K00643</a>  E2.3.1.37, ALAS; 5-aminolevulinate synthase [EC:2.3.1.37]
D      Contig2877; <a href="/dbget-bin/www_bget?ko:K00281">K00281</a>  GLDC, gcvP; glycine dehydrogenase [EC:1.4.4.2]
D      Contig3674; <a href="/dbget-bin/www_bget?ko:K00605">K00605</a>  gcvT, AMT; aminomethyltransferase [EC:2.1.2.10]
D      Contig4973; <a href="/dbget-bin/www_bget?ko:K00382">K00382</a>  DLD, lpd, pdhD; dihydrolipoamide dehydrogenase [EC:1.8.1.4]
D      Contig2552; <a href="/dbget-bin/www_bget?ko:K00273">K00273</a>  E1.4.3.3, DAO; D-amino-acid oxidase [EC:1.4.3.3]
D      Contig3789; <a href="/dbget-bin/www_bget?ko:K00830">K00830</a>  AGXT; alanine-glyoxylate transaminase / serine-glyoxylate transaminase / serine-pyruvate transaminase [EC:2.6.1.44 2.6.1.45 2.6.1.51]
D      Contig3790; <a href="/dbget-bin/www_bget?ko:K00830">K00830</a>  AGXT; alanine-glyoxylate transaminase / serine-glyoxylate transaminase / serine-pyruvate transaminase [EC:2.6.1.44 2.6.1.45 2.6.1.51]
D      Contig2329; <a href="/dbget-bin/www_bget?ko:K00827">K00827</a>  AGXT2; alanine-glyoxylate transaminase / (R)-3-amino-2-methylpropionate-pyruvate transaminase [EC:2.6.1.44 2.6.1.40]
D      comp4810_c0_seq3; <a href="/dbget-bin/www_bget?ko:K00827">K00827</a>  AGXT2; alanine-glyoxylate transaminase / (R)-3-amino-2-methylpropionate-pyruvate transaminase [EC:2.6.1.44 2.6.1.40]
D      Contig5439; <a href="/dbget-bin/www_bget?ko:K00108">K00108</a>  E1.1.99.1, betA, CHDH; choline dehydrogenase [EC:1.1.99.1]
D      Contig13726; <a href="/dbget-bin/www_bget?ko:K00108">K00108</a>  E1.1.99.1, betA, CHDH; choline dehydrogenase [EC:1.1.99.1]
D      Contig14633; <a href="/dbget-bin/www_bget?ko:K00108">K00108</a>  E1.1.99.1, betA, CHDH; choline dehydrogenase [EC:1.1.99.1]
D      Contig10978; <a href="/dbget-bin/www_bget?ko:K14085">K14085</a>  ALDH7A1; aldehyde dehydrogenase family 7 member A1 [EC:1.2.1.31 1.2.1.8 1.2.1.3]
D      comp4002_c0_seq1; <a href="/dbget-bin/www_bget?ko:K14085">K14085</a>  ALDH7A1; aldehyde dehydrogenase family 7 member A1 [EC:1.2.1.31 1.2.1.8 1.2.1.3]
D      Contig272; <a href="/dbget-bin/www_bget?ko:K00314">K00314</a>  SARDH; sarcosine dehydrogenase [EC:1.5.8.3]
D      Contig1700; <a href="/dbget-bin/www_bget?ko:K00552">K00552</a>  GNMT; glycine N-methyltransferase [EC:2.1.1.20]
D      Contig5748; <a href="/dbget-bin/www_bget?ko:K01697">K01697</a>  E4.2.1.22, CBS; cystathionine beta-synthase [EC:4.2.1.22]
D      Contig4013; <a href="/dbget-bin/www_bget?ko:K01758">K01758</a>  E4.4.1.1; cystathionine gamma-lyase [EC:4.4.1.1]
D      Contig15301; <a href="/dbget-bin/www_bget?ko:K01754">K01754</a>  E4.3.1.19, ilvA, tdcB; threonine dehydratase [EC:4.3.1.19]
D      Contig15302; <a href="/dbget-bin/www_bget?ko:K01754">K01754</a>  E4.3.1.19, ilvA, tdcB; threonine dehydratase [EC:4.3.1.19]
C    00270 Cysteine and methionine metabolism [PATH:<a href="http://www.kegg.jp/kegg-bin/show_pathway?@ko00270/K01758/K01697/K00547/K00789/K01611/K00797/K00802/K00772/K08963/K08964/K09880/K08967/K00815/K01251/K00456/K14454/K14455/K01011/K00016">ko00270</a>]
D      Contig4013; <a href="/dbget-bin/www_bget?ko:K01758">K01758</a>  E4.4.1.1; cystathionine gamma-lyase [EC:4.4.1.1]
D      Contig5748; <a href="/dbget-bin/www_bget?ko:K01697">K01697</a>  E4.2.1.22, CBS; cystathionine beta-synthase [EC:4.2.1.22]
D      Contig14794; <a href="/dbget-bin/www_bget?ko:K00547">K00547</a>  mmuM; homocysteine S-methyltransferase [EC:2.1.1.10]
D      Contig5563; <a href="/dbget-bin/www_bget?ko:K00789">K00789</a>  metK; S-adenosylmethionine synthetase [EC:2.5.1.6]
D      Contig12207; <a href="/dbget-bin/www_bget?ko:K00789">K00789</a>  metK; S-adenosylmethionine synthetase [EC:2.5.1.6]
D      Contig12208; <a href="/dbget-bin/www_bget?ko:K00789">K00789</a>  metK; S-adenosylmethionine synthetase [EC:2.5.1.6]
D      Contig3408; <a href="/dbget-bin/www_bget?ko:K01611">K01611</a>  speD, AMD1; S-adenosylmethionine decarboxylase [EC:4.1.1.50]
D      Contig11091; <a href="/dbget-bin/www_bget?ko:K00797">K00797</a>  speE, SRM; spermidine synthase [EC:2.5.1.16]
D      Contig696; <a href="/dbget-bin/www_bget?ko:K00802">K00802</a>  SMS; spermine synthase [EC:2.5.1.22]
D      Contig15095; <a href="/dbget-bin/www_bget?ko:K00772">K00772</a>  E2.4.2.28, mtaP; 5'-methylthioadenosine phosphorylase [EC:2.4.2.28]
D      Contig10683; <a href="/dbget-bin/www_bget?ko:K08963">K08963</a>  mtnA; methylthioribose-1-phosphate isomerase [EC:5.3.1.23]
D      Contig12526; <a href="/dbget-bin/www_bget?ko:K08963">K08963</a>  mtnA; methylthioribose-1-phosphate isomerase [EC:5.3.1.23]
D      Contig10988; <a href="/dbget-bin/www_bget?ko:K08964">K08964</a>  mtnB; methylthioribulose-1-phosphate dehydratase [EC:4.2.1.109]
D      Contig1264; <a href="/dbget-bin/www_bget?ko:K09880">K09880</a>  mtnC, ENOPH1; enolase-phosphatase E1 [EC:3.1.3.77]
D      Contig7206; <a href="/dbget-bin/www_bget?ko:K09880">K09880</a>  mtnC, ENOPH1; enolase-phosphatase E1 [EC:3.1.3.77]
D      Contig899; <a href="/dbget-bin/www_bget?ko:K08967">K08967</a>  mtnD, mtnZ, ADI1; 1,2-dihydroxy-3-keto-5-methylthiopentene dioxygenase [EC:1.13.11.53 1.13.11.54]
D      Contig6058; <a href="/dbget-bin/www_bget?ko:K00815">K00815</a>  TAT; tyrosine aminotransferase [EC:2.6.1.5]
D      Contig3670; <a href="/dbget-bin/www_bget?ko:K01251">K01251</a>  E3.3.1.1, ahcY; adenosylhomocysteinase [EC:3.3.1.1]
D      Contig6081; <a href="/dbget-bin/www_bget?ko:K01251">K01251</a>  E3.3.1.1, ahcY; adenosylhomocysteinase [EC:3.3.1.1]
D      Contig10484; <a href="/dbget-bin/www_bget?ko:K00456">K00456</a>  CDO1; cysteine dioxygenase [EC:1.13.11.20]
D      Contig1760; <a href="/dbget-bin/www_bget?ko:K14454">K14454</a>  GOT1; aspartate aminotransferase, cytoplasmic [EC:2.6.1.1]
D      Contig14998; <a href="/dbget-bin/www_bget?ko:K14455">K14455</a>  GOT2; aspartate aminotransferase, mitochondrial [EC:2.6.1.1]
D      Contig15475; <a href="/dbget-bin/www_bget?ko:K01011">K01011</a>  TST, MPST, sseA; thiosulfate/3-mercaptopyruvate sulfurtransferase [EC:2.8.1.1 2.8.1.2]
D      Contig3157; <a href="/dbget-bin/www_bget?ko:K00016">K00016</a>  LDH, ldh; L-lactate dehydrogenase [EC:1.1.1.27]
C    00280 Valine, leucine and isoleucine degradation [PATH:<a href="http://www.kegg.jp/kegg-bin/show_pathway?@ko00280/K00826/K00166/K00167/K09699/K00382/K00248/K00249/K00253/K09478/K07515/K07511/K08683/K07508/K07509/K05605/K00020/K00140/K00128/K14085/K13524/K01968/K01969/K05607/K01640/K01027/K00626/K01641">ko00280</a>]
D      Contig3719; <a href="/dbget-bin/www_bget?ko:K00826">K00826</a>  E2.6.1.42, ilvE; branched-chain amino acid aminotransferase [EC:2.6.1.42]
D      Contig7300; <a href="/dbget-bin/www_bget?ko:K00166">K00166</a>  E1.2.4.4A, bkdA1; 2-oxoisovalerate dehydrogenase E1 component, alpha subunit [EC:1.2.4.4]
D      comp57503_c0_seq1; <a href="/dbget-bin/www_bget?ko:K00167">K00167</a>  E1.2.4.4B, bkdA2; 2-oxoisovalerate dehydrogenase E1 component, beta subunit [EC:1.2.4.4]
D      Contig9927; <a href="/dbget-bin/www_bget?ko:K09699">K09699</a>  E2.3.1.168, bkdB; 2-oxoisovalerate dehydrogenase E2 component (dihydrolipoyl transacylase) [EC:2.3.1.168]
D      comp37793_c0_seq1; <a href="/dbget-bin/www_bget?ko:K09699">K09699</a>  E2.3.1.168, bkdB; 2-oxoisovalerate dehydrogenase E2 component (dihydrolipoyl transacylase) [EC:2.3.1.168]
D      Contig4973; <a href="/dbget-bin/www_bget?ko:K00382">K00382</a>  DLD, lpd, pdhD; dihydrolipoamide dehydrogenase [EC:1.8.1.4]
D      Contig10605; <a href="/dbget-bin/www_bget?ko:K00248">K00248</a>  ACADS, bcd; butyryl-CoA dehydrogenase [EC:1.3.8.1]
D      comp7822_c0_seq2; <a href="/dbget-bin/www_bget?ko:K00248">K00248</a>  ACADS, bcd; butyryl-CoA dehydrogenase [EC:1.3.8.1]
D      Contig10159; <a href="/dbget-bin/www_bget?ko:K00249">K00249</a>  ACADM, acd; acyl-CoA dehydrogenase [EC:1.3.8.7]
D      Contig504; <a href="/dbget-bin/www_bget?ko:K00253">K00253</a>  IVD, ivd; isovaleryl-CoA dehydrogenase [EC:1.3.8.4]
D      Contig1815; <a href="/dbget-bin/www_bget?ko:K09478">K09478</a>  ACADSB; short/branched chain acyl-CoA dehydrogenase [EC:1.3.99.12]
D      Contig5617; <a href="/dbget-bin/www_bget?ko:K07515">K07515</a>  HADHA; enoyl-CoA hydratase / long-chain 3-hydroxyacyl-CoA dehydrogenase [EC:4.2.1.17 1.1.1.211]
D      Contig14241; <a href="/dbget-bin/www_bget?ko:K07511">K07511</a>  ECHS1; enoyl-CoA hydratase [EC:4.2.1.17]
D      Contig10758; <a href="/dbget-bin/www_bget?ko:K08683">K08683</a>  HSD17B10; 3-hydroxyacyl-CoA dehydrogenase / 3-hydroxy-2-methylbutyryl-CoA dehydrogenase [EC:1.1.1.35 1.1.1.178]
D      Contig5021; <a href="/dbget-bin/www_bget?ko:K07508">K07508</a>  ACAA2; acetyl-CoA acyltransferase 2 [EC:2.3.1.16]
D      Contig10239; <a href="/dbget-bin/www_bget?ko:K07509">K07509</a>  HADHB; acetyl-CoA acyltransferase [EC:2.3.1.16]
D      Contig3124; <a href="/dbget-bin/www_bget?ko:K05605">K05605</a>  HIBCH; 3-hydroxyisobutyryl-CoA hydrolase [EC:3.1.2.4]
D      Contig5248; <a href="/dbget-bin/www_bget?ko:K00020">K00020</a>  E1.1.1.31, mmsB; 3-hydroxyisobutyrate dehydrogenase [EC:1.1.1.31]
D      Contig13963; <a href="/dbget-bin/www_bget?ko:K00020">K00020</a>  E1.1.1.31, mmsB; 3-hydroxyisobutyrate dehydrogenase [EC:1.1.1.31]
D      Contig3183; <a href="/dbget-bin/www_bget?ko:K00140">K00140</a>  mmsA, iolA, ALDH6A1; malonate-semialdehyde dehydrogenase (acetylating) / methylmalonate-semialdehyde dehydrogenase [EC:1.2.1.18 1.2.1.27]
D      Contig3216; <a href="/dbget-bin/www_bget?ko:K00128">K00128</a>  E1.2.1.3; aldehyde dehydrogenase (NAD+) [EC:1.2.1.3]
D      Contig4103; <a href="/dbget-bin/www_bget?ko:K00128">K00128</a>  E1.2.1.3; aldehyde dehydrogenase (NAD+) [EC:1.2.1.3]
D      Contig4987; <a href="/dbget-bin/www_bget?ko:K00128">K00128</a>  E1.2.1.3; aldehyde dehydrogenase (NAD+) [EC:1.2.1.3]
D      Contig15056; <a href="/dbget-bin/www_bget?ko:K00128">K00128</a>  E1.2.1.3; aldehyde dehydrogenase (NAD+) [EC:1.2.1.3]
D      comp8664_c0_seq1; <a href="/dbget-bin/www_bget?ko:K00128">K00128</a>  E1.2.1.3; aldehyde dehydrogenase (NAD+) [EC:1.2.1.3]
D      Contig10978; <a href="/dbget-bin/www_bget?ko:K14085">K14085</a>  ALDH7A1; aldehyde dehydrogenase family 7 member A1 [EC:1.2.1.31 1.2.1.8 1.2.1.3]
D      comp4002_c0_seq1; <a href="/dbget-bin/www_bget?ko:K14085">K14085</a>  ALDH7A1; aldehyde dehydrogenase family 7 member A1 [EC:1.2.1.31 1.2.1.8 1.2.1.3]
D      Contig3546; <a href="/dbget-bin/www_bget?ko:K13524">K13524</a>  ABAT; 4-aminobutyrate aminotransferase / (S)-3-amino-2-methylpropionate transaminase [EC:2.6.1.19 2.6.1.22]
D      Contig2474; <a href="/dbget-bin/www_bget?ko:K01968">K01968</a>  E6.4.1.4A; 3-methylcrotonyl-CoA carboxylase alpha subunit [EC:6.4.1.4]
D      Contig6896; <a href="/dbget-bin/www_bget?ko:K01969">K01969</a>  E6.4.1.4B; 3-methylcrotonyl-CoA carboxylase beta subunit [EC:6.4.1.4]
D      Contig1883; <a href="/dbget-bin/www_bget?ko:K05607">K05607</a>  AUH; methylglutaconyl-CoA hydratase [EC:4.2.1.18]
D      Contig14151; <a href="/dbget-bin/www_bget?ko:K01640">K01640</a>  E4.1.3.4, HMGCL, hmgL; hydroxymethylglutaryl-CoA lyase [EC:4.1.3.4]
D      Contig3051; <a href="/dbget-bin/www_bget?ko:K01027">K01027</a>  OXCT; 3-oxoacid CoA-transferase [EC:2.8.3.5]
D      Contig4577; <a href="/dbget-bin/www_bget?ko:K00626">K00626</a>  E2.3.1.9, atoB; acetyl-CoA C-acetyltransferase [EC:2.3.1.9]
D      Contig6175; <a href="/dbget-bin/www_bget?ko:K00626">K00626</a>  E2.3.1.9, atoB; acetyl-CoA C-acetyltransferase [EC:2.3.1.9]
D      Contig3756; <a href="/dbget-bin/www_bget?ko:K01641">K01641</a>  E2.3.3.10; hydroxymethylglutaryl-CoA synthase [EC:2.3.3.10]
D      Locus_1902_Transcript_1/2_Confidence_0.429_Length_1782; <a href="/dbget-bin/www_bget?ko:K01641">K01641</a>  E2.3.3.10; hydroxymethylglutaryl-CoA synthase [EC:2.3.3.10]
C    00290 Valine, leucine and isoleucine biosynthesis [PATH:<a href="http://www.kegg.jp/kegg-bin/show_pathway?@ko00290/K01754/K00826">ko00290</a>]
D      Contig15301; <a href="/dbget-bin/www_bget?ko:K01754">K01754</a>  E4.3.1.19, ilvA, tdcB; threonine dehydratase [EC:4.3.1.19]
D      Contig15302; <a href="/dbget-bin/www_bget?ko:K01754">K01754</a>  E4.3.1.19, ilvA, tdcB; threonine dehydratase [EC:4.3.1.19]
D      Contig3719; <a href="/dbget-bin/www_bget?ko:K00826">K00826</a>  E2.6.1.42, ilvE; branched-chain amino acid aminotransferase [EC:2.6.1.42]
C    00300 Lysine biosynthesis [PATH:<a href="http://www.kegg.jp/kegg-bin/show_pathway?@ko00300/K01681/K14085">ko00300</a>]
D      Contig3171; <a href="/dbget-bin/www_bget?ko:K01681">K01681</a>  ACO, acnA; aconitate hydratase 1 / homoaconitase [EC:4.2.1.3 4.2.1.-]
D      Contig4022; <a href="/dbget-bin/www_bget?ko:K01681">K01681</a>  ACO, acnA; aconitate hydratase 1 / homoaconitase [EC:4.2.1.3 4.2.1.-]
D      Contig10978; <a href="/dbget-bin/www_bget?ko:K14085">K14085</a>  ALDH7A1; aldehyde dehydrogenase family 7 member A1 [EC:1.2.1.31 1.2.1.8 1.2.1.3]
D      comp4002_c0_seq1; <a href="/dbget-bin/www_bget?ko:K14085">K14085</a>  ALDH7A1; aldehyde dehydrogenase family 7 member A1 [EC:1.2.1.31 1.2.1.8 1.2.1.3]
C    00310 Lysine degradation [PATH:<a href="http://www.kegg.jp/kegg-bin/show_pathway?@ko00310/K14157/K14085/K00164/K00658/K00252/K07515/K07511/K00626/K06101/K11427/K11420/K11425/K11422/K11428/K11421/K11433/K11419/K11429/K09186/K09188/K00128/K00471/K13647/K11703">ko00310</a>]
D      Contig4856; <a href="/dbget-bin/www_bget?ko:K14157">K14157</a>  AASS; alpha-aminoadipic semialdehyde synthase [EC:1.5.1.8 1.5.1.9]
D      Contig11569; <a href="/dbget-bin/www_bget?ko:K14157">K14157</a>  AASS; alpha-aminoadipic semialdehyde synthase [EC:1.5.1.8 1.5.1.9]
D      comp8521_c0_seq3; <a href="/dbget-bin/www_bget?ko:K14157">K14157</a>  AASS; alpha-aminoadipic semialdehyde synthase [EC:1.5.1.8 1.5.1.9]
D      Contig10978; <a href="/dbget-bin/www_bget?ko:K14085">K14085</a>  ALDH7A1; aldehyde dehydrogenase family 7 member A1 [EC:1.2.1.31 1.2.1.8 1.2.1.3]
D      comp4002_c0_seq1; <a href="/dbget-bin/www_bget?ko:K14085">K14085</a>  ALDH7A1; aldehyde dehydrogenase family 7 member A1 [EC:1.2.1.31 1.2.1.8 1.2.1.3]
D      Contig11365; <a href="/dbget-bin/www_bget?ko:K00164">K00164</a>  OGDH, sucA; 2-oxoglutarate dehydrogenase E1 component [EC:1.2.4.2]
D      Contig12104; <a href="/dbget-bin/www_bget?ko:K00164">K00164</a>  OGDH, sucA; 2-oxoglutarate dehydrogenase E1 component [EC:1.2.4.2]
D      Contig12106; <a href="/dbget-bin/www_bget?ko:K00164">K00164</a>  OGDH, sucA; 2-oxoglutarate dehydrogenase E1 component [EC:1.2.4.2]
D      Contig12107; <a href="/dbget-bin/www_bget?ko:K00164">K00164</a>  OGDH, sucA; 2-oxoglutarate dehydrogenase E1 component [EC:1.2.4.2]
D      Contig14728; <a href="/dbget-bin/www_bget?ko:K00658">K00658</a>  DLST, sucB; 2-oxoglutarate dehydrogenase E2 component (dihydrolipoamide succinyltransferase) [EC:2.3.1.61]
D      Contig3073; <a href="/dbget-bin/www_bget?ko:K00252">K00252</a>  GCDH, gcdH; glutaryl-CoA dehydrogenase [EC:1.3.8.6]
D      Contig5617; <a href="/dbget-bin/www_bget?ko:K07515">K07515</a>  HADHA; enoyl-CoA hydratase / long-chain 3-hydroxyacyl-CoA dehydrogenase [EC:4.2.1.17 1.1.1.211]
D      Contig14241; <a href="/dbget-bin/www_bget?ko:K07511">K07511</a>  ECHS1; enoyl-CoA hydratase [EC:4.2.1.17]
D      Contig4577; <a href="/dbget-bin/www_bget?ko:K00626">K00626</a>  E2.3.1.9, atoB; acetyl-CoA C-acetyltransferase [EC:2.3.1.9]
D      Contig6175; <a href="/dbget-bin/www_bget?ko:K00626">K00626</a>  E2.3.1.9, atoB; acetyl-CoA C-acetyltransferase [EC:2.3.1.9]
D      Contig13753; <a href="/dbget-bin/www_bget?ko:K06101">K06101</a>  ASH1L; histone-lysine N-methyltransferase ASH1L [EC:2.1.1.43]
D      comp2946_c0_seq2; <a href="/dbget-bin/www_bget?ko:K06101">K06101</a>  ASH1L; histone-lysine N-methyltransferase ASH1L [EC:2.1.1.43]
D      Contig12032; <a href="/dbget-bin/www_bget?ko:K11427">K11427</a>  DOT1L, DOT1; histone-lysine N-methyltransferase, H3 lysine-79 specific [EC:2.1.1.43]
D      Contig13674; <a href="/dbget-bin/www_bget?ko:K11420">K11420</a>  EHMT; euchromatic histone-lysine N-methyltransferase [EC:2.1.1.43]
D      Contig7001; <a href="/dbget-bin/www_bget?ko:K11425">K11425</a>  WHSC1L1, NSD3; histone-lysine N-methyltransferase NSD3 [EC:2.1.1.43]
D      Contig14967; <a href="/dbget-bin/www_bget?ko:K11422">K11422</a>  SETD1, SET1; histone-lysine N-methyltransferase SETD1 [EC:2.1.1.43]
D      Contig3751; <a href="/dbget-bin/www_bget?ko:K11428">K11428</a>  SETD8; histone-lysine N-methyltransferase SETD8 [EC:2.1.1.43]
D      Contig363; <a href="/dbget-bin/www_bget?ko:K11421">K11421</a>  SETDB; histone-lysine N-methyltransferase SETDB [EC:2.1.1.43]
D      Contig9518; <a href="/dbget-bin/www_bget?ko:K11433">K11433</a>  SETMAR; histone-lysine N-methyltransferase SETMAR [EC:2.1.1.43]
D      comp93356_c0_seq1; <a href="/dbget-bin/www_bget?ko:K11433">K11433</a>  SETMAR; histone-lysine N-methyltransferase SETMAR [EC:2.1.1.43]
D      comp96306_c0_seq1; <a href="/dbget-bin/www_bget?ko:K11419">K11419</a>  SUV39H, CLR4; histone-lysine N-methyltransferase SUV39H [EC:2.1.1.43]
D      Contig2703; <a href="/dbget-bin/www_bget?ko:K11429">K11429</a>  SUV420H; histone-lysine N-methyltransferase SUV420H [EC:2.1.1.43]
D      Contig10207; <a href="/dbget-bin/www_bget?ko:K11429">K11429</a>  SUV420H; histone-lysine N-methyltransferase SUV420H [EC:2.1.1.43]
D      Contig12192; <a href="/dbget-bin/www_bget?ko:K11429">K11429</a>  SUV420H; histone-lysine N-methyltransferase SUV420H [EC:2.1.1.43]
D      Contig1966; <a href="/dbget-bin/www_bget?ko:K09186">K09186</a>  MLL1; histone-lysine N-methyltransferase MLL1 [EC:2.1.1.43]
D      Contig6682; <a href="/dbget-bin/www_bget?ko:K09186">K09186</a>  MLL1; histone-lysine N-methyltransferase MLL1 [EC:2.1.1.43]
D      Contig14190; <a href="/dbget-bin/www_bget?ko:K09186">K09186</a>  MLL1; histone-lysine N-methyltransferase MLL1 [EC:2.1.1.43]
D      Contig445; <a href="/dbget-bin/www_bget?ko:K09188">K09188</a>  MLL3; histone-lysine N-methyltransferase MLL3 [EC:2.1.1.43]
D      Contig3216; <a href="/dbget-bin/www_bget?ko:K00128">K00128</a>  E1.2.1.3; aldehyde dehydrogenase (NAD+) [EC:1.2.1.3]
D      Contig4103; <a href="/dbget-bin/www_bget?ko:K00128">K00128</a>  E1.2.1.3; aldehyde dehydrogenase (NAD+) [EC:1.2.1.3]
D      Contig4987; <a href="/dbget-bin/www_bget?ko:K00128">K00128</a>  E1.2.1.3; aldehyde dehydrogenase (NAD+) [EC:1.2.1.3]
D      Contig15056; <a href="/dbget-bin/www_bget?ko:K00128">K00128</a>  E1.2.1.3; aldehyde dehydrogenase (NAD+) [EC:1.2.1.3]
D      comp8664_c0_seq1; <a href="/dbget-bin/www_bget?ko:K00128">K00128</a>  E1.2.1.3; aldehyde dehydrogenase (NAD+) [EC:1.2.1.3]
D      Contig3809; <a href="/dbget-bin/www_bget?ko:K00471">K00471</a>  E1.14.11.1; gamma-butyrobetaine dioxygenase [EC:1.14.11.1]
D      Contig13957; <a href="/dbget-bin/www_bget?ko:K13647">K13647</a>  PLODN; procollagen-lysine,2-oxoglutarate 5-dioxygenase, invertebrate [EC:1.14.11.4]
D      Contig2740; <a href="/dbget-bin/www_bget?ko:K11703">K11703</a>  GLT25D; collagen beta-1,O-galactosyltransferase [EC:2.4.1.50]
C    00330 Arginine and proline metabolism [PATH:<a href="http://www.kegg.jp/kegg-bin/show_pathway?@ko00330/K00933/K01473/K01585/K01581/K00797/K00802/K01611/K00128/K14085/K08660/K00934/K00819/K00286/K00318/K00294/K12657/K11142/K00472/K14454/K14455/K00273/K01940/K01755/K01476/K01425/K01915/K00261/K14677">ko00330</a>]
D      Contig2818; <a href="/dbget-bin/www_bget?ko:K00933">K00933</a>  E2.7.3.2; creatine kinase [EC:2.7.3.2]
D      Contig8026; <a href="/dbget-bin/www_bget?ko:K01473">K01473</a>  hyuA; N-methylhydantoinase A [EC:3.5.2.14]
D      Contig5929; <a href="/dbget-bin/www_bget?ko:K01585">K01585</a>  E4.1.1.19S, speA; arginine decarboxylase [EC:4.1.1.19]
D      comp3107_c0_seq1; <a href="/dbget-bin/www_bget?ko:K01581">K01581</a>  E4.1.1.17, ODC1, speC, speF; ornithine decarboxylase [EC:4.1.1.17]
D      Contig11091; <a href="/dbget-bin/www_bget?ko:K00797">K00797</a>  speE, SRM; spermidine synthase [EC:2.5.1.16]
D      Contig696; <a href="/dbget-bin/www_bget?ko:K00802">K00802</a>  SMS; spermine synthase [EC:2.5.1.22]
D      Contig3408; <a href="/dbget-bin/www_bget?ko:K01611">K01611</a>  speD, AMD1; S-adenosylmethionine decarboxylase [EC:4.1.1.50]
D      Contig3216; <a href="/dbget-bin/www_bget?ko:K00128">K00128</a>  E1.2.1.3; aldehyde dehydrogenase (NAD+) [EC:1.2.1.3]
D      Contig4103; <a href="/dbget-bin/www_bget?ko:K00128">K00128</a>  E1.2.1.3; aldehyde dehydrogenase (NAD+) [EC:1.2.1.3]
D      Contig4987; <a href="/dbget-bin/www_bget?ko:K00128">K00128</a>  E1.2.1.3; aldehyde dehydrogenase (NAD+) [EC:1.2.1.3]
D      Contig15056; <a href="/dbget-bin/www_bget?ko:K00128">K00128</a>  E1.2.1.3; aldehyde dehydrogenase (NAD+) [EC:1.2.1.3]
D      comp8664_c0_seq1; <a href="/dbget-bin/www_bget?ko:K00128">K00128</a>  E1.2.1.3; aldehyde dehydrogenase (NAD+) [EC:1.2.1.3]
D      Contig10978; <a href="/dbget-bin/www_bget?ko:K14085">K14085</a>  ALDH7A1; aldehyde dehydrogenase family 7 member A1 [EC:1.2.1.31 1.2.1.8 1.2.1.3]
D      comp4002_c0_seq1; <a href="/dbget-bin/www_bget?ko:K14085">K14085</a>  ALDH7A1; aldehyde dehydrogenase family 7 member A1 [EC:1.2.1.31 1.2.1.8 1.2.1.3]
D      Contig5222; <a href="/dbget-bin/www_bget?ko:K08660">K08660</a>  CNDP2; cytosolic nonspecific dipeptidase [EC:3.4.13.18]
D      Contig9080; <a href="/dbget-bin/www_bget?ko:K00934">K00934</a>  E2.7.3.3; arginine kinase [EC:2.7.3.3]
D      Contig14853; <a href="/dbget-bin/www_bget?ko:K00819">K00819</a>  E2.6.1.13, rocD; ornithine--oxo-acid transaminase [EC:2.6.1.13]
D      Contig2043; <a href="/dbget-bin/www_bget?ko:K00286">K00286</a>  E1.5.1.2, proC; pyrroline-5-carboxylate reductase [EC:1.5.1.2]
D      Contig3023; <a href="/dbget-bin/www_bget?ko:K00286">K00286</a>  E1.5.1.2, proC; pyrroline-5-carboxylate reductase [EC:1.5.1.2]
D      Contig5028; <a href="/dbget-bin/www_bget?ko:K00318">K00318</a>  E1.5.99.8; proline dehydrogenase [EC:1.5.99.8]
D      comp8707_c1_seq3; <a href="/dbget-bin/www_bget?ko:K00318">K00318</a>  E1.5.99.8; proline dehydrogenase [EC:1.5.99.8]
D      Contig11628; <a href="/dbget-bin/www_bget?ko:K00294">K00294</a>  E1.5.1.12; 1-pyrroline-5-carboxylate dehydrogenase [EC:1.5.1.12]
D      Contig4559; <a href="/dbget-bin/www_bget?ko:K12657">K12657</a>  ALDH18A1, P5CS; delta-1-pyrroline-5-carboxylate synthetase [EC:2.7.2.11 1.2.1.41]
D      Contig7061; <a href="/dbget-bin/www_bget?ko:K11142">K11142</a>  LAP3; cytosol aminopeptidase [EC:3.4.11.1 3.4.11.5]
D      Contig13537; <a href="/dbget-bin/www_bget?ko:K11142">K11142</a>  LAP3; cytosol aminopeptidase [EC:3.4.11.1 3.4.11.5]
D      Contig4158; <a href="/dbget-bin/www_bget?ko:K00472">K00472</a>  E1.14.11.2; prolyl 4-hydroxylase [EC:1.14.11.2]
D      Contig1760; <a href="/dbget-bin/www_bget?ko:K14454">K14454</a>  GOT1; aspartate aminotransferase, cytoplasmic [EC:2.6.1.1]
D      Contig14998; <a href="/dbget-bin/www_bget?ko:K14455">K14455</a>  GOT2; aspartate aminotransferase, mitochondrial [EC:2.6.1.1]
D      Contig2552; <a href="/dbget-bin/www_bget?ko:K00273">K00273</a>  E1.4.3.3, DAO; D-amino-acid oxidase [EC:1.4.3.3]
D      Contig847; <a href="/dbget-bin/www_bget?ko:K01940">K01940</a>  E6.3.4.5, argG; argininosuccinate synthase [EC:6.3.4.5]
D      Contig9053; <a href="/dbget-bin/www_bget?ko:K01755">K01755</a>  argH, ASL; argininosuccinate lyase [EC:4.3.2.1]
D      Contig15021; <a href="/dbget-bin/www_bget?ko:K01476">K01476</a>  E3.5.3.1, rocF, arg; arginase [EC:3.5.3.1]
D      Contig5369; <a href="/dbget-bin/www_bget?ko:K01425">K01425</a>  glsA, GLS; glutaminase [EC:3.5.1.2]
D      Contig13492; <a href="/dbget-bin/www_bget?ko:K01425">K01425</a>  glsA, GLS; glutaminase [EC:3.5.1.2]
D      Contig596; <a href="/dbget-bin/www_bget?ko:K01915">K01915</a>  glnA; glutamine synthetase [EC:6.3.1.2]
D      Contig5234; <a href="/dbget-bin/www_bget?ko:K01915">K01915</a>  glnA; glutamine synthetase [EC:6.3.1.2]
D      Contig12178; <a href="/dbget-bin/www_bget?ko:K01915">K01915</a>  glnA; glutamine synthetase [EC:6.3.1.2]
D      Locus_389_Transcript_1/2_Confidence_0.611_Length_2064; <a href="/dbget-bin/www_bget?ko:K01915">K01915</a>  glnA; glutamine synthetase [EC:6.3.1.2]
D      Contig401; <a href="/dbget-bin/www_bget?ko:K00261">K00261</a>  GLUD1_2, gdhA; glutamate dehydrogenase (NAD(P)+) [EC:1.4.1.3]
D      Contig4586; <a href="/dbget-bin/www_bget?ko:K00261">K00261</a>  GLUD1_2, gdhA; glutamate dehydrogenase (NAD(P)+) [EC:1.4.1.3]
D      Contig4587; <a href="/dbget-bin/www_bget?ko:K00261">K00261</a>  GLUD1_2, gdhA; glutamate dehydrogenase (NAD(P)+) [EC:1.4.1.3]
D      Contig4243; <a href="/dbget-bin/www_bget?ko:K14677">K14677</a>  ACY1; aminoacylase [EC:3.5.1.14]
D      Contig7543; <a href="/dbget-bin/www_bget?ko:K14677">K14677</a>  ACY1; aminoacylase [EC:3.5.1.14]
C    00340 Histidine metabolism [PATH:<a href="http://www.kegg.jp/kegg-bin/show_pathway?@ko00340/K01593/K00128/K14085/K00129/K08660/K00599">ko00340</a>]
D      Contig9135; <a href="/dbget-bin/www_bget?ko:K01593">K01593</a>  DDC; aromatic-L-amino-acid decarboxylase [EC:4.1.1.28]
D      Contig10371; <a href="/dbget-bin/www_bget?ko:K01593">K01593</a>  DDC; aromatic-L-amino-acid decarboxylase [EC:4.1.1.28]
D      Contig3216; <a href="/dbget-bin/www_bget?ko:K00128">K00128</a>  E1.2.1.3; aldehyde dehydrogenase (NAD+) [EC:1.2.1.3]
D      Contig4103; <a href="/dbget-bin/www_bget?ko:K00128">K00128</a>  E1.2.1.3; aldehyde dehydrogenase (NAD+) [EC:1.2.1.3]
D      Contig4987; <a href="/dbget-bin/www_bget?ko:K00128">K00128</a>  E1.2.1.3; aldehyde dehydrogenase (NAD+) [EC:1.2.1.3]
D      Contig15056; <a href="/dbget-bin/www_bget?ko:K00128">K00128</a>  E1.2.1.3; aldehyde dehydrogenase (NAD+) [EC:1.2.1.3]
D      comp8664_c0_seq1; <a href="/dbget-bin/www_bget?ko:K00128">K00128</a>  E1.2.1.3; aldehyde dehydrogenase (NAD+) [EC:1.2.1.3]
D      Contig10978; <a href="/dbget-bin/www_bget?ko:K14085">K14085</a>  ALDH7A1; aldehyde dehydrogenase family 7 member A1 [EC:1.2.1.31 1.2.1.8 1.2.1.3]
D      comp4002_c0_seq1; <a href="/dbget-bin/www_bget?ko:K14085">K14085</a>  ALDH7A1; aldehyde dehydrogenase family 7 member A1 [EC:1.2.1.31 1.2.1.8 1.2.1.3]
D      Contig15053; <a href="/dbget-bin/www_bget?ko:K00129">K00129</a>  E1.2.1.5; aldehyde dehydrogenase (NAD(P)+) [EC:1.2.1.5]
D      Contig5222; <a href="/dbget-bin/www_bget?ko:K08660">K08660</a>  CNDP2; cytosolic nonspecific dipeptidase [EC:3.4.13.18]
D      Contig1111; <a href="/dbget-bin/www_bget?ko:K00599">K00599</a>  E2.1.1.-;  [EC:2.1.1.-]
C    00350 Tyrosine metabolism [PATH:<a href="http://www.kegg.jp/kegg-bin/show_pathway?@ko00350/K14454/K14455/K00815/K00457/K00451/K01800/K01555/K00505/K00501/K01592/K01593/K00503/K00129/K00121/K00599">ko00350</a>]
D      Contig1760; <a href="/dbget-bin/www_bget?ko:K14454">K14454</a>  GOT1; aspartate aminotransferase, cytoplasmic [EC:2.6.1.1]
D      Contig14998; <a href="/dbget-bin/www_bget?ko:K14455">K14455</a>  GOT2; aspartate aminotransferase, mitochondrial [EC:2.6.1.1]
D      Contig6058; <a href="/dbget-bin/www_bget?ko:K00815">K00815</a>  TAT; tyrosine aminotransferase [EC:2.6.1.5]
D      Contig1970; <a href="/dbget-bin/www_bget?ko:K00457">K00457</a>  HPD, hppD; 4-hydroxyphenylpyruvate dioxygenase [EC:1.13.11.27]
D      Contig7336; <a href="/dbget-bin/www_bget?ko:K00451">K00451</a>  HGD, hmgA; homogentisate 1,2-dioxygenase [EC:1.13.11.5]
D      comp8922_c0_seq2; <a href="/dbget-bin/www_bget?ko:K01800">K01800</a>  maiA, GSTZ1; maleylacetoacetate isomerase [EC:5.2.1.2]
D      Contig3863; <a href="/dbget-bin/www_bget?ko:K01555">K01555</a>  FAH, fahA; fumarylacetoacetase [EC:3.7.1.2]
D      Contig5280; <a href="/dbget-bin/www_bget?ko:K00505">K00505</a>  TYR; tyrosinase [EC:1.14.18.1]
D      Contig12121; <a href="/dbget-bin/www_bget?ko:K00501">K00501</a>  TH; tyrosine 3-monooxygenase [EC:1.14.16.2]
D      Contig12122; <a href="/dbget-bin/www_bget?ko:K00501">K00501</a>  TH; tyrosine 3-monooxygenase [EC:1.14.16.2]
D      Contig13745; <a href="/dbget-bin/www_bget?ko:K00501">K00501</a>  TH; tyrosine 3-monooxygenase [EC:1.14.16.2]
D      Contig13748; <a href="/dbget-bin/www_bget?ko:K00501">K00501</a>  TH; tyrosine 3-monooxygenase [EC:1.14.16.2]
D      Locus_61_Transcript_7/10_Confidence_0.304_Length_2559; <a href="/dbget-bin/www_bget?ko:K00501">K00501</a>  TH; tyrosine 3-monooxygenase [EC:1.14.16.2]
D      Locus_61_Transcript_9/10_Confidence_0.402_Length_3033; <a href="/dbget-bin/www_bget?ko:K00501">K00501</a>  TH; tyrosine 3-monooxygenase [EC:1.14.16.2]
D      Contig3553; <a href="/dbget-bin/www_bget?ko:K01592">K01592</a>  E4.1.1.25; tyrosine decarboxylase [EC:4.1.1.25]
D      Contig9135; <a href="/dbget-bin/www_bget?ko:K01593">K01593</a>  DDC; aromatic-L-amino-acid decarboxylase [EC:4.1.1.28]
D      Contig10371; <a href="/dbget-bin/www_bget?ko:K01593">K01593</a>  DDC; aromatic-L-amino-acid decarboxylase [EC:4.1.1.28]
D      Contig8403; <a href="/dbget-bin/www_bget?ko:K00503">K00503</a>  DBH; dopamine beta-monooxygenase [EC:1.14.17.1]
D      comp84014_c0_seq1; <a href="/dbget-bin/www_bget?ko:K00503">K00503</a>  DBH; dopamine beta-monooxygenase [EC:1.14.17.1]
D      Contig15053; <a href="/dbget-bin/www_bget?ko:K00129">K00129</a>  E1.2.1.5; aldehyde dehydrogenase (NAD(P)+) [EC:1.2.1.5]
D      Contig12536; <a href="/dbget-bin/www_bget?ko:K00121">K00121</a>  frmA, ADH5, adhC; S-(hydroxymethyl)glutathione dehydrogenase / alcohol dehydrogenase [EC:1.1.1.284 1.1.1.1]
D      Contig1111; <a href="/dbget-bin/www_bget?ko:K00599">K00599</a>  E2.1.1.-;  [EC:2.1.1.-]
C    00360 Phenylalanine metabolism [PATH:<a href="http://www.kegg.jp/kegg-bin/show_pathway?@ko00360/K00500/K01593/K00129/K14454/K14455/K00815/K00457/K11188/K00430">ko00360</a>]
D      Contig13278; <a href="/dbget-bin/www_bget?ko:K00500">K00500</a>  phhA, PAH; phenylalanine-4-hydroxylase [EC:1.14.16.1]
D      Locus_4946_Transcript_1/1_Confidence_1.000_Length_2508; <a href="/dbget-bin/www_bget?ko:K00500">K00500</a>  phhA, PAH; phenylalanine-4-hydroxylase [EC:1.14.16.1]
D      Contig9135; <a href="/dbget-bin/www_bget?ko:K01593">K01593</a>  DDC; aromatic-L-amino-acid decarboxylase [EC:4.1.1.28]
D      Contig10371; <a href="/dbget-bin/www_bget?ko:K01593">K01593</a>  DDC; aromatic-L-amino-acid decarboxylase [EC:4.1.1.28]
D      Contig15053; <a href="/dbget-bin/www_bget?ko:K00129">K00129</a>  E1.2.1.5; aldehyde dehydrogenase (NAD(P)+) [EC:1.2.1.5]
D      Contig1760; <a href="/dbget-bin/www_bget?ko:K14454">K14454</a>  GOT1; aspartate aminotransferase, cytoplasmic [EC:2.6.1.1]
D      Contig14998; <a href="/dbget-bin/www_bget?ko:K14455">K14455</a>  GOT2; aspartate aminotransferase, mitochondrial [EC:2.6.1.1]
D      Contig6058; <a href="/dbget-bin/www_bget?ko:K00815">K00815</a>  TAT; tyrosine aminotransferase [EC:2.6.1.5]
D      Contig1970; <a href="/dbget-bin/www_bget?ko:K00457">K00457</a>  HPD, hppD; 4-hydroxyphenylpyruvate dioxygenase [EC:1.13.11.27]
D      Contig14269; <a href="/dbget-bin/www_bget?ko:K11188">K11188</a>  PRDX6; peroxiredoxin 6, 1-Cys peroxiredoxin [EC:1.11.1.7 1.11.1.15 3.1.1.-]
D      Contig1806; <a href="/dbget-bin/www_bget?ko:K00430">K00430</a>  E1.11.1.7; peroxidase [EC:1.11.1.7]
C    00380 Tryptophan metabolism [PATH:<a href="http://www.kegg.jp/kegg-bin/show_pathway?@ko00380/K00453/K01432/K00486/K00164/K00252/K07515/K07511/K00626/K00816/K01593/K00128/K14085/K03781">ko00380</a>]
D      Contig9346; <a href="/dbget-bin/www_bget?ko:K00453">K00453</a>  E1.13.11.11, TDO2; tryptophan 2,3-dioxygenase [EC:1.13.11.11]
D      Locus_11512_Transcript_1/2_Confidence_0.600_Length_1136; <a href="/dbget-bin/www_bget?ko:K01432">K01432</a>  AFMID; arylformamidase [EC:3.5.1.9]
D      Contig14483; <a href="/dbget-bin/www_bget?ko:K00486">K00486</a>  KMO; kynurenine 3-monooxygenase [EC:1.14.13.9]
D      Contig11365; <a href="/dbget-bin/www_bget?ko:K00164">K00164</a>  OGDH, sucA; 2-oxoglutarate dehydrogenase E1 component [EC:1.2.4.2]
D      Contig12104; <a href="/dbget-bin/www_bget?ko:K00164">K00164</a>  OGDH, sucA; 2-oxoglutarate dehydrogenase E1 component [EC:1.2.4.2]
D      Contig12106; <a href="/dbget-bin/www_bget?ko:K00164">K00164</a>  OGDH, sucA; 2-oxoglutarate dehydrogenase E1 component [EC:1.2.4.2]
D      Contig12107; <a href="/dbget-bin/www_bget?ko:K00164">K00164</a>  OGDH, sucA; 2-oxoglutarate dehydrogenase E1 component [EC:1.2.4.2]
D      Contig3073; <a href="/dbget-bin/www_bget?ko:K00252">K00252</a>  GCDH, gcdH; glutaryl-CoA dehydrogenase [EC:1.3.8.6]
D      Contig5617; <a href="/dbget-bin/www_bget?ko:K07515">K07515</a>  HADHA; enoyl-CoA hydratase / long-chain 3-hydroxyacyl-CoA dehydrogenase [EC:4.2.1.17 1.1.1.211]
D      Contig14241; <a href="/dbget-bin/www_bget?ko:K07511">K07511</a>  ECHS1; enoyl-CoA hydratase [EC:4.2.1.17]
D      Contig4577; <a href="/dbget-bin/www_bget?ko:K00626">K00626</a>  E2.3.1.9, atoB; acetyl-CoA C-acetyltransferase [EC:2.3.1.9]
D      Contig6175; <a href="/dbget-bin/www_bget?ko:K00626">K00626</a>  E2.3.1.9, atoB; acetyl-CoA C-acetyltransferase [EC:2.3.1.9]
D      Contig952; <a href="/dbget-bin/www_bget?ko:K00816">K00816</a>  CCBL; kynurenine---oxoglutarate transaminase / cysteine-S-conjugate beta-lyase / glutamine---phenylpyruvate transaminase [EC:2.6.1.7 4.4.1.13 2.6.1.64]
D      Contig9135; <a href="/dbget-bin/www_bget?ko:K01593">K01593</a>  DDC; aromatic-L-amino-acid decarboxylase [EC:4.1.1.28]
D      Contig10371; <a href="/dbget-bin/www_bget?ko:K01593">K01593</a>  DDC; aromatic-L-amino-acid decarboxylase [EC:4.1.1.28]
D      Contig3216; <a href="/dbget-bin/www_bget?ko:K00128">K00128</a>  E1.2.1.3; aldehyde dehydrogenase (NAD+) [EC:1.2.1.3]
D      Contig4103; <a href="/dbget-bin/www_bget?ko:K00128">K00128</a>  E1.2.1.3; aldehyde dehydrogenase (NAD+) [EC:1.2.1.3]
D      Contig4987; <a href="/dbget-bin/www_bget?ko:K00128">K00128</a>  E1.2.1.3; aldehyde dehydrogenase (NAD+) [EC:1.2.1.3]
D      Contig15056; <a href="/dbget-bin/www_bget?ko:K00128">K00128</a>  E1.2.1.3; aldehyde dehydrogenase (NAD+) [EC:1.2.1.3]
D      comp8664_c0_seq1; <a href="/dbget-bin/www_bget?ko:K00128">K00128</a>  E1.2.1.3; aldehyde dehydrogenase (NAD+) [EC:1.2.1.3]
D      Contig10978; <a href="/dbget-bin/www_bget?ko:K14085">K14085</a>  ALDH7A1; aldehyde dehydrogenase family 7 member A1 [EC:1.2.1.31 1.2.1.8 1.2.1.3]
D      comp4002_c0_seq1; <a href="/dbget-bin/www_bget?ko:K14085">K14085</a>  ALDH7A1; aldehyde dehydrogenase family 7 member A1 [EC:1.2.1.31 1.2.1.8 1.2.1.3]
D      Contig1159; <a href="/dbget-bin/www_bget?ko:K03781">K03781</a>  katE, CAT, catB, srpA; catalase [EC:1.11.1.6]
C    00400 Phenylalanine, tyrosine and tryptophan biosynthesis [PATH:<a href="http://www.kegg.jp/kegg-bin/show_pathway?@ko00400/K14454/K14455/K00815/K00500">ko00400</a>]
D      Contig1760; <a href="/dbget-bin/www_bget?ko:K14454">K14454</a>  GOT1; aspartate aminotransferase, cytoplasmic [EC:2.6.1.1]
D      Contig14998; <a href="/dbget-bin/www_bget?ko:K14455">K14455</a>  GOT2; aspartate aminotransferase, mitochondrial [EC:2.6.1.1]
D      Contig6058; <a href="/dbget-bin/www_bget?ko:K00815">K00815</a>  TAT; tyrosine aminotransferase [EC:2.6.1.5]
D      Contig13278; <a href="/dbget-bin/www_bget?ko:K00500">K00500</a>  phhA, PAH; phenylalanine-4-hydroxylase [EC:1.14.16.1]
D      Locus_4946_Transcript_1/1_Confidence_1.000_Length_2508; <a href="/dbget-bin/www_bget?ko:K00500">K00500</a>  phhA, PAH; phenylalanine-4-hydroxylase [EC:1.14.16.1]
C    01007 Amino acid related enzymes [BR:ko01007]
B
B  <b>Metabolism of other amino acids</b>
C    00410 beta-Alanine metabolism [PATH:<a href="http://www.kegg.jp/kegg-bin/show_pathway?@ko00410/K08660/K13524/K00797/K00802/K00128/K14085/K00129/K00207/K01464/K01431/K05605/K07515/K07511/K00249/K00140">ko00410</a>]
D      Contig5222; <a href="/dbget-bin/www_bget?ko:K08660">K08660</a>  CNDP2; cytosolic nonspecific dipeptidase [EC:3.4.13.18]
D      Contig3546; <a href="/dbget-bin/www_bget?ko:K13524">K13524</a>  ABAT; 4-aminobutyrate aminotransferase / (S)-3-amino-2-methylpropionate transaminase [EC:2.6.1.19 2.6.1.22]
D      Contig11091; <a href="/dbget-bin/www_bget?ko:K00797">K00797</a>  speE, SRM; spermidine synthase [EC:2.5.1.16]
D      Contig696; <a href="/dbget-bin/www_bget?ko:K00802">K00802</a>  SMS; spermine synthase [EC:2.5.1.22]
D      Contig3216; <a href="/dbget-bin/www_bget?ko:K00128">K00128</a>  E1.2.1.3; aldehyde dehydrogenase (NAD+) [EC:1.2.1.3]
D      Contig4103; <a href="/dbget-bin/www_bget?ko:K00128">K00128</a>  E1.2.1.3; aldehyde dehydrogenase (NAD+) [EC:1.2.1.3]
D      Contig4987; <a href="/dbget-bin/www_bget?ko:K00128">K00128</a>  E1.2.1.3; aldehyde dehydrogenase (NAD+) [EC:1.2.1.3]
D      Contig15056; <a href="/dbget-bin/www_bget?ko:K00128">K00128</a>  E1.2.1.3; aldehyde dehydrogenase (NAD+) [EC:1.2.1.3]
D      comp8664_c0_seq1; <a href="/dbget-bin/www_bget?ko:K00128">K00128</a>  E1.2.1.3; aldehyde dehydrogenase (NAD+) [EC:1.2.1.3]
D      Contig10978; <a href="/dbget-bin/www_bget?ko:K14085">K14085</a>  ALDH7A1; aldehyde dehydrogenase family 7 member A1 [EC:1.2.1.31 1.2.1.8 1.2.1.3]
D      comp4002_c0_seq1; <a href="/dbget-bin/www_bget?ko:K14085">K14085</a>  ALDH7A1; aldehyde dehydrogenase family 7 member A1 [EC:1.2.1.31 1.2.1.8 1.2.1.3]
D      Contig15053; <a href="/dbget-bin/www_bget?ko:K00129">K00129</a>  E1.2.1.5; aldehyde dehydrogenase (NAD(P)+) [EC:1.2.1.5]
D      Contig4056; <a href="/dbget-bin/www_bget?ko:K00207">K00207</a>  E1.3.1.2, DPYD; dihydropyrimidine dehydrogenase (NADP+) [EC:1.3.1.2]
D      Contig4112; <a href="/dbget-bin/www_bget?ko:K01464">K01464</a>  E3.5.2.2, DPYS; dihydropyrimidinase [EC:3.5.2.2]
D      Contig13125; <a href="/dbget-bin/www_bget?ko:K01431">K01431</a>  E3.5.1.6; beta-ureidopropionase [EC:3.5.1.6]
D      Contig3124; <a href="/dbget-bin/www_bget?ko:K05605">K05605</a>  HIBCH; 3-hydroxyisobutyryl-CoA hydrolase [EC:3.1.2.4]
D      Contig5617; <a href="/dbget-bin/www_bget?ko:K07515">K07515</a>  HADHA; enoyl-CoA hydratase / long-chain 3-hydroxyacyl-CoA dehydrogenase [EC:4.2.1.17 1.1.1.211]
D      Contig14241; <a href="/dbget-bin/www_bget?ko:K07511">K07511</a>  ECHS1; enoyl-CoA hydratase [EC:4.2.1.17]
D      Contig10159; <a href="/dbget-bin/www_bget?ko:K00249">K00249</a>  ACADM, acd; acyl-CoA dehydrogenase [EC:1.3.8.7]
D      Contig3183; <a href="/dbget-bin/www_bget?ko:K00140">K00140</a>  mmsA, iolA, ALDH6A1; malonate-semialdehyde dehydrogenase (acetylating) / methylmalonate-semialdehyde dehydrogenase [EC:1.2.1.18 1.2.1.27]
C    00430 Taurine and hypotaurine metabolism [PATH:<a href="http://www.kegg.jp/kegg-bin/show_pathway?@ko00430/K00456/K01594/K00681">ko00430</a>]
D      Contig10484; <a href="/dbget-bin/www_bget?ko:K00456">K00456</a>  CDO1; cysteine dioxygenase [EC:1.13.11.20]
D      Contig15693; <a href="/dbget-bin/www_bget?ko:K01594">K01594</a>  CSAD; sulfinoalanine decarboxylase [EC:4.1.1.29]
D      Contig3418; <a href="/dbget-bin/www_bget?ko:K00681">K00681</a>  ggt; gamma-glutamyltranspeptidase [EC:2.3.2.2]
C    00440 Phosphonate and phosphinate metabolism [PATH:<a href="http://www.kegg.jp/kegg-bin/show_pathway?@ko00440/K00967/K00993/K00968">ko00440</a>]
D      Contig4028; <a href="/dbget-bin/www_bget?ko:K00967">K00967</a>  PCYT2; ethanolamine-phosphate cytidylyltransferase [EC:2.7.7.14]
D      Contig4283; <a href="/dbget-bin/www_bget?ko:K00993">K00993</a>  EPT1; ethanolaminephosphotransferase [EC:2.7.8.1]
D      Contig4284; <a href="/dbget-bin/www_bget?ko:K00993">K00993</a>  EPT1; ethanolaminephosphotransferase [EC:2.7.8.1]
D      Contig5462; <a href="/dbget-bin/www_bget?ko:K00993">K00993</a>  EPT1; ethanolaminephosphotransferase [EC:2.7.8.1]
D      Contig10602; <a href="/dbget-bin/www_bget?ko:K00993">K00993</a>  EPT1; ethanolaminephosphotransferase [EC:2.7.8.1]
D      Contig11057; <a href="/dbget-bin/www_bget?ko:K00993">K00993</a>  EPT1; ethanolaminephosphotransferase [EC:2.7.8.1]
D      Contig4147; <a href="/dbget-bin/www_bget?ko:K00968">K00968</a>  PCYT1; choline-phosphate cytidylyltransferase [EC:2.7.7.15]
D      Locus_182_Transcript_3/3_Confidence_0.778_Length_1598; <a href="/dbget-bin/www_bget?ko:K00968">K00968</a>  PCYT1; choline-phosphate cytidylyltransferase [EC:2.7.7.15]
C    00450 Selenocompound metabolism [PATH:<a href="http://www.kegg.jp/kegg-bin/show_pathway?@ko00450/K01758/K00816/K00384/K13811/K01008/K10837/K01874">ko00450</a>]
D      Contig4013; <a href="/dbget-bin/www_bget?ko:K01758">K01758</a>  E4.4.1.1; cystathionine gamma-lyase [EC:4.4.1.1]
D      Contig952; <a href="/dbget-bin/www_bget?ko:K00816">K00816</a>  CCBL; kynurenine---oxoglutarate transaminase / cysteine-S-conjugate beta-lyase / glutamine---phenylpyruvate transaminase [EC:2.6.1.7 4.4.1.13 2.6.1.64]
D      Contig12954; <a href="/dbget-bin/www_bget?ko:K00384">K00384</a>  E1.8.1.9, trxB; thioredoxin reductase (NADPH) [EC:1.8.1.9]
D      Contig4222; <a href="/dbget-bin/www_bget?ko:K13811">K13811</a>  PAPSS; 3'-phosphoadenosine 5'-phosphosulfate synthase [EC:2.7.7.4 2.7.1.25]
D      Contig10204; <a href="/dbget-bin/www_bget?ko:K13811">K13811</a>  PAPSS; 3'-phosphoadenosine 5'-phosphosulfate synthase [EC:2.7.7.4 2.7.1.25]
D      comp7737_c0_seq2; <a href="/dbget-bin/www_bget?ko:K13811">K13811</a>  PAPSS; 3'-phosphoadenosine 5'-phosphosulfate synthase [EC:2.7.7.4 2.7.1.25]
D      Contig5655; <a href="/dbget-bin/www_bget?ko:K01008">K01008</a>  selD, SEPHS; selenide, water dikinase [EC:2.7.9.3]
D      Contig5757; <a href="/dbget-bin/www_bget?ko:K01008">K01008</a>  selD, SEPHS; selenide, water dikinase [EC:2.7.9.3]
D      comp91955_c0_seq1; <a href="/dbget-bin/www_bget?ko:K10837">K10837</a>  PSTK; O-phosphoseryl-tRNA(Sec) kinase [EC:2.7.1.164]
D      Contig2347; <a href="/dbget-bin/www_bget?ko:K01874">K01874</a>  MARS, metG; methionyl-tRNA synthetase [EC:6.1.1.10]
D      Contig5987; <a href="/dbget-bin/www_bget?ko:K01874">K01874</a>  MARS, metG; methionyl-tRNA synthetase [EC:6.1.1.10]
C    00460 Cyanoamino acid metabolism [PATH:<a href="http://www.kegg.jp/kegg-bin/show_pathway?@ko00460/K00681/K00600">ko00460</a>]
D      Contig3418; <a href="/dbget-bin/www_bget?ko:K00681">K00681</a>  ggt; gamma-glutamyltranspeptidase [EC:2.3.2.2]
D      Contig14406; <a href="/dbget-bin/www_bget?ko:K00600">K00600</a>  glyA, SHMT; glycine hydroxymethyltransferase [EC:2.1.2.1]
C    00471 D-Glutamine and D-glutamate metabolism [PATH:<a href="http://www.kegg.jp/kegg-bin/show_pathway?@ko00471/K01425/K00261">ko00471</a>]
D      Contig5369; <a href="/dbget-bin/www_bget?ko:K01425">K01425</a>  glsA, GLS; glutaminase [EC:3.5.1.2]
D      Contig13492; <a href="/dbget-bin/www_bget?ko:K01425">K01425</a>  glsA, GLS; glutaminase [EC:3.5.1.2]
D      Contig401; <a href="/dbget-bin/www_bget?ko:K00261">K00261</a>  GLUD1_2, gdhA; glutamate dehydrogenase (NAD(P)+) [EC:1.4.1.3]
D      Contig4586; <a href="/dbget-bin/www_bget?ko:K00261">K00261</a>  GLUD1_2, gdhA; glutamate dehydrogenase (NAD(P)+) [EC:1.4.1.3]
D      Contig4587; <a href="/dbget-bin/www_bget?ko:K00261">K00261</a>  GLUD1_2, gdhA; glutamate dehydrogenase (NAD(P)+) [EC:1.4.1.3]
C    00472 D-Arginine and D-ornithine metabolism [PATH:<a href="http://www.kegg.jp/kegg-bin/show_pathway?@ko00472/K00273">ko00472</a>]
D      Contig2552; <a href="/dbget-bin/www_bget?ko:K00273">K00273</a>  E1.4.3.3, DAO; D-amino-acid oxidase [EC:1.4.3.3]
C    00473 D-Alanine metabolism [PATH:<a href="http://www.kegg.jp/kegg-bin/show_pathway?@ko00473">ko00473</a>]
C    00480 Glutathione metabolism [PATH:<a href="http://www.kegg.jp/kegg-bin/show_pathway?@ko00480/K00681/K01469/K11204/K11205/K01920/K11142/K01255/K11140/K01256/K00799/K00031/K00033/K00036/K00432/K01581/K00797/K00802/K10807/K10808">ko00480</a>]
D      Contig3418; <a href="/dbget-bin/www_bget?ko:K00681">K00681</a>  ggt; gamma-glutamyltranspeptidase [EC:2.3.2.2]
D      Contig1689; <a href="/dbget-bin/www_bget?ko:K01469">K01469</a>  E3.5.2.9; 5-oxoprolinase (ATP-hydrolysing) [EC:3.5.2.9]
D      Contig4225; <a href="/dbget-bin/www_bget?ko:K11204">K11204</a>  GCLC; glutamate--cysteine ligase catalytic subunit [EC:6.3.2.2]
D      Contig1931; <a href="/dbget-bin/www_bget?ko:K11205">K11205</a>  GCLM; glutamate--cysteine ligase regulatory subunit
D      Contig2507; <a href="/dbget-bin/www_bget?ko:K01920">K01920</a>  E6.3.2.3, gshB; glutathione synthase [EC:6.3.2.3]
D      Contig7061; <a href="/dbget-bin/www_bget?ko:K11142">K11142</a>  LAP3; cytosol aminopeptidase [EC:3.4.11.1 3.4.11.5]
D      Contig13537; <a href="/dbget-bin/www_bget?ko:K11142">K11142</a>  LAP3; cytosol aminopeptidase [EC:3.4.11.1 3.4.11.5]
D      Contig1803; <a href="/dbget-bin/www_bget?ko:K01255">K01255</a>  CARP, pepA; leucyl aminopeptidase [EC:3.4.11.1]
D      Contig10638; <a href="/dbget-bin/www_bget?ko:K01255">K01255</a>  CARP, pepA; leucyl aminopeptidase [EC:3.4.11.1]
D      Contig3946; <a href="/dbget-bin/www_bget?ko:K11140">K11140</a>  ANPEP; aminopeptidase N [EC:3.4.11.2]
D      Contig4335; <a href="/dbget-bin/www_bget?ko:K11140">K11140</a>  ANPEP; aminopeptidase N [EC:3.4.11.2]
D      Contig4845; <a href="/dbget-bin/www_bget?ko:K11140">K11140</a>  ANPEP; aminopeptidase N [EC:3.4.11.2]
D      Locus_2824_Transcript_5/8_Confidence_0.500_Length_3501; <a href="/dbget-bin/www_bget?ko:K11140">K11140</a>  ANPEP; aminopeptidase N [EC:3.4.11.2]
D      Contig12345; <a href="/dbget-bin/www_bget?ko:K01256">K01256</a>  pepN; aminopeptidase N [EC:3.4.11.2]
D      Contig13172; <a href="/dbget-bin/www_bget?ko:K01256">K01256</a>  pepN; aminopeptidase N [EC:3.4.11.2]
D      Contig13844; <a href="/dbget-bin/www_bget?ko:K01256">K01256</a>  pepN; aminopeptidase N [EC:3.4.11.2]
D      Locus_2824_Transcript_7/8_Confidence_0.455_Length_3152; <a href="/dbget-bin/www_bget?ko:K01256">K01256</a>  pepN; aminopeptidase N [EC:3.4.11.2]
D      Locus_325_Transcript_8/10_Confidence_0.306_Length_2973; <a href="/dbget-bin/www_bget?ko:K01256">K01256</a>  pepN; aminopeptidase N [EC:3.4.11.2]
D      Contig1663; <a href="/dbget-bin/www_bget?ko:K00799">K00799</a>  GST, gst; glutathione S-transferase [EC:2.5.1.18]
D      Contig2572; <a href="/dbget-bin/www_bget?ko:K00799">K00799</a>  GST, gst; glutathione S-transferase [EC:2.5.1.18]
D      Contig2600; <a href="/dbget-bin/www_bget?ko:K00799">K00799</a>  GST, gst; glutathione S-transferase [EC:2.5.1.18]
D      Contig2932; <a href="/dbget-bin/www_bget?ko:K00799">K00799</a>  GST, gst; glutathione S-transferase [EC:2.5.1.18]
D      Contig3204; <a href="/dbget-bin/www_bget?ko:K00799">K00799</a>  GST, gst; glutathione S-transferase [EC:2.5.1.18]
D      Contig3813; <a href="/dbget-bin/www_bget?ko:K00799">K00799</a>  GST, gst; glutathione S-transferase [EC:2.5.1.18]
D      Contig4351; <a href="/dbget-bin/www_bget?ko:K00799">K00799</a>  GST, gst; glutathione S-transferase [EC:2.5.1.18]
D      Contig4386; <a href="/dbget-bin/www_bget?ko:K00799">K00799</a>  GST, gst; glutathione S-transferase [EC:2.5.1.18]
D      Contig4387; <a href="/dbget-bin/www_bget?ko:K00799">K00799</a>  GST, gst; glutathione S-transferase [EC:2.5.1.18]
D      Contig13092; <a href="/dbget-bin/www_bget?ko:K00799">K00799</a>  GST, gst; glutathione S-transferase [EC:2.5.1.18]
D      Contig13093; <a href="/dbget-bin/www_bget?ko:K00799">K00799</a>  GST, gst; glutathione S-transferase [EC:2.5.1.18]
D      Contig13376; <a href="/dbget-bin/www_bget?ko:K00799">K00799</a>  GST, gst; glutathione S-transferase [EC:2.5.1.18]
D      Contig14534; <a href="/dbget-bin/www_bget?ko:K00799">K00799</a>  GST, gst; glutathione S-transferase [EC:2.5.1.18]
D      Contig14535; <a href="/dbget-bin/www_bget?ko:K00799">K00799</a>  GST, gst; glutathione S-transferase [EC:2.5.1.18]
D      comp7949_c0_seq2; <a href="/dbget-bin/www_bget?ko:K00799">K00799</a>  GST, gst; glutathione S-transferase [EC:2.5.1.18]
D      comp94129_c0_seq1; <a href="/dbget-bin/www_bget?ko:K00799">K00799</a>  GST, gst; glutathione S-transferase [EC:2.5.1.18]
D      Contig3700; <a href="/dbget-bin/www_bget?ko:K00031">K00031</a>  IDH1, IDH2, icd; isocitrate dehydrogenase [EC:1.1.1.42]
D      Contig5167; <a href="/dbget-bin/www_bget?ko:K00033">K00033</a>  E1.1.1.44, PGD, gnd; 6-phosphogluconate dehydrogenase [EC:1.1.1.44]
D      Contig3859; <a href="/dbget-bin/www_bget?ko:K00036">K00036</a>  G6PD, zwf; glucose-6-phosphate 1-dehydrogenase [EC:1.1.1.49]
D      Contig5401; <a href="/dbget-bin/www_bget?ko:K00432">K00432</a>  E1.11.1.9; glutathione peroxidase [EC:1.11.1.9]
D      Contig5402; <a href="/dbget-bin/www_bget?ko:K00432">K00432</a>  E1.11.1.9; glutathione peroxidase [EC:1.11.1.9]
D      comp3107_c0_seq1; <a href="/dbget-bin/www_bget?ko:K01581">K01581</a>  E4.1.1.17, ODC1, speC, speF; ornithine decarboxylase [EC:4.1.1.17]
D      Contig11091; <a href="/dbget-bin/www_bget?ko:K00797">K00797</a>  speE, SRM; spermidine synthase [EC:2.5.1.16]
D      Contig696; <a href="/dbget-bin/www_bget?ko:K00802">K00802</a>  SMS; spermine synthase [EC:2.5.1.22]
D      Contig4569; <a href="/dbget-bin/www_bget?ko:K10807">K10807</a>  RRM1; ribonucleoside-diphosphate reductase subunit M1 [EC:1.17.4.1]
D      Contig5359; <a href="/dbget-bin/www_bget?ko:K10808">K10808</a>  RRM2; ribonucleoside-diphosphate reductase subunit M2 [EC:1.17.4.1]
B
B  <b>Glycan biosynthesis and metabolism</b>
C    01003 Glycosyltransferases [BR:ko01003]
C    00510 N-Glycan biosynthesis [PATH:<a href="http://www.kegg.jp/kegg-bin/show_pathway?@ko00510/K00902/K01001/K00729/K07432/K07441/K00721/K09659/K03842/K03843/K03844/K06316/K03845/K03846/K03847/K03848/K03849/K03850/K07151/K12666/K12667/K12668/K12669/K12670/K01228/K05546/K01230/K00726/K01231/K00717/K00778/K00737/K00738">ko00510</a>]
D      Contig2194; <a href="/dbget-bin/www_bget?ko:K00902">K00902</a>  E2.7.1.108; dolichol kinase [EC:2.7.1.108]
D      Contig1714; <a href="/dbget-bin/www_bget?ko:K01001">K01001</a>  ALG7; UDP-N-acetylglucosamine--dolichyl-phosphate N-acetylglucosaminephosphotransferase [EC:2.7.8.15]
D      Contig14915; <a href="/dbget-bin/www_bget?ko:K00729">K00729</a>  ALG5; dolichyl-phosphate beta-glucosyltransferase [EC:2.4.1.117]
D      Contig15459; <a href="/dbget-bin/www_bget?ko:K07432">K07432</a>  ALG13; beta-1,4-N-acetylglucosaminyltransferase [EC:2.4.1.141]
D      Contig8785; <a href="/dbget-bin/www_bget?ko:K07441">K07441</a>  ALG14; beta-1,4-N-acetylglucosaminyltransferase [EC:2.4.1.141]
D      Contig2380; <a href="/dbget-bin/www_bget?ko:K00721">K00721</a>  DPM1; dolichol-phosphate mannosyltransferase [EC:2.4.1.83]
D      Contig922; <a href="/dbget-bin/www_bget?ko:K09659">K09659</a>  DPM3; dolichyl-phosphate mannosyltransferase polypeptide 3
D      Contig825; <a href="/dbget-bin/www_bget?ko:K03842">K03842</a>  ALG1; beta-1,4-mannosyltransferase [EC:2.4.1.142]
D      Contig15114; <a href="/dbget-bin/www_bget?ko:K03843">K03843</a>  ALG2; alpha-1,3/alpha-1,6-mannosyltransferase [EC:2.4.1.132 2.4.1.257]
D      Contig14264; <a href="/dbget-bin/www_bget?ko:K03844">K03844</a>  ALG11; alpha-1,2-mannosyltransferase [EC:2.4.1.131]
D      Contig1934; <a href="/dbget-bin/www_bget?ko:K06316">K06316</a>  RFT1; oligosaccharidyl-lipid flippase family
D      comp98539_c0_seq1; <a href="/dbget-bin/www_bget?ko:K03845">K03845</a>  ALG3; alpha-1,3-mannosyltransferase [EC:2.4.1.258]
D      Contig571; <a href="/dbget-bin/www_bget?ko:K03846">K03846</a>  ALG9; alpha-1,2-mannosyltransferase [EC:2.4.1.259 2.4.1.261]
D      Contig15929; <a href="/dbget-bin/www_bget?ko:K03847">K03847</a>  ALG12; alpha-1,6-mannosyltransferase [EC:2.4.1.260]
D      Contig68; <a href="/dbget-bin/www_bget?ko:K03848">K03848</a>  ALG6; alpha-1,3-glucosyltransferase [EC:2.4.1.267]
D      Contig7648; <a href="/dbget-bin/www_bget?ko:K03849">K03849</a>  ALG8; alpha-1,3-glucosyltransferase [EC:2.4.1.265]
D      Contig3545; <a href="/dbget-bin/www_bget?ko:K03850">K03850</a>  ALG10; alpha-1,2-glucosyltransferase [EC:2.4.1.256]
D      Contig10682; <a href="/dbget-bin/www_bget?ko:K03850">K03850</a>  ALG10; alpha-1,2-glucosyltransferase [EC:2.4.1.256]
D      Contig4515; <a href="/dbget-bin/www_bget?ko:K07151">K07151</a>  STT3; dolichyl-diphosphooligosaccharide--protein glycosyltransferase [EC:2.4.99.18]
D      Contig14529; <a href="/dbget-bin/www_bget?ko:K07151">K07151</a>  STT3; dolichyl-diphosphooligosaccharide--protein glycosyltransferase [EC:2.4.99.18]
D      comp8103_c0_seq1; <a href="/dbget-bin/www_bget?ko:K07151">K07151</a>  STT3; dolichyl-diphosphooligosaccharide--protein glycosyltransferase [EC:2.4.99.18]
D      Contig4806; <a href="/dbget-bin/www_bget?ko:K12666">K12666</a>  OST1, RPN1; oligosaccharyltransferase complex subunit alpha (ribophorin I)
D      Contig4027; <a href="/dbget-bin/www_bget?ko:K12667">K12667</a>  SWP1, RPN2; oligosaccharyltransferase complex subunit delta (ribophorin II)
D      Contig3132; <a href="/dbget-bin/www_bget?ko:K12668">K12668</a>  OST2, DAD1; oligosaccharyltransferase complex subunit epsilon
D      Contig13771; <a href="/dbget-bin/www_bget?ko:K12669">K12669</a>  OST3, OST6; oligosaccharyltransferase complex subunit gamma
D      Contig3688; <a href="/dbget-bin/www_bget?ko:K12670">K12670</a>  WBP1; oligosaccharyltransferase complex subunit beta
D      Contig2109; <a href="/dbget-bin/www_bget?ko:K01228">K01228</a>  GCS1; mannosyl-oligosaccharide glucosidase [EC:3.2.1.106]
D      Contig4656; <a href="/dbget-bin/www_bget?ko:K05546">K05546</a>  GANAB; alpha 1,3-glucosidase [EC:3.2.1.84]
D      Contig1855; <a href="/dbget-bin/www_bget?ko:K01230">K01230</a>  MAN1; mannosyl-oligosaccharide alpha-1,2-mannosidase [EC:3.2.1.113]
D      Contig14039; <a href="/dbget-bin/www_bget?ko:K01230">K01230</a>  MAN1; mannosyl-oligosaccharide alpha-1,2-mannosidase [EC:3.2.1.113]
D      Contig6525; <a href="/dbget-bin/www_bget?ko:K00726">K00726</a>  MGAT1; alpha-1,3-mannosyl-glycoprotein beta-1,2-N-acetylglucosaminyltransferase [EC:2.4.1.101]
D      Contig4221; <a href="/dbget-bin/www_bget?ko:K01231">K01231</a>  MAN2; alpha-mannosidase II [EC:3.2.1.114]
D      Contig6143; <a href="/dbget-bin/www_bget?ko:K00717">K00717</a>  FUT8; glycoprotein 6-alpha-L-fucosyltransferase [EC:2.4.1.68]
D      comp71127_c0_seq1; <a href="/dbget-bin/www_bget?ko:K00778">K00778</a>  SIAT1, ST6GAL1; beta-galactoside alpha-2,6-sialyltransferase (sialyltransferase 1) [EC:2.4.99.1]
D      Contig6199; <a href="/dbget-bin/www_bget?ko:K00737">K00737</a>  MGAT3; beta-1,4-mannosyl-glycoprotein beta-1,4-N-acetylglucosaminyltransferase [EC:2.4.1.144]
D      Contig1569; <a href="/dbget-bin/www_bget?ko:K00738">K00738</a>  MGAT4A_B; alpha-1,3-mannosylglycoprotein beta-1,4-N-acetylglucosaminyltransferase A/B [EC:2.4.1.145]
C    00513 Various types of N-glycan biosynthesis [PATH:<a href="http://www.kegg.jp/kegg-bin/show_pathway?@ko00513/K07432/K07441/K03842/K03843/K03844/K03845/K03846/K03847/K07151/K12666/K12667/K12668/K12669/K12670/K01230/K00726/K01231/K00753/K00717/K14459/K14464/K00738">ko00513</a>]
D      Contig15459; <a href="/dbget-bin/www_bget?ko:K07432">K07432</a>  ALG13; beta-1,4-N-acetylglucosaminyltransferase [EC:2.4.1.141]
D      Contig8785; <a href="/dbget-bin/www_bget?ko:K07441">K07441</a>  ALG14; beta-1,4-N-acetylglucosaminyltransferase [EC:2.4.1.141]
D      Contig825; <a href="/dbget-bin/www_bget?ko:K03842">K03842</a>  ALG1; beta-1,4-mannosyltransferase [EC:2.4.1.142]
D      Contig15114; <a href="/dbget-bin/www_bget?ko:K03843">K03843</a>  ALG2; alpha-1,3/alpha-1,6-mannosyltransferase [EC:2.4.1.132 2.4.1.257]
D      Contig14264; <a href="/dbget-bin/www_bget?ko:K03844">K03844</a>  ALG11; alpha-1,2-mannosyltransferase [EC:2.4.1.131]
D      comp98539_c0_seq1; <a href="/dbget-bin/www_bget?ko:K03845">K03845</a>  ALG3; alpha-1,3-mannosyltransferase [EC:2.4.1.258]
D      Contig571; <a href="/dbget-bin/www_bget?ko:K03846">K03846</a>  ALG9; alpha-1,2-mannosyltransferase [EC:2.4.1.259 2.4.1.261]
D      Contig15929; <a href="/dbget-bin/www_bget?ko:K03847">K03847</a>  ALG12; alpha-1,6-mannosyltransferase [EC:2.4.1.260]
D      Contig4515; <a href="/dbget-bin/www_bget?ko:K07151">K07151</a>  STT3; dolichyl-diphosphooligosaccharide--protein glycosyltransferase [EC:2.4.99.18]
D      Contig14529; <a href="/dbget-bin/www_bget?ko:K07151">K07151</a>  STT3; dolichyl-diphosphooligosaccharide--protein glycosyltransferase [EC:2.4.99.18]
D      comp8103_c0_seq1; <a href="/dbget-bin/www_bget?ko:K07151">K07151</a>  STT3; dolichyl-diphosphooligosaccharide--protein glycosyltransferase [EC:2.4.99.18]
D      Contig4806; <a href="/dbget-bin/www_bget?ko:K12666">K12666</a>  OST1, RPN1; oligosaccharyltransferase complex subunit alpha (ribophorin I)
D      Contig4027; <a href="/dbget-bin/www_bget?ko:K12667">K12667</a>  SWP1, RPN2; oligosaccharyltransferase complex subunit delta (ribophorin II)
D      Contig3132; <a href="/dbget-bin/www_bget?ko:K12668">K12668</a>  OST2, DAD1; oligosaccharyltransferase complex subunit epsilon
D      Contig13771; <a href="/dbget-bin/www_bget?ko:K12669">K12669</a>  OST3, OST6; oligosaccharyltransferase complex subunit gamma
D      Contig3688; <a href="/dbget-bin/www_bget?ko:K12670">K12670</a>  WBP1; oligosaccharyltransferase complex subunit beta
D      Contig1855; <a href="/dbget-bin/www_bget?ko:K01230">K01230</a>  MAN1; mannosyl-oligosaccharide alpha-1,2-mannosidase [EC:3.2.1.113]
D      Contig14039; <a href="/dbget-bin/www_bget?ko:K01230">K01230</a>  MAN1; mannosyl-oligosaccharide alpha-1,2-mannosidase [EC:3.2.1.113]
D      Contig6525; <a href="/dbget-bin/www_bget?ko:K00726">K00726</a>  MGAT1; alpha-1,3-mannosyl-glycoprotein beta-1,2-N-acetylglucosaminyltransferase [EC:2.4.1.101]
D      Contig4221; <a href="/dbget-bin/www_bget?ko:K01231">K01231</a>  MAN2; alpha-mannosidase II [EC:3.2.1.114]
D      Contig9029; <a href="/dbget-bin/www_bget?ko:K00753">K00753</a>  E2.4.1.214; glycoprotein 3-alpha-L-fucosyltransferase [EC:2.4.1.214]
D      Contig6143; <a href="/dbget-bin/www_bget?ko:K00717">K00717</a>  FUT8; glycoprotein 6-alpha-L-fucosyltransferase [EC:2.4.1.68]
D      Contig1363; <a href="/dbget-bin/www_bget?ko:K14459">K14459</a>  HEX; hexosaminidase [EC:3.2.1.52]
D      Contig9925; <a href="/dbget-bin/www_bget?ko:K14459">K14459</a>  HEX; hexosaminidase [EC:3.2.1.52]
D      comp69704_c0_seq1; <a href="/dbget-bin/www_bget?ko:K14464">K14464</a>  FUT-1, FucTC; alpha-1,3-fucosyltransferase [EC:2.4.1.-]
D      Contig1569; <a href="/dbget-bin/www_bget?ko:K00738">K00738</a>  MGAT4A_B; alpha-1,3-mannosylglycoprotein beta-1,4-N-acetylglucosaminyltransferase A/B [EC:2.4.1.145]
C    00512 Mucin type O-glycan biosynthesis [PATH:<a href="http://www.kegg.jp/kegg-bin/show_pathway?@ko00512/K00710/K00731">ko00512</a>]
D      Contig2850; <a href="/dbget-bin/www_bget?ko:K00710">K00710</a>  GALNT; polypeptide N-acetylgalactosaminyltransferase [EC:2.4.1.41]
D      Contig3191; <a href="/dbget-bin/www_bget?ko:K00710">K00710</a>  GALNT; polypeptide N-acetylgalactosaminyltransferase [EC:2.4.1.41]
D      Contig4467; <a href="/dbget-bin/www_bget?ko:K00710">K00710</a>  GALNT; polypeptide N-acetylgalactosaminyltransferase [EC:2.4.1.41]
D      Contig4738; <a href="/dbget-bin/www_bget?ko:K00710">K00710</a>  GALNT; polypeptide N-acetylgalactosaminyltransferase [EC:2.4.1.41]
D      Contig4739; <a href="/dbget-bin/www_bget?ko:K00710">K00710</a>  GALNT; polypeptide N-acetylgalactosaminyltransferase [EC:2.4.1.41]
D      Contig7294; <a href="/dbget-bin/www_bget?ko:K00710">K00710</a>  GALNT; polypeptide N-acetylgalactosaminyltransferase [EC:2.4.1.41]
D      Contig7705; <a href="/dbget-bin/www_bget?ko:K00710">K00710</a>  GALNT; polypeptide N-acetylgalactosaminyltransferase [EC:2.4.1.41]
D      Contig12662; <a href="/dbget-bin/www_bget?ko:K00710">K00710</a>  GALNT; polypeptide N-acetylgalactosaminyltransferase [EC:2.4.1.41]
D      Contig15254; <a href="/dbget-bin/www_bget?ko:K00710">K00710</a>  GALNT; polypeptide N-acetylgalactosaminyltransferase [EC:2.4.1.41]
D      Contig3460; <a href="/dbget-bin/www_bget?ko:K00731">K00731</a>  C1GALT1; glycoprotein-N-acetylgalactosamine 3-beta-galactosyltransferase [EC:2.4.1.122]
C    00514 Other types of O-glycan biosynthesis [PATH:<a href="http://www.kegg.jp/kegg-bin/show_pathway?@ko00514/K00728/K09667/K03691/K05948/K00778/K13667/K13676/K11703">ko00514</a>]
D      Contig2544; <a href="/dbget-bin/www_bget?ko:K00728">K00728</a>  POMT; dolichyl-phosphate-mannose-protein mannosyltransferase [EC:2.4.1.109]
D      Contig7108; <a href="/dbget-bin/www_bget?ko:K00728">K00728</a>  POMT; dolichyl-phosphate-mannose-protein mannosyltransferase [EC:2.4.1.109]
D      Contig4846; <a href="/dbget-bin/www_bget?ko:K09667">K09667</a>  OGT; polypeptide N-acetylglucosaminyltransferase [EC:2.4.1.-]
D      Contig1613; <a href="/dbget-bin/www_bget?ko:K03691">K03691</a>  POFUT; peptide-O-fucosyltransferase [EC:2.4.1.221]
D      Contig6892; <a href="/dbget-bin/www_bget?ko:K03691">K03691</a>  POFUT; peptide-O-fucosyltransferase [EC:2.4.1.221]
D      Contig2240; <a href="/dbget-bin/www_bget?ko:K05948">K05948</a>  FNG; fringe [EC:2.4.1.222]
D      comp71127_c0_seq1; <a href="/dbget-bin/www_bget?ko:K00778">K00778</a>  SIAT1, ST6GAL1; beta-galactoside alpha-2,6-sialyltransferase (sialyltransferase 1) [EC:2.4.99.1]
D      Contig10468; <a href="/dbget-bin/www_bget?ko:K13667">K13667</a>  RUMI, KTELC1; protein glucosyltransferase [EC:2.4.1.-]
D      Contig1633; <a href="/dbget-bin/www_bget?ko:K13676">K13676</a>  GXYLT; UDP-xylose:glucoside alpha-1,3-xylosyltransferase [EC:2.4.2.-]
D      Contig2740; <a href="/dbget-bin/www_bget?ko:K11703">K11703</a>  GLT25D; collagen beta-1,O-galactosyltransferase [EC:2.4.1.50]
C    00532 Glycosaminoglycan biosynthesis - chondroitin sulfate / dermatan sulfate [PATH:<a href="http://www.kegg.jp/kegg-bin/show_pathway?@ko00532/K00771/K00733/K10158/K13499/K00747">ko00532</a>]
D      Contig14274; <a href="/dbget-bin/www_bget?ko:K00771">K00771</a>  XYLT; protein xylosyltransferase [EC:2.4.2.26]
D      Contig7291; <a href="/dbget-bin/www_bget?ko:K00733">K00733</a>  B4GALT7; xylosylprotein 4-beta-galactosyltransferase [EC:2.4.1.133]
D      Contig10857; <a href="/dbget-bin/www_bget?ko:K10158">K10158</a>  B3GAT3; galactosylgalactosylxylosylprotein 3-beta-glucuronosyltransferase 3 [EC:2.4.1.135]
D      Contig11834; <a href="/dbget-bin/www_bget?ko:K13499">K13499</a>  CHSY; chondroitin sulfate synthase [EC:2.4.1.175 2.4.1.226]
D      Contig5744; <a href="/dbget-bin/www_bget?ko:K00747">K00747</a>  CHPF; chondroitin polymerizing factor [EC:2.4.1.175 2.4.1.226]
C    00534 Glycosaminoglycan biosynthesis - heparan sulfate / heparin [PATH:<a href="http://www.kegg.jp/kegg-bin/show_pathway?@ko00534/K00771/K00733/K10158/K02370/K02366/K02367/K02577/K01793/K02513/K02514/K07809/K08104">ko00534</a>]
D      Contig14274; <a href="/dbget-bin/www_bget?ko:K00771">K00771</a>  XYLT; protein xylosyltransferase [EC:2.4.2.26]
D      Contig7291; <a href="/dbget-bin/www_bget?ko:K00733">K00733</a>  B4GALT7; xylosylprotein 4-beta-galactosyltransferase [EC:2.4.1.133]
D      Contig10857; <a href="/dbget-bin/www_bget?ko:K10158">K10158</a>  B3GAT3; galactosylgalactosylxylosylprotein 3-beta-glucuronosyltransferase 3 [EC:2.4.1.135]
D      Contig6226; <a href="/dbget-bin/www_bget?ko:K02370">K02370</a>  EXTL3; alpha-1,4-N-acetylglucosaminyltransferase EXTL3 [EC:2.4.1.223 2.4.1.224]
D      Contig6765; <a href="/dbget-bin/www_bget?ko:K02366">K02366</a>  EXT1; glucuronyl/N-acetylglucosaminyl transferase EXT1 [EC:2.4.1.224 2.4.1.225]
D      Contig8033; <a href="/dbget-bin/www_bget?ko:K02367">K02367</a>  EXT2; glucuronyl/N-acetylglucosaminyl transferase EXT2 [EC:2.4.1.224 2.4.1.225]
D      comp92017_c0_seq1; <a href="/dbget-bin/www_bget?ko:K02367">K02367</a>  EXT2; glucuronyl/N-acetylglucosaminyl transferase EXT2 [EC:2.4.1.224 2.4.1.225]
D      Contig4884; <a href="/dbget-bin/www_bget?ko:K02577">K02577</a>  NDST2; heparan sulfate N-deacetylase/N-sulfotransferase NDST2 [EC:3.1.1.- 2.8.2.-]
D      Contig1315; <a href="/dbget-bin/www_bget?ko:K01793">K01793</a>  GLCE; heparosan-N-sulfate-glucuronate 5-epimerase [EC:5.1.3.17]
D      Contig6807; <a href="/dbget-bin/www_bget?ko:K02513">K02513</a>  HS2ST1; heparan sulfate 2-O-sulfotransferase HS2ST1 [EC:2.8.2.-]
D      comp137915_c0_seq1; <a href="/dbget-bin/www_bget?ko:K02513">K02513</a>  HS2ST1; heparan sulfate 2-O-sulfotransferase HS2ST1 [EC:2.8.2.-]
D      Contig4776; <a href="/dbget-bin/www_bget?ko:K02514">K02514</a>  HS6ST1; heparan sulfate 6-O-sulfotransferase HS6ST1 [EC:2.8.2.-]
D      comp133272_c0_seq1; <a href="/dbget-bin/www_bget?ko:K07809">K07809</a>  HS3ST3; [heparan sulfate]-glucosamine 3-sulfotransferase 3 [EC:2.8.2.30]
D      Contig84; <a href="/dbget-bin/www_bget?ko:K08104">K08104</a>  HS3ST5; [heparan sulfate]-glucosamine 3-sulfotransferase 5 [EC:2.8.2.23]
C    00533 Glycosaminoglycan biosynthesis - keratan sulfate [PATH:<a href="http://www.kegg.jp/kegg-bin/show_pathway?@ko00533/K00717/K00741">ko00533</a>]
D      Contig6143; <a href="/dbget-bin/www_bget?ko:K00717">K00717</a>  FUT8; glycoprotein 6-alpha-L-fucosyltransferase [EC:2.4.1.68]
D      comp133455_c0_seq1; <a href="/dbget-bin/www_bget?ko:K00741">K00741</a>  B3GNT1, B3GNT2; N-acetyllactosaminide beta-1,3-N-acetylglucosaminyltransferase [EC:2.4.1.149]
C    00535 Proteoglycans [BR:ko00535]
C    00536 Heparan sulfate/heparin binding proteins [BR:ko00536]
C    00531 Glycosaminoglycan degradation [PATH:<a href="http://www.kegg.jp/kegg-bin/show_pathway?@ko00531/K01136/K01217/K01135/K01195/K01565/K10532/K01205/K12309/K01137/K12373">ko00531</a>]
D      comp70176_c0_seq1; <a href="/dbget-bin/www_bget?ko:K01136">K01136</a>  IDS; iduronate 2-sulfatase [EC:3.1.6.13]
D      comp135005_c0_seq1; <a href="/dbget-bin/www_bget?ko:K01136">K01136</a>  IDS; iduronate 2-sulfatase [EC:3.1.6.13]
D      Contig8132; <a href="/dbget-bin/www_bget?ko:K01217">K01217</a>  IDUA; L-iduronidase [EC:3.2.1.76]
D      Contig1907; <a href="/dbget-bin/www_bget?ko:K01135">K01135</a>  ARSB; arylsulfatase B [EC:3.1.6.12]
D      Contig7400; <a href="/dbget-bin/www_bget?ko:K01195">K01195</a>  E3.2.1.31, GUSB, uidA; beta-glucuronidase [EC:3.2.1.31]
D      Contig14734; <a href="/dbget-bin/www_bget?ko:K01195">K01195</a>  E3.2.1.31, GUSB, uidA; beta-glucuronidase [EC:3.2.1.31]
D      Contig14735; <a href="/dbget-bin/www_bget?ko:K01195">K01195</a>  E3.2.1.31, GUSB, uidA; beta-glucuronidase [EC:3.2.1.31]
D      Contig3307; <a href="/dbget-bin/www_bget?ko:K01565">K01565</a>  SGSH; N-sulfoglucosamine sulfohydrolase [EC:3.10.1.1]
D      Contig3036; <a href="/dbget-bin/www_bget?ko:K10532">K10532</a>  HGSNAT; heparan-alpha-glucosaminide N-acetyltransferase [EC:2.3.1.78]
D      Contig2454; <a href="/dbget-bin/www_bget?ko:K01205">K01205</a>  NAGLU; alpha-N-acetylglucosaminidase [EC:3.2.1.50]
D      Contig8253; <a href="/dbget-bin/www_bget?ko:K12309">K12309</a>  GLB1, ELNR1; beta-galactosidase [EC:3.2.1.23]
D      Contig726; <a href="/dbget-bin/www_bget?ko:K01137">K01137</a>  GNS; N-acetylglucosamine-6-sulfatase [EC:3.1.6.14]
D      Contig12288; <a href="/dbget-bin/www_bget?ko:K12373">K12373</a>  HEXA_B; hexosaminidase [EC:3.2.1.52]
D      Contig13461; <a href="/dbget-bin/www_bget?ko:K12373">K12373</a>  HEXA_B; hexosaminidase [EC:3.2.1.52]
D      comp9044_c0_seq1; <a href="/dbget-bin/www_bget?ko:K12373">K12373</a>  HEXA_B; hexosaminidase [EC:3.2.1.52]
C    00563 Glycosylphosphatidylinositol(GPI)-anchor biosynthesis [PATH:<a href="http://www.kegg.jp/kegg-bin/show_pathway?@ko00563/K03857/K03858/K03859/K03860/K03861/K03434/K05283/K05284/K07541/K07542/K05285/K05286/K05287/K05288/K05289/K05290/K05291/K05292/K05293/K05294/K08098/K05310">ko00563</a>]
D      Contig1198; <a href="/dbget-bin/www_bget?ko:K03857">K03857</a>  PIGA, GPI3; phosphatidylinositol glycan, class A [EC:2.4.1.198]
D      comp7244_c0_seq3; <a href="/dbget-bin/www_bget?ko:K03858">K03858</a>  PIGH, GPI15; phosphatidylinositol glycan, class H
D      Contig262; <a href="/dbget-bin/www_bget?ko:K03859">K03859</a>  PIGC, GPI2; phosphatidylinositol glycan, class C
D      Contig11486; <a href="/dbget-bin/www_bget?ko:K03860">K03860</a>  PIGQ, GPI1; phosphatidylinositol glycan, class Q
D      Contig371; <a href="/dbget-bin/www_bget?ko:K03861">K03861</a>  PIGP, GPI19, DSCR5; phosphatidylinositol glycan, class P
D      Contig3118; <a href="/dbget-bin/www_bget?ko:K03434">K03434</a>  PIGL; N-acetylglucosaminylphosphatidylinositol deacetylase [EC:3.5.1.89]
D      comp57301_c0_seq1; <a href="/dbget-bin/www_bget?ko:K05283">K05283</a>  PIGW; phosphatidylinositol glycan, class W [EC:2.3.-.-]
D      Contig3395; <a href="/dbget-bin/www_bget?ko:K05284">K05284</a>  PIGM; phosphatidylinositol glycan, class M [EC:2.4.1.-]
D      Contig766; <a href="/dbget-bin/www_bget?ko:K07541">K07541</a>  PIGX; phosphatidylinositol glycan, class X
D      Contig10613; <a href="/dbget-bin/www_bget?ko:K07542">K07542</a>  PIGV; phosphatidylinositol glycan, class V [EC:2.4.1.-]
D      Contig8608; <a href="/dbget-bin/www_bget?ko:K05285">K05285</a>  PIGN; phosphatidylinositol glycan, class N [EC:2.7.-.-]
D      Contig14874; <a href="/dbget-bin/www_bget?ko:K05285">K05285</a>  PIGN; phosphatidylinositol glycan, class N [EC:2.7.-.-]
D      Contig2140; <a href="/dbget-bin/www_bget?ko:K05286">K05286</a>  PIGB; phosphatidylinositol glycan, class B [EC:2.4.1.-]
D      Contig6791; <a href="/dbget-bin/www_bget?ko:K05287">K05287</a>  PIGF; phosphatidylinositol glycan, class F [EC:2.7.-.-]
D      Contig1921; <a href="/dbget-bin/www_bget?ko:K05288">K05288</a>  PIGO; phosphatidylinositol glycan, class O
D      Contig213; <a href="/dbget-bin/www_bget?ko:K05289">K05289</a>  GAA1; glycosylphosphatidylinositol transamidase
D      Contig592; <a href="/dbget-bin/www_bget?ko:K05290">K05290</a>  PIGK; phosphatidylinositol glycan, class K [EC:2.6.-.-]
D      Contig2104; <a href="/dbget-bin/www_bget?ko:K05291">K05291</a>  PIGS; phosphatidylinositol glycan, class S
D      Contig668; <a href="/dbget-bin/www_bget?ko:K05292">K05292</a>  PIGT; phosphatidylinositol glycan, class T
D      Contig2369; <a href="/dbget-bin/www_bget?ko:K05293">K05293</a>  PIGU; phosphatidylinositol glycan, class U
D      Contig8885; <a href="/dbget-bin/www_bget?ko:K05294">K05294</a>  PGAP1; glycosylphosphatidylinositol deacylase [EC:3.-.-.-]
D      comp71480_c0_seq1; <a href="/dbget-bin/www_bget?ko:K05294">K05294</a>  PGAP1; glycosylphosphatidylinositol deacylase [EC:3.-.-.-]
D      Contig6439; <a href="/dbget-bin/www_bget?ko:K08098">K08098</a>  PIGZ, SMP3; phosphatidylinositol glycan, class Z [EC:2.4.1.-]
D      comp135783_c0_seq1; <a href="/dbget-bin/www_bget?ko:K05310">K05310</a>  GPI7; ethanolaminephosphotransferase [EC:2.7.-.-]
C    00601 Glycosphingolipid biosynthesis - lacto and neolacto series [PATH:<a href="http://www.kegg.jp/kegg-bin/show_pathway?@ko00601/K07819/K00741">ko00601</a>]
D      comp92951_c0_seq1; <a href="/dbget-bin/www_bget?ko:K07819">K07819</a>  B3GALT1; beta-1,3-galactosyltransferase 1 [EC:2.4.1.-]
D      comp133455_c0_seq1; <a href="/dbget-bin/www_bget?ko:K00741">K00741</a>  B3GNT1, B3GNT2; N-acetyllactosaminide beta-1,3-N-acetylglucosaminyltransferase [EC:2.4.1.149]
C    00603 Glycosphingolipid biosynthesis - globo series [PATH:<a href="http://www.kegg.jp/kegg-bin/show_pathway?@ko00603/K01988/K01189/K12373/K01204">ko00603</a>]
D      Contig2851; <a href="/dbget-bin/www_bget?ko:K01988">K01988</a>  A4GALT; lactosylceramide 4-alpha-galactosyltransferase [EC:2.4.1.228]
D      Contig2695; <a href="/dbget-bin/www_bget?ko:K01189">K01189</a>  GLA; alpha-galactosidase [EC:3.2.1.22]
D      Contig12288; <a href="/dbget-bin/www_bget?ko:K12373">K12373</a>  HEXA_B; hexosaminidase [EC:3.2.1.52]
D      Contig13461; <a href="/dbget-bin/www_bget?ko:K12373">K12373</a>  HEXA_B; hexosaminidase [EC:3.2.1.52]
D      comp9044_c0_seq1; <a href="/dbget-bin/www_bget?ko:K12373">K12373</a>  HEXA_B; hexosaminidase [EC:3.2.1.52]
D      Contig2414; <a href="/dbget-bin/www_bget?ko:K01204">K01204</a>  NAGA; alpha-N-acetylgalactosaminidase [EC:3.2.1.49]
C    00604 Glycosphingolipid biosynthesis - ganglio series [PATH:<a href="http://www.kegg.jp/kegg-bin/show_pathway?@ko00604/K03372/K12309/K12373">ko00604</a>]
D      Contig72; <a href="/dbget-bin/www_bget?ko:K03372">K03372</a>  ACATN, SLC33A1; MFS transporter, PAT family, solute carrier family 33 (acetyl-CoA transportor), member 1 [EC:2.3.1.-]
D      Contig8253; <a href="/dbget-bin/www_bget?ko:K12309">K12309</a>  GLB1, ELNR1; beta-galactosidase [EC:3.2.1.23]
D      Contig12288; <a href="/dbget-bin/www_bget?ko:K12373">K12373</a>  HEXA_B; hexosaminidase [EC:3.2.1.52]
D      Contig13461; <a href="/dbget-bin/www_bget?ko:K12373">K12373</a>  HEXA_B; hexosaminidase [EC:3.2.1.52]
D      comp9044_c0_seq1; <a href="/dbget-bin/www_bget?ko:K12373">K12373</a>  HEXA_B; hexosaminidase [EC:3.2.1.52]
C    00540 Lipopolysaccharide biosynthesis [PATH:<a href="http://www.kegg.jp/kegg-bin/show_pathway?@ko00540">ko00540</a>]
C    01005 Lipopolysaccharide biosynthesis proteins [BR:ko01005]
C    00550 Peptidoglycan biosynthesis [PATH:<a href="http://www.kegg.jp/kegg-bin/show_pathway?@ko00550">ko00550</a>]
C    00511 Other glycan degradation [PATH:<a href="http://www.kegg.jp/kegg-bin/show_pathway?@ko00511/K12309/K12373/K14459/K01191/K12311/K01192/K01227/K01206/K01444/K01201/K17108">ko00511</a>]
D      Contig8253; <a href="/dbget-bin/www_bget?ko:K12309">K12309</a>  GLB1, ELNR1; beta-galactosidase [EC:3.2.1.23]
D      Contig12288; <a href="/dbget-bin/www_bget?ko:K12373">K12373</a>  HEXA_B; hexosaminidase [EC:3.2.1.52]
D      Contig13461; <a href="/dbget-bin/www_bget?ko:K12373">K12373</a>  HEXA_B; hexosaminidase [EC:3.2.1.52]
D      comp9044_c0_seq1; <a href="/dbget-bin/www_bget?ko:K12373">K12373</a>  HEXA_B; hexosaminidase [EC:3.2.1.52]
D      Contig1363; <a href="/dbget-bin/www_bget?ko:K14459">K14459</a>  HEX; hexosaminidase [EC:3.2.1.52]
D      Contig9925; <a href="/dbget-bin/www_bget?ko:K14459">K14459</a>  HEX; hexosaminidase [EC:3.2.1.52]
D      Contig3274; <a href="/dbget-bin/www_bget?ko:K01191">K01191</a>  E3.2.1.24; alpha-mannosidase [EC:3.2.1.24]
D      Contig5386; <a href="/dbget-bin/www_bget?ko:K12311">K12311</a>  MAN2B1, LAMAN; lysosomal alpha-mannosidase [EC:3.2.1.24]
D      Contig14714; <a href="/dbget-bin/www_bget?ko:K12311">K12311</a>  MAN2B1, LAMAN; lysosomal alpha-mannosidase [EC:3.2.1.24]
D      Contig14715; <a href="/dbget-bin/www_bget?ko:K12311">K12311</a>  MAN2B1, LAMAN; lysosomal alpha-mannosidase [EC:3.2.1.24]
D      Contig3906; <a href="/dbget-bin/www_bget?ko:K01192">K01192</a>  E3.2.1.25, MANBA, manB; beta-mannosidase [EC:3.2.1.25]
D      Contig3534; <a href="/dbget-bin/www_bget?ko:K01227">K01227</a>  E3.2.1.96; mannosyl-glycoprotein endo-beta-N-acetylglucosaminidase [EC:3.2.1.96]
D      Contig15123; <a href="/dbget-bin/www_bget?ko:K01206">K01206</a>  FUCA; alpha-L-fucosidase [EC:3.2.1.51]
D      Contig788; <a href="/dbget-bin/www_bget?ko:K01444">K01444</a>  E3.5.1.26; N4-(beta-N-acetylglucosaminyl)-L-asparaginase [EC:3.5.1.26]
D      Contig8113; <a href="/dbget-bin/www_bget?ko:K01201">K01201</a>  GBA, srfJ; glucosylceramidase [EC:3.2.1.45]
D      comp93470_c0_seq1; <a href="/dbget-bin/www_bget?ko:K01201">K01201</a>  GBA, srfJ; glucosylceramidase [EC:3.2.1.45]
D      Contig10654; <a href="/dbget-bin/www_bget?ko:K17108">K17108</a>  GBA2; non-lysosomal glucosylceramidase [EC:3.2.1.45]
B
B  <b>Metabolism of cofactors and vitamins</b>
C    00730 Thiamine metabolism [PATH:<a href="http://www.kegg.jp/kegg-bin/show_pathway?@ko00730/K04487">ko00730</a>]
D      Contig3379; <a href="/dbget-bin/www_bget?ko:K04487">K04487</a>  iscS, NFS1; cysteine desulfurase [EC:2.8.1.7]
C    00740 Riboflavin metabolism [PATH:<a href="http://www.kegg.jp/kegg-bin/show_pathway?@ko00740/K00861/K00953/K14394/K14410/K00505">ko00740</a>]
D      comp93814_c0_seq1; <a href="/dbget-bin/www_bget?ko:K00861">K00861</a>  RFK, FMN1; riboflavin kinase [EC:2.7.1.26]
D      Contig4460; <a href="/dbget-bin/www_bget?ko:K00953">K00953</a>  FLAD1; FAD synthetase [EC:2.7.7.2]
D      Contig10365; <a href="/dbget-bin/www_bget?ko:K00953">K00953</a>  FLAD1; FAD synthetase [EC:2.7.7.2]
D      comp134253_c0_seq1; <a href="/dbget-bin/www_bget?ko:K14394">K14394</a>  ACP1; low molecular weight phosphotyrosine protein phosphatase [EC:3.1.3.2 3.1.3.48]
D      Contig4523; <a href="/dbget-bin/www_bget?ko:K14410">K14410</a>  ACP; acid phosphatase [EC:3.1.3.2]
D      Contig4524; <a href="/dbget-bin/www_bget?ko:K14410">K14410</a>  ACP; acid phosphatase [EC:3.1.3.2]
D      Contig11289; <a href="/dbget-bin/www_bget?ko:K14410">K14410</a>  ACP; acid phosphatase [EC:3.1.3.2]
D      Contig12217; <a href="/dbget-bin/www_bget?ko:K14410">K14410</a>  ACP; acid phosphatase [EC:3.1.3.2]
D      Locus_938_Transcript_1/2_Confidence_0.667_Length_1374; <a href="/dbget-bin/www_bget?ko:K14410">K14410</a>  ACP; acid phosphatase [EC:3.1.3.2]
D      Locus_914_Transcript_1/2_Confidence_0.750_Length_1374; <a href="/dbget-bin/www_bget?ko:K14410">K14410</a>  ACP; acid phosphatase [EC:3.1.3.2]
D      Locus_779_Transcript_1/2_Confidence_0.750_Length_1358; <a href="/dbget-bin/www_bget?ko:K14410">K14410</a>  ACP; acid phosphatase [EC:3.1.3.2]
D      Locus_835_Transcript_1/2_Confidence_0.750_Length_1358; <a href="/dbget-bin/www_bget?ko:K14410">K14410</a>  ACP; acid phosphatase [EC:3.1.3.2]
D      Contig5280; <a href="/dbget-bin/www_bget?ko:K00505">K00505</a>  TYR; tyrosinase [EC:1.14.18.1]
C    00750 Vitamin B6 metabolism [PATH:<a href="http://www.kegg.jp/kegg-bin/show_pathway?@ko00750/K00275/K00868/K13248/K00831">ko00750</a>]
D      Contig7090; <a href="/dbget-bin/www_bget?ko:K00275">K00275</a>  pdxH, PNPO; pyridoxamine 5'-phosphate oxidase [EC:1.4.3.5]
D      Contig927; <a href="/dbget-bin/www_bget?ko:K00868">K00868</a>  pdxK, pdxY; pyridoxine kinase [EC:2.7.1.35]
D      Contig7815; <a href="/dbget-bin/www_bget?ko:K13248">K13248</a>  PHOSPHO2; pyridoxal phosphate phosphatase PHOSPHO2 [EC:3.1.3.74]
D      Contig5150; <a href="/dbget-bin/www_bget?ko:K00831">K00831</a>  serC, PSAT1; phosphoserine aminotransferase [EC:2.6.1.52]
C    00760 Nicotinate and nicotinamide metabolism [PATH:<a href="http://www.kegg.jp/kegg-bin/show_pathway?@ko00760/K00763/K03783/K01081/K06210/K01950/K00858">ko00760</a>]
D      Contig5403; <a href="/dbget-bin/www_bget?ko:K00763">K00763</a>  pncB, NAPRT1; nicotinate phosphoribosyltransferase [EC:6.3.4.21]
D      Contig5404; <a href="/dbget-bin/www_bget?ko:K00763">K00763</a>  pncB, NAPRT1; nicotinate phosphoribosyltransferase [EC:6.3.4.21]
D      Contig2959; <a href="/dbget-bin/www_bget?ko:K03783">K03783</a>  punA; purine-nucleoside phosphorylase [EC:2.4.2.1]
D      Contig137; <a href="/dbget-bin/www_bget?ko:K01081">K01081</a>  E3.1.3.5; 5'-nucleotidase [EC:3.1.3.5]
D      Contig656; <a href="/dbget-bin/www_bget?ko:K01081">K01081</a>  E3.1.3.5; 5'-nucleotidase [EC:3.1.3.5]
D      Contig5606; <a href="/dbget-bin/www_bget?ko:K01081">K01081</a>  E3.1.3.5; 5'-nucleotidase [EC:3.1.3.5]
D      Contig12060; <a href="/dbget-bin/www_bget?ko:K01081">K01081</a>  E3.1.3.5; 5'-nucleotidase [EC:3.1.3.5]
D      comp92555_c0_seq1; <a href="/dbget-bin/www_bget?ko:K01081">K01081</a>  E3.1.3.5; 5'-nucleotidase [EC:3.1.3.5]
D      Contig7804; <a href="/dbget-bin/www_bget?ko:K06210">K06210</a>  NMNAT; nicotinamide mononucleotide adenylyltransferase [EC:2.7.7.1 2.7.7.18]
D      Contig6575; <a href="/dbget-bin/www_bget?ko:K01950">K01950</a>  E6.3.5.1, NADSYN1, QNS1, nadE; NAD+ synthase (glutamine-hydrolysing) [EC:6.3.5.1]
D      Contig4785; <a href="/dbget-bin/www_bget?ko:K00858">K00858</a>  ppnK, NADK; NAD+ kinase [EC:2.7.1.23]
D      comp8438_c1_seq1; <a href="/dbget-bin/www_bget?ko:K00858">K00858</a>  ppnK, NADK; NAD+ kinase [EC:2.7.1.23]
C    00770 Pantothenate and CoA biosynthesis [PATH:<a href="http://www.kegg.jp/kegg-bin/show_pathway?@ko00770/K09680/K01922/K01598/K02318/K00859/K06133/K00826/K01431/K01464/K00207">ko00770</a>]
D      Contig800; <a href="/dbget-bin/www_bget?ko:K09680">K09680</a>  coaW; type II pantothenate kinase [EC:2.7.1.33]
D      Contig3944; <a href="/dbget-bin/www_bget?ko:K09680">K09680</a>  coaW; type II pantothenate kinase [EC:2.7.1.33]
D      comp7381_c0_seq3; <a href="/dbget-bin/www_bget?ko:K09680">K09680</a>  coaW; type II pantothenate kinase [EC:2.7.1.33]
D      Contig6026; <a href="/dbget-bin/www_bget?ko:K01922">K01922</a>  PPCS, coaB; phosphopantothenate-cysteine ligase [EC:6.3.2.5]
D      comp85008_c0_seq1; <a href="/dbget-bin/www_bget?ko:K01598">K01598</a>  PPCDC, coaC; phosphopantothenoylcysteine decarboxylase [EC:4.1.1.36]
D      Contig4123; <a href="/dbget-bin/www_bget?ko:K02318">K02318</a>  COASY; phosphopantetheine adenylyltransferase / dephospho-CoA kinase [EC:2.7.7.3 2.7.1.24]
D      Contig7597; <a href="/dbget-bin/www_bget?ko:K00859">K00859</a>  coaE; dephospho-CoA kinase [EC:2.7.1.24]
D      Contig698; <a href="/dbget-bin/www_bget?ko:K06133">K06133</a>  LYS5, acpT; 4'-phosphopantetheinyl transferase [EC:2.7.8.-]
D      Contig3719; <a href="/dbget-bin/www_bget?ko:K00826">K00826</a>  E2.6.1.42, ilvE; branched-chain amino acid aminotransferase [EC:2.6.1.42]
D      Contig13125; <a href="/dbget-bin/www_bget?ko:K01431">K01431</a>  E3.5.1.6; beta-ureidopropionase [EC:3.5.1.6]
D      Contig4112; <a href="/dbget-bin/www_bget?ko:K01464">K01464</a>  E3.5.2.2, DPYS; dihydropyrimidinase [EC:3.5.2.2]
D      Contig4056; <a href="/dbget-bin/www_bget?ko:K00207">K00207</a>  E1.3.1.2, DPYD; dihydropyrimidine dehydrogenase (NADP+) [EC:1.3.1.2]
C    00780 Biotin metabolism [PATH:<a href="http://www.kegg.jp/kegg-bin/show_pathway?@ko00780/K09458/K00059/K01942/K01435">ko00780</a>]
D      Contig7710; <a href="/dbget-bin/www_bget?ko:K09458">K09458</a>  fabF; 3-oxoacyl-[acyl-carrier-protein] synthase II [EC:2.3.1.179]
D      Contig652; <a href="/dbget-bin/www_bget?ko:K00059">K00059</a>  fabG; 3-oxoacyl-[acyl-carrier protein] reductase [EC:1.1.1.100]
D      Contig7165; <a href="/dbget-bin/www_bget?ko:K01942">K01942</a>  HLCS; biotin--protein ligase [EC:6.3.4.9 6.3.4.10 6.3.4.11 6.3.4.15]
D      Contig7778; <a href="/dbget-bin/www_bget?ko:K01435">K01435</a>  BTD; biotinidase [EC:3.5.1.12]
C    00785 Lipoic acid metabolism [PATH:<a href="http://www.kegg.jp/kegg-bin/show_pathway?@ko00785/K03644/K10105">ko00785</a>]
D      Contig547; <a href="/dbget-bin/www_bget?ko:K03644">K03644</a>  lipA; lipoic acid synthetase [EC:2.8.1.8]
D      Contig5315; <a href="/dbget-bin/www_bget?ko:K10105">K10105</a>  LIPT1; lipoyltransferase 1
D      Contig10410; <a href="/dbget-bin/www_bget?ko:K10105">K10105</a>  LIPT1; lipoyltransferase 1
D      Contig11577; <a href="/dbget-bin/www_bget?ko:K10105">K10105</a>  LIPT1; lipoyltransferase 1
D      Contig11578; <a href="/dbget-bin/www_bget?ko:K10105">K10105</a>  LIPT1; lipoyltransferase 1
C    00790 Folate biosynthesis [PATH:<a href="http://www.kegg.jp/kegg-bin/show_pathway?@ko00790/K01495/K01077/K00287/K01930/K01307/K01737/K00072/K00357/K03639/K03637/K03635">ko00790</a>]
D      Contig2410; <a href="/dbget-bin/www_bget?ko:K01495">K01495</a>  folE; GTP cyclohydrolase I [EC:3.5.4.16]
D      Contig13248; <a href="/dbget-bin/www_bget?ko:K01495">K01495</a>  folE; GTP cyclohydrolase I [EC:3.5.4.16]
D      Contig600; <a href="/dbget-bin/www_bget?ko:K01077">K01077</a>  E3.1.3.1, phoA, phoB; alkaline phosphatase [EC:3.1.3.1]
D      Contig4091; <a href="/dbget-bin/www_bget?ko:K01077">K01077</a>  E3.1.3.1, phoA, phoB; alkaline phosphatase [EC:3.1.3.1]
D      Contig14403; <a href="/dbget-bin/www_bget?ko:K01077">K01077</a>  E3.1.3.1, phoA, phoB; alkaline phosphatase [EC:3.1.3.1]
D      Locus_8900_Transcript_1/2_Confidence_0.800_Length_2344; <a href="/dbget-bin/www_bget?ko:K01077">K01077</a>  E3.1.3.1, phoA, phoB; alkaline phosphatase [EC:3.1.3.1]
D      Contig6598; <a href="/dbget-bin/www_bget?ko:K00287">K00287</a>  folA; dihydrofolate reductase [EC:1.5.1.3]
D      Contig10915; <a href="/dbget-bin/www_bget?ko:K01930">K01930</a>  E6.3.2.17; folylpolyglutamate synthase [EC:6.3.2.17]
D      comp93071_c0_seq1; <a href="/dbget-bin/www_bget?ko:K01307">K01307</a>  GGH; gamma-glutamyl hydrolase [EC:3.4.19.9]
D      Contig3706; <a href="/dbget-bin/www_bget?ko:K01737">K01737</a>  queD, ptpS, PTS; 6-pyruvoyltetrahydropterin/6-carboxytetrahydropterin synthase [EC:4.2.3.12 4.1.2.50]
D      Contig7036; <a href="/dbget-bin/www_bget?ko:K00072">K00072</a>  SPR; sepiapterin reductase [EC:1.1.1.153]
D      comp95055_c0_seq1; <a href="/dbget-bin/www_bget?ko:K00072">K00072</a>  SPR; sepiapterin reductase [EC:1.1.1.153]
D      Contig14594; <a href="/dbget-bin/www_bget?ko:K00357">K00357</a>  QDPR; dihydropteridine reductase [EC:1.5.1.34]
D      comp70765_c0_seq1; <a href="/dbget-bin/www_bget?ko:K03639">K03639</a>  MOCS1, moaA; molybdenum cofactor biosynthesis protein
D      Contig14268; <a href="/dbget-bin/www_bget?ko:K03637">K03637</a>  moaC; molybdenum cofactor biosynthesis protein C
D      Contig315; <a href="/dbget-bin/www_bget?ko:K03635">K03635</a>  MOCS2, moaE; molybdopterin synthase catalytic subunit [EC:2.-.-.-]
C    00670 One carbon pool by folate [PATH:<a href="http://www.kegg.jp/kegg-bin/show_pathway?@ko00670/K00287/K00288/K13403/K00600/K11787/K00602/K00604/K00605/K00560/K00289/K00297">ko00670</a>]
D      Contig6598; <a href="/dbget-bin/www_bget?ko:K00287">K00287</a>  folA; dihydrofolate reductase [EC:1.5.1.3]
D      Contig5779; <a href="/dbget-bin/www_bget?ko:K00288">K00288</a>  MTHFD; methylenetetrahydrofolate dehydrogenase (NADP+) / methenyltetrahydrofolate cyclohydrolase / formyltetrahydrofolate synthetase [EC:1.5.1.5 3.5.4.9 6.3.4.3]
D      Contig5040; <a href="/dbget-bin/www_bget?ko:K13403">K13403</a>  MTHFD2; methylenetetrahydrofolate dehydrogenase(NAD+) / 5,10-methenyltetrahydrofolate cyclohydrolase [EC:1.5.1.15 3.5.4.9]
D      Contig14406; <a href="/dbget-bin/www_bget?ko:K00600">K00600</a>  glyA, SHMT; glycine hydroxymethyltransferase [EC:2.1.2.1]
D      Contig5636; <a href="/dbget-bin/www_bget?ko:K11787">K11787</a>  GART; phosphoribosylamine--glycine ligase / phosphoribosylglycinamide formyltransferase / phosphoribosylformylglycinamidine cyclo-ligase [EC:6.3.4.13 2.1.2.2 6.3.3.1]
D      Contig13942; <a href="/dbget-bin/www_bget?ko:K00602">K00602</a>  purH; phosphoribosylaminoimidazolecarboxamide formyltransferase / IMP cyclohydrolase [EC:2.1.2.3 3.5.4.10]
D      comp136767_c0_seq1; <a href="/dbget-bin/www_bget?ko:K00604">K00604</a>  MTFMT, fmt; methionyl-tRNA formyltransferase [EC:2.1.2.9]
D      Contig3674; <a href="/dbget-bin/www_bget?ko:K00605">K00605</a>  gcvT, AMT; aminomethyltransferase [EC:2.1.2.10]
D      Contig6341; <a href="/dbget-bin/www_bget?ko:K00560">K00560</a>  thyA, TYMS; thymidylate synthase [EC:2.1.1.45]
D      Contig2754; <a href="/dbget-bin/www_bget?ko:K00289">K00289</a>  E1.5.1.6, FTHFD; formyltetrahydrofolate dehydrogenase [EC:1.5.1.6]
D      Contig7788; <a href="/dbget-bin/www_bget?ko:K00297">K00297</a>  metF, MTHFR; methylenetetrahydrofolate reductase (NADPH) [EC:1.5.1.20]
C    00830 Retinol metabolism [PATH:<a href="http://www.kegg.jp/kegg-bin/show_pathway?@ko00830/K00121/K11147/K15734/K11155/K00699">ko00830</a>]
D      Contig12536; <a href="/dbget-bin/www_bget?ko:K00121">K00121</a>  frmA, ADH5, adhC; S-(hydroxymethyl)glutathione dehydrogenase / alcohol dehydrogenase [EC:1.1.1.284 1.1.1.1]
D      Contig4429; <a href="/dbget-bin/www_bget?ko:K11147">K11147</a>  DHRS4; dehydrogenase/reductase SDR family member 4 [EC:1.1.-.-]
D      Contig2137; <a href="/dbget-bin/www_bget?ko:K15734">K15734</a>  SDR16C5; all-trans-retinol dehydrogenase (NAD+) [EC:1.1.1.105]
D      Contig4553; <a href="/dbget-bin/www_bget?ko:K15734">K15734</a>  SDR16C5; all-trans-retinol dehydrogenase (NAD+) [EC:1.1.1.105]
D      Contig3581; <a href="/dbget-bin/www_bget?ko:K11155">K11155</a>  DGAT1; diacylglycerol O-acyltransferase 1 [EC:2.3.1.20 2.3.1.75 2.3.1.76]
D      Contig3728; <a href="/dbget-bin/www_bget?ko:K00699">K00699</a>  UGT; glucuronosyltransferase [EC:2.4.1.17]
D      Contig5445; <a href="/dbget-bin/www_bget?ko:K00699">K00699</a>  UGT; glucuronosyltransferase [EC:2.4.1.17]
D      Contig10708; <a href="/dbget-bin/www_bget?ko:K00699">K00699</a>  UGT; glucuronosyltransferase [EC:2.4.1.17]
D      Contig13431; <a href="/dbget-bin/www_bget?ko:K00699">K00699</a>  UGT; glucuronosyltransferase [EC:2.4.1.17]
D      Contig13432; <a href="/dbget-bin/www_bget?ko:K00699">K00699</a>  UGT; glucuronosyltransferase [EC:2.4.1.17]
D      Contig13531; <a href="/dbget-bin/www_bget?ko:K00699">K00699</a>  UGT; glucuronosyltransferase [EC:2.4.1.17]
C    00860 Porphyrin and chlorophyll metabolism [PATH:<a href="http://www.kegg.jp/kegg-bin/show_pathway?@ko00860/K00643/K14163/K01698/K01749/K01719/K01599/K00228/K00231/K01772/K02257/K02259/K00510/K00699/K01195/K01764/K00522">ko00860</a>]
D      Contig6233; <a href="/dbget-bin/www_bget?ko:K00643">K00643</a>  E2.3.1.37, ALAS; 5-aminolevulinate synthase [EC:2.3.1.37]
D      Contig4796; <a href="/dbget-bin/www_bget?ko:K14163">K14163</a>  EPRS; bifunctional glutamyl/prolyl-tRNA synthetase [EC:6.1.1.17 6.1.1.15]
D      Contig6225; <a href="/dbget-bin/www_bget?ko:K01698">K01698</a>  hemB, ALAD; porphobilinogen synthase [EC:4.2.1.24]
D      Contig6588; <a href="/dbget-bin/www_bget?ko:K01749">K01749</a>  hemC, HMBS; hydroxymethylbilane synthase [EC:2.5.1.61]
D      Contig11197; <a href="/dbget-bin/www_bget?ko:K01719">K01719</a>  hemD, UROS; uroporphyrinogen-III synthase [EC:4.2.1.75]
D      Contig6009; <a href="/dbget-bin/www_bget?ko:K01599">K01599</a>  hemE, UROD; uroporphyrinogen decarboxylase [EC:4.1.1.37]
D      Contig14810; <a href="/dbget-bin/www_bget?ko:K00228">K00228</a>  hemF, CPOX; coproporphyrinogen III oxidase [EC:1.3.3.3]
D      Contig2143; <a href="/dbget-bin/www_bget?ko:K00231">K00231</a>  PPOX, hemY; oxygen-dependent protoporphyrinogen oxidase [EC:1.3.3.4]
D      Contig6266; <a href="/dbget-bin/www_bget?ko:K01772">K01772</a>  hemH, FECH; ferrochelatase [EC:4.99.1.1]
D      Contig769; <a href="/dbget-bin/www_bget?ko:K02257">K02257</a>  COX10; protoheme IX farnesyltransferase [EC:2.5.1.-]
D      Contig13871; <a href="/dbget-bin/www_bget?ko:K02259">K02259</a>  COX15; cytochrome c oxidase assembly protein subunit 15
D      Contig14249; <a href="/dbget-bin/www_bget?ko:K00510">K00510</a>  HMOX, hmuO, ho; heme oxygenase [EC:1.14.99.3]
D      Locus_2398_Transcript_1/2_Confidence_0.600_Length_1001; <a href="/dbget-bin/www_bget?ko:K00510">K00510</a>  HMOX, hmuO, ho; heme oxygenase [EC:1.14.99.3]
D      Contig3728; <a href="/dbget-bin/www_bget?ko:K00699">K00699</a>  UGT; glucuronosyltransferase [EC:2.4.1.17]
D      Contig5445; <a href="/dbget-bin/www_bget?ko:K00699">K00699</a>  UGT; glucuronosyltransferase [EC:2.4.1.17]
D      Contig10708; <a href="/dbget-bin/www_bget?ko:K00699">K00699</a>  UGT; glucuronosyltransferase [EC:2.4.1.17]
D      Contig13431; <a href="/dbget-bin/www_bget?ko:K00699">K00699</a>  UGT; glucuronosyltransferase [EC:2.4.1.17]
D      Contig13432; <a href="/dbget-bin/www_bget?ko:K00699">K00699</a>  UGT; glucuronosyltransferase [EC:2.4.1.17]
D      Contig13531; <a href="/dbget-bin/www_bget?ko:K00699">K00699</a>  UGT; glucuronosyltransferase [EC:2.4.1.17]
D      Contig7400; <a href="/dbget-bin/www_bget?ko:K01195">K01195</a>  E3.2.1.31, GUSB, uidA; beta-glucuronidase [EC:3.2.1.31]
D      Contig14734; <a href="/dbget-bin/www_bget?ko:K01195">K01195</a>  E3.2.1.31, GUSB, uidA; beta-glucuronidase [EC:3.2.1.31]
D      Contig14735; <a href="/dbget-bin/www_bget?ko:K01195">K01195</a>  E3.2.1.31, GUSB, uidA; beta-glucuronidase [EC:3.2.1.31]
D      Contig1705; <a href="/dbget-bin/www_bget?ko:K01764">K01764</a>  E4.4.1.17; cytochrome c heme-lyase [EC:4.4.1.17]
D      Contig12791; <a href="/dbget-bin/www_bget?ko:K00522">K00522</a>  FTH1; ferritin heavy chain [EC:1.16.3.1]
D      comp131463_c0_seq1; <a href="/dbget-bin/www_bget?ko:K00522">K00522</a>  FTH1; ferritin heavy chain [EC:1.16.3.1]
C    00130 Ubiquinone and other terpenoid-quinone biosynthesis [PATH:<a href="http://www.kegg.jp/kegg-bin/show_pathway?@ko00130/K00815/K06125/K00591/K06126/K06127/K06134/K10106/K00457">ko00130</a>]
D      Contig6058; <a href="/dbget-bin/www_bget?ko:K00815">K00815</a>  TAT; tyrosine aminotransferase [EC:2.6.1.5]
D      Contig2049; <a href="/dbget-bin/www_bget?ko:K06125">K06125</a>  COQ2; 4-hydroxybenzoate hexaprenyltransferase [EC:2.5.1.-]
D      Contig5960; <a href="/dbget-bin/www_bget?ko:K00591">K00591</a>  COQ3; hexaprenyldihydroxybenzoate methyltransferase [EC:2.1.1.114]
D      Contig6920; <a href="/dbget-bin/www_bget?ko:K06126">K06126</a>  COQ6; ubiquinone biosynthesis monooxygenase Coq6 [EC:1.14.13.-]
D      Contig2007; <a href="/dbget-bin/www_bget?ko:K06127">K06127</a>  COQ5; ubiquinone biosynthesis methyltransferase [EC:2.1.1.201]
D      Contig14704; <a href="/dbget-bin/www_bget?ko:K06134">K06134</a>  COQ7; ubiquinone biosynthesis monooxygenase Coq7 [EC:1.14.13.-]
D      comp96296_c0_seq1; <a href="/dbget-bin/www_bget?ko:K10106">K10106</a>  GGCX; vitamin K-dependent gamma-carboxylase [EC:4.1.1.90]
D      Contig1970; <a href="/dbget-bin/www_bget?ko:K00457">K00457</a>  HPD, hppD; 4-hydroxyphenylpyruvate dioxygenase [EC:1.13.11.27]
B
B  <b>Metabolism of terpenoids and polyketides</b>
C    01006 Prenyltransferases [BR:ko01006]
C    00900 Terpenoid backbone biosynthesis [PATH:<a href="http://www.kegg.jp/kegg-bin/show_pathway?@ko00900/K00626/K01641/K00021/K00869/K13273/K01597/K01823/K00787/K00804/K12504/K12505/K11778/K05955/K05954/K08658/K06013/K00587">ko00900</a>]
D      Contig4577; <a href="/dbget-bin/www_bget?ko:K00626">K00626</a>  E2.3.1.9, atoB; acetyl-CoA C-acetyltransferase [EC:2.3.1.9]
D      Contig6175; <a href="/dbget-bin/www_bget?ko:K00626">K00626</a>  E2.3.1.9, atoB; acetyl-CoA C-acetyltransferase [EC:2.3.1.9]
D      Contig3756; <a href="/dbget-bin/www_bget?ko:K01641">K01641</a>  E2.3.3.10; hydroxymethylglutaryl-CoA synthase [EC:2.3.3.10]
D      Locus_1902_Transcript_1/2_Confidence_0.429_Length_1782; <a href="/dbget-bin/www_bget?ko:K01641">K01641</a>  E2.3.3.10; hydroxymethylglutaryl-CoA synthase [EC:2.3.3.10]
D      Contig734; <a href="/dbget-bin/www_bget?ko:K00021">K00021</a>  E1.1.1.34; hydroxymethylglutaryl-CoA reductase (NADPH) [EC:1.1.1.34]
D      Contig7901; <a href="/dbget-bin/www_bget?ko:K00021">K00021</a>  E1.1.1.34; hydroxymethylglutaryl-CoA reductase (NADPH) [EC:1.1.1.34]
D      Contig14861; <a href="/dbget-bin/www_bget?ko:K00869">K00869</a>  E2.7.1.36, MVK, mvaK1; mevalonate kinase [EC:2.7.1.36]
D      Contig1722; <a href="/dbget-bin/www_bget?ko:K13273">K13273</a>  PMVK; phosphomevalonate kinase [EC:2.7.4.2]
D      Contig2477; <a href="/dbget-bin/www_bget?ko:K01597">K01597</a>  MVD, mvaD; diphosphomevalonate decarboxylase [EC:4.1.1.33]
D      Contig14227; <a href="/dbget-bin/www_bget?ko:K01823">K01823</a>  idi, IDI; isopentenyl-diphosphate delta-isomerase [EC:5.3.3.2]
D      Contig13796; <a href="/dbget-bin/www_bget?ko:K00787">K00787</a>  FDPS; farnesyl diphosphate synthase [EC:2.5.1.1 2.5.1.10]
D      Contig13797; <a href="/dbget-bin/www_bget?ko:K00787">K00787</a>  FDPS; farnesyl diphosphate synthase [EC:2.5.1.1 2.5.1.10]
D      Locus_158_Transcript_18/26_Confidence_0.253_Length_3988; <a href="/dbget-bin/www_bget?ko:K00787">K00787</a>  FDPS; farnesyl diphosphate synthase [EC:2.5.1.1 2.5.1.10]
D      Locus_158_Transcript_19/26_Confidence_0.241_Length_4012; <a href="/dbget-bin/www_bget?ko:K00787">K00787</a>  FDPS; farnesyl diphosphate synthase [EC:2.5.1.1 2.5.1.10]
D      Locus_158_Transcript_21/26_Confidence_0.270_Length_4411; <a href="/dbget-bin/www_bget?ko:K00787">K00787</a>  FDPS; farnesyl diphosphate synthase [EC:2.5.1.1 2.5.1.10]
D      Locus_158_Transcript_26/26_Confidence_0.270_Length_4411; <a href="/dbget-bin/www_bget?ko:K00787">K00787</a>  FDPS; farnesyl diphosphate synthase [EC:2.5.1.1 2.5.1.10]
D      Contig4345; <a href="/dbget-bin/www_bget?ko:K00804">K00804</a>  GGPS1; geranylgeranyl diphosphate synthase, type III [EC:2.5.1.1 2.5.1.10 2.5.1.29]
D      Contig6228; <a href="/dbget-bin/www_bget?ko:K12504">K12504</a>  PDSS1; decaprenyl-diphosphate synthase subunit 1 [EC:2.5.1.91]
D      Contig1693; <a href="/dbget-bin/www_bget?ko:K12505">K12505</a>  PDSS2; decaprenyl-diphosphate synthase subunit 2 [EC:2.5.1.91]
D      Contig930; <a href="/dbget-bin/www_bget?ko:K11778">K11778</a>  DHDDS, RER2, SRT1; ditrans,polycis-polyprenyl diphosphate synthase [EC:2.5.1.87]
D      Contig3384; <a href="/dbget-bin/www_bget?ko:K05955">K05955</a>  FNTA; protein farnesyltransferase/geranylgeranyltransferase type-1 subunit alpha [EC:2.5.1.58 2.5.1.59]
D      Contig2854; <a href="/dbget-bin/www_bget?ko:K05954">K05954</a>  FNTB; protein farnesyltransferase subunit beta [EC:2.5.1.58]
D      Contig8673; <a href="/dbget-bin/www_bget?ko:K08658">K08658</a>  RCE1, FACE2; prenyl protein peptidase [EC:3.4.22.-]
D      Contig10676; <a href="/dbget-bin/www_bget?ko:K06013">K06013</a>  STE24; STE24 endopeptidase [EC:3.4.24.84]
D      Contig483; <a href="/dbget-bin/www_bget?ko:K00587">K00587</a>  ICMT, STE14; protein-S-isoprenylcysteine O-methyltransferase [EC:2.1.1.100]
C    00902 Monoterpenoid biosynthesis [PATH:<a href="http://www.kegg.jp/kegg-bin/show_pathway?@ko00902">ko00902</a>]
C    00909 Sesquiterpenoid and triterpenoid biosynthesis [PATH:<a href="http://www.kegg.jp/kegg-bin/show_pathway?@ko00909">ko00909</a>]
C    00904 Diterpenoid biosynthesis [PATH:<a href="http://www.kegg.jp/kegg-bin/show_pathway?@ko00904">ko00904</a>]
C    00906 Carotenoid biosynthesis [PATH:<a href="http://www.kegg.jp/kegg-bin/show_pathway?@ko00906">ko00906</a>]
C    00905 Brassinosteroid biosynthesis [PATH:<a href="http://www.kegg.jp/kegg-bin/show_pathway?@ko00905">ko00905</a>]
C    00981 Insect hormone biosynthesis [PATH:<a href="http://www.kegg.jp/kegg-bin/show_pathway?@ko00981/K10718/K10719/K01063/K14938/K14939/K10720/K10721/K10722/K10723/K14985/K10724">ko00981</a>]
D      comp72068_c0_seq1; <a href="/dbget-bin/www_bget?ko:K10718">K10718</a>  JHAMT; juvenile hormone acid methyltransferase [EC:2.1.1.-]
D      Contig1135; <a href="/dbget-bin/www_bget?ko:K10719">K10719</a>  JHEH; juvenile hormone epoxide hydrolase
D      Contig5915; <a href="/dbget-bin/www_bget?ko:K10719">K10719</a>  JHEH; juvenile hormone epoxide hydrolase
D      Contig5656; <a href="/dbget-bin/www_bget?ko:K01063">K01063</a>  JHE; juvenile-hormone esterase [EC:3.1.1.59]
D      comp132633_c0_seq1; <a href="/dbget-bin/www_bget?ko:K14938">K14938</a>  NVD; cholesterol 7-dehydrogenase
D      Contig2701; <a href="/dbget-bin/www_bget?ko:K14939">K14939</a>  spo, spok, CYP307A; cytochrome P450, family 307, subfamily A
D      Contig8542; <a href="/dbget-bin/www_bget?ko:K10720">K10720</a>  PHM; CYP306A1; ecdysteroid 25-hydroxylase
D      Contig8173; <a href="/dbget-bin/www_bget?ko:K10721">K10721</a>  DIB; CYP302A1; ecdysteroid 22-hydroxylase
D      Contig3522; <a href="/dbget-bin/www_bget?ko:K10722">K10722</a>  SAD, CYP315A1; ecdysteroid 2-hydroxylase
D      Contig7741; <a href="/dbget-bin/www_bget?ko:K10723">K10723</a>  SHD, CYP314A1; ecdysone 20-monooxygenase [EC:1.14.99.22]
D      Contig11483; <a href="/dbget-bin/www_bget?ko:K14985">K14985</a>  CYP18A1; cytochrome P450, family 18, subfamily A, polypeptide 1 (26-hydroxylase) [EC:1.14.-.-]
D      Contig4174; <a href="/dbget-bin/www_bget?ko:K10724">K10724</a>  EO; ecdysone oxidase [EC:1.1.3.16]
C    00908 Zeatin biosynthesis [PATH:<a href="http://www.kegg.jp/kegg-bin/show_pathway?@ko00908">ko00908</a>]
C    00903 Limonene and pinene degradation [PATH:<a href="http://www.kegg.jp/kegg-bin/show_pathway?@ko00903/K00128/K00517">ko00903</a>]
D      Contig3216; <a href="/dbget-bin/www_bget?ko:K00128">K00128</a>  E1.2.1.3; aldehyde dehydrogenase (NAD+) [EC:1.2.1.3]
D      Contig4103; <a href="/dbget-bin/www_bget?ko:K00128">K00128</a>  E1.2.1.3; aldehyde dehydrogenase (NAD+) [EC:1.2.1.3]
D      Contig4987; <a href="/dbget-bin/www_bget?ko:K00128">K00128</a>  E1.2.1.3; aldehyde dehydrogenase (NAD+) [EC:1.2.1.3]
D      Contig15056; <a href="/dbget-bin/www_bget?ko:K00128">K00128</a>  E1.2.1.3; aldehyde dehydrogenase (NAD+) [EC:1.2.1.3]
D      comp8664_c0_seq1; <a href="/dbget-bin/www_bget?ko:K00128">K00128</a>  E1.2.1.3; aldehyde dehydrogenase (NAD+) [EC:1.2.1.3]
D      Contig6974; <a href="/dbget-bin/www_bget?ko:K00517">K00517</a>  E1.14.-.-;  [EC:1.14.-.-]
C    00281 Geraniol degradation [PATH:<a href="http://www.kegg.jp/kegg-bin/show_pathway?@ko00281/K01640">ko00281</a>]
D      Contig14151; <a href="/dbget-bin/www_bget?ko:K01640">K01640</a>  E4.1.3.4, HMGCL, hmgL; hydroxymethylglutaryl-CoA lyase [EC:4.1.3.4]
C    01008 Polyketide biosynthesis proteins [BR:ko01008]
C    01052 Type I polyketide structures [PATH:<a href="http://www.kegg.jp/kegg-bin/show_pathway?@ko01052">ko01052</a>]
C    00522 Biosynthesis of 12-, 14- and 16-membered macrolides [PATH:<a href="http://www.kegg.jp/kegg-bin/show_pathway?@ko00522">ko00522</a>]
C    01051 Biosynthesis of ansamycins [PATH:<a href="http://www.kegg.jp/kegg-bin/show_pathway?@ko01051/K00615">ko01051</a>]
D      Contig12341; <a href="/dbget-bin/www_bget?ko:K00615">K00615</a>  E2.2.1.1, tktA, tktB; transketolase [EC:2.2.1.1]
C    01056 Biosynthesis of type II polyketide backbone [PATH:<a href="http://www.kegg.jp/kegg-bin/show_pathway?@ko01056">ko01056</a>]
C    01057 Biosynthesis of type II polyketide products [PATH:<a href="http://www.kegg.jp/kegg-bin/show_pathway?@ko01057">ko01057</a>]
C    00253 Tetracycline biosynthesis [PATH:<a href="http://www.kegg.jp/kegg-bin/show_pathway?@ko00253">ko00253</a>]
C    00523 Polyketide sugar unit biosynthesis [PATH:<a href="http://www.kegg.jp/kegg-bin/show_pathway?@ko00523">ko00523</a>]
C    01054 Nonribosomal peptide structures [PATH:<a href="http://www.kegg.jp/kegg-bin/show_pathway?@ko01054">ko01054</a>]
C    01053 Biosynthesis of siderophore group nonribosomal peptides [PATH:<a href="http://www.kegg.jp/kegg-bin/show_pathway?@ko01053">ko01053</a>]
C    01055 Biosynthesis of vancomycin group antibiotics [PATH:<a href="http://www.kegg.jp/kegg-bin/show_pathway?@ko01055">ko01055</a>]
B
B  <b>Biosynthesis of other secondary metabolites</b>
C    00940 Phenylpropanoid biosynthesis [PATH:<a href="http://www.kegg.jp/kegg-bin/show_pathway?@ko00940/K11188/K00430">ko00940</a>]
D      Contig14269; <a href="/dbget-bin/www_bget?ko:K11188">K11188</a>  PRDX6; peroxiredoxin 6, 1-Cys peroxiredoxin [EC:1.11.1.7 1.11.1.15 3.1.1.-]
D      Contig1806; <a href="/dbget-bin/www_bget?ko:K00430">K00430</a>  E1.11.1.7; peroxidase [EC:1.11.1.7]
C    00945 Stilbenoid, diarylheptanoid and gingerol biosynthesis [PATH:<a href="http://www.kegg.jp/kegg-bin/show_pathway?@ko00945/K00517">ko00945</a>]
D      Contig6974; <a href="/dbget-bin/www_bget?ko:K00517">K00517</a>  E1.14.-.-;  [EC:1.14.-.-]
C    00941 Flavonoid biosynthesis [PATH:<a href="http://www.kegg.jp/kegg-bin/show_pathway?@ko00941">ko00941</a>]
C    00944 Flavone and flavonol biosynthesis [PATH:<a href="http://www.kegg.jp/kegg-bin/show_pathway?@ko00944/K01195">ko00944</a>]
D      Contig7400; <a href="/dbget-bin/www_bget?ko:K01195">K01195</a>  E3.2.1.31, GUSB, uidA; beta-glucuronidase [EC:3.2.1.31]
D      Contig14734; <a href="/dbget-bin/www_bget?ko:K01195">K01195</a>  E3.2.1.31, GUSB, uidA; beta-glucuronidase [EC:3.2.1.31]
D      Contig14735; <a href="/dbget-bin/www_bget?ko:K01195">K01195</a>  E3.2.1.31, GUSB, uidA; beta-glucuronidase [EC:3.2.1.31]
C    00942 Anthocyanin biosynthesis [PATH:<a href="http://www.kegg.jp/kegg-bin/show_pathway?@ko00942">ko00942</a>]
C    00943 Isoflavonoid biosynthesis [PATH:<a href="http://www.kegg.jp/kegg-bin/show_pathway?@ko00943">ko00943</a>]
C    00901 Indole alkaloid biosynthesis [PATH:<a href="http://www.kegg.jp/kegg-bin/show_pathway?@ko00901/K01593">ko00901</a>]
D      Contig9135; <a href="/dbget-bin/www_bget?ko:K01593">K01593</a>  DDC; aromatic-L-amino-acid decarboxylase [EC:4.1.1.28]
D      Contig10371; <a href="/dbget-bin/www_bget?ko:K01593">K01593</a>  DDC; aromatic-L-amino-acid decarboxylase [EC:4.1.1.28]
C    00950 Isoquinoline alkaloid biosynthesis [PATH:<a href="http://www.kegg.jp/kegg-bin/show_pathway?@ko00950/K14454/K14455/K00815/K00501/K00505/K01592/K01593">ko00950</a>]
D      Contig1760; <a href="/dbget-bin/www_bget?ko:K14454">K14454</a>  GOT1; aspartate aminotransferase, cytoplasmic [EC:2.6.1.1]
D      Contig14998; <a href="/dbget-bin/www_bget?ko:K14455">K14455</a>  GOT2; aspartate aminotransferase, mitochondrial [EC:2.6.1.1]
D      Contig6058; <a href="/dbget-bin/www_bget?ko:K00815">K00815</a>  TAT; tyrosine aminotransferase [EC:2.6.1.5]
D      Contig12121; <a href="/dbget-bin/www_bget?ko:K00501">K00501</a>  TH; tyrosine 3-monooxygenase [EC:1.14.16.2]
D      Contig12122; <a href="/dbget-bin/www_bget?ko:K00501">K00501</a>  TH; tyrosine 3-monooxygenase [EC:1.14.16.2]
D      Contig13745; <a href="/dbget-bin/www_bget?ko:K00501">K00501</a>  TH; tyrosine 3-monooxygenase [EC:1.14.16.2]
D      Contig13748; <a href="/dbget-bin/www_bget?ko:K00501">K00501</a>  TH; tyrosine 3-monooxygenase [EC:1.14.16.2]
D      Locus_61_Transcript_7/10_Confidence_0.304_Length_2559; <a href="/dbget-bin/www_bget?ko:K00501">K00501</a>  TH; tyrosine 3-monooxygenase [EC:1.14.16.2]
D      Locus_61_Transcript_9/10_Confidence_0.402_Length_3033; <a href="/dbget-bin/www_bget?ko:K00501">K00501</a>  TH; tyrosine 3-monooxygenase [EC:1.14.16.2]
D      Contig5280; <a href="/dbget-bin/www_bget?ko:K00505">K00505</a>  TYR; tyrosinase [EC:1.14.18.1]
D      Contig3553; <a href="/dbget-bin/www_bget?ko:K01592">K01592</a>  E4.1.1.25; tyrosine decarboxylase [EC:4.1.1.25]
D      Contig9135; <a href="/dbget-bin/www_bget?ko:K01593">K01593</a>  DDC; aromatic-L-amino-acid decarboxylase [EC:4.1.1.28]
D      Contig10371; <a href="/dbget-bin/www_bget?ko:K01593">K01593</a>  DDC; aromatic-L-amino-acid decarboxylase [EC:4.1.1.28]
C    00960 Tropane, piperidine and pyridine alkaloid biosynthesis [PATH:<a href="http://www.kegg.jp/kegg-bin/show_pathway?@ko00960/K14454/K14455/K00815/K01066">ko00960</a>]
D      Contig1760; <a href="/dbget-bin/www_bget?ko:K14454">K14454</a>  GOT1; aspartate aminotransferase, cytoplasmic [EC:2.6.1.1]
D      Contig14998; <a href="/dbget-bin/www_bget?ko:K14455">K14455</a>  GOT2; aspartate aminotransferase, mitochondrial [EC:2.6.1.1]
D      Contig6058; <a href="/dbget-bin/www_bget?ko:K00815">K00815</a>  TAT; tyrosine aminotransferase [EC:2.6.1.5]
D      Contig12814; <a href="/dbget-bin/www_bget?ko:K01066">K01066</a>  E3.1.1.-; esterase / lipase [EC:3.1.1.-]
C    01058 Acridone alkaloid biosynthesis [PATH:<a href="http://www.kegg.jp/kegg-bin/show_pathway?@ko01058">ko01058</a>]
C    00232 Caffeine metabolism [PATH:<a href="http://www.kegg.jp/kegg-bin/show_pathway?@ko00232/K00106/K00365">ko00232</a>]
D      Contig8627; <a href="/dbget-bin/www_bget?ko:K00106">K00106</a>  XDH; xanthine dehydrogenase/oxidase [EC:1.17.1.4 1.17.3.2]
D      Contig11104; <a href="/dbget-bin/www_bget?ko:K00106">K00106</a>  XDH; xanthine dehydrogenase/oxidase [EC:1.17.1.4 1.17.3.2]
D      Contig13315; <a href="/dbget-bin/www_bget?ko:K00365">K00365</a>  E1.7.3.3; urate oxidase [EC:1.7.3.3]
C    00965 Betalain biosynthesis [PATH:<a href="http://www.kegg.jp/kegg-bin/show_pathway?@ko00965/K00505/K01593">ko00965</a>]
D      Contig5280; <a href="/dbget-bin/www_bget?ko:K00505">K00505</a>  TYR; tyrosinase [EC:1.14.18.1]
D      Contig9135; <a href="/dbget-bin/www_bget?ko:K01593">K01593</a>  DDC; aromatic-L-amino-acid decarboxylase [EC:4.1.1.28]
D      Contig10371; <a href="/dbget-bin/www_bget?ko:K01593">K01593</a>  DDC; aromatic-L-amino-acid decarboxylase [EC:4.1.1.28]
C    00966 Glucosinolate biosynthesis [PATH:<a href="http://www.kegg.jp/kegg-bin/show_pathway?@ko00966">ko00966</a>]
C    00402 Benzoxazinoid biosynthesis [PATH:<a href="http://www.kegg.jp/kegg-bin/show_pathway?@ko00402">ko00402</a>]
C    00311 Penicillin and cephalosporin biosynthesis [PATH:<a href="http://www.kegg.jp/kegg-bin/show_pathway?@ko00311/K00273">ko00311</a>]
D      Contig2552; <a href="/dbget-bin/www_bget?ko:K00273">K00273</a>  E1.4.3.3, DAO; D-amino-acid oxidase [EC:1.4.3.3]
C    00312 beta-Lactam resistance [PATH:<a href="http://www.kegg.jp/kegg-bin/show_pathway?@ko00312">ko00312</a>]
C    00521 Streptomycin biosynthesis [PATH:<a href="http://www.kegg.jp/kegg-bin/show_pathway?@ko00521/K00844/K01835/K01858/K01092">ko00521</a>]
D      Contig3935; <a href="/dbget-bin/www_bget?ko:K00844">K00844</a>  HK; hexokinase [EC:2.7.1.1]
D      Contig4426; <a href="/dbget-bin/www_bget?ko:K00844">K00844</a>  HK; hexokinase [EC:2.7.1.1]
D      Contig5562; <a href="/dbget-bin/www_bget?ko:K01835">K01835</a>  pgm; phosphoglucomutase [EC:5.4.2.2]
D      Contig4120; <a href="/dbget-bin/www_bget?ko:K01858">K01858</a>  E5.5.1.4, INO1; myo-inositol-1-phosphate synthase [EC:5.5.1.4]
D      Contig2815; <a href="/dbget-bin/www_bget?ko:K01092">K01092</a>  E3.1.3.25, IMPA, suhB; myo-inositol-1(or 4)-monophosphatase [EC:3.1.3.25]
D      Contig4540; <a href="/dbget-bin/www_bget?ko:K01092">K01092</a>  E3.1.3.25, IMPA, suhB; myo-inositol-1(or 4)-monophosphatase [EC:3.1.3.25]
D      Contig4541; <a href="/dbget-bin/www_bget?ko:K01092">K01092</a>  E3.1.3.25, IMPA, suhB; myo-inositol-1(or 4)-monophosphatase [EC:3.1.3.25]
D      Contig12532; <a href="/dbget-bin/www_bget?ko:K01092">K01092</a>  E3.1.3.25, IMPA, suhB; myo-inositol-1(or 4)-monophosphatase [EC:3.1.3.25]
C    00524 Butirosin and neomycin biosynthesis [PATH:<a href="http://www.kegg.jp/kegg-bin/show_pathway?@ko00524/K00844">ko00524</a>]
D      Contig3935; <a href="/dbget-bin/www_bget?ko:K00844">K00844</a>  HK; hexokinase [EC:2.7.1.1]
D      Contig4426; <a href="/dbget-bin/www_bget?ko:K00844">K00844</a>  HK; hexokinase [EC:2.7.1.1]
C    00331 Clavulanic acid biosynthesis [PATH:<a href="http://www.kegg.jp/kegg-bin/show_pathway?@ko00331">ko00331</a>]
C    00231 Puromycin biosynthesis [PATH:<a href="http://www.kegg.jp/kegg-bin/show_pathway?@ko00231">ko00231</a>]
C    00401 Novobiocin biosynthesis [PATH:<a href="http://www.kegg.jp/kegg-bin/show_pathway?@ko00401/K00815">ko00401</a>]
D      Contig6058; <a href="/dbget-bin/www_bget?ko:K00815">K00815</a>  TAT; tyrosine aminotransferase [EC:2.6.1.5]
B
B  <b>Xenobiotics biodegradation and metabolism</b>
C    00362 Benzoate degradation [PATH:<a href="http://www.kegg.jp/kegg-bin/show_pathway?@ko00362/K07508/K07509/K07515/K07511/K00626">ko00362</a>]
D      Contig5021; <a href="/dbget-bin/www_bget?ko:K07508">K07508</a>  ACAA2; acetyl-CoA acyltransferase 2 [EC:2.3.1.16]
D      Contig10239; <a href="/dbget-bin/www_bget?ko:K07509">K07509</a>  HADHB; acetyl-CoA acyltransferase [EC:2.3.1.16]
D      Contig5617; <a href="/dbget-bin/www_bget?ko:K07515">K07515</a>  HADHA; enoyl-CoA hydratase / long-chain 3-hydroxyacyl-CoA dehydrogenase [EC:4.2.1.17 1.1.1.211]
D      Contig14241; <a href="/dbget-bin/www_bget?ko:K07511">K07511</a>  ECHS1; enoyl-CoA hydratase [EC:4.2.1.17]
D      Contig4577; <a href="/dbget-bin/www_bget?ko:K00626">K00626</a>  E2.3.1.9, atoB; acetyl-CoA C-acetyltransferase [EC:2.3.1.9]
D      Contig6175; <a href="/dbget-bin/www_bget?ko:K00626">K00626</a>  E2.3.1.9, atoB; acetyl-CoA C-acetyltransferase [EC:2.3.1.9]
C    00627 Aminobenzoate degradation [PATH:<a href="http://www.kegg.jp/kegg-bin/show_pathway?@ko00627/K01512/K00517/K07515/K07511/K01101/K01077">ko00627</a>]
D      Contig1711; <a href="/dbget-bin/www_bget?ko:K01512">K01512</a>  acyP; acylphosphatase [EC:3.6.1.7]
D      Contig6974; <a href="/dbget-bin/www_bget?ko:K00517">K00517</a>  E1.14.-.-;  [EC:1.14.-.-]
D      Contig5617; <a href="/dbget-bin/www_bget?ko:K07515">K07515</a>  HADHA; enoyl-CoA hydratase / long-chain 3-hydroxyacyl-CoA dehydrogenase [EC:4.2.1.17 1.1.1.211]
D      Contig14241; <a href="/dbget-bin/www_bget?ko:K07511">K07511</a>  ECHS1; enoyl-CoA hydratase [EC:4.2.1.17]
D      Contig1381; <a href="/dbget-bin/www_bget?ko:K01101">K01101</a>  E3.1.3.41; 4-nitrophenyl phosphatase [EC:3.1.3.41]
D      comp76865_c0_seq1; <a href="/dbget-bin/www_bget?ko:K01101">K01101</a>  E3.1.3.41; 4-nitrophenyl phosphatase [EC:3.1.3.41]
D      Contig600; <a href="/dbget-bin/www_bget?ko:K01077">K01077</a>  E3.1.3.1, phoA, phoB; alkaline phosphatase [EC:3.1.3.1]
D      Contig4091; <a href="/dbget-bin/www_bget?ko:K01077">K01077</a>  E3.1.3.1, phoA, phoB; alkaline phosphatase [EC:3.1.3.1]
D      Contig14403; <a href="/dbget-bin/www_bget?ko:K01077">K01077</a>  E3.1.3.1, phoA, phoB; alkaline phosphatase [EC:3.1.3.1]
D      Locus_8900_Transcript_1/2_Confidence_0.800_Length_2344; <a href="/dbget-bin/www_bget?ko:K01077">K01077</a>  E3.1.3.1, phoA, phoB; alkaline phosphatase [EC:3.1.3.1]
C    00364 Fluorobenzoate degradation [PATH:<a href="http://www.kegg.jp/kegg-bin/show_pathway?@ko00364">ko00364</a>]
C    00625 Chloroalkane and chloroalkene degradation [PATH:<a href="http://www.kegg.jp/kegg-bin/show_pathway?@ko00625/K00121/K00128">ko00625</a>]
D      Contig12536; <a href="/dbget-bin/www_bget?ko:K00121">K00121</a>  frmA, ADH5, adhC; S-(hydroxymethyl)glutathione dehydrogenase / alcohol dehydrogenase [EC:1.1.1.284 1.1.1.1]
D      Contig3216; <a href="/dbget-bin/www_bget?ko:K00128">K00128</a>  E1.2.1.3; aldehyde dehydrogenase (NAD+) [EC:1.2.1.3]
D      Contig4103; <a href="/dbget-bin/www_bget?ko:K00128">K00128</a>  E1.2.1.3; aldehyde dehydrogenase (NAD+) [EC:1.2.1.3]
D      Contig4987; <a href="/dbget-bin/www_bget?ko:K00128">K00128</a>  E1.2.1.3; aldehyde dehydrogenase (NAD+) [EC:1.2.1.3]
D      Contig15056; <a href="/dbget-bin/www_bget?ko:K00128">K00128</a>  E1.2.1.3; aldehyde dehydrogenase (NAD+) [EC:1.2.1.3]
D      comp8664_c0_seq1; <a href="/dbget-bin/www_bget?ko:K00128">K00128</a>  E1.2.1.3; aldehyde dehydrogenase (NAD+) [EC:1.2.1.3]
C    00361 Chlorocyclohexane and chlorobenzene degradation [PATH:<a href="http://www.kegg.jp/kegg-bin/show_pathway?@ko00361">ko00361</a>]
C    00623 Toluene degradation [PATH:<a href="http://www.kegg.jp/kegg-bin/show_pathway?@ko00623">ko00623</a>]
C    00622 Xylene degradation [PATH:<a href="http://www.kegg.jp/kegg-bin/show_pathway?@ko00622">ko00622</a>]
C    00633 Nitrotoluene degradation [PATH:<a href="http://www.kegg.jp/kegg-bin/show_pathway?@ko00633">ko00633</a>]
C    00642 Ethylbenzene degradation [PATH:<a href="http://www.kegg.jp/kegg-bin/show_pathway?@ko00642">ko00642</a>]
C    00643 Styrene degradation [PATH:<a href="http://www.kegg.jp/kegg-bin/show_pathway?@ko00643/K00451/K01800/K01555">ko00643</a>]
D      Contig7336; <a href="/dbget-bin/www_bget?ko:K00451">K00451</a>  HGD, hmgA; homogentisate 1,2-dioxygenase [EC:1.13.11.5]
D      comp8922_c0_seq2; <a href="/dbget-bin/www_bget?ko:K01800">K01800</a>  maiA, GSTZ1; maleylacetoacetate isomerase [EC:5.2.1.2]
D      Contig3863; <a href="/dbget-bin/www_bget?ko:K01555">K01555</a>  FAH, fahA; fumarylacetoacetase [EC:3.7.1.2]
C    00791 Atrazine degradation [PATH:<a href="http://www.kegg.jp/kegg-bin/show_pathway?@ko00791">ko00791</a>]
C    00930 Caprolactam degradation [PATH:<a href="http://www.kegg.jp/kegg-bin/show_pathway?@ko00930/K07515/K07511">ko00930</a>]
D      Contig5617; <a href="/dbget-bin/www_bget?ko:K07515">K07515</a>  HADHA; enoyl-CoA hydratase / long-chain 3-hydroxyacyl-CoA dehydrogenase [EC:4.2.1.17 1.1.1.211]
D      Contig14241; <a href="/dbget-bin/www_bget?ko:K07511">K07511</a>  ECHS1; enoyl-CoA hydratase [EC:4.2.1.17]
C    00351 1,1,1-Trichloro-2,2-bis(4-chlorophenyl)ethane (DDT) degradation [PATH:<a href="http://www.kegg.jp/kegg-bin/show_pathway?@ko00351">ko00351</a>]
C    00363 Bisphenol degradation [PATH:<a href="http://www.kegg.jp/kegg-bin/show_pathway?@ko00363/K00517/K01066">ko00363</a>]
D      Contig6974; <a href="/dbget-bin/www_bget?ko:K00517">K00517</a>  E1.14.-.-;  [EC:1.14.-.-]
D      Contig12814; <a href="/dbget-bin/www_bget?ko:K01066">K01066</a>  E3.1.1.-; esterase / lipase [EC:3.1.1.-]
C    00621 Dioxin degradation [PATH:<a href="http://www.kegg.jp/kegg-bin/show_pathway?@ko00621">ko00621</a>]
C    00626 Naphthalene degradation [PATH:<a href="http://www.kegg.jp/kegg-bin/show_pathway?@ko00626/K00121">ko00626</a>]
D      Contig12536; <a href="/dbget-bin/www_bget?ko:K00121">K00121</a>  frmA, ADH5, adhC; S-(hydroxymethyl)glutathione dehydrogenase / alcohol dehydrogenase [EC:1.1.1.284 1.1.1.1]
C    00624 Polycyclic aromatic hydrocarbon degradation [PATH:<a href="http://www.kegg.jp/kegg-bin/show_pathway?@ko00624/K00517/K00599">ko00624</a>]
D      Contig6974; <a href="/dbget-bin/www_bget?ko:K00517">K00517</a>  E1.14.-.-;  [EC:1.14.-.-]
D      Contig1111; <a href="/dbget-bin/www_bget?ko:K00599">K00599</a>  E2.1.1.-;  [EC:2.1.1.-]
C    00365 Furfural degradation [PATH:<a href="http://www.kegg.jp/kegg-bin/show_pathway?@ko00365">ko00365</a>]
C    00984 Steroid degradation [PATH:<a href="http://www.kegg.jp/kegg-bin/show_pathway?@ko00984">ko00984</a>]
C    00980 Metabolism of xenobiotics by cytochrome P450 [PATH:<a href="http://www.kegg.jp/kegg-bin/show_pathway?@ko00980/K00799/K00078/K00129/K00121/K00699">ko00980</a>]
D      Contig1663; <a href="/dbget-bin/www_bget?ko:K00799">K00799</a>  GST, gst; glutathione S-transferase [EC:2.5.1.18]
D      Contig2572; <a href="/dbget-bin/www_bget?ko:K00799">K00799</a>  GST, gst; glutathione S-transferase [EC:2.5.1.18]
D      Contig2600; <a href="/dbget-bin/www_bget?ko:K00799">K00799</a>  GST, gst; glutathione S-transferase [EC:2.5.1.18]
D      Contig2932; <a href="/dbget-bin/www_bget?ko:K00799">K00799</a>  GST, gst; glutathione S-transferase [EC:2.5.1.18]
D      Contig3204; <a href="/dbget-bin/www_bget?ko:K00799">K00799</a>  GST, gst; glutathione S-transferase [EC:2.5.1.18]
D      Contig3813; <a href="/dbget-bin/www_bget?ko:K00799">K00799</a>  GST, gst; glutathione S-transferase [EC:2.5.1.18]
D      Contig4351; <a href="/dbget-bin/www_bget?ko:K00799">K00799</a>  GST, gst; glutathione S-transferase [EC:2.5.1.18]
D      Contig4386; <a href="/dbget-bin/www_bget?ko:K00799">K00799</a>  GST, gst; glutathione S-transferase [EC:2.5.1.18]
D      Contig4387; <a href="/dbget-bin/www_bget?ko:K00799">K00799</a>  GST, gst; glutathione S-transferase [EC:2.5.1.18]
D      Contig13092; <a href="/dbget-bin/www_bget?ko:K00799">K00799</a>  GST, gst; glutathione S-transferase [EC:2.5.1.18]
D      Contig13093; <a href="/dbget-bin/www_bget?ko:K00799">K00799</a>  GST, gst; glutathione S-transferase [EC:2.5.1.18]
D      Contig13376; <a href="/dbget-bin/www_bget?ko:K00799">K00799</a>  GST, gst; glutathione S-transferase [EC:2.5.1.18]
D      Contig14534; <a href="/dbget-bin/www_bget?ko:K00799">K00799</a>  GST, gst; glutathione S-transferase [EC:2.5.1.18]
D      Contig14535; <a href="/dbget-bin/www_bget?ko:K00799">K00799</a>  GST, gst; glutathione S-transferase [EC:2.5.1.18]
D      comp7949_c0_seq2; <a href="/dbget-bin/www_bget?ko:K00799">K00799</a>  GST, gst; glutathione S-transferase [EC:2.5.1.18]
D      comp94129_c0_seq1; <a href="/dbget-bin/www_bget?ko:K00799">K00799</a>  GST, gst; glutathione S-transferase [EC:2.5.1.18]
D      Contig7105; <a href="/dbget-bin/www_bget?ko:K00078">K00078</a>  DHDH; dihydrodiol dehydrogenase / D-xylose 1-dehydrogenase (NADP) [EC:1.3.1.20 1.1.1.179]
D      Contig15053; <a href="/dbget-bin/www_bget?ko:K00129">K00129</a>  E1.2.1.5; aldehyde dehydrogenase (NAD(P)+) [EC:1.2.1.5]
D      Contig12536; <a href="/dbget-bin/www_bget?ko:K00121">K00121</a>  frmA, ADH5, adhC; S-(hydroxymethyl)glutathione dehydrogenase / alcohol dehydrogenase [EC:1.1.1.284 1.1.1.1]
D      Contig3728; <a href="/dbget-bin/www_bget?ko:K00699">K00699</a>  UGT; glucuronosyltransferase [EC:2.4.1.17]
D      Contig5445; <a href="/dbget-bin/www_bget?ko:K00699">K00699</a>  UGT; glucuronosyltransferase [EC:2.4.1.17]
D      Contig10708; <a href="/dbget-bin/www_bget?ko:K00699">K00699</a>  UGT; glucuronosyltransferase [EC:2.4.1.17]
D      Contig13431; <a href="/dbget-bin/www_bget?ko:K00699">K00699</a>  UGT; glucuronosyltransferase [EC:2.4.1.17]
D      Contig13432; <a href="/dbget-bin/www_bget?ko:K00699">K00699</a>  UGT; glucuronosyltransferase [EC:2.4.1.17]
D      Contig13531; <a href="/dbget-bin/www_bget?ko:K00699">K00699</a>  UGT; glucuronosyltransferase [EC:2.4.1.17]
C    00982 Drug metabolism - cytochrome P450 [PATH:<a href="http://www.kegg.jp/kegg-bin/show_pathway?@ko00982/K00485/K00799/K00121/K00129/K00699">ko00982</a>]
D      Contig10377; <a href="/dbget-bin/www_bget?ko:K00485">K00485</a>  E1.14.13.8; dimethylaniline monooxygenase (N-oxide forming) [EC:1.14.13.8]
D      Contig1663; <a href="/dbget-bin/www_bget?ko:K00799">K00799</a>  GST, gst; glutathione S-transferase [EC:2.5.1.18]
D      Contig2572; <a href="/dbget-bin/www_bget?ko:K00799">K00799</a>  GST, gst; glutathione S-transferase [EC:2.5.1.18]
D      Contig2600; <a href="/dbget-bin/www_bget?ko:K00799">K00799</a>  GST, gst; glutathione S-transferase [EC:2.5.1.18]
D      Contig2932; <a href="/dbget-bin/www_bget?ko:K00799">K00799</a>  GST, gst; glutathione S-transferase [EC:2.5.1.18]
D      Contig3204; <a href="/dbget-bin/www_bget?ko:K00799">K00799</a>  GST, gst; glutathione S-transferase [EC:2.5.1.18]
D      Contig3813; <a href="/dbget-bin/www_bget?ko:K00799">K00799</a>  GST, gst; glutathione S-transferase [EC:2.5.1.18]
D      Contig4351; <a href="/dbget-bin/www_bget?ko:K00799">K00799</a>  GST, gst; glutathione S-transferase [EC:2.5.1.18]
D      Contig4386; <a href="/dbget-bin/www_bget?ko:K00799">K00799</a>  GST, gst; glutathione S-transferase [EC:2.5.1.18]
D      Contig4387; <a href="/dbget-bin/www_bget?ko:K00799">K00799</a>  GST, gst; glutathione S-transferase [EC:2.5.1.18]
D      Contig13092; <a href="/dbget-bin/www_bget?ko:K00799">K00799</a>  GST, gst; glutathione S-transferase [EC:2.5.1.18]
D      Contig13093; <a href="/dbget-bin/www_bget?ko:K00799">K00799</a>  GST, gst; glutathione S-transferase [EC:2.5.1.18]
D      Contig13376; <a href="/dbget-bin/www_bget?ko:K00799">K00799</a>  GST, gst; glutathione S-transferase [EC:2.5.1.18]
D      Contig14534; <a href="/dbget-bin/www_bget?ko:K00799">K00799</a>  GST, gst; glutathione S-transferase [EC:2.5.1.18]
D      Contig14535; <a href="/dbget-bin/www_bget?ko:K00799">K00799</a>  GST, gst; glutathione S-transferase [EC:2.5.1.18]
D      comp7949_c0_seq2; <a href="/dbget-bin/www_bget?ko:K00799">K00799</a>  GST, gst; glutathione S-transferase [EC:2.5.1.18]
D      comp94129_c0_seq1; <a href="/dbget-bin/www_bget?ko:K00799">K00799</a>  GST, gst; glutathione S-transferase [EC:2.5.1.18]
D      Contig12536; <a href="/dbget-bin/www_bget?ko:K00121">K00121</a>  frmA, ADH5, adhC; S-(hydroxymethyl)glutathione dehydrogenase / alcohol dehydrogenase [EC:1.1.1.284 1.1.1.1]
D      Contig15053; <a href="/dbget-bin/www_bget?ko:K00129">K00129</a>  E1.2.1.5; aldehyde dehydrogenase (NAD(P)+) [EC:1.2.1.5]
D      Contig3728; <a href="/dbget-bin/www_bget?ko:K00699">K00699</a>  UGT; glucuronosyltransferase [EC:2.4.1.17]
D      Contig5445; <a href="/dbget-bin/www_bget?ko:K00699">K00699</a>  UGT; glucuronosyltransferase [EC:2.4.1.17]
D      Contig10708; <a href="/dbget-bin/www_bget?ko:K00699">K00699</a>  UGT; glucuronosyltransferase [EC:2.4.1.17]
D      Contig13431; <a href="/dbget-bin/www_bget?ko:K00699">K00699</a>  UGT; glucuronosyltransferase [EC:2.4.1.17]
D      Contig13432; <a href="/dbget-bin/www_bget?ko:K00699">K00699</a>  UGT; glucuronosyltransferase [EC:2.4.1.17]
D      Contig13531; <a href="/dbget-bin/www_bget?ko:K00699">K00699</a>  UGT; glucuronosyltransferase [EC:2.4.1.17]
C    00983 Drug metabolism - other enzymes [PATH:<a href="http://www.kegg.jp/kegg-bin/show_pathway?@ko00983/K00088/K01951/K00106/K01519/K01044/K00699/K01195/K01489/K00207/K01464/K01431/K00757/K00876/K13421">ko00983</a>]
D      Contig12211; <a href="/dbget-bin/www_bget?ko:K00088">K00088</a>  guaB; IMP dehydrogenase [EC:1.1.1.205]
D      Contig4260; <a href="/dbget-bin/www_bget?ko:K01951">K01951</a>  E6.3.5.2, guaA; GMP synthase (glutamine-hydrolysing) [EC:6.3.5.2]
D      Contig11869; <a href="/dbget-bin/www_bget?ko:K01951">K01951</a>  E6.3.5.2, guaA; GMP synthase (glutamine-hydrolysing) [EC:6.3.5.2]
D      Locus_4146_Transcript_1/1_Confidence_1.000_Length_2680; <a href="/dbget-bin/www_bget?ko:K01951">K01951</a>  E6.3.5.2, guaA; GMP synthase (glutamine-hydrolysing) [EC:6.3.5.2]
D      Contig8627; <a href="/dbget-bin/www_bget?ko:K00106">K00106</a>  XDH; xanthine dehydrogenase/oxidase [EC:1.17.1.4 1.17.3.2]
D      Contig11104; <a href="/dbget-bin/www_bget?ko:K00106">K00106</a>  XDH; xanthine dehydrogenase/oxidase [EC:1.17.1.4 1.17.3.2]
D      comp132622_c0_seq1; <a href="/dbget-bin/www_bget?ko:K01519">K01519</a>  ITPA; inosine triphosphate pyrophosphatase [EC:3.6.1.19]
D      Contig9071; <a href="/dbget-bin/www_bget?ko:K01044">K01044</a>  CES1; carboxylesterase 1 [EC:3.1.1.1]
D      Contig3728; <a href="/dbget-bin/www_bget?ko:K00699">K00699</a>  UGT; glucuronosyltransferase [EC:2.4.1.17]
D      Contig5445; <a href="/dbget-bin/www_bget?ko:K00699">K00699</a>  UGT; glucuronosyltransferase [EC:2.4.1.17]
D      Contig10708; <a href="/dbget-bin/www_bget?ko:K00699">K00699</a>  UGT; glucuronosyltransferase [EC:2.4.1.17]
D      Contig13431; <a href="/dbget-bin/www_bget?ko:K00699">K00699</a>  UGT; glucuronosyltransferase [EC:2.4.1.17]
D      Contig13432; <a href="/dbget-bin/www_bget?ko:K00699">K00699</a>  UGT; glucuronosyltransferase [EC:2.4.1.17]
D      Contig13531; <a href="/dbget-bin/www_bget?ko:K00699">K00699</a>  UGT; glucuronosyltransferase [EC:2.4.1.17]
D      Contig7400; <a href="/dbget-bin/www_bget?ko:K01195">K01195</a>  E3.2.1.31, GUSB, uidA; beta-glucuronidase [EC:3.2.1.31]
D      Contig14734; <a href="/dbget-bin/www_bget?ko:K01195">K01195</a>  E3.2.1.31, GUSB, uidA; beta-glucuronidase [EC:3.2.1.31]
D      Contig14735; <a href="/dbget-bin/www_bget?ko:K01195">K01195</a>  E3.2.1.31, GUSB, uidA; beta-glucuronidase [EC:3.2.1.31]
D      Contig13227; <a href="/dbget-bin/www_bget?ko:K01489">K01489</a>  E3.5.4.5, cdd; cytidine deaminase [EC:3.5.4.5]
D      Contig13602; <a href="/dbget-bin/www_bget?ko:K01489">K01489</a>  E3.5.4.5, cdd; cytidine deaminase [EC:3.5.4.5]
D      Contig4056; <a href="/dbget-bin/www_bget?ko:K00207">K00207</a>  E1.3.1.2, DPYD; dihydropyrimidine dehydrogenase (NADP+) [EC:1.3.1.2]
D      Contig4112; <a href="/dbget-bin/www_bget?ko:K01464">K01464</a>  E3.5.2.2, DPYS; dihydropyrimidinase [EC:3.5.2.2]
D      Contig13125; <a href="/dbget-bin/www_bget?ko:K01431">K01431</a>  E3.5.1.6; beta-ureidopropionase [EC:3.5.1.6]
D      Contig14720; <a href="/dbget-bin/www_bget?ko:K00757">K00757</a>  E2.4.2.3, udp; uridine phosphorylase [EC:2.4.2.3]
D      Contig2696; <a href="/dbget-bin/www_bget?ko:K00876">K00876</a>  E2.7.1.48, udk; uridine kinase [EC:2.7.1.48]
D      Contig3458; <a href="/dbget-bin/www_bget?ko:K00876">K00876</a>  E2.7.1.48, udk; uridine kinase [EC:2.7.1.48]
D      Contig2556; <a href="/dbget-bin/www_bget?ko:K13421">K13421</a>  UMPS; uridine monophosphate synthetase [EC:2.4.2.10 4.1.1.23]
B
B  <b>Enzyme families</b>
C    01000 Enzymes [BR:ko01000]
C    01001 Protein kinases [BR:ko01001]
C    01002 Peptidases [BR:ko01002]
C    00199 Cytochrome P450 [BR:ko00199]
#
A<b>Genetic Information Processing</b>
B
B  <b>Transcription</b>
C    03020 RNA polymerase [PATH:<a href="http://www.kegg.jp/kegg-bin/show_pathway?@ko03020/K03010/K03006/K03011/K03008/K03012/K03015/K03017/K03013/K03014/K03016/K03009/K03021/K03018/K03027/K03023/K03026/K14721/K03022/K03025/K03002/K02999/K03005/K03004">ko03020</a>]
D      Contig5553; <a href="/dbget-bin/www_bget?ko:K03010">K03010</a>  RPB2, POLR2B; DNA-directed RNA polymerase II subunit RPB2 [EC:2.7.7.6]
D      Contig4235; <a href="/dbget-bin/www_bget?ko:K03006">K03006</a>  RPB1, POLR2A; DNA-directed RNA polymerase II subunit RPB1 [EC:2.7.7.6]
D      Contig2197; <a href="/dbget-bin/www_bget?ko:K03011">K03011</a>  RPB3, POLR2C; DNA-directed RNA polymerase II subunit RPB3
D      Contig1951; <a href="/dbget-bin/www_bget?ko:K03008">K03008</a>  RPB11, POLR2J; DNA-directed RNA polymerase II subunit RPB11
D      Contig3593; <a href="/dbget-bin/www_bget?ko:K03012">K03012</a>  RPB4, POLR2D; DNA-directed RNA polymerase II subunit RPB4
D      comp6846_c0_seq1; <a href="/dbget-bin/www_bget?ko:K03012">K03012</a>  RPB4, POLR2D; DNA-directed RNA polymerase II subunit RPB4
D      Contig6372; <a href="/dbget-bin/www_bget?ko:K03015">K03015</a>  RPB7, POLR2G; DNA-directed RNA polymerase II subunit RPB7
D      Contig1825; <a href="/dbget-bin/www_bget?ko:K03017">K03017</a>  RPB9, POLR2I; DNA-directed RNA polymerase II subunit RPB9
D      Contig5912; <a href="/dbget-bin/www_bget?ko:K03013">K03013</a>  RPB5, POLR2E; DNA-directed RNA polymerases I, II, and III subunit RPABC1
D      Contig13858; <a href="/dbget-bin/www_bget?ko:K03014">K03014</a>  RPB6, POLR2F; DNA-directed RNA polymerases I, II, and III subunit RPABC2
D      Contig3860; <a href="/dbget-bin/www_bget?ko:K03016">K03016</a>  RPB8, POLR2H; DNA-directed RNA polymerases I, II, and III subunit RPABC3
D      comp13866_c0_seq1; <a href="/dbget-bin/www_bget?ko:K03009">K03009</a>  RPB12, POLR2K; DNA-directed RNA polymerases I, II, and III subunit RPABC4
D      Contig6365; <a href="/dbget-bin/www_bget?ko:K03021">K03021</a>  RPC2, POLR3B; DNA-directed RNA polymerase III subunit RPC2 [EC:2.7.7.6]
D      comp97537_c0_seq1; <a href="/dbget-bin/www_bget?ko:K03021">K03021</a>  RPC2, POLR3B; DNA-directed RNA polymerase III subunit RPC2 [EC:2.7.7.6]
D      Contig10524; <a href="/dbget-bin/www_bget?ko:K03018">K03018</a>  RPC1, POLR3A; DNA-directed RNA polymerase III subunit RPC1 [EC:2.7.7.6]
D      Contig360; <a href="/dbget-bin/www_bget?ko:K03027">K03027</a>  RPC40, POLR1C; DNA-directed RNA polymerases I and III subunit RPAC1
D      Contig8865; <a href="/dbget-bin/www_bget?ko:K03023">K03023</a>  RPC82, POLR3C; DNA-directed RNA polymerase III subunit RPC3
D      Contig2755; <a href="/dbget-bin/www_bget?ko:K03026">K03026</a>  RPC53, POLR3D; DNA-directed RNA polymerase III subunit RPC4
D      Contig768; <a href="/dbget-bin/www_bget?ko:K14721">K14721</a>  RPC37, POLR3E; DNA-directed RNA polymerase III subunit RPC5
D      Contig1673; <a href="/dbget-bin/www_bget?ko:K14721">K14721</a>  RPC37, POLR3E; DNA-directed RNA polymerase III subunit RPC5
D      comp3686_c0_seq2; <a href="/dbget-bin/www_bget?ko:K14721">K14721</a>  RPC37, POLR3E; DNA-directed RNA polymerase III subunit RPC5
D      Contig6608; <a href="/dbget-bin/www_bget?ko:K03022">K03022</a>  RPC25, POLR3H; DNA-directed RNA polymerase III subunit RPC8
D      Contig6942; <a href="/dbget-bin/www_bget?ko:K03025">K03025</a>  RPC34, POLR3F; DNA-directed RNA polymerase III subunit RPC6
D      Contig310; <a href="/dbget-bin/www_bget?ko:K03002">K03002</a>  RPA2, POLR1B; DNA-directed RNA polymerase I subunit RPA2 [EC:2.7.7.6]
D      Contig1478; <a href="/dbget-bin/www_bget?ko:K03002">K03002</a>  RPA2, POLR1B; DNA-directed RNA polymerase I subunit RPA2 [EC:2.7.7.6]
D      Contig11792; <a href="/dbget-bin/www_bget?ko:K02999">K02999</a>  RPA1, POLR1A; DNA-directed RNA polymerase I subunit RPA1 [EC:2.7.7.6]
D      Contig122; <a href="/dbget-bin/www_bget?ko:K03005">K03005</a>  RPA49, POLR1E; DNA-directed RNA polymerase I subunit RPA49
D      Contig6414; <a href="/dbget-bin/www_bget?ko:K03004">K03004</a>  RPA43; DNA-directed RNA polymerase I subunit RPA43
C    03022 Basal transcription factors [PATH:<a href="http://www.kegg.jp/kegg-bin/show_pathway?@ko03022/K03122/K03123/K03124/K03120/K03125/K03128/K03132/K14649/K14650/K03134/K03130/K03129/K03126/K03131/K14535/K03136/K03137/K03138/K03139/K03141/K03142/K03143/K03144/K10843/K10844/K10845/K02202/K10842/K06634">ko03022</a>]
D      Contig3730; <a href="/dbget-bin/www_bget?ko:K03122">K03122</a>  TFIIA1, GTF2A1, TOA1; transcription initiation factor TFIIA large subunit
D      Contig6138; <a href="/dbget-bin/www_bget?ko:K03123">K03123</a>  TFIIA2, GTF2A2, TOA2; transcription initiation factor TFIIA small subunit
D      Contig3450; <a href="/dbget-bin/www_bget?ko:K03124">K03124</a>  TFIIB, GTF2B, SUA7, tfb; transcription initiation factor TFIIB
D      Contig3130; <a href="/dbget-bin/www_bget?ko:K03120">K03120</a>  TBP, tbp; transcription initiation factor TFIID TATA-box-binding protein
D      Contig5726; <a href="/dbget-bin/www_bget?ko:K03120">K03120</a>  TBP, tbp; transcription initiation factor TFIID TATA-box-binding protein
D      Contig14144; <a href="/dbget-bin/www_bget?ko:K03120">K03120</a>  TBP, tbp; transcription initiation factor TFIID TATA-box-binding protein
D      Contig3028; <a href="/dbget-bin/www_bget?ko:K03125">K03125</a>  TAF1; transcription initiation factor TFIID subunit 1
D      Contig6284; <a href="/dbget-bin/www_bget?ko:K03128">K03128</a>  TAF2; transcription initiation factor TFIID subunit 2
D      Contig2842; <a href="/dbget-bin/www_bget?ko:K03132">K03132</a>  TAF7; transcription initiation factor TFIID subunit 7
D      Contig6722; <a href="/dbget-bin/www_bget?ko:K14649">K14649</a>  TAF8; transcription initiation factor TFIID subunit 8
D      Contig1120; <a href="/dbget-bin/www_bget?ko:K14650">K14650</a>  TAF3; transcription initiation factor TFIID subunit 3
D      Contig775; <a href="/dbget-bin/www_bget?ko:K03134">K03134</a>  TAF10; transcription initiation factor TFIID subunit 10
D      Contig14524; <a href="/dbget-bin/www_bget?ko:K03134">K03134</a>  TAF10; transcription initiation factor TFIID subunit 10
D      Contig6775; <a href="/dbget-bin/www_bget?ko:K03130">K03130</a>  TAF5; transcription initiation factor TFIID subunit 5
D      Contig13909; <a href="/dbget-bin/www_bget?ko:K03129">K03129</a>  TAF4; transcription initiation factor TFIID subunit 4
D      Contig5540; <a href="/dbget-bin/www_bget?ko:K03126">K03126</a>  TAF12; transcription initiation factor TFIID subunit 12
D      Contig7532; <a href="/dbget-bin/www_bget?ko:K03131">K03131</a>  TAF6; transcription initiation factor TFIID subunit 6
D      Contig7192; <a href="/dbget-bin/www_bget?ko:K14535">K14535</a>  TAF9, FAP7; transcription initiation factor TFIID subunit 9 / adenylate kinase [EC:2.7.4.3]
D      Contig3526; <a href="/dbget-bin/www_bget?ko:K03136">K03136</a>  TFIIE1, GTF2E1, TFA1, tfe; transcription initiation factor TFIIE subunit alpha
D      Contig1342; <a href="/dbget-bin/www_bget?ko:K03137">K03137</a>  TFIIE2, GTF2E2, TFA2; transcription initiation factor TFIIE subunit beta
D      Contig3928; <a href="/dbget-bin/www_bget?ko:K03138">K03138</a>  TFIIF1, GTF2F1, TFG1; transcription initiation factor TFIIF subunit alpha
D      Contig6020; <a href="/dbget-bin/www_bget?ko:K03139">K03139</a>  TFIIF2, GTF2F2, TFG2; transcription initiation factor TFIIF subunit beta [EC:3.6.4.12]
D      Contig3261; <a href="/dbget-bin/www_bget?ko:K03141">K03141</a>  TFIIH1, GTF2H1, TFB1; transcription initiation factor TFIIH subunit 1
D      Contig12147; <a href="/dbget-bin/www_bget?ko:K03142">K03142</a>  TFIIH2, GTF2H2, SSL1; transcription initiation factor TFIIH subunit 2
D      comp134331_c0_seq1; <a href="/dbget-bin/www_bget?ko:K03142">K03142</a>  TFIIH2, GTF2H2, SSL1; transcription initiation factor TFIIH subunit 2
D      Contig7064; <a href="/dbget-bin/www_bget?ko:K03143">K03143</a>  TFIIH3, GTF2H3, TFB4; transcription initiation factor TFIIH subunit 3
D      Contig1974; <a href="/dbget-bin/www_bget?ko:K03144">K03144</a>  TFIIH4, GTF2H4, TFB2; transcription initiation factor TFIIH subunit 4
D      Contig628; <a href="/dbget-bin/www_bget?ko:K10843">K10843</a>  ERCC3, XPB; DNA excision repair protein ERCC-3 [EC:3.6.4.12]
D      Contig8462; <a href="/dbget-bin/www_bget?ko:K10844">K10844</a>  ERCC2, XPD; DNA excision repair protein ERCC-2 [EC:3.6.4.12]
D      comp99710_c0_seq1; <a href="/dbget-bin/www_bget?ko:K10844">K10844</a>  ERCC2, XPD; DNA excision repair protein ERCC-2 [EC:3.6.4.12]
D      Contig695; <a href="/dbget-bin/www_bget?ko:K10845">K10845</a>  TTDA, GTF2H5, TFB5; TFIIH basal transcription factor complex TTD-A subunit
D      comp74110_c0_seq1; <a href="/dbget-bin/www_bget?ko:K02202">K02202</a>  CDK7; cyclin-dependent kinase 7 [EC:2.7.11.22 2.7.11.23]
D      Contig994; <a href="/dbget-bin/www_bget?ko:K10842">K10842</a>  MNAT1; CDK-activating kinase assembly factor MAT1
D      Contig1939; <a href="/dbget-bin/www_bget?ko:K06634">K06634</a>  CCNH; cyclin H
C    03000 Transcription factors [BR:ko03000]
C    03021 Transcription machinery [BR:ko03021]
C    03040 Spliceosome [PATH:<a href="http://www.kegg.jp/kegg-bin/show_pathway?@ko03040/K12811/K12812/K12813/K12815/K12816/K12817/K12818/K12819/K12820/K11086/K11087/K11096/K11088/K11097/K11098/K11093/K12821/K12822/K12823/K12824/K11092/K12825/K12826/K12827/K12828/K12829/K12830/K12831/K12832/K12833/K12835/K12836/K12837/K12838/K12839/K12840/K12841/K12842/K12621/K12622/K12623/K12624/K12626/K12627/K12843/K12662/K09567/K12844/K12845/K12846/K12847/K11984/K12848/K12849/K12850/K12852/K12854/K12855/K12856/K12857/K12858/K12859/K10599/K12860/K12861/K12862/K12863/K12864/K03283/K12865/K12866/K06063/K12867/K12868/K12869/K12870/K12733/K09564/K12871/K12872/K12873/K12874/K12875/K13025/K12877/K12878/K12879/K12880/K12881/K12882/K12883/K12741/K12886/K12890/K12891/K12893/K12896/K12897">ko03040</a>]
D      Contig14908; <a href="/dbget-bin/www_bget?ko:K12811">K12811</a>  DDX46, PRP5; ATP-dependent RNA helicase DDX46/PRP5 [EC:3.6.4.13]
D      Contig4117; <a href="/dbget-bin/www_bget?ko:K12812">K12812</a>  UAP56, BAT1, SUB2; ATP-dependent RNA helicase UAP56/SUB2 [EC:3.6.4.13]
D      Contig6838; <a href="/dbget-bin/www_bget?ko:K12813">K12813</a>  DHX16; pre-mRNA-splicing factor ATP-dependent RNA helicase DHX16 [EC:3.6.4.13]
D      Contig7791; <a href="/dbget-bin/www_bget?ko:K12815">K12815</a>  DHX38, PRP16; pre-mRNA-splicing factor ATP-dependent RNA helicase PRP16 [EC:3.6.4.13]
D      Contig10699; <a href="/dbget-bin/www_bget?ko:K12816">K12816</a>  CDC40, PRP17; pre-mRNA-processing factor 17
D      Contig14363; <a href="/dbget-bin/www_bget?ko:K12817">K12817</a>  PRPF18, PRP18; pre-mRNA-splicing factor 18
D      Contig2506; <a href="/dbget-bin/www_bget?ko:K12818">K12818</a>  DHX8, PRP22; ATP-dependent RNA helicase DHX8/PRP22 [EC:3.6.4.13]
D      Contig6983; <a href="/dbget-bin/www_bget?ko:K12818">K12818</a>  DHX8, PRP22; ATP-dependent RNA helicase DHX8/PRP22 [EC:3.6.4.13]
D      Contig2013; <a href="/dbget-bin/www_bget?ko:K12819">K12819</a>  SLU7; pre-mRNA-processing factor SLU7
D      Contig1628; <a href="/dbget-bin/www_bget?ko:K12820">K12820</a>  DHX15, PRP43; pre-mRNA-splicing factor ATP-dependent RNA helicase DHX15/PRP43 [EC:3.6.4.13]
D      Contig10303; <a href="/dbget-bin/www_bget?ko:K11086">K11086</a>  SNRPB, SMB; small nuclear ribonucleoprotein B and B'
D      Contig3552; <a href="/dbget-bin/www_bget?ko:K11087">K11087</a>  SNRPD1, SMD1; small nuclear ribonucleoprotein D1
D      Contig2336; <a href="/dbget-bin/www_bget?ko:K11096">K11096</a>  SNRPD2, SMD2; small nuclear ribonucleoprotein D2
D      comp8688_c0_seq3; <a href="/dbget-bin/www_bget?ko:K11088">K11088</a>  SNRPD3, SMD3; small nuclear ribonucleoprotein D3
D      Contig3501; <a href="/dbget-bin/www_bget?ko:K11097">K11097</a>  SNRPE, SME; small nuclear ribonucleoprotein E
D      Contig7777; <a href="/dbget-bin/www_bget?ko:K11098">K11098</a>  SNRPF, SMF; small nuclear ribonucleoprotein F
D      Contig3712; <a href="/dbget-bin/www_bget?ko:K11093">K11093</a>  SNRP70; U1 small nuclear ribonucleoprotein 70kDa
D      Contig13080; <a href="/dbget-bin/www_bget?ko:K11093">K11093</a>  SNRP70; U1 small nuclear ribonucleoprotein 70kDa
D      Contig14111; <a href="/dbget-bin/www_bget?ko:K12821">K12821</a>  PRPF40, PRP40; pre-mRNA-processing factor 40
D      Contig2903; <a href="/dbget-bin/www_bget?ko:K12822">K12822</a>  RBM25, S164; RNA-binding protein 25
D      Contig849; <a href="/dbget-bin/www_bget?ko:K12823">K12823</a>  DDX5, DBP2; ATP-dependent RNA helicase DDX5/DBP2 [EC:3.6.4.13]
D      Contig5753; <a href="/dbget-bin/www_bget?ko:K12823">K12823</a>  DDX5, DBP2; ATP-dependent RNA helicase DDX5/DBP2 [EC:3.6.4.13]
D      Contig5754; <a href="/dbget-bin/www_bget?ko:K12823">K12823</a>  DDX5, DBP2; ATP-dependent RNA helicase DDX5/DBP2 [EC:3.6.4.13]
D      comp8496_c0_seq8; <a href="/dbget-bin/www_bget?ko:K12823">K12823</a>  DDX5, DBP2; ATP-dependent RNA helicase DDX5/DBP2 [EC:3.6.4.13]
D      Contig4521; <a href="/dbget-bin/www_bget?ko:K12824">K12824</a>  TCERG1, CA150; transcription elongation regulator 1
D      Contig2491; <a href="/dbget-bin/www_bget?ko:K11092">K11092</a>  SNRPA1; U2 small nuclear ribonucleoprotein A'
D      Contig4513; <a href="/dbget-bin/www_bget?ko:K12825">K12825</a>  SF3A1, SAP114; splicing factor 3A subunit 1
D      Contig6149; <a href="/dbget-bin/www_bget?ko:K12826">K12826</a>  SF3A2, SAP62; splicing factor 3A subunit 2
D      Contig2327; <a href="/dbget-bin/www_bget?ko:K12827">K12827</a>  SF3A3, SAP61, PRP9; splicing factor 3A subunit 3
D      Contig5314; <a href="/dbget-bin/www_bget?ko:K12828">K12828</a>  SF3B1, SAP155; splicing factor 3B subunit 1
D      Contig3638; <a href="/dbget-bin/www_bget?ko:K12829">K12829</a>  SF3B2, SAP145, CUS1; splicing factor 3B subunit 2
D      Contig5143; <a href="/dbget-bin/www_bget?ko:K12830">K12830</a>  SF3B3, SAP130, RSE1; splicing factor 3B subunit 3
D      Contig10324; <a href="/dbget-bin/www_bget?ko:K12830">K12830</a>  SF3B3, SAP130, RSE1; splicing factor 3B subunit 3
D      Contig4547; <a href="/dbget-bin/www_bget?ko:K12831">K12831</a>  SF3B4, SAP49; splicing factor 3B subunit 4
D      comp95544_c0_seq1; <a href="/dbget-bin/www_bget?ko:K12832">K12832</a>  SF3B5, SF3B10; splicing factor 3B subunit 5
D      Contig6311; <a href="/dbget-bin/www_bget?ko:K12833">K12833</a>  SF3B14; pre-mRNA branch site protein p14
D      Contig7766; <a href="/dbget-bin/www_bget?ko:K12835">K12835</a>  DDX42, SF3B125; ATP-dependent RNA helicase DDX42 [EC:3.6.4.13]
D      Contig2940; <a href="/dbget-bin/www_bget?ko:K12836">K12836</a>  U2AF1; splicing factor U2AF 35 kDa subunit
D      Contig4926; <a href="/dbget-bin/www_bget?ko:K12837">K12837</a>  U2AF2; splicing factor U2AF 65 kDa subunit
D      Contig4179; <a href="/dbget-bin/www_bget?ko:K12838">K12838</a>  PUF60; poly(U)-binding-splicing factor PUF60
D      Locus_1250_Transcript_1/2_Confidence_0.444_Length_2290; <a href="/dbget-bin/www_bget?ko:K12838">K12838</a>  PUF60; poly(U)-binding-splicing factor PUF60
D      Contig14368; <a href="/dbget-bin/www_bget?ko:K12839">K12839</a>  SMNDC1, SPF30; survival of motor neuron-related-splicing factor 30
D      Contig13420; <a href="/dbget-bin/www_bget?ko:K12840">K12840</a>  RBM17, SPF45; splicing factor 45
D      Contig12343; <a href="/dbget-bin/www_bget?ko:K12841">K12841</a>  CHERP; calcium homeostasis endoplasmic reticulum protein
D      Contig12538; <a href="/dbget-bin/www_bget?ko:K12841">K12841</a>  CHERP; calcium homeostasis endoplasmic reticulum protein
D      comp92273_c0_seq1; <a href="/dbget-bin/www_bget?ko:K12841">K12841</a>  CHERP; calcium homeostasis endoplasmic reticulum protein
D      Contig2897; <a href="/dbget-bin/www_bget?ko:K12842">K12842</a>  SR140; U2-associated protein SR140
D      Contig13354; <a href="/dbget-bin/www_bget?ko:K12621">K12621</a>  LSM2; U6 snRNA-associated Sm-like protein LSm2
D      Contig1030; <a href="/dbget-bin/www_bget?ko:K12622">K12622</a>  LSM3; U6 snRNA-associated Sm-like protein LSm3
D      Contig6356; <a href="/dbget-bin/www_bget?ko:K12623">K12623</a>  LSM4; U6 snRNA-associated Sm-like protein LSm4
D      comp137505_c0_seq1; <a href="/dbget-bin/www_bget?ko:K12624">K12624</a>  LSM5; U6 snRNA-associated Sm-like protein LSm5
D      Contig14488; <a href="/dbget-bin/www_bget?ko:K12626">K12626</a>  LSM7; U6 snRNA-associated Sm-like protein LSm7
D      Contig6269; <a href="/dbget-bin/www_bget?ko:K12627">K12627</a>  LSM8; U6 snRNA-associated Sm-like protein LSm8
D      Contig13813; <a href="/dbget-bin/www_bget?ko:K12843">K12843</a>  PRPF3, PRP3; U4/U6 small nuclear ribonucleoprotein PRP3
D      Contig12560; <a href="/dbget-bin/www_bget?ko:K12662">K12662</a>  PRPF4, PRP4; U4/U6 small nuclear ribonucleoprotein PRP4
D      Contig15017; <a href="/dbget-bin/www_bget?ko:K09567">K09567</a>  PPIH, CYPH; peptidyl-prolyl isomerase H (cyclophilin H) [EC:5.2.1.8]
D      Contig3417; <a href="/dbget-bin/www_bget?ko:K12844">K12844</a>  PRPF31; U4/U6 small nuclear ribonucleoprotein PRP31
D      Contig3312; <a href="/dbget-bin/www_bget?ko:K12845">K12845</a>  SNU13, NHP2L; U4/U6 small nuclear ribonucleoprotein SNU13
D      Locus_79_Transcript_8/10_Confidence_0.274_Length_1794; <a href="/dbget-bin/www_bget?ko:K12845">K12845</a>  SNU13, NHP2L; U4/U6 small nuclear ribonucleoprotein SNU13
D      Contig2785; <a href="/dbget-bin/www_bget?ko:K12846">K12846</a>  SNRNP27; U4/U6.U5 tri-snRNP-associated protein 3
D      comp25394_c0_seq1; <a href="/dbget-bin/www_bget?ko:K12847">K12847</a>  USP39, SAD1; U4/U6.U5 tri-snRNP-associated protein 2
D      Contig14756; <a href="/dbget-bin/www_bget?ko:K11984">K11984</a>  SART1, HAF, SNU66; U4/U6.U5 tri-snRNP-associated protein 1
D      Contig6675; <a href="/dbget-bin/www_bget?ko:K12848">K12848</a>  SNU23; U4/U6.U5 tri-snRNP component SNU23
D      Contig1776; <a href="/dbget-bin/www_bget?ko:K12849">K12849</a>  PRPF38A; pre-mRNA-splicing factor 38A
D      Contig3726; <a href="/dbget-bin/www_bget?ko:K12850">K12850</a>  PRPF38B; pre-mRNA-splicing factor 38B
D      Contig2170; <a href="/dbget-bin/www_bget?ko:K12852">K12852</a>  EFTUD2; 116 kDa U5 small nuclear ribonucleoprotein component
D      Contig4081; <a href="/dbget-bin/www_bget?ko:K12854">K12854</a>  SNRNP200, BRR2; pre-mRNA-splicing helicase BRR2 [EC:3.6.4.13]
D      Contig8264; <a href="/dbget-bin/www_bget?ko:K12855">K12855</a>  PRPF6, PRP6; pre-mRNA-processing factor 6
D      Contig11107; <a href="/dbget-bin/www_bget?ko:K12855">K12855</a>  PRPF6, PRP6; pre-mRNA-processing factor 6
D      Contig12516; <a href="/dbget-bin/www_bget?ko:K12856">K12856</a>  PRPF8, PRP8; pre-mRNA-processing factor 8
D      Contig6112; <a href="/dbget-bin/www_bget?ko:K12857">K12857</a>  SNRNP40, PRP8BP; Prp8 binding protein
D      Contig3680; <a href="/dbget-bin/www_bget?ko:K12858">K12858</a>  DDX23, PRP28; ATP-dependent RNA helicase DDX23/PRP28 [EC:3.6.4.13]
D      Contig6930; <a href="/dbget-bin/www_bget?ko:K12859">K12859</a>  TXNL4A, DIB1; U5 snRNP protein, DIM1 family
D      Contig9980; <a href="/dbget-bin/www_bget?ko:K10599">K10599</a>  PRPF19, PRP19; pre-mRNA-processing factor 19 [EC:6.3.2.19]
D      Contig3416; <a href="/dbget-bin/www_bget?ko:K12860">K12860</a>  CDC5L, CDC5, CEF1; pre-mRNA-splicing factor CDC5/CEF1
D      Contig4095; <a href="/dbget-bin/www_bget?ko:K12861">K12861</a>  BCAS2; pre-mRNA-splicing factor SPF27
D      Contig6025; <a href="/dbget-bin/www_bget?ko:K12862">K12862</a>  PLRG1, PRL1, PRP46; pleiotropic regulator 1
D      Contig2606; <a href="/dbget-bin/www_bget?ko:K12863">K12863</a>  CWC15; protein CWC15
D      Contig2632; <a href="/dbget-bin/www_bget?ko:K12864">K12864</a>  CTNNBL1; beta-catenin-like protein 1
D      Contig11174; <a href="/dbget-bin/www_bget?ko:K03283">K03283</a>  HSPA1_8; heat shock 70kDa protein 1/8
D      Contig11530; <a href="/dbget-bin/www_bget?ko:K03283">K03283</a>  HSPA1_8; heat shock 70kDa protein 1/8
D      Contig14143; <a href="/dbget-bin/www_bget?ko:K03283">K03283</a>  HSPA1_8; heat shock 70kDa protein 1/8
D      Contig15330; <a href="/dbget-bin/www_bget?ko:K03283">K03283</a>  HSPA1_8; heat shock 70kDa protein 1/8
D      Contig15766; <a href="/dbget-bin/www_bget?ko:K03283">K03283</a>  HSPA1_8; heat shock 70kDa protein 1/8
D      Contig14900; <a href="/dbget-bin/www_bget?ko:K12865">K12865</a>  PQBP1, NPW38; polyglutamine-binding protein 1
D      Contig6907; <a href="/dbget-bin/www_bget?ko:K12866">K12866</a>  WBP11, NPWBP; WW domain-binding protein 11
D      Contig1755; <a href="/dbget-bin/www_bget?ko:K06063">K06063</a>  SNW1, SKIIP, SKIP; SNW domain-containing protein 1
D      Contig1754; <a href="/dbget-bin/www_bget?ko:K12867">K12867</a>  SYF1, XAB2; pre-mRNA-splicing factor SYF1
D      Contig6428; <a href="/dbget-bin/www_bget?ko:K12867">K12867</a>  SYF1, XAB2; pre-mRNA-splicing factor SYF1
D      Contig6063; <a href="/dbget-bin/www_bget?ko:K12868">K12868</a>  SYF2; pre-mRNA-splicing factor SYF2
D      Contig353; <a href="/dbget-bin/www_bget?ko:K12869">K12869</a>  CRN, CRNKL1, CLF1, SYF3; crooked neck
D      Contig14140; <a href="/dbget-bin/www_bget?ko:K12870">K12870</a>  ISY1; pre-mRNA-splicing factor ISY1
D      Contig10808; <a href="/dbget-bin/www_bget?ko:K12733">K12733</a>  PPIL1; peptidyl-prolyl cis-trans isomerase-like 1 [EC:5.2.1.8]
D      Contig446; <a href="/dbget-bin/www_bget?ko:K09564">K09564</a>  PPIE; peptidyl-prolyl isomerase E (cyclophilin E) [EC:5.2.1.8]
D      Contig9342; <a href="/dbget-bin/www_bget?ko:K12871">K12871</a>  CCDC12; coiled-coil domain-containing protein 12
D      Contig1717; <a href="/dbget-bin/www_bget?ko:K12872">K12872</a>  RBM22, SLT11; pre-mRNA-splicing factor RBM22/SLT11
D      Contig10437; <a href="/dbget-bin/www_bget?ko:K12873">K12873</a>  BUD31, G10; bud site selection protein 31
D      Contig11733; <a href="/dbget-bin/www_bget?ko:K12874">K12874</a>  AQR; intron-binding protein aquarius
D      Contig4277; <a href="/dbget-bin/www_bget?ko:K12875">K12875</a>  ACIN1, ACINUS; apoptotic chromatin condensation inducer in the nucleus
D      Contig4261; <a href="/dbget-bin/www_bget?ko:K13025">K13025</a>  EIF4A3, FAL1; ATP-dependent RNA helicase [EC:3.6.4.13]
D      Contig1819; <a href="/dbget-bin/www_bget?ko:K12877">K12877</a>  MAGOH; protein mago nashi
D      Contig6400; <a href="/dbget-bin/www_bget?ko:K12878">K12878</a>  THOC1; THO complex subunit 1
D      Contig3986; <a href="/dbget-bin/www_bget?ko:K12879">K12879</a>  THOC2; THO complex subunit 2
D      Contig14827; <a href="/dbget-bin/www_bget?ko:K12879">K12879</a>  THOC2; THO complex subunit 2
D      Contig6375; <a href="/dbget-bin/www_bget?ko:K12880">K12880</a>  THOC3; THO complex subunit 3
D      Contig5246; <a href="/dbget-bin/www_bget?ko:K12881">K12881</a>  THOC4, ALY; THO complex subunit 4
D      Contig3472; <a href="/dbget-bin/www_bget?ko:K12882">K12882</a>  NCBP1, CBP80; nuclear cap-binding protein subunit 1
D      Locus_1045_Transcript_2/4_Confidence_0.474_Length_1905; <a href="/dbget-bin/www_bget?ko:K12882">K12882</a>  NCBP1, CBP80; nuclear cap-binding protein subunit 1
D      Contig8139; <a href="/dbget-bin/www_bget?ko:K12883">K12883</a>  NCBP2, CBP20; nuclear cap-binding protein subunit 2
D      Contig1616; <a href="/dbget-bin/www_bget?ko:K12741">K12741</a>  HNRNPA1_3; heterogeneous nuclear ribonucleoprotein A1/A3
D      Contig4878; <a href="/dbget-bin/www_bget?ko:K12741">K12741</a>  HNRNPA1_3; heterogeneous nuclear ribonucleoprotein A1/A3
D      Contig5260; <a href="/dbget-bin/www_bget?ko:K12741">K12741</a>  HNRNPA1_3; heterogeneous nuclear ribonucleoprotein A1/A3
D      Contig11546; <a href="/dbget-bin/www_bget?ko:K12741">K12741</a>  HNRNPA1_3; heterogeneous nuclear ribonucleoprotein A1/A3
D      Contig6015; <a href="/dbget-bin/www_bget?ko:K12886">K12886</a>  HNRNPK; heterogeneous nuclear ribonucleoprotein K
D      Contig11590; <a href="/dbget-bin/www_bget?ko:K12886">K12886</a>  HNRNPK; heterogeneous nuclear ribonucleoprotein K
D      Contig12354; <a href="/dbget-bin/www_bget?ko:K12886">K12886</a>  HNRNPK; heterogeneous nuclear ribonucleoprotein K
D      Contig13221; <a href="/dbget-bin/www_bget?ko:K12886">K12886</a>  HNRNPK; heterogeneous nuclear ribonucleoprotein K
D      Contig13222; <a href="/dbget-bin/www_bget?ko:K12886">K12886</a>  HNRNPK; heterogeneous nuclear ribonucleoprotein K
D      comp8358_c0_seq1; <a href="/dbget-bin/www_bget?ko:K12886">K12886</a>  HNRNPK; heterogeneous nuclear ribonucleoprotein K
D      comp8358_c0_seq2; <a href="/dbget-bin/www_bget?ko:K12886">K12886</a>  HNRNPK; heterogeneous nuclear ribonucleoprotein K
D      comp8358_c0_seq4; <a href="/dbget-bin/www_bget?ko:K12886">K12886</a>  HNRNPK; heterogeneous nuclear ribonucleoprotein K
D      comp8358_c0_seq5; <a href="/dbget-bin/www_bget?ko:K12886">K12886</a>  HNRNPK; heterogeneous nuclear ribonucleoprotein K
D      Locus_3503_Transcript_1/4_Confidence_0.769_Length_1736; <a href="/dbget-bin/www_bget?ko:K12886">K12886</a>  HNRNPK; heterogeneous nuclear ribonucleoprotein K
D      Locus_3503_Transcript_2/4_Confidence_0.769_Length_1824; <a href="/dbget-bin/www_bget?ko:K12886">K12886</a>  HNRNPK; heterogeneous nuclear ribonucleoprotein K
D      Locus_3503_Transcript_4/4_Confidence_0.769_Length_1853; <a href="/dbget-bin/www_bget?ko:K12886">K12886</a>  HNRNPK; heterogeneous nuclear ribonucleoprotein K
D      Locus_3295_Transcript_1/4_Confidence_0.769_Length_1736; <a href="/dbget-bin/www_bget?ko:K12886">K12886</a>  HNRNPK; heterogeneous nuclear ribonucleoprotein K
D      Locus_3295_Transcript_2/4_Confidence_0.769_Length_1886; <a href="/dbget-bin/www_bget?ko:K12886">K12886</a>  HNRNPK; heterogeneous nuclear ribonucleoprotein K
D      Locus_3105_Transcript_2/4_Confidence_0.727_Length_1792; <a href="/dbget-bin/www_bget?ko:K12886">K12886</a>  HNRNPK; heterogeneous nuclear ribonucleoprotein K
D      Contig10526; <a href="/dbget-bin/www_bget?ko:K12890">K12890</a>  SFRS1_9; splicing factor, arginine/serine-rich 1/9
D      Contig4777; <a href="/dbget-bin/www_bget?ko:K12891">K12891</a>  SFRS2; splicing factor, arginine/serine-rich 2
D      Contig4924; <a href="/dbget-bin/www_bget?ko:K12891">K12891</a>  SFRS2; splicing factor, arginine/serine-rich 2
D      Contig5000; <a href="/dbget-bin/www_bget?ko:K12893">K12893</a>  SFRS4_5_6; splicing factor, arginine/serine-rich 4/5/6
D      Contig13944; <a href="/dbget-bin/www_bget?ko:K12893">K12893</a>  SFRS4_5_6; splicing factor, arginine/serine-rich 4/5/6
D      Contig11990; <a href="/dbget-bin/www_bget?ko:K12896">K12896</a>  SFRS7; splicing factor, arginine/serine-rich 7
D      Contig2259; <a href="/dbget-bin/www_bget?ko:K12897">K12897</a>  TRA2; transformer-2 protein
C    03041 Spliceosome [BR:ko03041]
B
B  <b>Translation</b>
C    03010 Ribosome [PATH:<a href="http://www.kegg.jp/kegg-bin/show_pathway?@ko03010/K02967/K02988/K02992/K02996/K02946/K02948/K02950/K02954/K02959/K02961/K02963/K02970/K02981/K02985/K02984/K02987/K02989/K02991/K02993/K02995/K02997/K02947/K02949/K02951/K02953/K02955/K02958/K02957/K02960/K02962/K02964/K02966/K02969/K02971/K02973/K02974/K02975/K02976/K02978/K02977/K02979/K02980/K02983/K02998/K02863/K02886/K02906/K02926/K02935/K02939/K02864/K02874/K02876/K02878/K02879/K02881/K02884/K02887/K02888/K02890/K02892/K02895/K02899/K02902/K02907/K02911/K02914/K02916/K02919/K02925/K02930/K02932/K02934/K02937/K02936/K02938/K02940/K02866/K02865/K02868/K02870/K02873/K02872/K02875/K02877/K02880/K02883/K02882/K02885/K02889/K02891/K02894/K02893/K02896/K02898/K02901/K02900/K02903/K02908/K02910/K02912/K02915/K02918/K02917/K02920/K02922/K02923/K02924/K02927/K02929/K02941/K02942/K02943">ko03010</a>]
D      Contig10742; <a href="/dbget-bin/www_bget?ko:K02967">K02967</a>  RP-S2, rpsB; small subunit ribosomal protein S2
D      Contig4645; <a href="/dbget-bin/www_bget?ko:K02988">K02988</a>  RP-S5, rpsE; small subunit ribosomal protein S5
D      Contig8170; <a href="/dbget-bin/www_bget?ko:K02992">K02992</a>  RP-S7, rpsG; small subunit ribosomal protein S7
D      Contig3845; <a href="/dbget-bin/www_bget?ko:K02996">K02996</a>  RP-S9, rpsI; small subunit ribosomal protein S9
D      Contig7346; <a href="/dbget-bin/www_bget?ko:K02946">K02946</a>  RP-S10, rpsJ; small subunit ribosomal protein S10
D      comp87395_c0_seq1; <a href="/dbget-bin/www_bget?ko:K02948">K02948</a>  RP-S11, rpsK; small subunit ribosomal protein S11
D      comp132110_c0_seq1; <a href="/dbget-bin/www_bget?ko:K02950">K02950</a>  RP-S12, rpsL; small subunit ribosomal protein S12
D      Contig1109; <a href="/dbget-bin/www_bget?ko:K02954">K02954</a>  RP-S14, rpsN; small subunit ribosomal protein S14
D      Contig15201; <a href="/dbget-bin/www_bget?ko:K02959">K02959</a>  RP-S16, rpsP; small subunit ribosomal protein S16
D      Contig11205; <a href="/dbget-bin/www_bget?ko:K02961">K02961</a>  RP-S17, rpsQ; small subunit ribosomal protein S17
D      Contig12193; <a href="/dbget-bin/www_bget?ko:K02963">K02963</a>  RP-S18, rpsR; small subunit ribosomal protein S18
D      Contig9694; <a href="/dbget-bin/www_bget?ko:K02970">K02970</a>  RP-S21, rpsU; small subunit ribosomal protein S21
D      Contig4844; <a href="/dbget-bin/www_bget?ko:K02981">K02981</a>  RP-S2e, RPS2; small subunit ribosomal protein S2e
D      comp6727_c0_seq1; <a href="/dbget-bin/www_bget?ko:K02981">K02981</a>  RP-S2e, RPS2; small subunit ribosomal protein S2e
D      Contig1646; <a href="/dbget-bin/www_bget?ko:K02985">K02985</a>  RP-S3e, RPS3; small subunit ribosomal protein S3e
D      Contig12927; <a href="/dbget-bin/www_bget?ko:K02984">K02984</a>  RP-S3Ae, RPS3A; small subunit ribosomal protein S3Ae
D      Locus_184_Transcript_1/2_Confidence_0.625_Length_852; <a href="/dbget-bin/www_bget?ko:K02984">K02984</a>  RP-S3Ae, RPS3A; small subunit ribosomal protein S3Ae
D      Contig12898; <a href="/dbget-bin/www_bget?ko:K02987">K02987</a>  RP-S4e, RPS4; small subunit ribosomal protein S4e
D      comp5365_c0_seq1; <a href="/dbget-bin/www_bget?ko:K02987">K02987</a>  RP-S4e, RPS4; small subunit ribosomal protein S4e
D      Locus_222_Transcript_4/6_Confidence_0.095_Length_1212; <a href="/dbget-bin/www_bget?ko:K02987">K02987</a>  RP-S4e, RPS4; small subunit ribosomal protein S4e
D      Locus_222_Transcript_5/6_Confidence_0.143_Length_1211; <a href="/dbget-bin/www_bget?ko:K02987">K02987</a>  RP-S4e, RPS4; small subunit ribosomal protein S4e
D      Contig13850; <a href="/dbget-bin/www_bget?ko:K02989">K02989</a>  RP-S5e, RPS5; small subunit ribosomal protein S5e
D      comp7649_c0_seq1; <a href="/dbget-bin/www_bget?ko:K02991">K02991</a>  RP-S6e, RPS6; small subunit ribosomal protein S6e
D      Locus_492_Transcript_1/2_Confidence_0.500_Length_842; <a href="/dbget-bin/www_bget?ko:K02991">K02991</a>  RP-S6e, RPS6; small subunit ribosomal protein S6e
D      Locus_516_Transcript_2/3_Confidence_0.444_Length_710; <a href="/dbget-bin/www_bget?ko:K02991">K02991</a>  RP-S6e, RPS6; small subunit ribosomal protein S6e
D      Contig4177; <a href="/dbget-bin/www_bget?ko:K02993">K02993</a>  RP-S7e, RPS7; small subunit ribosomal protein S7e
D      Contig10883; <a href="/dbget-bin/www_bget?ko:K02995">K02995</a>  RP-S8e, RPS8; small subunit ribosomal protein S8e
D      Contig12199; <a href="/dbget-bin/www_bget?ko:K02995">K02995</a>  RP-S8e, RPS8; small subunit ribosomal protein S8e
D      Contig12124; <a href="/dbget-bin/www_bget?ko:K02997">K02997</a>  RP-S9e, RPS9; small subunit ribosomal protein S9e
D      Contig13759; <a href="/dbget-bin/www_bget?ko:K02997">K02997</a>  RP-S9e, RPS9; small subunit ribosomal protein S9e
D      Contig13760; <a href="/dbget-bin/www_bget?ko:K02997">K02997</a>  RP-S9e, RPS9; small subunit ribosomal protein S9e
D      comp3982_c0_seq1; <a href="/dbget-bin/www_bget?ko:K02997">K02997</a>  RP-S9e, RPS9; small subunit ribosomal protein S9e
D      Contig8067; <a href="/dbget-bin/www_bget?ko:K02947">K02947</a>  RP-S10e, RPS10; small subunit ribosomal protein S10e
D      Contig12244; <a href="/dbget-bin/www_bget?ko:K02947">K02947</a>  RP-S10e, RPS10; small subunit ribosomal protein S10e
D      Contig3102; <a href="/dbget-bin/www_bget?ko:K02949">K02949</a>  RP-S11e, RPS11; small subunit ribosomal protein S11e
D      Contig12918; <a href="/dbget-bin/www_bget?ko:K02949">K02949</a>  RP-S11e, RPS11; small subunit ribosomal protein S11e
D      Locus_138_Transcript_2/5_Confidence_0.444_Length_574; <a href="/dbget-bin/www_bget?ko:K02949">K02949</a>  RP-S11e, RPS11; small subunit ribosomal protein S11e
D      Locus_138_Transcript_3/5_Confidence_0.611_Length_580; <a href="/dbget-bin/www_bget?ko:K02949">K02949</a>  RP-S11e, RPS11; small subunit ribosomal protein S11e
D      Locus_138_Transcript_4/5_Confidence_0.389_Length_574; <a href="/dbget-bin/www_bget?ko:K02949">K02949</a>  RP-S11e, RPS11; small subunit ribosomal protein S11e
D      Locus_138_Transcript_5/5_Confidence_0.778_Length_575; <a href="/dbget-bin/www_bget?ko:K02949">K02949</a>  RP-S11e, RPS11; small subunit ribosomal protein S11e
D      Contig13004; <a href="/dbget-bin/www_bget?ko:K02951">K02951</a>  RP-S12e, RPS12; small subunit ribosomal protein S12e
D      Contig12985; <a href="/dbget-bin/www_bget?ko:K02953">K02953</a>  RP-S13e, RPS13; small subunit ribosomal protein S13e
D      Locus_618_Transcript_1/2_Confidence_0.600_Length_513; <a href="/dbget-bin/www_bget?ko:K02953">K02953</a>  RP-S13e, RPS13; small subunit ribosomal protein S13e
D      Contig14017; <a href="/dbget-bin/www_bget?ko:K02955">K02955</a>  RP-S14e, RPS14; small subunit ribosomal protein S14e
D      comp9329_c3_seq1; <a href="/dbget-bin/www_bget?ko:K02958">K02958</a>  RP-S15e, RPS15; small subunit ribosomal protein S15e
D      Contig4687; <a href="/dbget-bin/www_bget?ko:K02957">K02957</a>  RP-S15Ae, RPS15A; small subunit ribosomal protein S15Ae
D      Locus_1784_Transcript_3/4_Confidence_0.176_Length_619; <a href="/dbget-bin/www_bget?ko:K02957">K02957</a>  RP-S15Ae, RPS15A; small subunit ribosomal protein S15Ae
D      Contig3104; <a href="/dbget-bin/www_bget?ko:K02960">K02960</a>  RP-S16e, RPS16; small subunit ribosomal protein S16e
D      Contig10208; <a href="/dbget-bin/www_bget?ko:K02962">K02962</a>  RP-S17e, RPS17; small subunit ribosomal protein S17e
D      Contig12196; <a href="/dbget-bin/www_bget?ko:K02962">K02962</a>  RP-S17e, RPS17; small subunit ribosomal protein S17e
D      Contig12197; <a href="/dbget-bin/www_bget?ko:K02962">K02962</a>  RP-S17e, RPS17; small subunit ribosomal protein S17e
D      Locus_744_Transcript_1/8_Confidence_0.410_Length_891; <a href="/dbget-bin/www_bget?ko:K02962">K02962</a>  RP-S17e, RPS17; small subunit ribosomal protein S17e
D      Locus_744_Transcript_3/8_Confidence_0.179_Length_888; <a href="/dbget-bin/www_bget?ko:K02962">K02962</a>  RP-S17e, RPS17; small subunit ribosomal protein S17e
D      Locus_744_Transcript_4/8_Confidence_0.487_Length_893; <a href="/dbget-bin/www_bget?ko:K02962">K02962</a>  RP-S17e, RPS17; small subunit ribosomal protein S17e
D      Locus_744_Transcript_5/8_Confidence_0.513_Length_891; <a href="/dbget-bin/www_bget?ko:K02962">K02962</a>  RP-S17e, RPS17; small subunit ribosomal protein S17e
D      Locus_744_Transcript_6/8_Confidence_0.333_Length_889; <a href="/dbget-bin/www_bget?ko:K02962">K02962</a>  RP-S17e, RPS17; small subunit ribosomal protein S17e
D      Locus_744_Transcript_7/8_Confidence_0.538_Length_892; <a href="/dbget-bin/www_bget?ko:K02962">K02962</a>  RP-S17e, RPS17; small subunit ribosomal protein S17e
D      Locus_744_Transcript_8/8_Confidence_0.308_Length_884; <a href="/dbget-bin/www_bget?ko:K02962">K02962</a>  RP-S17e, RPS17; small subunit ribosomal protein S17e
D      Contig13015; <a href="/dbget-bin/www_bget?ko:K02964">K02964</a>  RP-S18e, RPS18; small subunit ribosomal protein S18e
D      Contig13845; <a href="/dbget-bin/www_bget?ko:K02964">K02964</a>  RP-S18e, RPS18; small subunit ribosomal protein S18e
D      comp2477_c0_seq1; <a href="/dbget-bin/www_bget?ko:K02964">K02964</a>  RP-S18e, RPS18; small subunit ribosomal protein S18e
D      Locus_326_Transcript_6/10_Confidence_0.518_Length_688; <a href="/dbget-bin/www_bget?ko:K02964">K02964</a>  RP-S18e, RPS18; small subunit ribosomal protein S18e
D      Contig1158; <a href="/dbget-bin/www_bget?ko:K02966">K02966</a>  RP-S19e, RPS19; small subunit ribosomal protein S19e
D      Contig10168; <a href="/dbget-bin/www_bget?ko:K02969">K02969</a>  RP-S20e, RPS20; small subunit ribosomal protein S20e
D      Contig14736; <a href="/dbget-bin/www_bget?ko:K02971">K02971</a>  RP-S21e, RPS21; small subunit ribosomal protein S21e
D      Contig3220; <a href="/dbget-bin/www_bget?ko:K02973">K02973</a>  RP-S23e, RPS23; small subunit ribosomal protein S23e
D      Contig13039; <a href="/dbget-bin/www_bget?ko:K02974">K02974</a>  RP-S24e, RPS24; small subunit ribosomal protein S24e
D      Contig1756; <a href="/dbget-bin/www_bget?ko:K02975">K02975</a>  RP-S25e, RPS25; small subunit ribosomal protein S25e
D      Contig1153; <a href="/dbget-bin/www_bget?ko:K02976">K02976</a>  RP-S26e, RPS26; small subunit ribosomal protein S26e
D      Contig13889; <a href="/dbget-bin/www_bget?ko:K02978">K02978</a>  RP-S27e, RPS27; small subunit ribosomal protein S27e
D      Contig12980; <a href="/dbget-bin/www_bget?ko:K02977">K02977</a>  RP-S27Ae, RPS27A; small subunit ribosomal protein S27Ae
D      Contig3793; <a href="/dbget-bin/www_bget?ko:K02979">K02979</a>  RP-S28e, RPS28; small subunit ribosomal protein S28e
D      Contig5045; <a href="/dbget-bin/www_bget?ko:K02980">K02980</a>  RP-S29e, RPS29; small subunit ribosomal protein S29e
D      Contig13762; <a href="/dbget-bin/www_bget?ko:K02980">K02980</a>  RP-S29e, RPS29; small subunit ribosomal protein S29e
D      Contig3697; <a href="/dbget-bin/www_bget?ko:K02983">K02983</a>  RP-S30e, RPS30; small subunit ribosomal protein S30e
D      Contig5906; <a href="/dbget-bin/www_bget?ko:K02998">K02998</a>  RP-SAe, RPS0; small subunit ribosomal protein SAe
D      Contig593; <a href="/dbget-bin/www_bget?ko:K02863">K02863</a>  RP-L1, rplA; large subunit ribosomal protein L1
D      Contig3107; <a href="/dbget-bin/www_bget?ko:K02886">K02886</a>  RP-L2, rplB; large subunit ribosomal protein L2
D      Contig6069; <a href="/dbget-bin/www_bget?ko:K02906">K02906</a>  RP-L3, rplC; large subunit ribosomal protein L3
D      Contig14291; <a href="/dbget-bin/www_bget?ko:K02926">K02926</a>  RP-L4, rplD; large subunit ribosomal protein L4
D      Contig1621; <a href="/dbget-bin/www_bget?ko:K02935">K02935</a>  RP-L7, rplL; large subunit ribosomal protein L7/L12
D      Contig891; <a href="/dbget-bin/www_bget?ko:K02939">K02939</a>  RP-L9, rplI; large subunit ribosomal protein L9
D      Contig6780; <a href="/dbget-bin/www_bget?ko:K02864">K02864</a>  RP-L10, rplJ; large subunit ribosomal protein L10
D      Contig1563; <a href="/dbget-bin/www_bget?ko:K02874">K02874</a>  RP-L14, rplN; large subunit ribosomal protein L14
D      Contig14051; <a href="/dbget-bin/www_bget?ko:K02876">K02876</a>  RP-L15, rplO; large subunit ribosomal protein L15
D      Contig2047; <a href="/dbget-bin/www_bget?ko:K02878">K02878</a>  RP-L16, rplP; large subunit ribosomal protein L16
D      Contig6639; <a href="/dbget-bin/www_bget?ko:K02879">K02879</a>  RP-L17, rplQ; large subunit ribosomal protein L17
D      Contig2573; <a href="/dbget-bin/www_bget?ko:K02881">K02881</a>  RP-L18, rplR; large subunit ribosomal protein L18
D      Contig875; <a href="/dbget-bin/www_bget?ko:K02884">K02884</a>  RP-L19, rplS; large subunit ribosomal protein L19
D      Contig13098; <a href="/dbget-bin/www_bget?ko:K02887">K02887</a>  RP-L20, rplT; large subunit ribosomal protein L20
D      Contig890; <a href="/dbget-bin/www_bget?ko:K02888">K02888</a>  RP-L21, rplU; large subunit ribosomal protein L21
D      Contig7744; <a href="/dbget-bin/www_bget?ko:K02890">K02890</a>  RP-L22, rplV; large subunit ribosomal protein L22
D      Contig7415; <a href="/dbget-bin/www_bget?ko:K02892">K02892</a>  RP-L23, rplW; large subunit ribosomal protein L23
D      Contig7612; <a href="/dbget-bin/www_bget?ko:K02892">K02892</a>  RP-L23, rplW; large subunit ribosomal protein L23
D      Contig11477; <a href="/dbget-bin/www_bget?ko:K02892">K02892</a>  RP-L23, rplW; large subunit ribosomal protein L23
D      Contig13040; <a href="/dbget-bin/www_bget?ko:K02892">K02892</a>  RP-L23, rplW; large subunit ribosomal protein L23
D      Contig14010; <a href="/dbget-bin/www_bget?ko:K02892">K02892</a>  RP-L23, rplW; large subunit ribosomal protein L23
D      Locus_976_Transcript_6/7_Confidence_0.476_Length_1018; <a href="/dbget-bin/www_bget?ko:K02892">K02892</a>  RP-L23, rplW; large subunit ribosomal protein L23
D      Contig10657; <a href="/dbget-bin/www_bget?ko:K02895">K02895</a>  RP-L24, rplX; large subunit ribosomal protein L24
D      Contig14444; <a href="/dbget-bin/www_bget?ko:K02899">K02899</a>  RP-L27, rpmA; large subunit ribosomal protein L27
D      Contig14624; <a href="/dbget-bin/www_bget?ko:K02902">K02902</a>  RP-L28, rpmB; large subunit ribosomal protein L28
D      Contig9431; <a href="/dbget-bin/www_bget?ko:K02907">K02907</a>  RP-L30, rpmD; large subunit ribosomal protein L30
D      Contig8181; <a href="/dbget-bin/www_bget?ko:K02911">K02911</a>  RP-L32, rpmF; large subunit ribosomal protein L32
D      comp72216_c0_seq1; <a href="/dbget-bin/www_bget?ko:K02914">K02914</a>  RP-L34, rpmH; large subunit ribosomal protein L34
D      Contig8184; <a href="/dbget-bin/www_bget?ko:K02916">K02916</a>  RP-L35, rpmI; large subunit ribosomal protein L35
D      comp141461_c0_seq1; <a href="/dbget-bin/www_bget?ko:K02919">K02919</a>  RP-L36, rpmJ; large subunit ribosomal protein L36
D      Contig11408; <a href="/dbget-bin/www_bget?ko:K02925">K02925</a>  RP-L3e, RPL3; large subunit ribosomal protein L3e
D      Contig12166; <a href="/dbget-bin/www_bget?ko:K02925">K02925</a>  RP-L3e, RPL3; large subunit ribosomal protein L3e
D      Contig12167; <a href="/dbget-bin/www_bget?ko:K02925">K02925</a>  RP-L3e, RPL3; large subunit ribosomal protein L3e
D      Contig13866; <a href="/dbget-bin/www_bget?ko:K02925">K02925</a>  RP-L3e, RPL3; large subunit ribosomal protein L3e
D      Locus_343_Transcript_2/3_Confidence_0.818_Length_1732; <a href="/dbget-bin/www_bget?ko:K02925">K02925</a>  RP-L3e, RPL3; large subunit ribosomal protein L3e
D      Contig13815; <a href="/dbget-bin/www_bget?ko:K02930">K02930</a>  RP-L4e, RPL4; large subunit ribosomal protein L4e
D      Contig3099; <a href="/dbget-bin/www_bget?ko:K02932">K02932</a>  RP-L5e, RPL5; large subunit ribosomal protein L5e
D      Contig3490; <a href="/dbget-bin/www_bget?ko:K02934">K02934</a>  RP-L6e, RPL6; large subunit ribosomal protein L6e
D      Contig3100; <a href="/dbget-bin/www_bget?ko:K02937">K02937</a>  RP-L7e, RPL7; large subunit ribosomal protein L7e
D      Contig3587; <a href="/dbget-bin/www_bget?ko:K02937">K02937</a>  RP-L7e, RPL7; large subunit ribosomal protein L7e
D      Contig11380; <a href="/dbget-bin/www_bget?ko:K02936">K02936</a>  RP-L7Ae, RPL7A; large subunit ribosomal protein L7Ae
D      comp6678_c0_seq1; <a href="/dbget-bin/www_bget?ko:K02936">K02936</a>  RP-L7Ae, RPL7A; large subunit ribosomal protein L7Ae
D      Contig11440; <a href="/dbget-bin/www_bget?ko:K02938">K02938</a>  RP-L8e, RPL8; large subunit ribosomal protein L8e
D      Contig14097; <a href="/dbget-bin/www_bget?ko:K02940">K02940</a>  RP-L9e, RPL9; large subunit ribosomal protein L9e
D      Contig10170; <a href="/dbget-bin/www_bget?ko:K02866">K02866</a>  RP-L10e, RPL10; large subunit ribosomal protein L10e
D      Locus_415_Transcript_4/5_Confidence_0.550_Length_749; <a href="/dbget-bin/www_bget?ko:K02866">K02866</a>  RP-L10e, RPL10; large subunit ribosomal protein L10e
D      comp5651_c0_seq1; <a href="/dbget-bin/www_bget?ko:K02865">K02865</a>  RP-L10Ae, RPL10A; large subunit ribosomal protein L10Ae
D      Contig4055; <a href="/dbget-bin/www_bget?ko:K02868">K02868</a>  RP-L11e, RPL11; large subunit ribosomal protein L11e
D      Contig12841; <a href="/dbget-bin/www_bget?ko:K02870">K02870</a>  RP-L12e, RPL12; large subunit ribosomal protein L12e
D      Contig12116; <a href="/dbget-bin/www_bget?ko:K02873">K02873</a>  RP-L13e, RPL13; large subunit ribosomal protein L13e
D      Contig12981; <a href="/dbget-bin/www_bget?ko:K02872">K02872</a>  RP-L13Ae, RPL13A; large subunit ribosomal protein L13Ae
D      Contig11427; <a href="/dbget-bin/www_bget?ko:K02875">K02875</a>  RP-L14e, RPL14; large subunit ribosomal protein L14e
D      Contig11428; <a href="/dbget-bin/www_bget?ko:K02875">K02875</a>  RP-L14e, RPL14; large subunit ribosomal protein L14e
D      Contig13881; <a href="/dbget-bin/www_bget?ko:K02875">K02875</a>  RP-L14e, RPL14; large subunit ribosomal protein L14e
D      Contig13973; <a href="/dbget-bin/www_bget?ko:K02877">K02877</a>  RP-L15e, RPL15; large subunit ribosomal protein L15e
D      Contig1625; <a href="/dbget-bin/www_bget?ko:K02880">K02880</a>  RP-L17e, RPL17; large subunit ribosomal protein L17e
D      comp3627_c0_seq1; <a href="/dbget-bin/www_bget?ko:K02883">K02883</a>  RP-L18e, RPL18; large subunit ribosomal protein L18e
D      Contig12232; <a href="/dbget-bin/www_bget?ko:K02882">K02882</a>  RP-L18Ae, RPL18A; large subunit ribosomal protein L18Ae
D      Contig12233; <a href="/dbget-bin/www_bget?ko:K02885">K02885</a>  RP-L19e, RPL19; large subunit ribosomal protein L19e
D      comp8327_c1_seq1; <a href="/dbget-bin/www_bget?ko:K02885">K02885</a>  RP-L19e, RPL19; large subunit ribosomal protein L19e
D      Contig13900; <a href="/dbget-bin/www_bget?ko:K02889">K02889</a>  RP-L21e, RPL21; large subunit ribosomal protein L21e
D      Locus_159_Transcript_1/2_Confidence_0.500_Length_879; <a href="/dbget-bin/www_bget?ko:K02891">K02891</a>  RP-L22e, RPL22; large subunit ribosomal protein L22e
D      Contig4167; <a href="/dbget-bin/www_bget?ko:K02894">K02894</a>  RP-L23e, RPL23; large subunit ribosomal protein L23e
D      comp3113_c0_seq1; <a href="/dbget-bin/www_bget?ko:K02893">K02893</a>  RP-L23Ae, RPL23A; large subunit ribosomal protein L23Ae
D      Contig3270; <a href="/dbget-bin/www_bget?ko:K02896">K02896</a>  RP-L24e, RPL24; large subunit ribosomal protein L24e
D      Contig3736; <a href="/dbget-bin/www_bget?ko:K02896">K02896</a>  RP-L24e, RPL24; large subunit ribosomal protein L24e
D      Contig1112; <a href="/dbget-bin/www_bget?ko:K02898">K02898</a>  RP-L26e, RPL26; large subunit ribosomal protein L26e
D      Contig5888; <a href="/dbget-bin/www_bget?ko:K02901">K02901</a>  RP-L27e, RPL27; large subunit ribosomal protein L27e
D      Contig10215; <a href="/dbget-bin/www_bget?ko:K02901">K02901</a>  RP-L27e, RPL27; large subunit ribosomal protein L27e
D      Contig12204; <a href="/dbget-bin/www_bget?ko:K02901">K02901</a>  RP-L27e, RPL27; large subunit ribosomal protein L27e
D      Locus_699_Transcript_1/1_Confidence_1.000_Length_593; <a href="/dbget-bin/www_bget?ko:K02901">K02901</a>  RP-L27e, RPL27; large subunit ribosomal protein L27e
D      Contig12155; <a href="/dbget-bin/www_bget?ko:K02900">K02900</a>  RP-L27Ae, RPL27A; large subunit ribosomal protein L27Ae
D      Contig12970; <a href="/dbget-bin/www_bget?ko:K02903">K02903</a>  RP-L28e, RPL28; large subunit ribosomal protein L28e
D      Contig13882; <a href="/dbget-bin/www_bget?ko:K02903">K02903</a>  RP-L28e, RPL28; large subunit ribosomal protein L28e
D      Locus_461_Transcript_6/10_Confidence_0.390_Length_1551; <a href="/dbget-bin/www_bget?ko:K02903">K02903</a>  RP-L28e, RPL28; large subunit ribosomal protein L28e
D      Contig4544; <a href="/dbget-bin/www_bget?ko:K02908">K02908</a>  RP-L30e, RPL30; large subunit ribosomal protein L30e
D      Contig12265; <a href="/dbget-bin/www_bget?ko:K02908">K02908</a>  RP-L30e, RPL30; large subunit ribosomal protein L30e
D      comp8139_c0_seq2; <a href="/dbget-bin/www_bget?ko:K02908">K02908</a>  RP-L30e, RPL30; large subunit ribosomal protein L30e
D      comp8139_c0_seq4; <a href="/dbget-bin/www_bget?ko:K02908">K02908</a>  RP-L30e, RPL30; large subunit ribosomal protein L30e
D      comp8139_c0_seq5; <a href="/dbget-bin/www_bget?ko:K02908">K02908</a>  RP-L30e, RPL30; large subunit ribosomal protein L30e
D      comp8139_c0_seq6; <a href="/dbget-bin/www_bget?ko:K02908">K02908</a>  RP-L30e, RPL30; large subunit ribosomal protein L30e
D      Contig14256; <a href="/dbget-bin/www_bget?ko:K02910">K02910</a>  RP-L31e, RPL31; large subunit ribosomal protein L31e
D      Contig12189; <a href="/dbget-bin/www_bget?ko:K02912">K02912</a>  RP-L32e, RPL32; large subunit ribosomal protein L32e
D      Locus_626_Transcript_1/9_Confidence_0.487_Length_551; <a href="/dbget-bin/www_bget?ko:K02912">K02912</a>  RP-L32e, RPL32; large subunit ribosomal protein L32e
D      Locus_626_Transcript_2/9_Confidence_0.615_Length_554; <a href="/dbget-bin/www_bget?ko:K02912">K02912</a>  RP-L32e, RPL32; large subunit ribosomal protein L32e
D      Locus_626_Transcript_6/9_Confidence_0.462_Length_557; <a href="/dbget-bin/www_bget?ko:K02912">K02912</a>  RP-L32e, RPL32; large subunit ribosomal protein L32e
D      Locus_626_Transcript_8/9_Confidence_0.513_Length_567; <a href="/dbget-bin/www_bget?ko:K02912">K02912</a>  RP-L32e, RPL32; large subunit ribosomal protein L32e
D      Locus_626_Transcript_9/9_Confidence_0.462_Length_559; <a href="/dbget-bin/www_bget?ko:K02912">K02912</a>  RP-L32e, RPL32; large subunit ribosomal protein L32e
D      Contig13962; <a href="/dbget-bin/www_bget?ko:K02915">K02915</a>  RP-L34e, RPL34; large subunit ribosomal protein L34e
D      Contig3559; <a href="/dbget-bin/www_bget?ko:K02918">K02918</a>  RP-L35e, RPL35; large subunit ribosomal protein L35e
D      Contig12149; <a href="/dbget-bin/www_bget?ko:K02917">K02917</a>  RP-L35Ae, RPL35A; large subunit ribosomal protein L35Ae
D      Contig13795; <a href="/dbget-bin/www_bget?ko:K02917">K02917</a>  RP-L35Ae, RPL35A; large subunit ribosomal protein L35Ae
D      Contig13062; <a href="/dbget-bin/www_bget?ko:K02920">K02920</a>  RP-L36e, RPL36; large subunit ribosomal protein L36e
D      Contig12168; <a href="/dbget-bin/www_bget?ko:K02922">K02922</a>  RP-L37e, RPL37; large subunit ribosomal protein L37e
D      Contig1775; <a href="/dbget-bin/www_bget?ko:K02923">K02923</a>  RP-L38e, RPL38; large subunit ribosomal protein L38e
D      Contig4464; <a href="/dbget-bin/www_bget?ko:K02924">K02924</a>  RP-L39e, RPL39; large subunit ribosomal protein L39e
D      Contig13847; <a href="/dbget-bin/www_bget?ko:K02927">K02927</a>  RP-L40e, RPL40; large subunit ribosomal protein L40e
D      Contig11413; <a href="/dbget-bin/www_bget?ko:K02929">K02929</a>  RP-L44e, RPL44; large subunit ribosomal protein L44e
D      Locus_403_Transcript_1/2_Confidence_0.500_Length_485; <a href="/dbget-bin/www_bget?ko:K02929">K02929</a>  RP-L44e, RPL44; large subunit ribosomal protein L44e
D      Locus_376_Transcript_2/2_Confidence_0.429_Length_488; <a href="/dbget-bin/www_bget?ko:K02929">K02929</a>  RP-L44e, RPL44; large subunit ribosomal protein L44e
D      Contig11372; <a href="/dbget-bin/www_bget?ko:K02941">K02941</a>  RP-LP0, RPLP0; large subunit ribosomal protein LP0
D      Locus_47_Transcript_4/5_Confidence_0.897_Length_5434; <a href="/dbget-bin/www_bget?ko:K02941">K02941</a>  RP-LP0, RPLP0; large subunit ribosomal protein LP0
D      Locus_685_Transcript_1/4_Confidence_0.706_Length_617; <a href="/dbget-bin/www_bget?ko:K02942">K02942</a>  RP-LP1, RPLP1; large subunit ribosomal protein LP1
D      comp6828_c0_seq1; <a href="/dbget-bin/www_bget?ko:K02943">K02943</a>  RP-LP2, RPLP2; large subunit ribosomal protein LP2
C    03011 Ribosome [BR:ko03011]
C    03016 Transfer RNA biogenesis [BR:ko03016]
C    00970 Aminoacyl-tRNA biosynthesis [PATH:<a href="http://www.kegg.jp/kegg-bin/show_pathway?@ko00970/K14163/K02433/K01886/K01872/K01876/K01893/K01880/K01868/K01875/K10837/K01883/K01874/K00604/K01873/K01869/K01870/K04567/K01887/K01881/K01892/K01889/K01890/K01866/K01867">ko00970</a>]
D      Contig4796; <a href="/dbget-bin/www_bget?ko:K14163">K14163</a>  EPRS; bifunctional glutamyl/prolyl-tRNA synthetase [EC:6.1.1.17 6.1.1.15]
D      Contig8928; <a href="/dbget-bin/www_bget?ko:K02433">K02433</a>  gatA; aspartyl-tRNA(Asn)/glutamyl-tRNA (Gln) amidotransferase subunit A [EC:6.3.5.6 6.3.5.7]
D      Contig13230; <a href="/dbget-bin/www_bget?ko:K01886">K01886</a>  QARS, glnS; glutaminyl-tRNA synthetase [EC:6.1.1.18]
D      Contig4184; <a href="/dbget-bin/www_bget?ko:K01872">K01872</a>  AARS, alaS; alanyl-tRNA synthetase [EC:6.1.1.7]
D      Contig4788; <a href="/dbget-bin/www_bget?ko:K01876">K01876</a>  DARS, aspS; aspartyl-tRNA synthetase [EC:6.1.1.12]
D      Contig14260; <a href="/dbget-bin/www_bget?ko:K01876">K01876</a>  DARS, aspS; aspartyl-tRNA synthetase [EC:6.1.1.12]
D      Contig2974; <a href="/dbget-bin/www_bget?ko:K01893">K01893</a>  NARS, asnS; asparaginyl-tRNA synthetase [EC:6.1.1.22]
D      Contig6091; <a href="/dbget-bin/www_bget?ko:K01893">K01893</a>  NARS, asnS; asparaginyl-tRNA synthetase [EC:6.1.1.22]
D      Contig4657; <a href="/dbget-bin/www_bget?ko:K01880">K01880</a>  GARS, glyS1; glycyl-tRNA synthetase [EC:6.1.1.14]
D      Contig14638; <a href="/dbget-bin/www_bget?ko:K01868">K01868</a>  TARS, thrS; threonyl-tRNA synthetase [EC:6.1.1.3]
D      Contig3047; <a href="/dbget-bin/www_bget?ko:K01875">K01875</a>  SARS, serS; seryl-tRNA synthetase [EC:6.1.1.11]
D      Contig8532; <a href="/dbget-bin/www_bget?ko:K01875">K01875</a>  SARS, serS; seryl-tRNA synthetase [EC:6.1.1.11]
D      comp91955_c0_seq1; <a href="/dbget-bin/www_bget?ko:K10837">K10837</a>  PSTK; O-phosphoseryl-tRNA(Sec) kinase [EC:2.7.1.164]
D      Contig3746; <a href="/dbget-bin/www_bget?ko:K01883">K01883</a>  CARS, cysS; cysteinyl-tRNA synthetase [EC:6.1.1.16]
D      comp133370_c0_seq1; <a href="/dbget-bin/www_bget?ko:K01883">K01883</a>  CARS, cysS; cysteinyl-tRNA synthetase [EC:6.1.1.16]
D      Contig2347; <a href="/dbget-bin/www_bget?ko:K01874">K01874</a>  MARS, metG; methionyl-tRNA synthetase [EC:6.1.1.10]
D      Contig5987; <a href="/dbget-bin/www_bget?ko:K01874">K01874</a>  MARS, metG; methionyl-tRNA synthetase [EC:6.1.1.10]
D      comp136767_c0_seq1; <a href="/dbget-bin/www_bget?ko:K00604">K00604</a>  MTFMT, fmt; methionyl-tRNA formyltransferase [EC:2.1.2.9]
D      Contig14703; <a href="/dbget-bin/www_bget?ko:K01873">K01873</a>  VARS, valS; valyl-tRNA synthetase [EC:6.1.1.9]
D      Contig2641; <a href="/dbget-bin/www_bget?ko:K01869">K01869</a>  LARS, leuS; leucyl-tRNA synthetase [EC:6.1.1.4]
D      Contig9543; <a href="/dbget-bin/www_bget?ko:K01869">K01869</a>  LARS, leuS; leucyl-tRNA synthetase [EC:6.1.1.4]
D      Contig2885; <a href="/dbget-bin/www_bget?ko:K01870">K01870</a>  IARS, ileS; isoleucyl-tRNA synthetase [EC:6.1.1.5]
D      Contig5116; <a href="/dbget-bin/www_bget?ko:K04567">K04567</a>  KARS, lysS; lysyl-tRNA synthetase, class II [EC:6.1.1.6]
D      Contig181; <a href="/dbget-bin/www_bget?ko:K01887">K01887</a>  RARS, argS; arginyl-tRNA synthetase [EC:6.1.1.19]
D      Contig11725; <a href="/dbget-bin/www_bget?ko:K01881">K01881</a>  PARS, proS; prolyl-tRNA synthetase [EC:6.1.1.15]
D      Contig4658; <a href="/dbget-bin/www_bget?ko:K01892">K01892</a>  HARS, hisS; histidyl-tRNA synthetase [EC:6.1.1.21]
D      Contig13955; <a href="/dbget-bin/www_bget?ko:K01889">K01889</a>  FARSA, pheS; phenylalanyl-tRNA synthetase alpha chain [EC:6.1.1.20]
D      Contig15075; <a href="/dbget-bin/www_bget?ko:K01889">K01889</a>  FARSA, pheS; phenylalanyl-tRNA synthetase alpha chain [EC:6.1.1.20]
D      Contig933; <a href="/dbget-bin/www_bget?ko:K01890">K01890</a>  FARSB, pheT; phenylalanyl-tRNA synthetase beta chain [EC:6.1.1.20]
D      Contig8727; <a href="/dbget-bin/www_bget?ko:K01866">K01866</a>  YARS, tyrS; tyrosyl-tRNA synthetase [EC:6.1.1.1]
D      Contig14280; <a href="/dbget-bin/www_bget?ko:K01866">K01866</a>  YARS, tyrS; tyrosyl-tRNA synthetase [EC:6.1.1.1]
D      Contig2220; <a href="/dbget-bin/www_bget?ko:K01867">K01867</a>  WARS, trpS; tryptophanyl-tRNA synthetase [EC:6.1.1.2]
D      Contig15230; <a href="/dbget-bin/www_bget?ko:K01867">K01867</a>  WARS, trpS; tryptophanyl-tRNA synthetase [EC:6.1.1.2]
C    03013 RNA transport [PATH:<a href="http://www.kegg.jp/kegg-bin/show_pathway?@ko03013/K01164/K03537/K14525/K00784/K00974/K07936/K14289/K03231/K14290/K14291/K12882/K12883/K05019/K02516/K14292/K14293/K13151/K07562/K09291/K14295/K14296/K14297/K14298/K14004/K14299/K14300/K14301/K14303/K14304/K14305/K14307/K14308/K14309/K14310/K14311/K14312/K14313/K14314/K14315/K14316/K14317/K14318/K12172/K14319/K10577/K12160/K14320/K14321/K13129/K13130/K13137/K03245/K03246/K03247/K03248/K03249/K03250/K03251/K03252/K03253/K03254/K03236/K03113/K03262/K03237/K03238/K03242/K03239/K03754/K03680/K03241/K03240/K03243/K03260/K03259/K03257/K03258/K13126/K14322/K07205/K14283/K05749/K15516/K12877/K14323/K13025/K14324/K13114/K12875/K14325/K12881/K12812/K12878/K12879/K13174/K13175/K13176/K12880/K13171/K14284/K14285/K14326/K14327/K14328">ko03013</a>]
D      Contig12359; <a href="/dbget-bin/www_bget?ko:K01164">K01164</a>  POP1; ribonuclease P/MRP protein subunit POP1 [EC:3.1.26.5]
D      comp104646_c0_seq1; <a href="/dbget-bin/www_bget?ko:K03537">K03537</a>  POP5; ribonuclease P/MRP protein subunit POP5 [EC:3.1.26.5]
D      Contig6260; <a href="/dbget-bin/www_bget?ko:K14525">K14525</a>  RPP25; ribonucleases P/MRP protein subunit RPP25 [EC:3.1.26.5]
D      Contig1246; <a href="/dbget-bin/www_bget?ko:K00784">K00784</a>  rnz; ribonuclease Z [EC:3.1.26.11]
D      Contig1244; <a href="/dbget-bin/www_bget?ko:K00974">K00974</a>  cca; tRNA nucleotidyltransferase (CCA-adding enzyme) [EC:2.7.7.72 3.1.3.- 3.1.4.-]
D      Contig5624; <a href="/dbget-bin/www_bget?ko:K07936">K07936</a>  RAN; GTP-binding nuclear protein Ran
D      Contig8972; <a href="/dbget-bin/www_bget?ko:K14289">K14289</a>  XPO5; exportin-5
D      comp92788_c0_seq1; <a href="/dbget-bin/www_bget?ko:K14289">K14289</a>  XPO5; exportin-5
D      Contig5791; <a href="/dbget-bin/www_bget?ko:K03231">K03231</a>  EEF1A; elongation factor 1-alpha
D      Contig13135; <a href="/dbget-bin/www_bget?ko:K14290">K14290</a>  XPO1, CRM1; exportin-1
D      Contig14087; <a href="/dbget-bin/www_bget?ko:K14291">K14291</a>  PHAX; phosphorylated adapter RNA export protein
D      Contig3472; <a href="/dbget-bin/www_bget?ko:K12882">K12882</a>  NCBP1, CBP80; nuclear cap-binding protein subunit 1
D      Locus_1045_Transcript_2/4_Confidence_0.474_Length_1905; <a href="/dbget-bin/www_bget?ko:K12882">K12882</a>  NCBP1, CBP80; nuclear cap-binding protein subunit 1
D      Contig8139; <a href="/dbget-bin/www_bget?ko:K12883">K12883</a>  NCBP2, CBP20; nuclear cap-binding protein subunit 2
D      Contig5494; <a href="/dbget-bin/www_bget?ko:K05019">K05019</a>  CLNS1A; chloride channel, nucleotide-sensitive, 1A
D      Contig6195; <a href="/dbget-bin/www_bget?ko:K02516">K02516</a>  PRMT5, HSL7; protein arginine N-methyltransferase 5 [EC:2.1.1.125]
D      comp93672_c0_seq1; <a href="/dbget-bin/www_bget?ko:K02516">K02516</a>  PRMT5, HSL7; protein arginine N-methyltransferase 5 [EC:2.1.1.125]
D      Contig9591; <a href="/dbget-bin/www_bget?ko:K14292">K14292</a>  TGS1; trimethylguanosine synthase [EC:2.1.1.-]
D      Contig14694; <a href="/dbget-bin/www_bget?ko:K14293">K14293</a>  KPNB1; importin subunit beta-1
D      Contig15351; <a href="/dbget-bin/www_bget?ko:K13151">K13151</a>  SNUPN, RNUT1; snurportin-1
D      Contig3369; <a href="/dbget-bin/www_bget?ko:K07562">K07562</a>  NMD3; nonsense-mediated mRNA decay protein 3
D      Contig5613; <a href="/dbget-bin/www_bget?ko:K09291">K09291</a>  TPR; nucleoprotein TPR
D      Contig12245; <a href="/dbget-bin/www_bget?ko:K14295">K14295</a>  NUP50, NPAP60; nuclear pore complex protein Nup50
D      Contig5233; <a href="/dbget-bin/www_bget?ko:K14296">K14296</a>  NUP153; nuclear pore complex protein Nup153
D      Contig10539; <a href="/dbget-bin/www_bget?ko:K14297">K14297</a>  NUP98, ADAR2; nuclear pore complex protein Nup98-Nup96
D      Contig14259; <a href="/dbget-bin/www_bget?ko:K14298">K14298</a>  RAE1; mRNA export factor
D      Contig14495; <a href="/dbget-bin/www_bget?ko:K14004">K14004</a>  SEC13; protein transport protein SEC13
D      Contig431; <a href="/dbget-bin/www_bget?ko:K14299">K14299</a>  SEH1; nucleoporin SEH1
D      Contig812; <a href="/dbget-bin/www_bget?ko:K14300">K14300</a>  NUP133; nuclear pore complex protein Nup133
D      Contig3184; <a href="/dbget-bin/www_bget?ko:K14300">K14300</a>  NUP133; nuclear pore complex protein Nup133
D      Contig1195; <a href="/dbget-bin/www_bget?ko:K14301">K14301</a>  NUP107; nuclear pore complex protein Nup107
D      Contig265; <a href="/dbget-bin/www_bget?ko:K14303">K14303</a>  NUP160; nuclear pore complex protein Nup160
D      Contig2537; <a href="/dbget-bin/www_bget?ko:K14304">K14304</a>  NUP85; nuclear pore complex protein Nup85
D      Contig6360; <a href="/dbget-bin/www_bget?ko:K14305">K14305</a>  NUP43; nuclear pore complex protein Nup43
D      Contig6273; <a href="/dbget-bin/www_bget?ko:K14307">K14307</a>  NUPL1; nucleoporin p58/p45
D      Contig6537; <a href="/dbget-bin/www_bget?ko:K14308">K14308</a>  NUP54; nuclear pore complex protein Nup54
D      Contig13385; <a href="/dbget-bin/www_bget?ko:K14309">K14309</a>  NUP93; nuclear pore complex protein Nup93
D      Contig9081; <a href="/dbget-bin/www_bget?ko:K14310">K14310</a>  NUP205; nuclear pore complex protein Nup205
D      Contig12276; <a href="/dbget-bin/www_bget?ko:K14310">K14310</a>  NUP205; nuclear pore complex protein Nup205
D      comp77242_c0_seq1; <a href="/dbget-bin/www_bget?ko:K14310">K14310</a>  NUP205; nuclear pore complex protein Nup205
D      Contig7699; <a href="/dbget-bin/www_bget?ko:K14311">K14311</a>  NUP188; nuclear pore complex protein Nup188
D      Contig12488; <a href="/dbget-bin/www_bget?ko:K14311">K14311</a>  NUP188; nuclear pore complex protein Nup188
D      Contig396; <a href="/dbget-bin/www_bget?ko:K14312">K14312</a>  NUP155; nuclear pore complex protein Nup155
D      Contig15024; <a href="/dbget-bin/www_bget?ko:K14312">K14312</a>  NUP155; nuclear pore complex protein Nup155
D      Contig7494; <a href="/dbget-bin/www_bget?ko:K14313">K14313</a>  NUP35, NUP53; nuclear pore complex protein Nup53
D      Contig9040; <a href="/dbget-bin/www_bget?ko:K14314">K14314</a>  NUP210, GP210; nuclear pore complex protein Nup210
D      Contig6067; <a href="/dbget-bin/www_bget?ko:K14315">K14315</a>  NDC1, TMEM48; nucleoporin NDC1
D      comp93833_c0_seq1; <a href="/dbget-bin/www_bget?ko:K14316">K14316</a>  POM121, NUP121; nuclear pore complex protein Nup121
D      Contig394; <a href="/dbget-bin/www_bget?ko:K14317">K14317</a>  NUP214, CAN; nuclear pore complex protein Nup214
D      Contig6041; <a href="/dbget-bin/www_bget?ko:K14318">K14318</a>  NUP88; nuclear pore complex protein Nup88
D      comp94884_c0_seq1; <a href="/dbget-bin/www_bget?ko:K14318">K14318</a>  NUP88; nuclear pore complex protein Nup88
D      Contig1321; <a href="/dbget-bin/www_bget?ko:K12172">K12172</a>  RANBP2, NUP358; E3 SUMO-protein ligase RanBP2
D      Contig2578; <a href="/dbget-bin/www_bget?ko:K12172">K12172</a>  RANBP2, NUP358; E3 SUMO-protein ligase RanBP2
D      Contig3377; <a href="/dbget-bin/www_bget?ko:K12172">K12172</a>  RANBP2, NUP358; E3 SUMO-protein ligase RanBP2
D      Contig10491; <a href="/dbget-bin/www_bget?ko:K12172">K12172</a>  RANBP2, NUP358; E3 SUMO-protein ligase RanBP2
D      Contig2479; <a href="/dbget-bin/www_bget?ko:K14319">K14319</a>  RANGAP1; Ran GTPase-activating protein 1
D      Contig3847; <a href="/dbget-bin/www_bget?ko:K10577">K10577</a>  UBE2I, UBC9; ubiquitin-conjugating enzyme E2 I [EC:6.3.2.19]
D      Contig12131; <a href="/dbget-bin/www_bget?ko:K12160">K12160</a>  SUMO, SMT3; small ubiquitin-related modifier
D      Contig7133; <a href="/dbget-bin/www_bget?ko:K14320">K14320</a>  AAAS; aladin
D      comp3550_c0_seq1; <a href="/dbget-bin/www_bget?ko:K14321">K14321</a>  NUPL2, CG1; nucleoporin-like protein 2
D      Contig4592; <a href="/dbget-bin/www_bget?ko:K13129">K13129</a>  SMN; survival motor neuron protein
D      Contig8546; <a href="/dbget-bin/www_bget?ko:K13130">K13130</a>  SIP1, GEMIN2; survival of motor neuron protein-interacting protein 1
D      Contig5022; <a href="/dbget-bin/www_bget?ko:K13137">K13137</a>  STRAP, UNRIP; serine-threonine kinase receptor-associated protein
D      Contig10521; <a href="/dbget-bin/www_bget?ko:K03245">K03245</a>  EIF3J; translation initiation factor 3 subunit J
D      Contig4295; <a href="/dbget-bin/www_bget?ko:K03246">K03246</a>  EIF3I; translation initiation factor 3 subunit I
D      Contig12977; <a href="/dbget-bin/www_bget?ko:K03247">K03247</a>  EIF3H; translation initiation factor 3 subunit H
D      Contig4097; <a href="/dbget-bin/www_bget?ko:K03248">K03248</a>  EIF3G; translation initiation factor 3 subunit G
D      Contig4132; <a href="/dbget-bin/www_bget?ko:K03249">K03249</a>  EIF3F; translation initiation factor 3 subunit F
D      Contig4834; <a href="/dbget-bin/www_bget?ko:K03250">K03250</a>  EIF3E, INT6; translation initiation factor 3 subunit E
D      Contig4798; <a href="/dbget-bin/www_bget?ko:K03251">K03251</a>  EIF3D; translation initiation factor 3 subunit D
D      Contig5552; <a href="/dbget-bin/www_bget?ko:K03252">K03252</a>  EIF3C; translation initiation factor 3 subunit C
D      Contig746; <a href="/dbget-bin/www_bget?ko:K03253">K03253</a>  EIF3B; translation initiation factor 3 subunit B
D      comp7547_c0_seq1; <a href="/dbget-bin/www_bget?ko:K03253">K03253</a>  EIF3B; translation initiation factor 3 subunit B
D      Contig4792; <a href="/dbget-bin/www_bget?ko:K03254">K03254</a>  EIF3A; translation initiation factor 3 subunit A
D      Contig4978; <a href="/dbget-bin/www_bget?ko:K03236">K03236</a>  EIF1A; translation initiation factor 1A
D      Contig9793; <a href="/dbget-bin/www_bget?ko:K03113">K03113</a>  EIF1, SUI1; translation initiation factor 1
D      Contig11382; <a href="/dbget-bin/www_bget?ko:K03113">K03113</a>  EIF1, SUI1; translation initiation factor 1
D      Contig13110; <a href="/dbget-bin/www_bget?ko:K03113">K03113</a>  EIF1, SUI1; translation initiation factor 1
D      Contig13766; <a href="/dbget-bin/www_bget?ko:K03113">K03113</a>  EIF1, SUI1; translation initiation factor 1
D      comp8835_c0_seq2; <a href="/dbget-bin/www_bget?ko:K03113">K03113</a>  EIF1, SUI1; translation initiation factor 1
D      Contig4664; <a href="/dbget-bin/www_bget?ko:K03262">K03262</a>  EIF5; translation initiation factor 5
D      Contig4665; <a href="/dbget-bin/www_bget?ko:K03262">K03262</a>  EIF5; translation initiation factor 5
D      Locus_268_Transcript_4/5_Confidence_0.500_Length_3064; <a href="/dbget-bin/www_bget?ko:K03262">K03262</a>  EIF5; translation initiation factor 5
D      Contig4702; <a href="/dbget-bin/www_bget?ko:K03237">K03237</a>  EIF2S1; translation initiation factor 2 subunit 1
D      Contig5044; <a href="/dbget-bin/www_bget?ko:K03238">K03238</a>  EIF2S2; translation initiation factor 2 subunit 2
D      Contig14236; <a href="/dbget-bin/www_bget?ko:K03242">K03242</a>  EIF2S3; translation initiation factor 2 subunit 3
D      Contig10321; <a href="/dbget-bin/www_bget?ko:K03239">K03239</a>  EIF2B1; translation initiation factor eIF-2B subunit alpha
D      comp6861_c0_seq1; <a href="/dbget-bin/www_bget?ko:K03239">K03239</a>  EIF2B1; translation initiation factor eIF-2B subunit alpha
D      Contig2514; <a href="/dbget-bin/www_bget?ko:K03754">K03754</a>  EIF2B2; translation initiation factor eIF-2B subunit beta
D      Contig4454; <a href="/dbget-bin/www_bget?ko:K03680">K03680</a>  EIF2B4; translation initiation factor eIF-2B subunit delta
D      Contig909; <a href="/dbget-bin/www_bget?ko:K03241">K03241</a>  EIF2B3; translation initiation factor eIF-2B subunit gamma
D      Contig2702; <a href="/dbget-bin/www_bget?ko:K03240">K03240</a>  EIF2B5; translation initiation factor eIF-2B subunit epsilon
D      comp5450_c0_seq2; <a href="/dbget-bin/www_bget?ko:K03240">K03240</a>  EIF2B5; translation initiation factor eIF-2B subunit epsilon
D      Contig14369; <a href="/dbget-bin/www_bget?ko:K03243">K03243</a>  EIF5B; translation initiation factor 5B
D      Contig5711; <a href="/dbget-bin/www_bget?ko:K03260">K03260</a>  EIF4G; translation initiation factor 4G
D      Contig12157; <a href="/dbget-bin/www_bget?ko:K03260">K03260</a>  EIF4G; translation initiation factor 4G
D      Contig15571; <a href="/dbget-bin/www_bget?ko:K03260">K03260</a>  EIF4G; translation initiation factor 4G
D      Locus_1_Transcript_20/21_Confidence_0.220_Length_4322; <a href="/dbget-bin/www_bget?ko:K03260">K03260</a>  EIF4G; translation initiation factor 4G
D      Locus_1_Transcript_21/21_Confidence_0.322_Length_5656; <a href="/dbget-bin/www_bget?ko:K03260">K03260</a>  EIF4G; translation initiation factor 4G
D      Locus_245_Transcript_2/5_Confidence_0.527_Length_3319; <a href="/dbget-bin/www_bget?ko:K03260">K03260</a>  EIF4G; translation initiation factor 4G
D      Locus_245_Transcript_5/5_Confidence_0.618_Length_3318; <a href="/dbget-bin/www_bget?ko:K03260">K03260</a>  EIF4G; translation initiation factor 4G
D      Contig818; <a href="/dbget-bin/www_bget?ko:K03259">K03259</a>  EIF4E; translation initiation factor 4E
D      Contig3878; <a href="/dbget-bin/www_bget?ko:K03259">K03259</a>  EIF4E; translation initiation factor 4E
D      Contig3879; <a href="/dbget-bin/www_bget?ko:K03259">K03259</a>  EIF4E; translation initiation factor 4E
D      Contig12708; <a href="/dbget-bin/www_bget?ko:K03259">K03259</a>  EIF4E; translation initiation factor 4E
D      Locus_6926_Transcript_1/4_Confidence_0.800_Length_1398; <a href="/dbget-bin/www_bget?ko:K03259">K03259</a>  EIF4E; translation initiation factor 4E
D      Locus_6926_Transcript_4/4_Confidence_0.800_Length_1384; <a href="/dbget-bin/www_bget?ko:K03259">K03259</a>  EIF4E; translation initiation factor 4E
D      Contig11402; <a href="/dbget-bin/www_bget?ko:K03257">K03257</a>  EIF4A; translation initiation factor 4A
D      Contig12160; <a href="/dbget-bin/www_bget?ko:K03257">K03257</a>  EIF4A; translation initiation factor 4A
D      Locus_253_Transcript_8/9_Confidence_0.333_Length_2709; <a href="/dbget-bin/www_bget?ko:K03257">K03257</a>  EIF4A; translation initiation factor 4A
D      Contig5365; <a href="/dbget-bin/www_bget?ko:K03258">K03258</a>  EIF4B; translation initiation factor 4B
D      Contig10116; <a href="/dbget-bin/www_bget?ko:K13126">K13126</a>  PABPC; polyadenylate-binding protein
D      Contig12891; <a href="/dbget-bin/www_bget?ko:K13126">K13126</a>  PABPC; polyadenylate-binding protein
D      Locus_31_Transcript_1/4_Confidence_0.700_Length_2526; <a href="/dbget-bin/www_bget?ko:K13126">K13126</a>  PABPC; polyadenylate-binding protein
D      Contig14024; <a href="/dbget-bin/www_bget?ko:K14322">K14322</a>  PAIP1; polyadenylate-binding protein-interacting protein 1
D      Contig5772; <a href="/dbget-bin/www_bget?ko:K07205">K07205</a>  EIF4EBP1; eukaryotic translation initiation factor 4E binding protein 1
D      Contig5641; <a href="/dbget-bin/www_bget?ko:K14283">K14283</a>  TACC3, maskin; transforming acidic coiled-coil-containing protein 3
D      Contig12134; <a href="/dbget-bin/www_bget?ko:K14283">K14283</a>  TACC3, maskin; transforming acidic coiled-coil-containing protein 3
D      Contig12956; <a href="/dbget-bin/www_bget?ko:K14283">K14283</a>  TACC3, maskin; transforming acidic coiled-coil-containing protein 3
D      Contig12957; <a href="/dbget-bin/www_bget?ko:K14283">K14283</a>  TACC3, maskin; transforming acidic coiled-coil-containing protein 3
D      Contig13856; <a href="/dbget-bin/www_bget?ko:K14283">K14283</a>  TACC3, maskin; transforming acidic coiled-coil-containing protein 3
D      Locus_405_Transcript_2/4_Confidence_0.833_Length_4231; <a href="/dbget-bin/www_bget?ko:K14283">K14283</a>  TACC3, maskin; transforming acidic coiled-coil-containing protein 3
D      Contig14210; <a href="/dbget-bin/www_bget?ko:K05749">K05749</a>  CYFIP; cytoplasmic FMR1 interacting protein
D      Contig4490; <a href="/dbget-bin/www_bget?ko:K15516">K15516</a>  FMR; fragile X mental retardation protein
D      Contig1819; <a href="/dbget-bin/www_bget?ko:K12877">K12877</a>  MAGOH; protein mago nashi
D      Contig12414; <a href="/dbget-bin/www_bget?ko:K14323">K14323</a>  CASC3, MLN51; protein CASC3
D      Contig4261; <a href="/dbget-bin/www_bget?ko:K13025">K13025</a>  EIF4A3, FAL1; ATP-dependent RNA helicase [EC:3.6.4.13]
D      Contig15044; <a href="/dbget-bin/www_bget?ko:K14324">K14324</a>  SAP18; histone deacetylase complex subunit SAP18
D      Contig4576; <a href="/dbget-bin/www_bget?ko:K13114">K13114</a>  PNN; pinin
D      Contig4277; <a href="/dbget-bin/www_bget?ko:K12875">K12875</a>  ACIN1, ACINUS; apoptotic chromatin condensation inducer in the nucleus
D      Contig14072; <a href="/dbget-bin/www_bget?ko:K14325">K14325</a>  RNPS1; RNA-binding protein with serine-rich domain 1
D      Contig5246; <a href="/dbget-bin/www_bget?ko:K12881">K12881</a>  THOC4, ALY; THO complex subunit 4
D      Contig4117; <a href="/dbget-bin/www_bget?ko:K12812">K12812</a>  UAP56, BAT1, SUB2; ATP-dependent RNA helicase UAP56/SUB2 [EC:3.6.4.13]
D      Contig6400; <a href="/dbget-bin/www_bget?ko:K12878">K12878</a>  THOC1; THO complex subunit 1
D      Contig3986; <a href="/dbget-bin/www_bget?ko:K12879">K12879</a>  THOC2; THO complex subunit 2
D      Contig14827; <a href="/dbget-bin/www_bget?ko:K12879">K12879</a>  THOC2; THO complex subunit 2
D      Contig1447; <a href="/dbget-bin/www_bget?ko:K13174">K13174</a>  THOC5; THO complex subunit 5
D      Contig12420; <a href="/dbget-bin/www_bget?ko:K13175">K13175</a>  THOC6; THO complex subunit 6
D      Contig7406; <a href="/dbget-bin/www_bget?ko:K13176">K13176</a>  THOC7; THO complex subunit 7
D      Contig6375; <a href="/dbget-bin/www_bget?ko:K12880">K12880</a>  THOC3; THO complex subunit 3
D      Contig10499; <a href="/dbget-bin/www_bget?ko:K13171">K13171</a>  SRRM1, SRM160; serine/arginine repetitive matrix protein 1
D      Contig5882; <a href="/dbget-bin/www_bget?ko:K14284">K14284</a>  NXF1_2, TAP; nuclear RNA export factor 1/2
D      Contig5883; <a href="/dbget-bin/www_bget?ko:K14284">K14284</a>  NXF1_2, TAP; nuclear RNA export factor 1/2
D      Contig8209; <a href="/dbget-bin/www_bget?ko:K14284">K14284</a>  NXF1_2, TAP; nuclear RNA export factor 1/2
D      Contig7838; <a href="/dbget-bin/www_bget?ko:K14285">K14285</a>  NXT1_2, P15; NTF2-related export protein 1/2
D      Contig2021; <a href="/dbget-bin/www_bget?ko:K14326">K14326</a>  UPF1, RENT1; regulator of nonsense transcripts 1 [EC:3.6.4.-]
D      Contig2405; <a href="/dbget-bin/www_bget?ko:K14327">K14327</a>  UPF2, RENT2; regulator of nonsense transcripts 2
D      Contig3085; <a href="/dbget-bin/www_bget?ko:K14328">K14328</a>  UPF3, RENT3; regulator of nonsense transcripts 3
C    03015 mRNA surveillance pathway [PATH:<a href="http://www.kegg.jp/kegg-bin/show_pathway?@ko03015/K12882/K12883/K14328/K12877/K14323/K13025/K14324/K13114/K12875/K14325/K12881/K14284/K14285/K12812/K13171/K13917/K00565/K14396/K14397/K14398/K14376/K14399/K14400/K14401/K14402/K14403/K14404/K14405/K15542/K14962/K06269/K15544/K14406/K14408/K06100/K14411/K13126/K03265/K03267/K14326/K14327/K08873/K11125/K11124/K04382/K03456/K04354/K11583/K11584/K14416/K06965">ko03015</a>]
D      Contig3472; <a href="/dbget-bin/www_bget?ko:K12882">K12882</a>  NCBP1, CBP80; nuclear cap-binding protein subunit 1
D      Locus_1045_Transcript_2/4_Confidence_0.474_Length_1905; <a href="/dbget-bin/www_bget?ko:K12882">K12882</a>  NCBP1, CBP80; nuclear cap-binding protein subunit 1
D      Contig8139; <a href="/dbget-bin/www_bget?ko:K12883">K12883</a>  NCBP2, CBP20; nuclear cap-binding protein subunit 2
D      Contig3085; <a href="/dbget-bin/www_bget?ko:K14328">K14328</a>  UPF3, RENT3; regulator of nonsense transcripts 3
D      Contig1819; <a href="/dbget-bin/www_bget?ko:K12877">K12877</a>  MAGOH; protein mago nashi
D      Contig12414; <a href="/dbget-bin/www_bget?ko:K14323">K14323</a>  CASC3, MLN51; protein CASC3
D      Contig4261; <a href="/dbget-bin/www_bget?ko:K13025">K13025</a>  EIF4A3, FAL1; ATP-dependent RNA helicase [EC:3.6.4.13]
D      Contig15044; <a href="/dbget-bin/www_bget?ko:K14324">K14324</a>  SAP18; histone deacetylase complex subunit SAP18
D      Contig4576; <a href="/dbget-bin/www_bget?ko:K13114">K13114</a>  PNN; pinin
D      Contig4277; <a href="/dbget-bin/www_bget?ko:K12875">K12875</a>  ACIN1, ACINUS; apoptotic chromatin condensation inducer in the nucleus
D      Contig14072; <a href="/dbget-bin/www_bget?ko:K14325">K14325</a>  RNPS1; RNA-binding protein with serine-rich domain 1
D      Contig5246; <a href="/dbget-bin/www_bget?ko:K12881">K12881</a>  THOC4, ALY; THO complex subunit 4
D      Contig5882; <a href="/dbget-bin/www_bget?ko:K14284">K14284</a>  NXF1_2, TAP; nuclear RNA export factor 1/2
D      Contig5883; <a href="/dbget-bin/www_bget?ko:K14284">K14284</a>  NXF1_2, TAP; nuclear RNA export factor 1/2
D      Contig8209; <a href="/dbget-bin/www_bget?ko:K14284">K14284</a>  NXF1_2, TAP; nuclear RNA export factor 1/2
D      Contig7838; <a href="/dbget-bin/www_bget?ko:K14285">K14285</a>  NXT1_2, P15; NTF2-related export protein 1/2
D      Contig4117; <a href="/dbget-bin/www_bget?ko:K12812">K12812</a>  UAP56, BAT1, SUB2; ATP-dependent RNA helicase UAP56/SUB2 [EC:3.6.4.13]
D      Contig10499; <a href="/dbget-bin/www_bget?ko:K13171">K13171</a>  SRRM1, SRM160; serine/arginine repetitive matrix protein 1
D      Contig10599; <a href="/dbget-bin/www_bget?ko:K13917">K13917</a>  RNGTT; mRNA-capping enzyme [EC:2.7.7.50 3.1.3.33]
D      comp5305_c0_seq2; <a href="/dbget-bin/www_bget?ko:K13917">K13917</a>  RNGTT; mRNA-capping enzyme [EC:2.7.7.50 3.1.3.33]
D      comp70131_c0_seq1; <a href="/dbget-bin/www_bget?ko:K00565">K00565</a>  RNMT; mRNA (guanine-N7-)-methyltransferase [EC:2.1.1.56]
D      comp93653_c0_seq1; <a href="/dbget-bin/www_bget?ko:K00565">K00565</a>  RNMT; mRNA (guanine-N7-)-methyltransferase [EC:2.1.1.56]
D      Contig5011; <a href="/dbget-bin/www_bget?ko:K14396">K14396</a>  PABPN1, PABP2; polyadenylate-binding protein 2
D      Contig4872; <a href="/dbget-bin/www_bget?ko:K14397">K14397</a>  NUDT21, CPSF5, CFIM25; cleavage and polyadenylation specificity factor subunit 5
D      Contig12129; <a href="/dbget-bin/www_bget?ko:K14397">K14397</a>  NUDT21, CPSF5, CFIM25; cleavage and polyadenylation specificity factor subunit 5
D      Contig957; <a href="/dbget-bin/www_bget?ko:K14398">K14398</a>  CPSF6_7; cleavage and polyadenylation specificity factor subunit 6/7
D      Contig958; <a href="/dbget-bin/www_bget?ko:K14398">K14398</a>  CPSF6_7; cleavage and polyadenylation specificity factor subunit 6/7
D      Contig14156; <a href="/dbget-bin/www_bget?ko:K14376">K14376</a>  PAP; poly(A) polymerase [EC:2.7.7.19]
D      Locus_2043_Transcript_1/2_Confidence_0.500_Length_2017; <a href="/dbget-bin/www_bget?ko:K14376">K14376</a>  PAP; poly(A) polymerase [EC:2.7.7.19]
D      Contig444; <a href="/dbget-bin/www_bget?ko:K14399">K14399</a>  CLP1, HERB; polyribonucleotide 5'-hydroxyl-kinase [EC:2.7.1.78]
D      Contig4711; <a href="/dbget-bin/www_bget?ko:K14400">K14400</a>  PCF11; pre-mRNA cleavage complex 2 protein Pcf11
D      Contig4712; <a href="/dbget-bin/www_bget?ko:K14400">K14400</a>  PCF11; pre-mRNA cleavage complex 2 protein Pcf11
D      comp94152_c0_seq1; <a href="/dbget-bin/www_bget?ko:K14401">K14401</a>  CPSF1, CFT1; cleavage and polyadenylation specificity factor subunit 1
D      Contig2987; <a href="/dbget-bin/www_bget?ko:K14402">K14402</a>  CPSF2, CFT2; cleavage and polyadenylation specificity factor subunit 2
D      Contig6547; <a href="/dbget-bin/www_bget?ko:K14403">K14403</a>  CPSF3, YSH1; cleavage and polyadenylation specificity factor subunit 3 [EC:3.1.27.-]
D      Contig253; <a href="/dbget-bin/www_bget?ko:K14404">K14404</a>  CPSF4, YTH1; cleavage and polyadenylation specificity factor subunit 4
D      Contig15732; <a href="/dbget-bin/www_bget?ko:K14405">K14405</a>  FIP1L1, FIP1; pre-mRNA 3'-end-processing factor FIP1
D      Contig2171; <a href="/dbget-bin/www_bget?ko:K15542">K15542</a>  PFS2; polyadenylation factor subunit 2
D      Contig9345; <a href="/dbget-bin/www_bget?ko:K15542">K15542</a>  PFS2; polyadenylation factor subunit 2
D      Contig205; <a href="/dbget-bin/www_bget?ko:K14962">K14962</a>  WDR82, SWD2, CPS35; COMPASS component SWD2
D      Contig4752; <a href="/dbget-bin/www_bget?ko:K06269">K06269</a>  PPP1C; protein phosphatase 1, catalytic subunit [EC:3.1.3.16]
D      Contig10149; <a href="/dbget-bin/www_bget?ko:K06269">K06269</a>  PPP1C; protein phosphatase 1, catalytic subunit [EC:3.1.3.16]
D      Contig10150; <a href="/dbget-bin/www_bget?ko:K06269">K06269</a>  PPP1C; protein phosphatase 1, catalytic subunit [EC:3.1.3.16]
D      comp8404_c0_seq2; <a href="/dbget-bin/www_bget?ko:K06269">K06269</a>  PPP1C; protein phosphatase 1, catalytic subunit [EC:3.1.3.16]
D      Contig2744; <a href="/dbget-bin/www_bget?ko:K15544">K15544</a>  SSU72; RNA polymerase II subunit A C-terminal domain phosphatase SSU72 [EC:3.1.3.16]
D      Contig1954; <a href="/dbget-bin/www_bget?ko:K14406">K14406</a>  CSTF1; cleavage stimulation factor subunit 1
D      Contig6263; <a href="/dbget-bin/www_bget?ko:K14408">K14408</a>  CSTF3, RNA14; cleavage stimulation factor subunit 3
D      Contig6642; <a href="/dbget-bin/www_bget?ko:K06100">K06100</a>  SYMPK; symplekin
D      Contig8531; <a href="/dbget-bin/www_bget?ko:K06100">K06100</a>  SYMPK; symplekin
D      comp70335_c0_seq1; <a href="/dbget-bin/www_bget?ko:K06100">K06100</a>  SYMPK; symplekin
D      Contig2912; <a href="/dbget-bin/www_bget?ko:K14411">K14411</a>  MSI; RNA-binding protein Musashi
D      Contig11162; <a href="/dbget-bin/www_bget?ko:K14411">K14411</a>  MSI; RNA-binding protein Musashi
D      Contig13933; <a href="/dbget-bin/www_bget?ko:K14411">K14411</a>  MSI; RNA-binding protein Musashi
D      Contig10116; <a href="/dbget-bin/www_bget?ko:K13126">K13126</a>  PABPC; polyadenylate-binding protein
D      Contig12891; <a href="/dbget-bin/www_bget?ko:K13126">K13126</a>  PABPC; polyadenylate-binding protein
D      Locus_31_Transcript_1/4_Confidence_0.700_Length_2526; <a href="/dbget-bin/www_bget?ko:K13126">K13126</a>  PABPC; polyadenylate-binding protein
D      Contig14283; <a href="/dbget-bin/www_bget?ko:K03265">K03265</a>  ETF1, ERF1; peptide chain release factor subunit 1
D      Contig14284; <a href="/dbget-bin/www_bget?ko:K03265">K03265</a>  ETF1, ERF1; peptide chain release factor subunit 1
D      Contig5149; <a href="/dbget-bin/www_bget?ko:K03267">K03267</a>  ERF3, GSPT; peptide chain release factor subunit 3
D      Contig2021; <a href="/dbget-bin/www_bget?ko:K14326">K14326</a>  UPF1, RENT1; regulator of nonsense transcripts 1 [EC:3.6.4.-]
D      Contig2405; <a href="/dbget-bin/www_bget?ko:K14327">K14327</a>  UPF2, RENT2; regulator of nonsense transcripts 2
D      Contig7895; <a href="/dbget-bin/www_bget?ko:K08873">K08873</a>  SMG1; PI-3-kinase-related kinase SMG-1
D      comp135694_c0_seq1; <a href="/dbget-bin/www_bget?ko:K08873">K08873</a>  SMG1; PI-3-kinase-related kinase SMG-1
D      Contig2061; <a href="/dbget-bin/www_bget?ko:K11125">K11125</a>  SMG5, EST1B; protein SMG5
D      Contig1585; <a href="/dbget-bin/www_bget?ko:K11124">K11124</a>  SMG6, EST1A; protein SMG6 [EC:3.1.-.-]
D      Contig8105; <a href="/dbget-bin/www_bget?ko:K11124">K11124</a>  SMG6, EST1A; protein SMG6 [EC:3.1.-.-]
D      Contig4354; <a href="/dbget-bin/www_bget?ko:K04382">K04382</a>  PPP2C; protein phosphatase 2 (formerly 2A), catalytic subunit [EC:3.1.3.16]
D      Contig14401; <a href="/dbget-bin/www_bget?ko:K03456">K03456</a>  PPP2R1; protein phosphatase 2 (formerly 2A), regulatory subunit A
D      Contig14402; <a href="/dbget-bin/www_bget?ko:K03456">K03456</a>  PPP2R1; protein phosphatase 2 (formerly 2A), regulatory subunit A
D      Contig4185; <a href="/dbget-bin/www_bget?ko:K04354">K04354</a>  PPP2R2; protein phosphatase 2 (formerly 2A), regulatory subunit B
D      Contig6408; <a href="/dbget-bin/www_bget?ko:K11583">K11583</a>  PPP2R3; protein phosphatase 2 (formerly 2A), regulatory subunit B''
D      Contig8286; <a href="/dbget-bin/www_bget?ko:K11583">K11583</a>  PPP2R3; protein phosphatase 2 (formerly 2A), regulatory subunit B''
D      Contig5554; <a href="/dbget-bin/www_bget?ko:K11584">K11584</a>  PPP2R5; protein phosphatase 2 (formerly 2A), regulatory subunit B'
D      Contig12403; <a href="/dbget-bin/www_bget?ko:K11584">K11584</a>  PPP2R5; protein phosphatase 2 (formerly 2A), regulatory subunit B'
D      Contig14636; <a href="/dbget-bin/www_bget?ko:K11584">K11584</a>  PPP2R5; protein phosphatase 2 (formerly 2A), regulatory subunit B'
D      comp101641_c0_seq1; <a href="/dbget-bin/www_bget?ko:K14416">K14416</a>  HBS1; elongation factor 1 alpha-like protein
D      Contig3222; <a href="/dbget-bin/www_bget?ko:K06965">K06965</a>  PELO, DOM34, pelA; protein pelota
C    03008 Ribosome biogenesis in eukaryotes [PATH:<a href="http://www.kegg.jp/kegg-bin/show_pathway?@ko03008/K03115/K03097/K14544/K14545/K14546/K14548/K14549/K14550/K14552/K14553/K14554/K14555/K14556/K14557/K14558/K14559/K14561/K14563/K14564/K14565/K12845/K11131/K11129/K11128/K14566/K14567/K03685/K14568/K14569/K14521/K11108/K01164/K03537/K14525/K14570/K12618/K12619/K06943/K14537/K14538/K14571/K14572/K14573/K11883/K07936/K14290/K07562/K14284/K14285/K03264/K14574/K14536/K14539/K14575/K14535/K07178/K07179">ko03008</a>]
D      Contig3984; <a href="/dbget-bin/www_bget?ko:K03115">K03115</a>  CSNK2B; casein kinase II subunit beta
D      Contig10450; <a href="/dbget-bin/www_bget?ko:K03115">K03115</a>  CSNK2B; casein kinase II subunit beta
D      Contig10451; <a href="/dbget-bin/www_bget?ko:K03115">K03115</a>  CSNK2B; casein kinase II subunit beta
D      comp7423_c1_seq2; <a href="/dbget-bin/www_bget?ko:K03115">K03115</a>  CSNK2B; casein kinase II subunit beta
D      Contig5078; <a href="/dbget-bin/www_bget?ko:K03097">K03097</a>  CSNK2A; casein kinase II subunit alpha [EC:2.7.11.1]
D      Contig12269; <a href="/dbget-bin/www_bget?ko:K03097">K03097</a>  CSNK2A; casein kinase II subunit alpha [EC:2.7.11.1]
D      Contig15049; <a href="/dbget-bin/www_bget?ko:K14544">K14544</a>  UTP22, NOL6; U3 small nucleolar RNA-associated protein 22
D      comp28554_c0_seq1; <a href="/dbget-bin/www_bget?ko:K14544">K14544</a>  UTP22, NOL6; U3 small nucleolar RNA-associated protein 22
D      Contig8042; <a href="/dbget-bin/www_bget?ko:K14545">K14545</a>  RRP7; ribosomal RNA-processing protein 7
D      Contig620; <a href="/dbget-bin/www_bget?ko:K14546">K14546</a>  UTP5, WDR43; U3 small nucleolar RNA-associated protein 5
D      Contig9508; <a href="/dbget-bin/www_bget?ko:K14548">K14548</a>  UTP4, CIRH1A; U3 small nucleolar RNA-associated protein 4
D      Contig4220; <a href="/dbget-bin/www_bget?ko:K14549">K14549</a>  UTP15; U3 small nucleolar RNA-associated protein 15
D      Contig8562; <a href="/dbget-bin/www_bget?ko:K14550">K14550</a>  UTP10, HEATR1; U3 small nucleolar RNA-associated protein 10
D      Contig15481; <a href="/dbget-bin/www_bget?ko:K14550">K14550</a>  UTP10, HEATR1; U3 small nucleolar RNA-associated protein 10
D      Contig2956; <a href="/dbget-bin/www_bget?ko:K14552">K14552</a>  NAN1, UTP17, WDR75; NET1-associated nuclear protein 1 (U3 small nucleolar RNA-associated protein 17)
D      Contig3469; <a href="/dbget-bin/www_bget?ko:K14553">K14553</a>  UTP18; U3 small nucleolar RNA-associated protein 18
D      Contig8557; <a href="/dbget-bin/www_bget?ko:K14554">K14554</a>  UTP21, WDR36; U3 small nucleolar RNA-associated protein 21
D      Contig144; <a href="/dbget-bin/www_bget?ko:K14555">K14555</a>  UTP13, TBL3; U3 small nucleolar RNA-associated protein 13
D      Contig8295; <a href="/dbget-bin/www_bget?ko:K14555">K14555</a>  UTP13, TBL3; U3 small nucleolar RNA-associated protein 13
D      Contig9263; <a href="/dbget-bin/www_bget?ko:K14556">K14556</a>  DIP2, UTP12, WDR3; U3 small nucleolar RNA-associated protein 12
D      Contig884; <a href="/dbget-bin/www_bget?ko:K14557">K14557</a>  UTP6; U3 small nucleolar RNA-associated protein 6
D      Contig1210; <a href="/dbget-bin/www_bget?ko:K14558">K14558</a>  PWP2, UTP1; periodic tryptophan protein 2
D      Contig2085; <a href="/dbget-bin/www_bget?ko:K14558">K14558</a>  PWP2, UTP1; periodic tryptophan protein 2
D      Contig3500; <a href="/dbget-bin/www_bget?ko:K14559">K14559</a>  MPP10; U3 small nucleolar RNA-associated protein MPP10
D      Contig6442; <a href="/dbget-bin/www_bget?ko:K14561">K14561</a>  IMP4; U3 small nucleolar ribonucleoprotein protein IMP4
D      Contig4275; <a href="/dbget-bin/www_bget?ko:K14563">K14563</a>  NOP1, FBL; rRNA 2'-O-methyltransferase fibrillarin [EC:2.1.1.-]
D      Contig4418; <a href="/dbget-bin/www_bget?ko:K14564">K14564</a>  NOP56; nucleolar protein 56
D      Contig14007; <a href="/dbget-bin/www_bget?ko:K14565">K14565</a>  NOP58; nucleolar protein 58
D      Contig3312; <a href="/dbget-bin/www_bget?ko:K12845">K12845</a>  SNU13, NHP2L; U4/U6 small nuclear ribonucleoprotein SNU13
D      Locus_79_Transcript_8/10_Confidence_0.274_Length_1794; <a href="/dbget-bin/www_bget?ko:K12845">K12845</a>  SNU13, NHP2L; U4/U6 small nuclear ribonucleoprotein SNU13
D      Contig1584; <a href="/dbget-bin/www_bget?ko:K11131">K11131</a>  DKC1, NOLA4, CBF5; H/ACA ribonucleoprotein complex subunit 4 [EC:5.4.99.-]
D      comp8748_c0_seq1; <a href="/dbget-bin/www_bget?ko:K11131">K11131</a>  DKC1, NOLA4, CBF5; H/ACA ribonucleoprotein complex subunit 4 [EC:5.4.99.-]
D      Contig4880; <a href="/dbget-bin/www_bget?ko:K11129">K11129</a>  NHP2, NOLA2; H/ACA ribonucleoprotein complex subunit 2
D      Contig3163; <a href="/dbget-bin/www_bget?ko:K11128">K11128</a>  GAR1, NOLA1; H/ACA ribonucleoprotein complex subunit 1
D      Contig14197; <a href="/dbget-bin/www_bget?ko:K14566">K14566</a>  UTP24, FCF1; U3 small nucleolar RNA-associated protein 24
D      Contig6355; <a href="/dbget-bin/www_bget?ko:K14567">K14567</a>  UTP14; U3 small nucleolar RNA-associated protein 14
D      Contig9205; <a href="/dbget-bin/www_bget?ko:K03685">K03685</a>  rnc, DROSHA, RNT1; ribonuclease III [EC:3.1.26.3]
D      comp135536_c0_seq1; <a href="/dbget-bin/www_bget?ko:K03685">K03685</a>  rnc, DROSHA, RNT1; ribonuclease III [EC:3.1.26.3]
D      Contig5117; <a href="/dbget-bin/www_bget?ko:K14568">K14568</a>  EMG1, NEP1; rRNA small subunit pseudouridine methyltransferase Nep1 [EC:2.1.1.260]
D      Contig6528; <a href="/dbget-bin/www_bget?ko:K14569">K14569</a>  BMS1; ribosome biogenesis protein BMS1
D      Contig7781; <a href="/dbget-bin/www_bget?ko:K14569">K14569</a>  BMS1; ribosome biogenesis protein BMS1
D      Contig830; <a href="/dbget-bin/www_bget?ko:K14521">K14521</a>  NAT10, KRE33; N-acetyltransferase 10 [EC:2.3.1.-]
D      Contig2208; <a href="/dbget-bin/www_bget?ko:K11108">K11108</a>  RCL1; RNA 3'-terminal phosphate cyclase-like protein
D      Contig12359; <a href="/dbget-bin/www_bget?ko:K01164">K01164</a>  POP1; ribonuclease P/MRP protein subunit POP1 [EC:3.1.26.5]
D      comp104646_c0_seq1; <a href="/dbget-bin/www_bget?ko:K03537">K03537</a>  POP5; ribonuclease P/MRP protein subunit POP5 [EC:3.1.26.5]
D      Contig6260; <a href="/dbget-bin/www_bget?ko:K14525">K14525</a>  RPP25; ribonucleases P/MRP protein subunit RPP25 [EC:3.1.26.5]
D      Contig2461; <a href="/dbget-bin/www_bget?ko:K14570">K14570</a>  REX1, REXO1, RNH70; RNA exonuclease 1 [EC:3.1.-.-]
D      Contig4692; <a href="/dbget-bin/www_bget?ko:K14570">K14570</a>  REX1, REXO1, RNH70; RNA exonuclease 1 [EC:3.1.-.-]
D      Contig11622; <a href="/dbget-bin/www_bget?ko:K14570">K14570</a>  REX1, REXO1, RNH70; RNA exonuclease 1 [EC:3.1.-.-]
D      Contig12304; <a href="/dbget-bin/www_bget?ko:K14570">K14570</a>  REX1, REXO1, RNH70; RNA exonuclease 1 [EC:3.1.-.-]
D      comp8334_c0_seq1; <a href="/dbget-bin/www_bget?ko:K14570">K14570</a>  REX1, REXO1, RNH70; RNA exonuclease 1 [EC:3.1.-.-]
D      comp8895_c0_seq1; <a href="/dbget-bin/www_bget?ko:K14570">K14570</a>  REX1, REXO1, RNH70; RNA exonuclease 1 [EC:3.1.-.-]
D      Contig3048; <a href="/dbget-bin/www_bget?ko:K12618">K12618</a>  XRN1, SEP1, KEM1; 5'-3' exoribonuclease 1 [EC:3.1.13.-]
D      Contig3630; <a href="/dbget-bin/www_bget?ko:K12619">K12619</a>  XRN2, RAT1; 5'-3' exoribonuclease 2 [EC:3.1.13.-]
D      Contig4793; <a href="/dbget-bin/www_bget?ko:K06943">K06943</a>  NOG1; nucleolar GTP-binding protein
D      Contig4237; <a href="/dbget-bin/www_bget?ko:K14537">K14537</a>  NUG2, GNL2; nuclear GTP-binding protein
D      Contig10329; <a href="/dbget-bin/www_bget?ko:K14538">K14538</a>  NUG1, GNL3; nuclear GTP-binding protein
D      Contig14387; <a href="/dbget-bin/www_bget?ko:K14571">K14571</a>  RIX7, NVL; ribosome biogenesis ATPase
D      Contig2293; <a href="/dbget-bin/www_bget?ko:K14572">K14572</a>  MDN1, REA1; midasin
D      Contig10997; <a href="/dbget-bin/www_bget?ko:K14572">K14572</a>  MDN1, REA1; midasin
D      Contig14944; <a href="/dbget-bin/www_bget?ko:K14573">K14573</a>  NOP4, RBM28; nucleolar protein 4
D      Contig12523; <a href="/dbget-bin/www_bget?ko:K11883">K11883</a>  NOB1; RNA-binding protein NOB1
D      Contig5624; <a href="/dbget-bin/www_bget?ko:K07936">K07936</a>  RAN; GTP-binding nuclear protein Ran
D      Contig13135; <a href="/dbget-bin/www_bget?ko:K14290">K14290</a>  XPO1, CRM1; exportin-1
D      Contig3369; <a href="/dbget-bin/www_bget?ko:K07562">K07562</a>  NMD3; nonsense-mediated mRNA decay protein 3
D      Contig5882; <a href="/dbget-bin/www_bget?ko:K14284">K14284</a>  NXF1_2, TAP; nuclear RNA export factor 1/2
D      Contig5883; <a href="/dbget-bin/www_bget?ko:K14284">K14284</a>  NXF1_2, TAP; nuclear RNA export factor 1/2
D      Contig8209; <a href="/dbget-bin/www_bget?ko:K14284">K14284</a>  NXF1_2, TAP; nuclear RNA export factor 1/2
D      Contig7838; <a href="/dbget-bin/www_bget?ko:K14285">K14285</a>  NXT1_2, P15; NTF2-related export protein 1/2
D      Contig6028; <a href="/dbget-bin/www_bget?ko:K03264">K03264</a>  EIF6; translation initiation factor 6
D      Contig2003; <a href="/dbget-bin/www_bget?ko:K14574">K14574</a>  SDO1, SBDS; ribosome maturation protein SDO1
D      comp94057_c0_seq1; <a href="/dbget-bin/www_bget?ko:K14536">K14536</a>  RIA1; ribosome assembly protein 1 [EC:3.6.5.-]
D      Contig2157; <a href="/dbget-bin/www_bget?ko:K14539">K14539</a>  LSG1; large subunit GTPase 1 [EC:3.6.1.-]
D      Contig3880; <a href="/dbget-bin/www_bget?ko:K14575">K14575</a>  AFG2, DRG1, SPATA5; AAA family ATPase
D      Contig10878; <a href="/dbget-bin/www_bget?ko:K14575">K14575</a>  AFG2, DRG1, SPATA5; AAA family ATPase
D      Contig7192; <a href="/dbget-bin/www_bget?ko:K14535">K14535</a>  TAF9, FAP7; transcription initiation factor TFIID subunit 9 / adenylate kinase [EC:2.7.4.3]
D      Contig2983; <a href="/dbget-bin/www_bget?ko:K07178">K07178</a>  RIOK1; RIO kinase 1 [EC:2.7.11.1]
D      Contig4121; <a href="/dbget-bin/www_bget?ko:K07179">K07179</a>  RIOK2; RIO kinase 2 [EC:2.7.11.1]
C    03009 Ribosome biogenesis [BR:ko03009]
C    03012 Translation factors [BR:ko03012]
B
B  <b>Folding, sorting and degradation</b>
C    03110 Chaperones and folding catalysts [BR:ko03110]
C    03060 Protein export [PATH:<a href="http://www.kegg.jp/kegg-bin/show_pathway?@ko03060/K03217/K03106/K10956/K09481/K07342/K12275/K09540/K09490/K03109/K03104/K03108/K03107/K03105/K13431/K12272/K12947/K12948/K13280/K09648">ko03060</a>]
D      Contig1649; <a href="/dbget-bin/www_bget?ko:K03217">K03217</a>  yidC, spoIIIJ, OXA1; preprotein translocase subunit YidC
D      Contig13235; <a href="/dbget-bin/www_bget?ko:K03106">K03106</a>  SRP54, ffh; signal recognition particle subunit SRP54
D      Contig4994; <a href="/dbget-bin/www_bget?ko:K10956">K10956</a>  SEC61A; protein transport protein SEC61 subunit alpha
D      Contig11362; <a href="/dbget-bin/www_bget?ko:K09481">K09481</a>  SEC61B, SBH2; protein transport protein SEC61 subunit beta
D      Contig12988; <a href="/dbget-bin/www_bget?ko:K07342">K07342</a>  SEC61G, SSS1, secE; protein transport protein SEC61 subunit gamma and related proteins
D      Contig6532; <a href="/dbget-bin/www_bget?ko:K12275">K12275</a>  SEC62; translocation protein SEC62
D      comp8722_c0_seq1; <a href="/dbget-bin/www_bget?ko:K12275">K12275</a>  SEC62; translocation protein SEC62
D      Contig3765; <a href="/dbget-bin/www_bget?ko:K09540">K09540</a>  SEC63; translocation protein SEC63
D      Contig10198; <a href="/dbget-bin/www_bget?ko:K09490">K09490</a>  HSPA5, BIP; heat shock 70kDa protein 5
D      comp8816_c0_seq1; <a href="/dbget-bin/www_bget?ko:K09490">K09490</a>  HSPA5, BIP; heat shock 70kDa protein 5
D      comp8816_c0_seq4; <a href="/dbget-bin/www_bget?ko:K09490">K09490</a>  HSPA5, BIP; heat shock 70kDa protein 5
D      Contig365; <a href="/dbget-bin/www_bget?ko:K03109">K03109</a>  SRP9; signal recognition particle subunit SRP9
D      Contig4358; <a href="/dbget-bin/www_bget?ko:K03104">K03104</a>  SRP14; signal recognition particle subunit SRP14
D      Contig4479; <a href="/dbget-bin/www_bget?ko:K03108">K03108</a>  SRP72; signal recognition particle subunit SRP72
D      Contig14009; <a href="/dbget-bin/www_bget?ko:K03107">K03107</a>  SRP68; signal recognition particle subunit SRP68
D      Contig3411; <a href="/dbget-bin/www_bget?ko:K03105">K03105</a>  SRP19; signal recognition particle subunit SRP19
D      Contig4173; <a href="/dbget-bin/www_bget?ko:K13431">K13431</a>  SRPR; signal recognition particle receptor subunit alpha
D      Contig4089; <a href="/dbget-bin/www_bget?ko:K12272">K12272</a>  SRPRB, SRP102; signal recognition particle receptor subunit beta
D      Contig3715; <a href="/dbget-bin/www_bget?ko:K12947">K12947</a>  SPCS2, SPC2; signal peptidase complex subunit 2 [EC:3.4.-.-]
D      Contig3666; <a href="/dbget-bin/www_bget?ko:K12948">K12948</a>  SPCS3, SPC3; signal peptidase complex subunit 3 [EC:3.4.-.-]
D      Contig11716; <a href="/dbget-bin/www_bget?ko:K12948">K12948</a>  SPCS3, SPC3; signal peptidase complex subunit 3 [EC:3.4.-.-]
D      Contig12296; <a href="/dbget-bin/www_bget?ko:K12948">K12948</a>  SPCS3, SPC3; signal peptidase complex subunit 3 [EC:3.4.-.-]
D      Locus_6953_Transcript_1/2_Confidence_0.364_Length_1272; <a href="/dbget-bin/www_bget?ko:K12948">K12948</a>  SPCS3, SPC3; signal peptidase complex subunit 3 [EC:3.4.-.-]
D      Locus_1831_Transcript_2/2_Confidence_1.000_Length_1047; <a href="/dbget-bin/www_bget?ko:K12948">K12948</a>  SPCS3, SPC3; signal peptidase complex subunit 3 [EC:3.4.-.-]
D      Contig4244; <a href="/dbget-bin/www_bget?ko:K13280">K13280</a>  SEC11, sipW; signal peptidase, endoplasmic reticulum-type [EC:3.4.-.-]
D      Contig6445; <a href="/dbget-bin/www_bget?ko:K09648">K09648</a>  IMP2; mitochondrial inner membrane protease subunit 2 [EC:3.4.21.-]
C    04141 Protein processing in endoplasmic reticulum [PATH:<a href="http://www.kegg.jp/kegg-bin/show_pathway?@ko04141/K10956/K09481/K07342/K12275/K09540/K12666/K12667/K12668/K12669/K12670/K07151/K01228/K14001/K09486/K09490/K09517/K09521/K09523/K09487/K05546/K08288/K08054/K08056/K08057/K01230/K10082/K10080/K14003/K07953/K14004/K14005/K14006/K14007/K11718/K10085/K10086/K09580/K09584/K09586/K13984/K10950/K14008/K13249/K13250/K13251/K04571/K14009/K14010/K11519/K13989/K14011/K14012/K14014/K13525/K14015/K14016/K03283/K09502/K09518/K09525/K04079/K09485/K09556/K09562/K09542/K13719/K14018/K10839/K04523/K01456/K10597/K08860/K16196/K03237/K04374/K09054/K14020/K08653/K07765/K09027/K08852/K04426/K04431/K04440/K10661/K10578/K04554/K10575/K04555/K10601/K10666/K14026/K09561/K06689/K04556/K03868/K03347/K03094">ko04141</a>]
D      Contig4994; <a href="/dbget-bin/www_bget?ko:K10956">K10956</a>  SEC61A; protein transport protein SEC61 subunit alpha
D      Contig11362; <a href="/dbget-bin/www_bget?ko:K09481">K09481</a>  SEC61B, SBH2; protein transport protein SEC61 subunit beta
D      Contig12988; <a href="/dbget-bin/www_bget?ko:K07342">K07342</a>  SEC61G, SSS1, secE; protein transport protein SEC61 subunit gamma and related proteins
D      Contig6532; <a href="/dbget-bin/www_bget?ko:K12275">K12275</a>  SEC62; translocation protein SEC62
D      comp8722_c0_seq1; <a href="/dbget-bin/www_bget?ko:K12275">K12275</a>  SEC62; translocation protein SEC62
D      Contig3765; <a href="/dbget-bin/www_bget?ko:K09540">K09540</a>  SEC63; translocation protein SEC63
D      Contig4806; <a href="/dbget-bin/www_bget?ko:K12666">K12666</a>  OST1, RPN1; oligosaccharyltransferase complex subunit alpha (ribophorin I)
D      Contig4027; <a href="/dbget-bin/www_bget?ko:K12667">K12667</a>  SWP1, RPN2; oligosaccharyltransferase complex subunit delta (ribophorin II)
D      Contig3132; <a href="/dbget-bin/www_bget?ko:K12668">K12668</a>  OST2, DAD1; oligosaccharyltransferase complex subunit epsilon
D      Contig13771; <a href="/dbget-bin/www_bget?ko:K12669">K12669</a>  OST3, OST6; oligosaccharyltransferase complex subunit gamma
D      Contig3688; <a href="/dbget-bin/www_bget?ko:K12670">K12670</a>  WBP1; oligosaccharyltransferase complex subunit beta
D      Contig4515; <a href="/dbget-bin/www_bget?ko:K07151">K07151</a>  STT3; dolichyl-diphosphooligosaccharide--protein glycosyltransferase [EC:2.4.99.18]
D      Contig14529; <a href="/dbget-bin/www_bget?ko:K07151">K07151</a>  STT3; dolichyl-diphosphooligosaccharide--protein glycosyltransferase [EC:2.4.99.18]
D      comp8103_c0_seq1; <a href="/dbget-bin/www_bget?ko:K07151">K07151</a>  STT3; dolichyl-diphosphooligosaccharide--protein glycosyltransferase [EC:2.4.99.18]
D      Contig2109; <a href="/dbget-bin/www_bget?ko:K01228">K01228</a>  GCS1; mannosyl-oligosaccharide glucosidase [EC:3.2.1.106]
D      Contig1029; <a href="/dbget-bin/www_bget?ko:K14001">K14001</a>  SIL1, SLS1; nucleotide exchange factor SIL1
D      Contig4570; <a href="/dbget-bin/www_bget?ko:K09486">K09486</a>  HYOU1; hypoxia up-regulated 1
D      Contig10198; <a href="/dbget-bin/www_bget?ko:K09490">K09490</a>  HSPA5, BIP; heat shock 70kDa protein 5
D      comp8816_c0_seq1; <a href="/dbget-bin/www_bget?ko:K09490">K09490</a>  HSPA5, BIP; heat shock 70kDa protein 5
D      comp8816_c0_seq4; <a href="/dbget-bin/www_bget?ko:K09490">K09490</a>  HSPA5, BIP; heat shock 70kDa protein 5
D      Contig4632; <a href="/dbget-bin/www_bget?ko:K09517">K09517</a>  DNAJB11; DnaJ homolog subfamily B member 11
D      Contig6031; <a href="/dbget-bin/www_bget?ko:K09521">K09521</a>  DNAJC1; DnaJ homolog subfamily C member 1
[truncated: 1,006,578 more chars]
