# Supplementary material for: A pipeline for the de novo assembly of the Themira biloba (Sepsidae: Diptera) transcriptome using a multiple k-mer length approach
Source: BMC Genomics. 2014 Mar 12;15(1):188. doi: 10.1186/1471-2164-15-188 (PMC4008362; doi:10.1186/1471-2164-15-188)
Supplement: Supplementary file 3 — Additional file 3: KEGG classification and functional maps of assembled contigs. Contigs annotated using KEGG Automatic Annotation Server identified sequences in a broad range of functional groups including developmental pathways and cell signaling. (ZIP 11 MB) [file 12864_2013_7026_MOESM3_ESM.zip › KEGG classification/hier/q00002.keg]

+E	Module
#<h2><a href="/kegg/kegg2.html"><img src="/Fig/bget/kegg3.gif" align="middle" border=0></a>&nbsp; KEGG Modules</h2>
#<!---
#ENTRY       ko00002
#NAME        Module
#DEFINITION  KEGG modules cap3 assembly
#--->
!
A<b>Pathway module</b>
B
B  <b>Energy metabolism</b>
C    Carbon fixation
D      <a href="/kegg-bin/show_module?M00165">M00165</a>  Reductive pentose phosphate cycle (Calvin cycle) [PATH:<a href="/kegg-bin/show_pathway?map00710+M00165">map00710</a>]
E        Contig2792; <a href="/dbget-bin/www_bget?K00927">K00927</a>  PGK, pgk; phosphoglycerate kinase [EC:2.7.2.3]
E        Contig11424; <a href="/dbget-bin/www_bget?K01623">K01623</a>  ALDO; fructose-bisphosphate aldolase, class I [EC:4.1.2.13]
E        Contig11425; <a href="/dbget-bin/www_bget?K01623">K01623</a>  ALDO; fructose-bisphosphate aldolase, class I [EC:4.1.2.13]
E        Locus_520_Transcript_2/5_Confidence_0.273_Length_1298; <a href="/dbget-bin/www_bget?K01623">K01623</a>  ALDO; fructose-bisphosphate aldolase, class I [EC:4.1.2.13]
E        Locus_505_Transcript_3/4_Confidence_0.519_Length_1709; <a href="/dbget-bin/www_bget?K01623">K01623</a>  ALDO; fructose-bisphosphate aldolase, class I [EC:4.1.2.13]
E        Contig12341; <a href="/dbget-bin/www_bget?K00615">K00615</a>  E2.2.1.1, tktA, tktB; transketolase [EC:2.2.1.1]
E        Contig13217; <a href="/dbget-bin/www_bget?K01807">K01807</a>  rpiA; ribose 5-phosphate isomerase A [EC:5.3.1.6]
D      <a href="/kegg-bin/show_module?M00168">M00168</a>  CAM (Crassulacean acid metabolism), dark [PATH:<a href="/kegg-bin/show_pathway?map00710+M00168">map00710</a>]
E        Contig5317; <a href="/dbget-bin/www_bget?K00025">K00025</a>  MDH1; malate dehydrogenase [EC:1.1.1.37]
E        Contig3970; <a href="/dbget-bin/www_bget?K00026">K00026</a>  MDH2; malate dehydrogenase [EC:1.1.1.37]
D      <a href="/kegg-bin/show_module?M00169">M00169</a>  CAM (Crassulacean acid metabolism), light [PATH:<a href="/kegg-bin/show_pathway?map00710+M00169">map00710</a>]
E        Contig5675; <a href="/dbget-bin/www_bget?K00029">K00029</a>  E1.1.1.40, maeB; malate dehydrogenase (oxaloacetate-decarboxylating)(NADP+) [EC:1.1.1.40]
E        Contig6200; <a href="/dbget-bin/www_bget?K00029">K00029</a>  E1.1.1.40, maeB; malate dehydrogenase (oxaloacetate-decarboxylating)(NADP+) [EC:1.1.1.40]
D      <a href="/kegg-bin/show_module?M00170">M00170</a>  C4-dicarboxylic acid cycle, phosphoenolpyruvate carboxykinase type [PATH:<a href="/kegg-bin/show_pathway?map00710+M00170">map00710</a>]
E        Contig1760; <a href="/dbget-bin/www_bget?K14454">K14454</a>  GOT1; aspartate aminotransferase, cytoplasmic [EC:2.6.1.1]
D      <a href="/kegg-bin/show_module?M00171">M00171</a>  C4-dicarboxylic acid cycle, NAD+ -malic enzyme type [PATH:<a href="/kegg-bin/show_pathway?map00710+M00171">map00710</a>]
E        Contig1760; <a href="/dbget-bin/www_bget?K14454">K14454</a>  GOT1; aspartate aminotransferase, cytoplasmic [EC:2.6.1.1]
E        Contig14998; <a href="/dbget-bin/www_bget?K14455">K14455</a>  GOT2; aspartate aminotransferase, mitochondrial [EC:2.6.1.1]
E        Contig5317; <a href="/dbget-bin/www_bget?K00025">K00025</a>  MDH1; malate dehydrogenase [EC:1.1.1.37]
E        Contig3970; <a href="/dbget-bin/www_bget?K00026">K00026</a>  MDH2; malate dehydrogenase [EC:1.1.1.37]
E        Contig3885; <a href="/dbget-bin/www_bget?K00814">K00814</a>  GPT, ALT; alanine transaminase [EC:2.6.1.2]
D      <a href="/kegg-bin/show_module?M00172">M00172</a>  C4-dicarboxylic acid cycle, NADP+ -malic enzyme type [PATH:<a href="/kegg-bin/show_pathway?map00710+M00172">map00710</a>]
E        Contig5675; <a href="/dbget-bin/www_bget?K00029">K00029</a>  E1.1.1.40, maeB; malate dehydrogenase (oxaloacetate-decarboxylating)(NADP+) [EC:1.1.1.40]
E        Contig6200; <a href="/dbget-bin/www_bget?K00029">K00029</a>  E1.1.1.40, maeB; malate dehydrogenase (oxaloacetate-decarboxylating)(NADP+) [EC:1.1.1.40]
D      <a href="/kegg-bin/show_module?M00173">M00173</a>  Reductive citrate cycle (Arnon-Buchanan cycle) [PATH:<a href="/kegg-bin/show_pathway?map00720+M00173">map00720</a>]
E        Contig10244; <a href="/dbget-bin/www_bget?K01958">K01958</a>  PC, pyc; pyruvate carboxylase [EC:6.4.1.1]
E        Contig14003; <a href="/dbget-bin/www_bget?K01958">K01958</a>  PC, pyc; pyruvate carboxylase [EC:6.4.1.1]
E        Contig5378; <a href="/dbget-bin/www_bget?K01679">K01679</a>  E4.2.1.2B, fumC; fumarate hydratase, class II [EC:4.2.1.2]
E        Contig13636; <a href="/dbget-bin/www_bget?K01679">K01679</a>  E4.2.1.2B, fumC; fumarate hydratase, class II [EC:4.2.1.2]
E        Locus_679_Transcript_2/2_Confidence_0.667_Length_1729; <a href="/dbget-bin/www_bget?K01679">K01679</a>  E4.2.1.2B, fumC; fumarate hydratase, class II [EC:4.2.1.2]
E        Contig3700; <a href="/dbget-bin/www_bget?K00031">K00031</a>  IDH1, IDH2, icd; isocitrate dehydrogenase [EC:1.1.1.42]
E        Contig3171; <a href="/dbget-bin/www_bget?K01681">K01681</a>  ACO, acnA; aconitate hydratase 1 / homoaconitase [EC:4.2.1.3 4.2.1.-]
E        Contig4022; <a href="/dbget-bin/www_bget?K01681">K01681</a>  ACO, acnA; aconitate hydratase 1 / homoaconitase [EC:4.2.1.3 4.2.1.-]
D      <a href="/kegg-bin/show_module?M00376">M00376</a>  3-Hydroxypropionate bi-cycle [PATH:<a href="/kegg-bin/show_pathway?map00720+M00376">map00720</a>]
E        Contig5378; <a href="/dbget-bin/www_bget?K01679">K01679</a>  E4.2.1.2B, fumC; fumarate hydratase, class II [EC:4.2.1.2]
E        Contig13636; <a href="/dbget-bin/www_bget?K01679">K01679</a>  E4.2.1.2B, fumC; fumarate hydratase, class II [EC:4.2.1.2]
E        Locus_679_Transcript_2/2_Confidence_0.667_Length_1729; <a href="/dbget-bin/www_bget?K01679">K01679</a>  E4.2.1.2B, fumC; fumarate hydratase, class II [EC:4.2.1.2]
D      <a href="/kegg-bin/show_module?M00375">M00375</a>  Hydroxypropionate-hydroxybutylate cycle [PATH:<a href="/kegg-bin/show_pathway?map00720+M00375">map00720</a>]
E        Contig4577; <a href="/dbget-bin/www_bget?K00626">K00626</a>  E2.3.1.9, atoB; acetyl-CoA C-acetyltransferase [EC:2.3.1.9]
E        Contig6175; <a href="/dbget-bin/www_bget?K00626">K00626</a>  E2.3.1.9, atoB; acetyl-CoA C-acetyltransferase [EC:2.3.1.9]
D      <a href="/kegg-bin/show_module?M00374">M00374</a>  Dicarboxylate-hydroxybutyrate cycle [PATH:<a href="/kegg-bin/show_pathway?map00720+M00374">map00720</a>]
E        Contig5378; <a href="/dbget-bin/www_bget?K01679">K01679</a>  E4.2.1.2B, fumC; fumarate hydratase, class II [EC:4.2.1.2]
E        Contig13636; <a href="/dbget-bin/www_bget?K01679">K01679</a>  E4.2.1.2B, fumC; fumarate hydratase, class II [EC:4.2.1.2]
E        Locus_679_Transcript_2/2_Confidence_0.667_Length_1729; <a href="/dbget-bin/www_bget?K01679">K01679</a>  E4.2.1.2B, fumC; fumarate hydratase, class II [EC:4.2.1.2]
E        Contig4577; <a href="/dbget-bin/www_bget?K00626">K00626</a>  E2.3.1.9, atoB; acetyl-CoA C-acetyltransferase [EC:2.3.1.9]
E        Contig6175; <a href="/dbget-bin/www_bget?K00626">K00626</a>  E2.3.1.9, atoB; acetyl-CoA C-acetyltransferase [EC:2.3.1.9]
D      <a href="/kegg-bin/show_module?M00377">M00377</a>  Reductive acetyl-CoA pathway (Wood-Ljungdahl pathway) [PATH:<a href="/kegg-bin/show_pathway?map00720+M00377">map00720</a>]
E        Contig7788; <a href="/dbget-bin/www_bget?K00297">K00297</a>  metF, MTHFR; methylenetetrahydrofolate reductase (NADPH) [EC:1.5.1.20]
D      <a href="/kegg-bin/show_module?M00579">M00579</a>  Phosphate acetyltransferase-acetate kinase pathway, acetyl-CoA => acetate [PATH:<a href="/kegg-bin/show_pathway?map00720+M00579">map00720</a>]
E        Contig266; <a href="/dbget-bin/www_bget?K01895">K01895</a>  ACSS, acs; acetyl-CoA synthetase [EC:6.2.1.1]
E        Contig9210; <a href="/dbget-bin/www_bget?K01895">K01895</a>  ACSS, acs; acetyl-CoA synthetase [EC:6.2.1.1]
C    Nitrogen metabolism
D      <a href="/kegg-bin/show_module?M00175">M00175</a>  Nitrogen fixation, nitrogen => ammonia [PATH:<a href="/kegg-bin/show_pathway?map00910+M00175">map00910</a>]
D      <a href="/kegg-bin/show_module?M00531">M00531</a>  Assimilatory nitrate reduction, nitrate => ammonia [PATH:<a href="/kegg-bin/show_pathway?map00910+M00531">map00910</a>]
D      <a href="/kegg-bin/show_module?M00530">M00530</a>  Dissimilatory nitrate reduction, nitrate => ammonia [PATH:<a href="/kegg-bin/show_pathway?map00910+M00530">map00910</a>]
D      <a href="/kegg-bin/show_module?M00529">M00529</a>  Denitrification, nitrate => nitrogen [PATH:<a href="/kegg-bin/show_pathway?map00910+M00529">map00910</a>]
D      <a href="/kegg-bin/show_module?M00528">M00528</a>  Nitrification, ammonia => nitrite [PATH:<a href="/kegg-bin/show_pathway?map00910+M00528">map00910</a>]
C    Methane metabolism
D      <a href="/kegg-bin/show_module?M00567">M00567</a>  Methanogenesis, CO2 => methane [PATH:<a href="/kegg-bin/show_pathway?map00680+M00567">map00680</a>]
D      <a href="/kegg-bin/show_module?M00356">M00356</a>  Methanogenesis, methanol => methane [PATH:<a href="/kegg-bin/show_pathway?map00680+M00356">map00680</a>]
D      <a href="/kegg-bin/show_module?M00357">M00357</a>  Methanogenesis, acetate => methane [PATH:<a href="/kegg-bin/show_pathway?map00680+M00357">map00680</a>]
E        Contig266; <a href="/dbget-bin/www_bget?K01895">K01895</a>  ACSS, acs; acetyl-CoA synthetase [EC:6.2.1.1]
E        Contig9210; <a href="/dbget-bin/www_bget?K01895">K01895</a>  ACSS, acs; acetyl-CoA synthetase [EC:6.2.1.1]
D      <a href="/kegg-bin/show_module?M00563">M00563</a>  Methanogenesis, methylamine/dimethylamine/trimethylamine  => methane [PATH:<a href="/kegg-bin/show_pathway?map00680+M00563">map00680</a>]
D      <a href="/kegg-bin/show_module?M00358">M00358</a>  Coenzyme M biosynthesis [PATH:<a href="/kegg-bin/show_pathway?map00680+M00358">map00680</a>]
D      <a href="/kegg-bin/show_module?M00174">M00174</a>  Methane oxidation, methylotroph, methane => CO2 [PATH:<a href="/kegg-bin/show_pathway?map00680+M00174">map00680</a>]
D      <a href="/kegg-bin/show_module?M00346">M00346</a>  Formaldehyde assimilation, serine pathway [PATH:<a href="/kegg-bin/show_pathway?map00680+M00346">map00680</a>]
E        Contig14406; <a href="/dbget-bin/www_bget?K00600">K00600</a>  glyA, SHMT; glycine hydroxymethyltransferase [EC:2.1.2.1]
E        Contig3789; <a href="/dbget-bin/www_bget?K00830">K00830</a>  AGXT; alanine-glyoxylate transaminase / serine-glyoxylate transaminase / serine-pyruvate transaminase [EC:2.6.1.44 2.6.1.45 2.6.1.51]
E        Contig3790; <a href="/dbget-bin/www_bget?K00830">K00830</a>  AGXT; alanine-glyoxylate transaminase / serine-glyoxylate transaminase / serine-pyruvate transaminase [EC:2.6.1.44 2.6.1.45 2.6.1.51]
E        Contig5688; <a href="/dbget-bin/www_bget?K01689">K01689</a>  ENO, eno; enolase [EC:4.2.1.11]
D      <a href="/kegg-bin/show_module?M00345">M00345</a>  Formaldehyde assimilation, ribulose monophosphate  pathway [PATH:<a href="/kegg-bin/show_pathway?map00680+M00345">map00680</a>]
E        Contig14545; <a href="/dbget-bin/www_bget?K00850">K00850</a>  pfkA, PFK; 6-phosphofructokinase 1 [EC:2.7.1.11]
E        Contig14546; <a href="/dbget-bin/www_bget?K00850">K00850</a>  pfkA, PFK; 6-phosphofructokinase 1 [EC:2.7.1.11]
D      <a href="/kegg-bin/show_module?M00344">M00344</a>  Formaldehyde assimilation, xylulose monophosphate pathway [PATH:<a href="/kegg-bin/show_pathway?map00680+M00344">map00680</a>]
D      <a href="/kegg-bin/show_module?M00378">M00378</a>  F420 biosynthesis [PATH:<a href="/kegg-bin/show_pathway?map00680+M00378">map00680</a>]
D      <a href="/kegg-bin/show_module?M00422">M00422</a>  Acetyl-CoA pathway, CO2 => acetyl-CoA [PATH:<a href="/kegg-bin/show_pathway?map00680+M00422">map00680</a>]
C    Sulfur metabolism
D      <a href="/kegg-bin/show_module?M00176">M00176</a>  Assimilatory sulfate reduction, sulfate => H2S [PATH:<a href="/kegg-bin/show_pathway?map00920+M00176">map00920</a>]
E        Contig4222; <a href="/dbget-bin/www_bget?K13811">K13811</a>  PAPSS; 3'-phosphoadenosine 5'-phosphosulfate synthase [EC:2.7.7.4 2.7.1.25]
E        Contig10204; <a href="/dbget-bin/www_bget?K13811">K13811</a>  PAPSS; 3'-phosphoadenosine 5'-phosphosulfate synthase [EC:2.7.7.4 2.7.1.25]
E        comp7737_c0_seq2; <a href="/dbget-bin/www_bget?K13811">K13811</a>  PAPSS; 3'-phosphoadenosine 5'-phosphosulfate synthase [EC:2.7.7.4 2.7.1.25]
D      <a href="/kegg-bin/show_module?M00596">M00596</a>  Dissimilatory sulfate reduction, sulfate => H2S [PATH:<a href="/kegg-bin/show_pathway?map00920+M00596">map00920</a>]
B
B  <b>Carbohydrate and lipid metabolism</b>
C    Central carbohydrate metabolism
D      <a href="/kegg-bin/show_module?M00001">M00001</a>  Glycolysis (Embden-Meyerhof pathway), glucose => pyruvate [PATH:<a href="/kegg-bin/show_pathway?map00010+M00001">map00010</a>]
E        Contig3935; <a href="/dbget-bin/www_bget?K00844">K00844</a>  HK; hexokinase [EC:2.7.1.1]
E        Contig4426; <a href="/dbget-bin/www_bget?K00844">K00844</a>  HK; hexokinase [EC:2.7.1.1]
E        comp8126_c1_seq3; <a href="/dbget-bin/www_bget?K08074">K08074</a>  ADPGK; ADP-dependent glucokinase [EC:2.7.1.147]
E        Contig4816; <a href="/dbget-bin/www_bget?K01810">K01810</a>  GPI, pgi; glucose-6-phosphate isomerase [EC:5.3.1.9]
E        Contig14545; <a href="/dbget-bin/www_bget?K00850">K00850</a>  pfkA, PFK; 6-phosphofructokinase 1 [EC:2.7.1.11]
E        Contig14546; <a href="/dbget-bin/www_bget?K00850">K00850</a>  pfkA, PFK; 6-phosphofructokinase 1 [EC:2.7.1.11]
E        Contig11424; <a href="/dbget-bin/www_bget?K01623">K01623</a>  ALDO; fructose-bisphosphate aldolase, class I [EC:4.1.2.13]
E        Contig11425; <a href="/dbget-bin/www_bget?K01623">K01623</a>  ALDO; fructose-bisphosphate aldolase, class I [EC:4.1.2.13]
E        Locus_520_Transcript_2/5_Confidence_0.273_Length_1298; <a href="/dbget-bin/www_bget?K01623">K01623</a>  ALDO; fructose-bisphosphate aldolase, class I [EC:4.1.2.13]
E        Locus_505_Transcript_3/4_Confidence_0.519_Length_1709; <a href="/dbget-bin/www_bget?K01623">K01623</a>  ALDO; fructose-bisphosphate aldolase, class I [EC:4.1.2.13]
E        Contig2736; <a href="/dbget-bin/www_bget?K01803">K01803</a>  TPI, tpiA; triosephosphate isomerase (TIM) [EC:5.3.1.1]
E        Locus_3440_Transcript_1/2_Confidence_0.600_Length_1275; <a href="/dbget-bin/www_bget?K01803">K01803</a>  TPI, tpiA; triosephosphate isomerase (TIM) [EC:5.3.1.1]
E        Contig6605; <a href="/dbget-bin/www_bget?K00134">K00134</a>  GAPDH, gapA; glyceraldehyde 3-phosphate dehydrogenase [EC:1.2.1.12]
E        Contig2792; <a href="/dbget-bin/www_bget?K00927">K00927</a>  PGK, pgk; phosphoglycerate kinase [EC:2.7.2.3]
E        Contig1257; <a href="/dbget-bin/www_bget?K01834">K01834</a>  PGAM, gpmA; 2,3-bisphosphoglycerate-dependent phosphoglycerate mutase [EC:5.4.2.1]
E        Contig12940; <a href="/dbget-bin/www_bget?K01834">K01834</a>  PGAM, gpmA; 2,3-bisphosphoglycerate-dependent phosphoglycerate mutase [EC:5.4.2.1]
E        Locus_253_Transcript_30/36_Confidence_0.119_Length_3171; <a href="/dbget-bin/www_bget?K01834">K01834</a>  PGAM, gpmA; 2,3-bisphosphoglycerate-dependent phosphoglycerate mutase [EC:5.4.2.1]
E        Contig5688; <a href="/dbget-bin/www_bget?K01689">K01689</a>  ENO, eno; enolase [EC:4.2.1.11]
E        Contig5085; <a href="/dbget-bin/www_bget?K00873">K00873</a>  PK, pyk; pyruvate kinase [EC:2.7.1.40]
E        comp93752_c0_seq1; <a href="/dbget-bin/www_bget?K00873">K00873</a>  PK, pyk; pyruvate kinase [EC:2.7.1.40]
D      <a href="/kegg-bin/show_module?M00002">M00002</a>  Glycolysis, core module involving three-carbon compounds [PATH:<a href="/kegg-bin/show_pathway?map00010+M00002">map00010</a>]
E        Contig2736; <a href="/dbget-bin/www_bget?K01803">K01803</a>  TPI, tpiA; triosephosphate isomerase (TIM) [EC:5.3.1.1]
E        Locus_3440_Transcript_1/2_Confidence_0.600_Length_1275; <a href="/dbget-bin/www_bget?K01803">K01803</a>  TPI, tpiA; triosephosphate isomerase (TIM) [EC:5.3.1.1]
E        Contig6605; <a href="/dbget-bin/www_bget?K00134">K00134</a>  GAPDH, gapA; glyceraldehyde 3-phosphate dehydrogenase [EC:1.2.1.12]
E        Contig2792; <a href="/dbget-bin/www_bget?K00927">K00927</a>  PGK, pgk; phosphoglycerate kinase [EC:2.7.2.3]
E        Contig1257; <a href="/dbget-bin/www_bget?K01834">K01834</a>  PGAM, gpmA; 2,3-bisphosphoglycerate-dependent phosphoglycerate mutase [EC:5.4.2.1]
E        Contig12940; <a href="/dbget-bin/www_bget?K01834">K01834</a>  PGAM, gpmA; 2,3-bisphosphoglycerate-dependent phosphoglycerate mutase [EC:5.4.2.1]
E        Locus_253_Transcript_30/36_Confidence_0.119_Length_3171; <a href="/dbget-bin/www_bget?K01834">K01834</a>  PGAM, gpmA; 2,3-bisphosphoglycerate-dependent phosphoglycerate mutase [EC:5.4.2.1]
E        Contig5688; <a href="/dbget-bin/www_bget?K01689">K01689</a>  ENO, eno; enolase [EC:4.2.1.11]
E        Contig5085; <a href="/dbget-bin/www_bget?K00873">K00873</a>  PK, pyk; pyruvate kinase [EC:2.7.1.40]
E        comp93752_c0_seq1; <a href="/dbget-bin/www_bget?K00873">K00873</a>  PK, pyk; pyruvate kinase [EC:2.7.1.40]
D      <a href="/kegg-bin/show_module?M00003">M00003</a>  Gluconeogenesis, oxaloacetate => fructose-6P [PATH:<a href="/kegg-bin/show_pathway?map00010+M00003">map00010</a> <a href="/kegg-bin/show_pathway?map00020+M00003">map00020</a>]
E        Contig573; <a href="/dbget-bin/www_bget?K01596">K01596</a>  E4.1.1.32, pckA, PEPCK; phosphoenolpyruvate carboxykinase (GTP) [EC:4.1.1.32]
E        Contig4754; <a href="/dbget-bin/www_bget?K01596">K01596</a>  E4.1.1.32, pckA, PEPCK; phosphoenolpyruvate carboxykinase (GTP) [EC:4.1.1.32]
E        Contig10440; <a href="/dbget-bin/www_bget?K01596">K01596</a>  E4.1.1.32, pckA, PEPCK; phosphoenolpyruvate carboxykinase (GTP) [EC:4.1.1.32]
E        Contig13553; <a href="/dbget-bin/www_bget?K01596">K01596</a>  E4.1.1.32, pckA, PEPCK; phosphoenolpyruvate carboxykinase (GTP) [EC:4.1.1.32]
E        Contig5688; <a href="/dbget-bin/www_bget?K01689">K01689</a>  ENO, eno; enolase [EC:4.2.1.11]
E        Contig1257; <a href="/dbget-bin/www_bget?K01834">K01834</a>  PGAM, gpmA; 2,3-bisphosphoglycerate-dependent phosphoglycerate mutase [EC:5.4.2.1]
E        Contig12940; <a href="/dbget-bin/www_bget?K01834">K01834</a>  PGAM, gpmA; 2,3-bisphosphoglycerate-dependent phosphoglycerate mutase [EC:5.4.2.1]
E        Locus_253_Transcript_30/36_Confidence_0.119_Length_3171; <a href="/dbget-bin/www_bget?K01834">K01834</a>  PGAM, gpmA; 2,3-bisphosphoglycerate-dependent phosphoglycerate mutase [EC:5.4.2.1]
E        Contig2792; <a href="/dbget-bin/www_bget?K00927">K00927</a>  PGK, pgk; phosphoglycerate kinase [EC:2.7.2.3]
E        Contig6605; <a href="/dbget-bin/www_bget?K00134">K00134</a>  GAPDH, gapA; glyceraldehyde 3-phosphate dehydrogenase [EC:1.2.1.12]
E        Contig2736; <a href="/dbget-bin/www_bget?K01803">K01803</a>  TPI, tpiA; triosephosphate isomerase (TIM) [EC:5.3.1.1]
E        Locus_3440_Transcript_1/2_Confidence_0.600_Length_1275; <a href="/dbget-bin/www_bget?K01803">K01803</a>  TPI, tpiA; triosephosphate isomerase (TIM) [EC:5.3.1.1]
E        Contig11424; <a href="/dbget-bin/www_bget?K01623">K01623</a>  ALDO; fructose-bisphosphate aldolase, class I [EC:4.1.2.13]
E        Contig11425; <a href="/dbget-bin/www_bget?K01623">K01623</a>  ALDO; fructose-bisphosphate aldolase, class I [EC:4.1.2.13]
E        Locus_520_Transcript_2/5_Confidence_0.273_Length_1298; <a href="/dbget-bin/www_bget?K01623">K01623</a>  ALDO; fructose-bisphosphate aldolase, class I [EC:4.1.2.13]
E        Locus_505_Transcript_3/4_Confidence_0.519_Length_1709; <a href="/dbget-bin/www_bget?K01623">K01623</a>  ALDO; fructose-bisphosphate aldolase, class I [EC:4.1.2.13]
D      <a href="/kegg-bin/show_module?M00307">M00307</a>  Pyruvate oxidation, pyruvate => acetyl-CoA [PATH:<a href="/kegg-bin/show_pathway?map00010+M00307">map00010</a> <a href="/kegg-bin/show_pathway?map00020+M00307">map00020</a> <a href="/kegg-bin/show_pathway?map00620+M00307">map00620</a>]
E        Contig3143; <a href="/dbget-bin/www_bget?K00161">K00161</a>  PDHA, pdhA; pyruvate dehydrogenase E1 component subunit alpha [EC:1.2.4.1]
E        Contig3144; <a href="/dbget-bin/www_bget?K00161">K00161</a>  PDHA, pdhA; pyruvate dehydrogenase E1 component subunit alpha [EC:1.2.4.1]
E        Contig3796; <a href="/dbget-bin/www_bget?K00162">K00162</a>  PDHB, pdhB; pyruvate dehydrogenase E1 component subunit beta [EC:1.2.4.1]
E        Contig5284; <a href="/dbget-bin/www_bget?K00627">K00627</a>  DLAT, aceF, pdhC; pyruvate dehydrogenase E2 component (dihydrolipoamide acetyltransferase) [EC:2.3.1.12]
E        Contig4973; <a href="/dbget-bin/www_bget?K00382">K00382</a>  DLD, lpd, pdhD; dihydrolipoamide dehydrogenase [EC:1.8.1.4]
D      <a href="/kegg-bin/show_module?M00009">M00009</a>  Citrate cycle (TCA cycle, Krebs cycle) [PATH:<a href="/kegg-bin/show_pathway?map00020+M00009">map00020</a>]
E        Contig10175; <a href="/dbget-bin/www_bget?K01647">K01647</a>  CS, gltA; citrate synthase [EC:2.3.3.1]
E        Contig3171; <a href="/dbget-bin/www_bget?K01681">K01681</a>  ACO, acnA; aconitate hydratase 1 / homoaconitase [EC:4.2.1.3 4.2.1.-]
E        Contig4022; <a href="/dbget-bin/www_bget?K01681">K01681</a>  ACO, acnA; aconitate hydratase 1 / homoaconitase [EC:4.2.1.3 4.2.1.-]
E        Contig3700; <a href="/dbget-bin/www_bget?K00031">K00031</a>  IDH1, IDH2, icd; isocitrate dehydrogenase [EC:1.1.1.42]
E        Contig867; <a href="/dbget-bin/www_bget?K00030">K00030</a>  IDH3; isocitrate dehydrogenase (NAD+) [EC:1.1.1.41]
E        Contig3145; <a href="/dbget-bin/www_bget?K00030">K00030</a>  IDH3; isocitrate dehydrogenase (NAD+) [EC:1.1.1.41]
E        Contig13094; <a href="/dbget-bin/www_bget?K00030">K00030</a>  IDH3; isocitrate dehydrogenase (NAD+) [EC:1.1.1.41]
E        Contig11365; <a href="/dbget-bin/www_bget?K00164">K00164</a>  OGDH, sucA; 2-oxoglutarate dehydrogenase E1 component [EC:1.2.4.2]
E        Contig12104; <a href="/dbget-bin/www_bget?K00164">K00164</a>  OGDH, sucA; 2-oxoglutarate dehydrogenase E1 component [EC:1.2.4.2]
E        Contig12106; <a href="/dbget-bin/www_bget?K00164">K00164</a>  OGDH, sucA; 2-oxoglutarate dehydrogenase E1 component [EC:1.2.4.2]
E        Contig12107; <a href="/dbget-bin/www_bget?K00164">K00164</a>  OGDH, sucA; 2-oxoglutarate dehydrogenase E1 component [EC:1.2.4.2]
E        Contig14728; <a href="/dbget-bin/www_bget?K00658">K00658</a>  DLST, sucB; 2-oxoglutarate dehydrogenase E2 component (dihydrolipoamide succinyltransferase) [EC:2.3.1.61]
E        Contig4973; <a href="/dbget-bin/www_bget?K00382">K00382</a>  DLD, lpd, pdhD; dihydrolipoamide dehydrogenase [EC:1.8.1.4]
E        Contig11524; <a href="/dbget-bin/www_bget?K01899">K01899</a>  LSC1; succinyl-CoA synthetase alpha subunit [EC:6.2.1.4 6.2.1.5]
E        Contig4068; <a href="/dbget-bin/www_bget?K01900">K01900</a>  LSC2; succinyl-CoA synthetase beta subunit [EC:6.2.1.4 6.2.1.5]
E        Contig5018; <a href="/dbget-bin/www_bget?K01900">K01900</a>  LSC2; succinyl-CoA synthetase beta subunit [EC:6.2.1.4 6.2.1.5]
E        Contig5378; <a href="/dbget-bin/www_bget?K01679">K01679</a>  E4.2.1.2B, fumC; fumarate hydratase, class II [EC:4.2.1.2]
E        Contig13636; <a href="/dbget-bin/www_bget?K01679">K01679</a>  E4.2.1.2B, fumC; fumarate hydratase, class II [EC:4.2.1.2]
E        Locus_679_Transcript_2/2_Confidence_0.667_Length_1729; <a href="/dbget-bin/www_bget?K01679">K01679</a>  E4.2.1.2B, fumC; fumarate hydratase, class II [EC:4.2.1.2]
E        Contig3970; <a href="/dbget-bin/www_bget?K00026">K00026</a>  MDH2; malate dehydrogenase [EC:1.1.1.37]
E        Contig5317; <a href="/dbget-bin/www_bget?K00025">K00025</a>  MDH1; malate dehydrogenase [EC:1.1.1.37]
D      <a href="/kegg-bin/show_module?M00010">M00010</a>  Citrate cycle, first carbon oxidation, oxaloacetate => 2-oxoglutarate [PATH:<a href="/kegg-bin/show_pathway?map00020+M00010">map00020</a>]
E        Contig10175; <a href="/dbget-bin/www_bget?K01647">K01647</a>  CS, gltA; citrate synthase [EC:2.3.3.1]
E        Contig3171; <a href="/dbget-bin/www_bget?K01681">K01681</a>  ACO, acnA; aconitate hydratase 1 / homoaconitase [EC:4.2.1.3 4.2.1.-]
E        Contig4022; <a href="/dbget-bin/www_bget?K01681">K01681</a>  ACO, acnA; aconitate hydratase 1 / homoaconitase [EC:4.2.1.3 4.2.1.-]
E        Contig3700; <a href="/dbget-bin/www_bget?K00031">K00031</a>  IDH1, IDH2, icd; isocitrate dehydrogenase [EC:1.1.1.42]
E        Contig867; <a href="/dbget-bin/www_bget?K00030">K00030</a>  IDH3; isocitrate dehydrogenase (NAD+) [EC:1.1.1.41]
E        Contig3145; <a href="/dbget-bin/www_bget?K00030">K00030</a>  IDH3; isocitrate dehydrogenase (NAD+) [EC:1.1.1.41]
E        Contig13094; <a href="/dbget-bin/www_bget?K00030">K00030</a>  IDH3; isocitrate dehydrogenase (NAD+) [EC:1.1.1.41]
D      <a href="/kegg-bin/show_module?M00011">M00011</a>  Citrate cycle, second carbon oxidation, 2-oxoglutarate => oxaloacetate [PATH:<a href="/kegg-bin/show_pathway?map00020+M00011">map00020</a>]
E        Contig11365; <a href="/dbget-bin/www_bget?K00164">K00164</a>  OGDH, sucA; 2-oxoglutarate dehydrogenase E1 component [EC:1.2.4.2]
E        Contig12104; <a href="/dbget-bin/www_bget?K00164">K00164</a>  OGDH, sucA; 2-oxoglutarate dehydrogenase E1 component [EC:1.2.4.2]
E        Contig12106; <a href="/dbget-bin/www_bget?K00164">K00164</a>  OGDH, sucA; 2-oxoglutarate dehydrogenase E1 component [EC:1.2.4.2]
E        Contig12107; <a href="/dbget-bin/www_bget?K00164">K00164</a>  OGDH, sucA; 2-oxoglutarate dehydrogenase E1 component [EC:1.2.4.2]
E        Contig14728; <a href="/dbget-bin/www_bget?K00658">K00658</a>  DLST, sucB; 2-oxoglutarate dehydrogenase E2 component (dihydrolipoamide succinyltransferase) [EC:2.3.1.61]
E        Contig4973; <a href="/dbget-bin/www_bget?K00382">K00382</a>  DLD, lpd, pdhD; dihydrolipoamide dehydrogenase [EC:1.8.1.4]
E        Contig11524; <a href="/dbget-bin/www_bget?K01899">K01899</a>  LSC1; succinyl-CoA synthetase alpha subunit [EC:6.2.1.4 6.2.1.5]
E        Contig4068; <a href="/dbget-bin/www_bget?K01900">K01900</a>  LSC2; succinyl-CoA synthetase beta subunit [EC:6.2.1.4 6.2.1.5]
E        Contig5018; <a href="/dbget-bin/www_bget?K01900">K01900</a>  LSC2; succinyl-CoA synthetase beta subunit [EC:6.2.1.4 6.2.1.5]
E        Contig5119; <a href="/dbget-bin/www_bget?K00234">K00234</a>  SDHA, SDH1; succinate dehydrogenase (ubiquinone) flavoprotein subunit [EC:1.3.5.1]
E        Contig4327; <a href="/dbget-bin/www_bget?K00235">K00235</a>  SDHB, SDH2; succinate dehydrogenase (ubiquinone) iron-sulfur subunit [EC:1.3.5.1]
E        Contig11746; <a href="/dbget-bin/www_bget?K00236">K00236</a>  SDHC, SDH3; succinate dehydrogenase (ubiquinone) cytochrome b560 subunit
E        Contig6048; <a href="/dbget-bin/www_bget?K00237">K00237</a>  SDHD, SDH4; succinate dehydrogenase (ubiquinone) membrane anchor subunit
E        Contig5378; <a href="/dbget-bin/www_bget?K01679">K01679</a>  E4.2.1.2B, fumC; fumarate hydratase, class II [EC:4.2.1.2]
E        Contig13636; <a href="/dbget-bin/www_bget?K01679">K01679</a>  E4.2.1.2B, fumC; fumarate hydratase, class II [EC:4.2.1.2]
E        Locus_679_Transcript_2/2_Confidence_0.667_Length_1729; <a href="/dbget-bin/www_bget?K01679">K01679</a>  E4.2.1.2B, fumC; fumarate hydratase, class II [EC:4.2.1.2]
E        Contig3970; <a href="/dbget-bin/www_bget?K00026">K00026</a>  MDH2; malate dehydrogenase [EC:1.1.1.37]
E        Contig5317; <a href="/dbget-bin/www_bget?K00025">K00025</a>  MDH1; malate dehydrogenase [EC:1.1.1.37]
D      <a href="/kegg-bin/show_module?M00004">M00004</a>  Pentose phosphate pathway (Pentose phosphate cycle) [PATH:<a href="/kegg-bin/show_pathway?map00030+M00004">map00030</a>]
E        Contig3859; <a href="/dbget-bin/www_bget?K00036">K00036</a>  G6PD, zwf; glucose-6-phosphate 1-dehydrogenase [EC:1.1.1.49]
E        Contig9480; <a href="/dbget-bin/www_bget?K01057">K01057</a>  PGLS, pgl, devB; 6-phosphogluconolactonase [EC:3.1.1.31]
E        Contig5167; <a href="/dbget-bin/www_bget?K00033">K00033</a>  E1.1.1.44, PGD, gnd; 6-phosphogluconate dehydrogenase [EC:1.1.1.44]
E        Contig8292; <a href="/dbget-bin/www_bget?K01783">K01783</a>  rpe, RPE; ribulose-phosphate 3-epimerase [EC:5.1.3.1]
E        Contig13217; <a href="/dbget-bin/www_bget?K01807">K01807</a>  rpiA; ribose 5-phosphate isomerase A [EC:5.3.1.6]
E        Contig12341; <a href="/dbget-bin/www_bget?K00615">K00615</a>  E2.2.1.1, tktA, tktB; transketolase [EC:2.2.1.1]
E        Contig4810; <a href="/dbget-bin/www_bget?K00616">K00616</a>  E2.2.1.2, talA, talB; transaldolase [EC:2.2.1.2]
E        Contig4816; <a href="/dbget-bin/www_bget?K01810">K01810</a>  GPI, pgi; glucose-6-phosphate isomerase [EC:5.3.1.9]
D      <a href="/kegg-bin/show_module?M00006">M00006</a>  Pentose phosphate pathway, oxidative phase, glucose 6P => ribulose 5P [PATH:<a href="/kegg-bin/show_pathway?map00030+M00006">map00030</a>]
E        Contig3859; <a href="/dbget-bin/www_bget?K00036">K00036</a>  G6PD, zwf; glucose-6-phosphate 1-dehydrogenase [EC:1.1.1.49]
E        Contig9480; <a href="/dbget-bin/www_bget?K01057">K01057</a>  PGLS, pgl, devB; 6-phosphogluconolactonase [EC:3.1.1.31]
E        Contig5167; <a href="/dbget-bin/www_bget?K00033">K00033</a>  E1.1.1.44, PGD, gnd; 6-phosphogluconate dehydrogenase [EC:1.1.1.44]
D      <a href="/kegg-bin/show_module?M00007">M00007</a>  Pentose phosphate pathway, non-oxidative phase, fructose 6P => ribose 5P [PATH:<a href="/kegg-bin/show_pathway?map00030+M00007">map00030</a>]
E        Contig12341; <a href="/dbget-bin/www_bget?K00615">K00615</a>  E2.2.1.1, tktA, tktB; transketolase [EC:2.2.1.1]
E        Contig4810; <a href="/dbget-bin/www_bget?K00616">K00616</a>  E2.2.1.2, talA, talB; transaldolase [EC:2.2.1.2]
E        Contig8292; <a href="/dbget-bin/www_bget?K01783">K01783</a>  rpe, RPE; ribulose-phosphate 3-epimerase [EC:5.1.3.1]
E        Contig13217; <a href="/dbget-bin/www_bget?K01807">K01807</a>  rpiA; ribose 5-phosphate isomerase A [EC:5.3.1.6]
D      <a href="/kegg-bin/show_module?M00580">M00580</a>  Pentose phosphate pathway, archaea, fructose 6P => ribose 5P [PATH:<a href="/kegg-bin/show_pathway?map00030+M00580">map00030</a>]
E        Contig13217; <a href="/dbget-bin/www_bget?K01807">K01807</a>  rpiA; ribose 5-phosphate isomerase A [EC:5.3.1.6]
D      <a href="/kegg-bin/show_module?M00005">M00005</a>  PRPP biosynthesis, ribose 5P => PRPP [PATH:<a href="/kegg-bin/show_pathway?map00030+M00005">map00030</a> <a href="/kegg-bin/show_pathway?map00230+M00005">map00230</a>]
E        Contig1691; <a href="/dbget-bin/www_bget?K00948">K00948</a>  PRPS, prsA; ribose-phosphate pyrophosphokinase [EC:2.7.6.1]
E        Contig1692; <a href="/dbget-bin/www_bget?K00948">K00948</a>  PRPS, prsA; ribose-phosphate pyrophosphokinase [EC:2.7.6.1]
D      <a href="/kegg-bin/show_module?M00008">M00008</a>  Entner-Doudoroff pathway, glucose-6P => glyceraldehyde-3P + pyruvate [PATH:<a href="/kegg-bin/show_pathway?map00030+M00008">map00030</a>]
E        Contig3859; <a href="/dbget-bin/www_bget?K00036">K00036</a>  G6PD, zwf; glucose-6-phosphate 1-dehydrogenase [EC:1.1.1.49]
E        Contig9480; <a href="/dbget-bin/www_bget?K01057">K01057</a>  PGLS, pgl, devB; 6-phosphogluconolactonase [EC:3.1.1.31]
D      <a href="/kegg-bin/show_module?M00308">M00308</a>  Semi-phosphorylative Entner-Doudoroff pathway, gluconate => glyceraldehyde-3P + pyruvate [PATH:<a href="/kegg-bin/show_pathway?map00030+M00308">map00030</a>]
D      <a href="/kegg-bin/show_module?M00309">M00309</a>  Non-phosphorylative Entner-Doudoroff pathway, gluconate => glyceraldehyde + pyruvate [PATH:<a href="/kegg-bin/show_pathway?map00030+M00309">map00030</a>]
C    Other carbohydrate metabolism
D      <a href="/kegg-bin/show_module?M00012">M00012</a>  Glyoxylate cycle [PATH:<a href="/kegg-bin/show_pathway?map00630+M00012">map00630</a>]
E        Contig10175; <a href="/dbget-bin/www_bget?K01647">K01647</a>  CS, gltA; citrate synthase [EC:2.3.3.1]
E        Contig3171; <a href="/dbget-bin/www_bget?K01681">K01681</a>  ACO, acnA; aconitate hydratase 1 / homoaconitase [EC:4.2.1.3 4.2.1.-]
E        Contig4022; <a href="/dbget-bin/www_bget?K01681">K01681</a>  ACO, acnA; aconitate hydratase 1 / homoaconitase [EC:4.2.1.3 4.2.1.-]
E        Contig3970; <a href="/dbget-bin/www_bget?K00026">K00026</a>  MDH2; malate dehydrogenase [EC:1.1.1.37]
E        Contig5317; <a href="/dbget-bin/www_bget?K00025">K00025</a>  MDH1; malate dehydrogenase [EC:1.1.1.37]
D      <a href="/kegg-bin/show_module?M00373">M00373</a>  Ethylmalonyl pathway [PATH:<a href="/kegg-bin/show_pathway?map00630+M00373">map00630</a>]
E        Contig4577; <a href="/dbget-bin/www_bget?K00626">K00626</a>  E2.3.1.9, atoB; acetyl-CoA C-acetyltransferase [EC:2.3.1.9]
E        Contig6175; <a href="/dbget-bin/www_bget?K00626">K00626</a>  E2.3.1.9, atoB; acetyl-CoA C-acetyltransferase [EC:2.3.1.9]
D      <a href="/kegg-bin/show_module?M00532">M00532</a>  Photorespiration [PATH:<a href="/kegg-bin/show_pathway?map00630+M00532">map00630</a>]
E        Contig10847; <a href="/dbget-bin/www_bget?K11517">K11517</a>  HAO; (S)-2-hydroxy-acid oxidase [EC:1.1.3.15]
E        Contig1159; <a href="/dbget-bin/www_bget?K03781">K03781</a>  katE, CAT, catB, srpA; catalase [EC:1.11.1.6]
E        Contig14406; <a href="/dbget-bin/www_bget?K00600">K00600</a>  glyA, SHMT; glycine hydroxymethyltransferase [EC:2.1.2.1]
E        Contig3789; <a href="/dbget-bin/www_bget?K00830">K00830</a>  AGXT; alanine-glyoxylate transaminase / serine-glyoxylate transaminase / serine-pyruvate transaminase [EC:2.6.1.44 2.6.1.45 2.6.1.51]
E        Contig3790; <a href="/dbget-bin/www_bget?K00830">K00830</a>  AGXT; alanine-glyoxylate transaminase / serine-glyoxylate transaminase / serine-pyruvate transaminase [EC:2.6.1.44 2.6.1.45 2.6.1.51]
E        Contig8759; <a href="/dbget-bin/www_bget?K15788">K15788</a>  GLYCTK; glycerate kinase [EC:2.7.1.31]
E        Contig89; <a href="/dbget-bin/www_bget?K02437">K02437</a>  gcvH, GCSH; glycine cleavage system H protein
D      <a href="/kegg-bin/show_module?M00013">M00013</a>  Malonate semialdehyde pathway, propanoyl-CoA => Acetyl-CoA [PATH:<a href="/kegg-bin/show_pathway?map00640+M00013">map00640</a>]
E        Contig10159; <a href="/dbget-bin/www_bget?K00249">K00249</a>  ACADM, acd; acyl-CoA dehydrogenase [EC:1.3.8.7]
E        Contig14241; <a href="/dbget-bin/www_bget?K07511">K07511</a>  ECHS1; enoyl-CoA hydratase [EC:4.2.1.17]
E        Contig5617; <a href="/dbget-bin/www_bget?K07515">K07515</a>  HADHA; enoyl-CoA hydratase / long-chain 3-hydroxyacyl-CoA dehydrogenase [EC:4.2.1.17 1.1.1.211]
E        Contig3124; <a href="/dbget-bin/www_bget?K05605">K05605</a>  HIBCH; 3-hydroxyisobutyryl-CoA hydrolase [EC:3.1.2.4]
E        Contig3183; <a href="/dbget-bin/www_bget?K00140">K00140</a>  mmsA, iolA, ALDH6A1; malonate-semialdehyde dehydrogenase (acetylating) / methylmalonate-semialdehyde dehydrogenase [EC:1.2.1.18 1.2.1.27]
D      <a href="/kegg-bin/show_module?M00014">M00014</a>  Glucuronate pathway (uronate pathway) [PATH:<a href="/kegg-bin/show_pathway?map00040+M00014">map00040</a>]
E        Contig12445; <a href="/dbget-bin/www_bget?K00012">K00012</a>  UGDH, ugd; UDPglucose 6-dehydrogenase [EC:1.1.1.22]
E        Contig1680; <a href="/dbget-bin/www_bget?K13247">K13247</a>  CRYL1; L-gulonate 3-dehydrogenase [EC:1.1.1.45]
E        Contig4654; <a href="/dbget-bin/www_bget?K13247">K13247</a>  CRYL1; L-gulonate 3-dehydrogenase [EC:1.1.1.45]
D      <a href="/kegg-bin/show_module?M00061">M00061</a>  Uronic acid metabolism [PATH:<a href="/kegg-bin/show_pathway?map00040+M00061">map00040</a>]
D      <a href="/kegg-bin/show_module?M00081">M00081</a>  Pectin degradation [PATH:<a href="/kegg-bin/show_pathway?map00040+M00081">map00040</a>]
C    Fatty acid metabolism
D      <a href="/kegg-bin/show_module?M00082">M00082</a>  Fatty acid biosynthesis, initiation [PATH:<a href="/kegg-bin/show_pathway?map00061+M00082">map00061</a>]
E        Contig4982; <a href="/dbget-bin/www_bget?K11262">K11262</a>  ACAC; acetyl-CoA carboxylase / biotin carboxylase [EC:6.4.1.2 6.3.4.14]
E        Contig5876; <a href="/dbget-bin/www_bget?K00665">K00665</a>  FASN; fatty acid synthase, animal type [EC:2.3.1.85]
E        Contig12180; <a href="/dbget-bin/www_bget?K00665">K00665</a>  FASN; fatty acid synthase, animal type [EC:2.3.1.85]
E        Contig8068; <a href="/dbget-bin/www_bget?K00645">K00645</a>  fabD; [acyl-carrier-protein] S-malonyltransferase [EC:2.3.1.39]
E        Contig7710; <a href="/dbget-bin/www_bget?K09458">K09458</a>  fabF; 3-oxoacyl-[acyl-carrier-protein] synthase II [EC:2.3.1.179]
D      <a href="/kegg-bin/show_module?M00083">M00083</a>  Fatty acid biosynthesis, elongation [PATH:<a href="/kegg-bin/show_pathway?map00061+M00083">map00061</a>]
E        Contig5876; <a href="/dbget-bin/www_bget?K00665">K00665</a>  FASN; fatty acid synthase, animal type [EC:2.3.1.85]
E        Contig12180; <a href="/dbget-bin/www_bget?K00665">K00665</a>  FASN; fatty acid synthase, animal type [EC:2.3.1.85]
E        Contig7710; <a href="/dbget-bin/www_bget?K09458">K09458</a>  fabF; 3-oxoacyl-[acyl-carrier-protein] synthase II [EC:2.3.1.179]
E        Contig652; <a href="/dbget-bin/www_bget?K00059">K00059</a>  fabG; 3-oxoacyl-[acyl-carrier protein] reductase [EC:1.1.1.100]
D      <a href="/kegg-bin/show_module?M00085">M00085</a>  Fatty acid biosynthesis, elongation, mitochondria [PATH:<a href="/kegg-bin/show_pathway?map00062+M00085">map00062</a>]
E        Contig5021; <a href="/dbget-bin/www_bget?K07508">K07508</a>  ACAA2; acetyl-CoA acyltransferase 2 [EC:2.3.1.16]
E        Contig10239; <a href="/dbget-bin/www_bget?K07509">K07509</a>  HADHB; acetyl-CoA acyltransferase [EC:2.3.1.16]
E        Contig14241; <a href="/dbget-bin/www_bget?K07511">K07511</a>  ECHS1; enoyl-CoA hydratase [EC:4.2.1.17]
E        Contig5617; <a href="/dbget-bin/www_bget?K07515">K07515</a>  HADHA; enoyl-CoA hydratase / long-chain 3-hydroxyacyl-CoA dehydrogenase [EC:4.2.1.17 1.1.1.211]
E        Contig13487; <a href="/dbget-bin/www_bget?K07512">K07512</a>  MECR, NRBF1; mitochondrial trans-2-enoyl-CoA reductase [EC:1.3.1.38]
D      <a href="/kegg-bin/show_module?M00415">M00415</a>  Fatty acid biosynthesis, elongation, endoplasmic reticulum [PATH:<a href="/kegg-bin/show_pathway?map00062+M00415">map00062</a>]
E        Contig4310; <a href="/dbget-bin/www_bget?K10251">K10251</a>  HSD17B12, KAR, IFA38; 17beta-estradiol 17-dehydrogenase / very-long-chain 3-oxoacyl-CoA reductase [EC:1.1.1.62 1.1.1.330]
E        Contig3052; <a href="/dbget-bin/www_bget?K10703">K10703</a>  PHS1, PAS2; very-long-chain (3R)-3-hydroxyacyl-[acyl-carrier protein] dehydratase [EC:4.2.1.134]
E        Contig4477; <a href="/dbget-bin/www_bget?K10258">K10258</a>  TER, TSC13, CER10; very-long-chain enoyl-CoA reductase [EC:1.3.1.93]
E        Locus_846_Transcript_1/1_Confidence_1.000_Length_1462; <a href="/dbget-bin/www_bget?K10258">K10258</a>  TER, TSC13, CER10; very-long-chain enoyl-CoA reductase [EC:1.3.1.93]
D      <a href="/kegg-bin/show_module?M00113">M00113</a>  Jasmonic acid biosynthesis [PATH:<a href="/kegg-bin/show_pathway?map00592+M00113">map00592</a>]
E        Contig1627; <a href="/dbget-bin/www_bget?K00232">K00232</a>  E1.3.3.6, ACOX1, ACOX3; acyl-CoA oxidase [EC:1.3.3.6]
E        Contig1660; <a href="/dbget-bin/www_bget?K00232">K00232</a>  E1.3.3.6, ACOX1, ACOX3; acyl-CoA oxidase [EC:1.3.3.6]
E        Contig3343; <a href="/dbget-bin/www_bget?K00232">K00232</a>  E1.3.3.6, ACOX1, ACOX3; acyl-CoA oxidase [EC:1.3.3.6]
E        Contig14385; <a href="/dbget-bin/www_bget?K00232">K00232</a>  E1.3.3.6, ACOX1, ACOX3; acyl-CoA oxidase [EC:1.3.3.6]
E        Contig14811; <a href="/dbget-bin/www_bget?K00232">K00232</a>  E1.3.3.6, ACOX1, ACOX3; acyl-CoA oxidase [EC:1.3.3.6]
E        comp8874_c0_seq1; <a href="/dbget-bin/www_bget?K00232">K00232</a>  E1.3.3.6, ACOX1, ACOX3; acyl-CoA oxidase [EC:1.3.3.6]
D      <a href="/kegg-bin/show_module?M00086">M00086</a>  beta-Oxidation, acyl-CoA synthesis [PATH:<a href="/kegg-bin/show_pathway?map00071+M00086">map00071</a>]
E        Contig5982; <a href="/dbget-bin/www_bget?K01897">K01897</a>  ACSL, fadD; long-chain acyl-CoA synthetase [EC:6.2.1.3]
E        Contig14149; <a href="/dbget-bin/www_bget?K01897">K01897</a>  ACSL, fadD; long-chain acyl-CoA synthetase [EC:6.2.1.3]
E        Locus_906_Transcript_6/7_Confidence_0.432_Length_3561; <a href="/dbget-bin/www_bget?K01897">K01897</a>  ACSL, fadD; long-chain acyl-CoA synthetase [EC:6.2.1.3]
E        Contig1933; <a href="/dbget-bin/www_bget?K15013">K15013</a>  ACSBG; long-chain-fatty-acid--CoA ligase ACSBG [EC:6.2.1.3]
D      <a href="/kegg-bin/show_module?M00087">M00087</a>  beta-Oxidation [PATH:<a href="/kegg-bin/show_pathway?map00071+M00087">map00071</a>]
E        Contig1627; <a href="/dbget-bin/www_bget?K00232">K00232</a>  E1.3.3.6, ACOX1, ACOX3; acyl-CoA oxidase [EC:1.3.3.6]
E        Contig1660; <a href="/dbget-bin/www_bget?K00232">K00232</a>  E1.3.3.6, ACOX1, ACOX3; acyl-CoA oxidase [EC:1.3.3.6]
E        Contig3343; <a href="/dbget-bin/www_bget?K00232">K00232</a>  E1.3.3.6, ACOX1, ACOX3; acyl-CoA oxidase [EC:1.3.3.6]
E        Contig14385; <a href="/dbget-bin/www_bget?K00232">K00232</a>  E1.3.3.6, ACOX1, ACOX3; acyl-CoA oxidase [EC:1.3.3.6]
E        Contig14811; <a href="/dbget-bin/www_bget?K00232">K00232</a>  E1.3.3.6, ACOX1, ACOX3; acyl-CoA oxidase [EC:1.3.3.6]
E        comp8874_c0_seq1; <a href="/dbget-bin/www_bget?K00232">K00232</a>  E1.3.3.6, ACOX1, ACOX3; acyl-CoA oxidase [EC:1.3.3.6]
E        Contig10159; <a href="/dbget-bin/www_bget?K00249">K00249</a>  ACADM, acd; acyl-CoA dehydrogenase [EC:1.3.8.7]
E        Contig4549; <a href="/dbget-bin/www_bget?K09479">K09479</a>  ACADVL; very long chain acyl-CoA dehydrogenase [EC:1.3.8.9]
E        Contig14241; <a href="/dbget-bin/www_bget?K07511">K07511</a>  ECHS1; enoyl-CoA hydratase [EC:4.2.1.17]
E        Contig5617; <a href="/dbget-bin/www_bget?K07515">K07515</a>  HADHA; enoyl-CoA hydratase / long-chain 3-hydroxyacyl-CoA dehydrogenase [EC:4.2.1.17 1.1.1.211]
E        Contig5021; <a href="/dbget-bin/www_bget?K07508">K07508</a>  ACAA2; acetyl-CoA acyltransferase 2 [EC:2.3.1.16]
E        Contig10239; <a href="/dbget-bin/www_bget?K07509">K07509</a>  HADHB; acetyl-CoA acyltransferase [EC:2.3.1.16]
D      <a href="/kegg-bin/show_module?M00088">M00088</a>  Ketone body biosynthesis, acetyl-CoA => acetoacetate/3-hydroxybutyrate/acetone [PATH:<a href="/kegg-bin/show_pathway?map00072+M00088">map00072</a>]
E        Contig4577; <a href="/dbget-bin/www_bget?K00626">K00626</a>  E2.3.1.9, atoB; acetyl-CoA C-acetyltransferase [EC:2.3.1.9]
E        Contig6175; <a href="/dbget-bin/www_bget?K00626">K00626</a>  E2.3.1.9, atoB; acetyl-CoA C-acetyltransferase [EC:2.3.1.9]
E        Contig3756; <a href="/dbget-bin/www_bget?K01641">K01641</a>  E2.3.3.10; hydroxymethylglutaryl-CoA synthase [EC:2.3.3.10]
E        Locus_1902_Transcript_1/2_Confidence_0.429_Length_1782; <a href="/dbget-bin/www_bget?K01641">K01641</a>  E2.3.3.10; hydroxymethylglutaryl-CoA synthase [EC:2.3.3.10]
E        Contig14151; <a href="/dbget-bin/www_bget?K01640">K01640</a>  E4.1.3.4, HMGCL, hmgL; hydroxymethylglutaryl-CoA lyase [EC:4.1.3.4]
E        Contig1932; <a href="/dbget-bin/www_bget?K00019">K00019</a>  E1.1.1.30, bdh; 3-hydroxybutyrate dehydrogenase [EC:1.1.1.30]
C    Lipid metabolism
D      <a href="/kegg-bin/show_module?M00089">M00089</a>  Triacylglycerol biosynthesis [PATH:<a href="/kegg-bin/show_pathway?map00561+M00089">map00561</a>]
E        Contig2359; <a href="/dbget-bin/www_bget?K00629">K00629</a>  GPAT1_2; glycerol-3-phosphate O-acyltransferase 1/2 [EC:2.3.1.15]
E        Contig4762; <a href="/dbget-bin/www_bget?K13506">K13506</a>  GPAT3_4, AGPAT9, AGPAT6; glycerol-3-phosphate O-acyltransferase 3/4 [EC:2.3.1.15]
E        Contig15905; <a href="/dbget-bin/www_bget?K13506">K13506</a>  GPAT3_4, AGPAT9, AGPAT6; glycerol-3-phosphate O-acyltransferase 3/4 [EC:2.3.1.15]
E        Contig12327; <a href="/dbget-bin/www_bget?K13509">K13509</a>  LPAAT, AGPAT1, AGPAT2; lysophosphatidate acyltransferase [EC:2.3.1.51]
E        Contig10624; <a href="/dbget-bin/www_bget?K13523">K13523</a>  AGPAT3_4; lysophosphatidic acid acyltransferase / lysophosphatidylinositol acyltransferase [EC:2.3.1.51 2.3.1.-]
E        Contig3279; <a href="/dbget-bin/www_bget?K01080">K01080</a>  PPAP2; phosphatidate phosphatase [EC:3.1.3.4]
E        Contig6997; <a href="/dbget-bin/www_bget?K01080">K01080</a>  PPAP2; phosphatidate phosphatase [EC:3.1.3.4]
E        Contig11173; <a href="/dbget-bin/www_bget?K01080">K01080</a>  PPAP2; phosphatidate phosphatase [EC:3.1.3.4]
E        Contig14328; <a href="/dbget-bin/www_bget?K01080">K01080</a>  PPAP2; phosphatidate phosphatase [EC:3.1.3.4]
E        comp9179_c0_seq3; <a href="/dbget-bin/www_bget?K01080">K01080</a>  PPAP2; phosphatidate phosphatase [EC:3.1.3.4]
E        comp71110_c0_seq1; <a href="/dbget-bin/www_bget?K01080">K01080</a>  PPAP2; phosphatidate phosphatase [EC:3.1.3.4]
E        Contig3581; <a href="/dbget-bin/www_bget?K11155">K11155</a>  DGAT1; diacylglycerol O-acyltransferase 1 [EC:2.3.1.20 2.3.1.75 2.3.1.76]
D      <a href="/kegg-bin/show_module?M00098">M00098</a>  Acylglycerol degradation [PATH:<a href="/kegg-bin/show_pathway?map00561+M00098">map00561</a>]
E        Contig6945; <a href="/dbget-bin/www_bget?K01046">K01046</a>  E3.1.1.3; triacylglycerol lipase [EC:3.1.1.3]
E        Contig7664; <a href="/dbget-bin/www_bget?K01046">K01046</a>  E3.1.1.3; triacylglycerol lipase [EC:3.1.1.3]
D      <a href="/kegg-bin/show_module?M00090">M00090</a>  Phosphatidylcholine (PC) biosynthesis, choline => PC [PATH:<a href="/kegg-bin/show_pathway?map00564+M00090">map00564</a>]
E        Contig13381; <a href="/dbget-bin/www_bget?K14156">K14156</a>  CHK; choline/ethanolamine kinase [EC:2.7.1.32 2.7.1.82]
E        Contig14838; <a href="/dbget-bin/www_bget?K14156">K14156</a>  CHK; choline/ethanolamine kinase [EC:2.7.1.32 2.7.1.82]
E        Contig4147; <a href="/dbget-bin/www_bget?K00968">K00968</a>  PCYT1; choline-phosphate cytidylyltransferase [EC:2.7.7.15]
E        Locus_182_Transcript_3/3_Confidence_0.778_Length_1598; <a href="/dbget-bin/www_bget?K00968">K00968</a>  PCYT1; choline-phosphate cytidylyltransferase [EC:2.7.7.15]
D      <a href="/kegg-bin/show_module?M00091">M00091</a>  Phosphatidylcholine (PC) biosynthesis, PE => PC [PATH:<a href="/kegg-bin/show_pathway?map00564+M00091">map00564</a>]
D      <a href="/kegg-bin/show_module?M00092">M00092</a>  Phosphatidylethanolamine (PE) biosynthesis, ethanolamine => PE [PATH:<a href="/kegg-bin/show_pathway?map00564+M00092">map00564</a>]
E        Contig4384; <a href="/dbget-bin/www_bget?K00894">K00894</a>  ETNK, EKI; ethanolamine kinase [EC:2.7.1.82]
E        Locus_3493_Transcript_2/2_Confidence_0.917_Length_2705; <a href="/dbget-bin/www_bget?K00894">K00894</a>  ETNK, EKI; ethanolamine kinase [EC:2.7.1.82]
E        Contig13381; <a href="/dbget-bin/www_bget?K14156">K14156</a>  CHK; choline/ethanolamine kinase [EC:2.7.1.32 2.7.1.82]
E        Contig14838; <a href="/dbget-bin/www_bget?K14156">K14156</a>  CHK; choline/ethanolamine kinase [EC:2.7.1.32 2.7.1.82]
E        Contig4028; <a href="/dbget-bin/www_bget?K00967">K00967</a>  PCYT2; ethanolamine-phosphate cytidylyltransferase [EC:2.7.7.14]
E        Contig4283; <a href="/dbget-bin/www_bget?K00993">K00993</a>  EPT1; ethanolaminephosphotransferase [EC:2.7.8.1]
E        Contig4284; <a href="/dbget-bin/www_bget?K00993">K00993</a>  EPT1; ethanolaminephosphotransferase [EC:2.7.8.1]
E        Contig5462; <a href="/dbget-bin/www_bget?K00993">K00993</a>  EPT1; ethanolaminephosphotransferase [EC:2.7.8.1]
E        Contig10602; <a href="/dbget-bin/www_bget?K00993">K00993</a>  EPT1; ethanolaminephosphotransferase [EC:2.7.8.1]
E        Contig11057; <a href="/dbget-bin/www_bget?K00993">K00993</a>  EPT1; ethanolaminephosphotransferase [EC:2.7.8.1]
D      <a href="/kegg-bin/show_module?M00093">M00093</a>  Phosphatidylethanolamine (PE) biosynthesis, PA => PS => PE [PATH:<a href="/kegg-bin/show_pathway?map00564+M00093">map00564</a>]
E        Contig14613; <a href="/dbget-bin/www_bget?K00981">K00981</a>  E2.7.7.41, CDS1, CDS2, cdsA; phosphatidate cytidylyltransferase [EC:2.7.7.41]
E        Contig2798; <a href="/dbget-bin/www_bget?K01613">K01613</a>  psd, PISD; phosphatidylserine decarboxylase [EC:4.1.1.65]
E        Contig11602; <a href="/dbget-bin/www_bget?K01613">K01613</a>  psd, PISD; phosphatidylserine decarboxylase [EC:4.1.1.65]
E        comp5598_c0_seq2; <a href="/dbget-bin/www_bget?K01613">K01613</a>  psd, PISD; phosphatidylserine decarboxylase [EC:4.1.1.65]
D      <a href="/kegg-bin/show_module?M00130">M00130</a>  Inositol phosphate metabolism, PI=> PIP2 => Ins(1,4,5)P3 => Ins(1,3,4,5)P4 [PATH:<a href="/kegg-bin/show_pathway?map00562+M00130">map00562</a>]
E        Contig2299; <a href="/dbget-bin/www_bget?K00888">K00888</a>  PI4K; phosphatidylinositol 4-kinase [EC:2.7.1.67]
E        Contig12284; <a href="/dbget-bin/www_bget?K00888">K00888</a>  PI4K; phosphatidylinositol 4-kinase [EC:2.7.1.67]
E        Contig3606; <a href="/dbget-bin/www_bget?K13711">K13711</a>  PI4K2; phosphatidylinositol 4-kinase type 2 [EC:2.7.1.67]
E        comp6865_c0_seq2; <a href="/dbget-bin/www_bget?K13711">K13711</a>  PI4K2; phosphatidylinositol 4-kinase type 2 [EC:2.7.1.67]
E        comp9015_c0_seq1; <a href="/dbget-bin/www_bget?K13711">K13711</a>  PI4K2; phosphatidylinositol 4-kinase type 2 [EC:2.7.1.67]
E        Contig2961; <a href="/dbget-bin/www_bget?K00889">K00889</a>  E2.7.1.68, PIP5K; 1-phosphatidylinositol-4-phosphate 5-kinase [EC:2.7.1.68]
E        Contig10976; <a href="/dbget-bin/www_bget?K00889">K00889</a>  E2.7.1.68, PIP5K; 1-phosphatidylinositol-4-phosphate 5-kinase [EC:2.7.1.68]
E        comp1178_c0_seq1; <a href="/dbget-bin/www_bget?K00889">K00889</a>  E2.7.1.68, PIP5K; 1-phosphatidylinositol-4-phosphate 5-kinase [EC:2.7.1.68]
E        comp8203_c0_seq1; <a href="/dbget-bin/www_bget?K00889">K00889</a>  E2.7.1.68, PIP5K; 1-phosphatidylinositol-4-phosphate 5-kinase [EC:2.7.1.68]
E        Locus_1689_Transcript_1/1_Confidence_1.000_Length_5864; <a href="/dbget-bin/www_bget?K00889">K00889</a>  E2.7.1.68, PIP5K; 1-phosphatidylinositol-4-phosphate 5-kinase [EC:2.7.1.68]
E        Contig9064; <a href="/dbget-bin/www_bget?K01116">K01116</a>  PLCG1; phosphatidylinositol phospholipase C, gamma-1 [EC:3.1.4.11]
E        Contig15545; <a href="/dbget-bin/www_bget?K01116">K01116</a>  PLCG1; phosphatidylinositol phospholipase C, gamma-1 [EC:3.1.4.11]
E        Contig1337; <a href="/dbget-bin/www_bget?K05858">K05858</a>  PLCB; phosphatidylinositol phospholipase C, beta [EC:3.1.4.11]
E        Contig1552; <a href="/dbget-bin/www_bget?K05858">K05858</a>  PLCB; phosphatidylinositol phospholipase C, beta [EC:3.1.4.11]
E        Contig3516; <a href="/dbget-bin/www_bget?K05858">K05858</a>  PLCB; phosphatidylinositol phospholipase C, beta [EC:3.1.4.11]
E        Contig3362; <a href="/dbget-bin/www_bget?K00911">K00911</a>  E2.7.1.127, ITPK; 1D-myo-inositol-triphosphate 3-kinase [EC:2.7.1.127]
E        Contig5483; <a href="/dbget-bin/www_bget?K00911">K00911</a>  E2.7.1.127, ITPK; 1D-myo-inositol-triphosphate 3-kinase [EC:2.7.1.127]
D      <a href="/kegg-bin/show_module?M00131">M00131</a>  Inositol phosphate metabolism, Ins(1,3,4,5)P4 => Ins(1,3,4)P3 => myo-inositol [PATH:<a href="/kegg-bin/show_pathway?map00562+M00131">map00562</a>]
E        Contig964; <a href="/dbget-bin/www_bget?K01106">K01106</a>  E3.1.3.56; inositol-1,4,5-trisphosphate 5-phosphatase [EC:3.1.3.56]
E        Contig1322; <a href="/dbget-bin/www_bget?K01106">K01106</a>  E3.1.3.56; inositol-1,4,5-trisphosphate 5-phosphatase [EC:3.1.3.56]
E        Contig1323; <a href="/dbget-bin/www_bget?K01106">K01106</a>  E3.1.3.56; inositol-1,4,5-trisphosphate 5-phosphatase [EC:3.1.3.56]
E        comp71607_c0_seq1; <a href="/dbget-bin/www_bget?K01107">K01107</a>  INPP1; inositol polyphosphate 1-phosphatase [EC:3.1.3.57]
E        comp133083_c0_seq1; <a href="/dbget-bin/www_bget?K01107">K01107</a>  INPP1; inositol polyphosphate 1-phosphatase [EC:3.1.3.57]
E        Contig2815; <a href="/dbget-bin/www_bget?K01092">K01092</a>  E3.1.3.25, IMPA, suhB; myo-inositol-1(or 4)-monophosphatase [EC:3.1.3.25]
E        Contig4540; <a href="/dbget-bin/www_bget?K01092">K01092</a>  E3.1.3.25, IMPA, suhB; myo-inositol-1(or 4)-monophosphatase [EC:3.1.3.25]
E        Contig4541; <a href="/dbget-bin/www_bget?K01092">K01092</a>  E3.1.3.25, IMPA, suhB; myo-inositol-1(or 4)-monophosphatase [EC:3.1.3.25]
E        Contig12532; <a href="/dbget-bin/www_bget?K01092">K01092</a>  E3.1.3.25, IMPA, suhB; myo-inositol-1(or 4)-monophosphatase [EC:3.1.3.25]
E        Contig6083; <a href="/dbget-bin/www_bget?K15759">K15759</a>  IMPAD1, IMPA3; inositol monophosphatase 3 [EC:3.1.3.25 3.1.3.7]
D      <a href="/kegg-bin/show_module?M00132">M00132</a>  Inositol phosphate metabolism, Ins(1,3,4)P3 => phytate [PATH:<a href="/kegg-bin/show_pathway?map00562+M00132">map00562</a>]
E        comp93469_c0_seq1; <a href="/dbget-bin/www_bget?K10572">K10572</a>  IPPK; inositol-pentakisphosphate 2-kinase [EC:2.7.1.158]
D      <a href="/kegg-bin/show_module?M00094">M00094</a>  Ceramide biosynthesis [PATH:<a href="/kegg-bin/show_pathway?map00600+M00094">map00600</a>]
E        Contig2050; <a href="/dbget-bin/www_bget?K00654">K00654</a>  E2.3.1.50; serine palmitoyltransferase [EC:2.3.1.50]
E        Contig4584; <a href="/dbget-bin/www_bget?K00654">K00654</a>  E2.3.1.50; serine palmitoyltransferase [EC:2.3.1.50]
E        Contig2570; <a href="/dbget-bin/www_bget?K04708">K04708</a>  E1.1.1.102; 3-dehydrosphinganine reductase [EC:1.1.1.102]
E        Contig4889; <a href="/dbget-bin/www_bget?K04710">K04710</a>  CERS; ceramide synthetase [EC:2.3.1.24]
E        Contig10719; <a href="/dbget-bin/www_bget?K04710">K04710</a>  CERS; ceramide synthetase [EC:2.3.1.24]
E        comp8557_c0_seq6; <a href="/dbget-bin/www_bget?K04710">K04710</a>  CERS; ceramide synthetase [EC:2.3.1.24]
E        Contig739; <a href="/dbget-bin/www_bget?K04712">K04712</a>  DEGS; sphingolipid delta-4 desaturase [EC:1.14.-.-]
D      <a href="/kegg-bin/show_module?M00066">M00066</a>  Lactosylceramide biosynthesis [PATH:<a href="/kegg-bin/show_pathway?map00600+M00066">map00600</a>]
E        Contig15091; <a href="/dbget-bin/www_bget?K00720">K00720</a>  UGCG; ceramide glucosyltransferase [EC:2.4.1.80]
D      <a href="/kegg-bin/show_module?M00067">M00067</a>  Cerebroside and sulfatide biosynthesis [PATH:<a href="/kegg-bin/show_pathway?map00600+M00067">map00600</a>]
D      <a href="/kegg-bin/show_module?M00099">M00099</a>  Sphingosine biosynthesis [PATH:<a href="/kegg-bin/show_pathway?map00600+M00099">map00600</a>]
E        Contig2050; <a href="/dbget-bin/www_bget?K00654">K00654</a>  E2.3.1.50; serine palmitoyltransferase [EC:2.3.1.50]
E        Contig4584; <a href="/dbget-bin/www_bget?K00654">K00654</a>  E2.3.1.50; serine palmitoyltransferase [EC:2.3.1.50]
E        Contig2570; <a href="/dbget-bin/www_bget?K04708">K04708</a>  E1.1.1.102; 3-dehydrosphinganine reductase [EC:1.1.1.102]
E        Contig4889; <a href="/dbget-bin/www_bget?K04710">K04710</a>  CERS; ceramide synthetase [EC:2.3.1.24]
E        Contig10719; <a href="/dbget-bin/www_bget?K04710">K04710</a>  CERS; ceramide synthetase [EC:2.3.1.24]
E        comp8557_c0_seq6; <a href="/dbget-bin/www_bget?K04710">K04710</a>  CERS; ceramide synthetase [EC:2.3.1.24]
E        Contig739; <a href="/dbget-bin/www_bget?K04712">K04712</a>  DEGS; sphingolipid delta-4 desaturase [EC:1.14.-.-]
E        Contig1659; <a href="/dbget-bin/www_bget?K01441">K01441</a>  ACER, ASAH3; alkaline ceramidase [EC:3.5.1.23]
E        Contig5649; <a href="/dbget-bin/www_bget?K12349">K12349</a>  ASAH2; neutral ceramidase [EC:3.5.1.23]
E        Locus_400_Transcript_5/7_Confidence_0.353_Length_2744; <a href="/dbget-bin/www_bget?K12349">K12349</a>  ASAH2; neutral ceramidase [EC:3.5.1.23]
D      <a href="/kegg-bin/show_module?M00100">M00100</a>  Sphingosine degradation [PATH:<a href="/kegg-bin/show_pathway?map00600+M00100">map00600</a>]
E        comp95804_c0_seq1; <a href="/dbget-bin/www_bget?K04718">K04718</a>  E2.7.1.91; sphingosine kinase [EC:2.7.1.91]
E        Contig14058; <a href="/dbget-bin/www_bget?K01634">K01634</a>  E4.1.2.27; sphinganine-1-phosphate aldolase [EC:4.1.2.27]
C    Lipopolysaccharide metabolism
D      <a href="/kegg-bin/show_module?M00060">M00060</a>  Lipopolysaccharide biosynthesis, KDO2-lipid A [PATH:<a href="/kegg-bin/show_pathway?map00540+M00060">map00540</a>]
D      <a href="/kegg-bin/show_module?M00063">M00063</a>  CMP-KDO biosynthesis [PATH:<a href="/kegg-bin/show_pathway?map00540+M00063">map00540</a>]
D      <a href="/kegg-bin/show_module?M00064">M00064</a>  ADP-L-glycero-D-manno-heptose biosynthesis [PATH:<a href="/kegg-bin/show_pathway?map00540+M00064">map00540</a>]
D      <a href="/kegg-bin/show_module?M00080">M00080</a>  Lipopolysaccharide biosynthesis, inner core => outer core => O-antigen [PATH:<a href="/kegg-bin/show_pathway?map00540+M00080">map00540</a>]
C    Sugar metabolism
D      <a href="/kegg-bin/show_module?M00549">M00549</a>  Nucleotide sugar biosynthesis, glucose => UDP-glucose [PATH:<a href="/kegg-bin/show_pathway?map00520+M00549">map00520</a>]
E        Contig3935; <a href="/dbget-bin/www_bget?K00844">K00844</a>  HK; hexokinase [EC:2.7.1.1]
E        Contig4426; <a href="/dbget-bin/www_bget?K00844">K00844</a>  HK; hexokinase [EC:2.7.1.1]
E        Contig5562; <a href="/dbget-bin/www_bget?K01835">K01835</a>  pgm; phosphoglucomutase [EC:5.4.2.2]
E        Contig14027; <a href="/dbget-bin/www_bget?K00963">K00963</a>  UGP2, galU, galF; UTP--glucose-1-phosphate uridylyltransferase [EC:2.7.7.9]
E        Contig14029; <a href="/dbget-bin/www_bget?K00963">K00963</a>  UGP2, galU, galF; UTP--glucose-1-phosphate uridylyltransferase [EC:2.7.7.9]
E        Contig3382; <a href="/dbget-bin/www_bget?K00965">K00965</a>  galT, GALT; UDPglucose--hexose-1-phosphate uridylyltransferase [EC:2.7.7.12]
D      <a href="/kegg-bin/show_module?M00554">M00554</a>  Nucleotide sugar biosynthesis, galactose => UDP-galactose [PATH:<a href="/kegg-bin/show_pathway?map00520+M00554">map00520</a> <a href="/kegg-bin/show_pathway?map00052+M00554">map00052</a>]
E        Contig14438; <a href="/dbget-bin/www_bget?K00849">K00849</a>  galK; galactokinase [EC:2.7.1.6]
E        Contig15456; <a href="/dbget-bin/www_bget?K00849">K00849</a>  galK; galactokinase [EC:2.7.1.6]
E        Contig3382; <a href="/dbget-bin/www_bget?K00965">K00965</a>  galT, GALT; UDPglucose--hexose-1-phosphate uridylyltransferase [EC:2.7.7.12]
D      <a href="/kegg-bin/show_module?M00565">M00565</a>  Trehalose biosynthesis, D-glucose 1P => trehalose [PATH:<a href="/kegg-bin/show_pathway?map00500+M00565">map00500</a>]
E        Contig3905; <a href="/dbget-bin/www_bget?K00700">K00700</a>  glgB; 1,4-alpha-glucan branching enzyme [EC:2.4.1.18]
E        Contig4343; <a href="/dbget-bin/www_bget?K00688">K00688</a>  E2.4.1.1, glgP, PYG; starch phosphorylase [EC:2.4.1.1]
C    Glycan metabolism
D      <a href="/kegg-bin/show_module?M00055">M00055</a>  N-glycan precursor biosynthesis [PATH:<a href="/kegg-bin/show_pathway?map00510+M00055">map00510</a>]
E        Contig1714; <a href="/dbget-bin/www_bget?K01001">K01001</a>  ALG7; UDP-N-acetylglucosamine--dolichyl-phosphate N-acetylglucosaminephosphotransferase [EC:2.7.8.15]
E        Contig15459; <a href="/dbget-bin/www_bget?K07432">K07432</a>  ALG13; beta-1,4-N-acetylglucosaminyltransferase [EC:2.4.1.141]
E        Contig8785; <a href="/dbget-bin/www_bget?K07441">K07441</a>  ALG14; beta-1,4-N-acetylglucosaminyltransferase [EC:2.4.1.141]
E        Contig825; <a href="/dbget-bin/www_bget?K03842">K03842</a>  ALG1; beta-1,4-mannosyltransferase [EC:2.4.1.142]
E        Contig15114; <a href="/dbget-bin/www_bget?K03843">K03843</a>  ALG2; alpha-1,3/alpha-1,6-mannosyltransferase [EC:2.4.1.132 2.4.1.257]
E        Contig14264; <a href="/dbget-bin/www_bget?K03844">K03844</a>  ALG11; alpha-1,2-mannosyltransferase [EC:2.4.1.131]
E        comp98539_c0_seq1; <a href="/dbget-bin/www_bget?K03845">K03845</a>  ALG3; alpha-1,3-mannosyltransferase [EC:2.4.1.258]
E        Contig571; <a href="/dbget-bin/www_bget?K03846">K03846</a>  ALG9; alpha-1,2-mannosyltransferase [EC:2.4.1.259 2.4.1.261]
E        Contig15929; <a href="/dbget-bin/www_bget?K03847">K03847</a>  ALG12; alpha-1,6-mannosyltransferase [EC:2.4.1.260]
E        Contig14915; <a href="/dbget-bin/www_bget?K00729">K00729</a>  ALG5; dolichyl-phosphate beta-glucosyltransferase [EC:2.4.1.117]
E        Contig68; <a href="/dbget-bin/www_bget?K03848">K03848</a>  ALG6; alpha-1,3-glucosyltransferase [EC:2.4.1.267]
E        Contig7648; <a href="/dbget-bin/www_bget?K03849">K03849</a>  ALG8; alpha-1,3-glucosyltransferase [EC:2.4.1.265]
E        Contig3545; <a href="/dbget-bin/www_bget?K03850">K03850</a>  ALG10; alpha-1,2-glucosyltransferase [EC:2.4.1.256]
E        Contig10682; <a href="/dbget-bin/www_bget?K03850">K03850</a>  ALG10; alpha-1,2-glucosyltransferase [EC:2.4.1.256]
D      <a href="/kegg-bin/show_module?M00073">M00073</a>  N-glycan precursor trimming [PATH:<a href="/kegg-bin/show_pathway?map00510+M00073">map00510</a>]
E        Contig2109; <a href="/dbget-bin/www_bget?K01228">K01228</a>  GCS1; mannosyl-oligosaccharide glucosidase [EC:3.2.1.106]
E        Contig4656; <a href="/dbget-bin/www_bget?K05546">K05546</a>  GANAB; alpha 1,3-glucosidase [EC:3.2.1.84]
E        Contig1855; <a href="/dbget-bin/www_bget?K01230">K01230</a>  MAN1; mannosyl-oligosaccharide alpha-1,2-mannosidase [EC:3.2.1.113]
E        Contig14039; <a href="/dbget-bin/www_bget?K01230">K01230</a>  MAN1; mannosyl-oligosaccharide alpha-1,2-mannosidase [EC:3.2.1.113]
D      <a href="/kegg-bin/show_module?M00074">M00074</a>  N-glycan biosynthesis, high-mannose type [PATH:<a href="/kegg-bin/show_pathway?map00510+M00074">map00510</a> <a href="/kegg-bin/show_pathway?map00513+M00074">map00513</a>]
E        Contig4656; <a href="/dbget-bin/www_bget?K05546">K05546</a>  GANAB; alpha 1,3-glucosidase [EC:3.2.1.84]
E        Contig1855; <a href="/dbget-bin/www_bget?K01230">K01230</a>  MAN1; mannosyl-oligosaccharide alpha-1,2-mannosidase [EC:3.2.1.113]
E        Contig14039; <a href="/dbget-bin/www_bget?K01230">K01230</a>  MAN1; mannosyl-oligosaccharide alpha-1,2-mannosidase [EC:3.2.1.113]
D      <a href="/kegg-bin/show_module?M00075">M00075</a>  N-glycan biosynthesis, complex type [PATH:<a href="/kegg-bin/show_pathway?map00510+M00075">map00510</a>]
E        Contig4221; <a href="/dbget-bin/www_bget?K01231">K01231</a>  MAN2; alpha-mannosidase II [EC:3.2.1.114]
E        Contig6199; <a href="/dbget-bin/www_bget?K00737">K00737</a>  MGAT3; beta-1,4-mannosyl-glycoprotein beta-1,4-N-acetylglucosaminyltransferase [EC:2.4.1.144]
E        Contig1569; <a href="/dbget-bin/www_bget?K00738">K00738</a>  MGAT4A_B; alpha-1,3-mannosylglycoprotein beta-1,4-N-acetylglucosaminyltransferase A/B [EC:2.4.1.145]
E        Contig6143; <a href="/dbget-bin/www_bget?K00717">K00717</a>  FUT8; glycoprotein 6-alpha-L-fucosyltransferase [EC:2.4.1.68]
E        comp71127_c0_seq1; <a href="/dbget-bin/www_bget?K00778">K00778</a>  SIAT1, ST6GAL1; beta-galactoside alpha-2,6-sialyltransferase (sialyltransferase 1) [EC:2.4.99.1]
D      <a href="/kegg-bin/show_module?M00056">M00056</a>  O-glycan biosynthesis, mucin type core [PATH:<a href="/kegg-bin/show_pathway?map00512+M00056">map00512</a>]
E        Contig2850; <a href="/dbget-bin/www_bget?K00710">K00710</a>  GALNT; polypeptide N-acetylgalactosaminyltransferase [EC:2.4.1.41]
E        Contig3191; <a href="/dbget-bin/www_bget?K00710">K00710</a>  GALNT; polypeptide N-acetylgalactosaminyltransferase [EC:2.4.1.41]
E        Contig4467; <a href="/dbget-bin/www_bget?K00710">K00710</a>  GALNT; polypeptide N-acetylgalactosaminyltransferase [EC:2.4.1.41]
E        Contig4738; <a href="/dbget-bin/www_bget?K00710">K00710</a>  GALNT; polypeptide N-acetylgalactosaminyltransferase [EC:2.4.1.41]
E        Contig4739; <a href="/dbget-bin/www_bget?K00710">K00710</a>  GALNT; polypeptide N-acetylgalactosaminyltransferase [EC:2.4.1.41]
E        Contig7294; <a href="/dbget-bin/www_bget?K00710">K00710</a>  GALNT; polypeptide N-acetylgalactosaminyltransferase [EC:2.4.1.41]
E        Contig7705; <a href="/dbget-bin/www_bget?K00710">K00710</a>  GALNT; polypeptide N-acetylgalactosaminyltransferase [EC:2.4.1.41]
E        Contig12662; <a href="/dbget-bin/www_bget?K00710">K00710</a>  GALNT; polypeptide N-acetylgalactosaminyltransferase [EC:2.4.1.41]
E        Contig15254; <a href="/dbget-bin/www_bget?K00710">K00710</a>  GALNT; polypeptide N-acetylgalactosaminyltransferase [EC:2.4.1.41]
E        Contig3460; <a href="/dbget-bin/www_bget?K00731">K00731</a>  C1GALT1; glycoprotein-N-acetylgalactosamine 3-beta-galactosyltransferase [EC:2.4.1.122]
D      <a href="/kegg-bin/show_module?M00070">M00070</a>  Glycosphingolipid biosynthesis, lacto-series, LacCer => Lc4Cer [PATH:<a href="/kegg-bin/show_pathway?map00601+M00070">map00601</a>]
E        comp92951_c0_seq1; <a href="/dbget-bin/www_bget?K07819">K07819</a>  B3GALT1; beta-1,3-galactosyltransferase 1 [EC:2.4.1.-]
D      <a href="/kegg-bin/show_module?M00071">M00071</a>  Glycosphingolipid biosynthesis, neolacto-series, LacCer => nLc4Cer [PATH:<a href="/kegg-bin/show_pathway?map00601+M00071">map00601</a>]
D      <a href="/kegg-bin/show_module?M00068">M00068</a>  Glycosphingolipid biosynthesis, globo-series, LacCer => Gb4Cer [PATH:<a href="/kegg-bin/show_pathway?map00603+M00068">map00603</a>]
E        Contig2851; <a href="/dbget-bin/www_bget?K01988">K01988</a>  A4GALT; lactosylceramide 4-alpha-galactosyltransferase [EC:2.4.1.228]
D      <a href="/kegg-bin/show_module?M00069">M00069</a>  Glycosphingolipid biosynthesis, ganglio series, LacCer => GT3 [PATH:<a href="/kegg-bin/show_pathway?map00604+M00069">map00604</a>]
D      <a href="/kegg-bin/show_module?M00065">M00065</a>  GPI-anchor biosynthesis, core oligosaccharide [PATH:<a href="/kegg-bin/show_pathway?map00563+M00065">map00563</a>]
E        Contig1198; <a href="/dbget-bin/www_bget?K03857">K03857</a>  PIGA, GPI3; phosphatidylinositol glycan, class A [EC:2.4.1.198]
E        Contig3118; <a href="/dbget-bin/www_bget?K03434">K03434</a>  PIGL; N-acetylglucosaminylphosphatidylinositol deacetylase [EC:3.5.1.89]
E        comp57301_c0_seq1; <a href="/dbget-bin/www_bget?K05283">K05283</a>  PIGW; phosphatidylinositol glycan, class W [EC:2.3.-.-]
E        Contig3395; <a href="/dbget-bin/www_bget?K05284">K05284</a>  PIGM; phosphatidylinositol glycan, class M [EC:2.4.1.-]
E        Contig8608; <a href="/dbget-bin/www_bget?K05285">K05285</a>  PIGN; phosphatidylinositol glycan, class N [EC:2.7.-.-]
E        Contig14874; <a href="/dbget-bin/www_bget?K05285">K05285</a>  PIGN; phosphatidylinositol glycan, class N [EC:2.7.-.-]
E        Contig10613; <a href="/dbget-bin/www_bget?K07542">K07542</a>  PIGV; phosphatidylinositol glycan, class V [EC:2.4.1.-]
E        Contig2140; <a href="/dbget-bin/www_bget?K05286">K05286</a>  PIGB; phosphatidylinositol glycan, class B [EC:2.4.1.-]
E        Contig6791; <a href="/dbget-bin/www_bget?K05287">K05287</a>  PIGF; phosphatidylinositol glycan, class F [EC:2.7.-.-]
C    Glycosaminoglycan metabolism
D      <a href="/kegg-bin/show_module?M00057">M00057</a>  Glycosaminoglycan biosynthesis, linkage tetrasaccharide [PATH:<a href="/kegg-bin/show_pathway?map00532+M00057">map00532</a>]
E        Contig14274; <a href="/dbget-bin/www_bget?K00771">K00771</a>  XYLT; protein xylosyltransferase [EC:2.4.2.26]
E        Contig7291; <a href="/dbget-bin/www_bget?K00733">K00733</a>  B4GALT7; xylosylprotein 4-beta-galactosyltransferase [EC:2.4.1.133]
E        Contig10857; <a href="/dbget-bin/www_bget?K10158">K10158</a>  B3GAT3; galactosylgalactosylxylosylprotein 3-beta-glucuronosyltransferase 3 [EC:2.4.1.135]
D      <a href="/kegg-bin/show_module?M00058">M00058</a>  Glycosaminoglycan biosynthesis, chondroitin sulfate backbone [PATH:<a href="/kegg-bin/show_pathway?map00532+M00058">map00532</a>]
E        Contig11834; <a href="/dbget-bin/www_bget?K13499">K13499</a>  CHSY; chondroitin sulfate synthase [EC:2.4.1.175 2.4.1.226]
E        Contig5744; <a href="/dbget-bin/www_bget?K00747">K00747</a>  CHPF; chondroitin polymerizing factor [EC:2.4.1.175 2.4.1.226]
D      <a href="/kegg-bin/show_module?M00059">M00059</a>  Glycosaminoglycan biosynthesis, heparan sulfate backbone [PATH:<a href="/kegg-bin/show_pathway?map00534+M00059">map00534</a>]
E        Contig6226; <a href="/dbget-bin/www_bget?K02370">K02370</a>  EXTL3; alpha-1,4-N-acetylglucosaminyltransferase EXTL3 [EC:2.4.1.223 2.4.1.224]
E        Contig6765; <a href="/dbget-bin/www_bget?K02366">K02366</a>  EXT1; glucuronyl/N-acetylglucosaminyl transferase EXT1 [EC:2.4.1.224 2.4.1.225]
E        Contig8033; <a href="/dbget-bin/www_bget?K02367">K02367</a>  EXT2; glucuronyl/N-acetylglucosaminyl transferase EXT2 [EC:2.4.1.224 2.4.1.225]
E        comp92017_c0_seq1; <a href="/dbget-bin/www_bget?K02367">K02367</a>  EXT2; glucuronyl/N-acetylglucosaminyl transferase EXT2 [EC:2.4.1.224 2.4.1.225]
E        Contig4884; <a href="/dbget-bin/www_bget?K02577">K02577</a>  NDST2; heparan sulfate N-deacetylase/N-sulfotransferase NDST2 [EC:3.1.1.- 2.8.2.-]
E        Contig1315; <a href="/dbget-bin/www_bget?K01793">K01793</a>  GLCE; heparosan-N-sulfate-glucuronate 5-epimerase [EC:5.1.3.17]
D      <a href="/kegg-bin/show_module?M00076">M00076</a>  Dermatan sulfate degradation [PATH:<a href="/kegg-bin/show_pathway?map00531+M00076">map00531</a>]
E        comp70176_c0_seq1; <a href="/dbget-bin/www_bget?K01136">K01136</a>  IDS; iduronate 2-sulfatase [EC:3.1.6.13]
E        comp135005_c0_seq1; <a href="/dbget-bin/www_bget?K01136">K01136</a>  IDS; iduronate 2-sulfatase [EC:3.1.6.13]
E        Contig8132; <a href="/dbget-bin/www_bget?K01217">K01217</a>  IDUA; L-iduronidase [EC:3.2.1.76]
E        Contig1907; <a href="/dbget-bin/www_bget?K01135">K01135</a>  ARSB; arylsulfatase B [EC:3.1.6.12]
E        Contig7400; <a href="/dbget-bin/www_bget?K01195">K01195</a>  E3.2.1.31, GUSB, uidA; beta-glucuronidase [EC:3.2.1.31]
E        Contig14734; <a href="/dbget-bin/www_bget?K01195">K01195</a>  E3.2.1.31, GUSB, uidA; beta-glucuronidase [EC:3.2.1.31]
E        Contig14735; <a href="/dbget-bin/www_bget?K01195">K01195</a>  E3.2.1.31, GUSB, uidA; beta-glucuronidase [EC:3.2.1.31]
D      <a href="/kegg-bin/show_module?M00077">M00077</a>  Chondroitin sulfate degradation [PATH:<a href="/kegg-bin/show_pathway?map00531+M00077">map00531</a>]
E        Contig1907; <a href="/dbget-bin/www_bget?K01135">K01135</a>  ARSB; arylsulfatase B [EC:3.1.6.12]
E        Contig7400; <a href="/dbget-bin/www_bget?K01195">K01195</a>  E3.2.1.31, GUSB, uidA; beta-glucuronidase [EC:3.2.1.31]
E        Contig14734; <a href="/dbget-bin/www_bget?K01195">K01195</a>  E3.2.1.31, GUSB, uidA; beta-glucuronidase [EC:3.2.1.31]
E        Contig14735; <a href="/dbget-bin/www_bget?K01195">K01195</a>  E3.2.1.31, GUSB, uidA; beta-glucuronidase [EC:3.2.1.31]
D      <a href="/kegg-bin/show_module?M00078">M00078</a>  Heparan sulfate degradation [PATH:<a href="/kegg-bin/show_pathway?map00531+M00078">map00531</a>]
E        comp70176_c0_seq1; <a href="/dbget-bin/www_bget?K01136">K01136</a>  IDS; iduronate 2-sulfatase [EC:3.1.6.13]
E        comp135005_c0_seq1; <a href="/dbget-bin/www_bget?K01136">K01136</a>  IDS; iduronate 2-sulfatase [EC:3.1.6.13]
E        Contig8132; <a href="/dbget-bin/www_bget?K01217">K01217</a>  IDUA; L-iduronidase [EC:3.2.1.76]
E        Contig3307; <a href="/dbget-bin/www_bget?K01565">K01565</a>  SGSH; N-sulfoglucosamine sulfohydrolase [EC:3.10.1.1]
E        Contig3036; <a href="/dbget-bin/www_bget?K10532">K10532</a>  HGSNAT; heparan-alpha-glucosaminide N-acetyltransferase [EC:2.3.1.78]
E        Contig2454; <a href="/dbget-bin/www_bget?K01205">K01205</a>  NAGLU; alpha-N-acetylglucosaminidase [EC:3.2.1.50]
E        Contig7400; <a href="/dbget-bin/www_bget?K01195">K01195</a>  E3.2.1.31, GUSB, uidA; beta-glucuronidase [EC:3.2.1.31]
E        Contig14734; <a href="/dbget-bin/www_bget?K01195">K01195</a>  E3.2.1.31, GUSB, uidA; beta-glucuronidase [EC:3.2.1.31]
E        Contig14735; <a href="/dbget-bin/www_bget?K01195">K01195</a>  E3.2.1.31, GUSB, uidA; beta-glucuronidase [EC:3.2.1.31]
E        Contig726; <a href="/dbget-bin/www_bget?K01137">K01137</a>  GNS; N-acetylglucosamine-6-sulfatase [EC:3.1.6.14]
D      <a href="/kegg-bin/show_module?M00079">M00079</a>  Keratan sulfate degradation [PATH:<a href="/kegg-bin/show_pathway?map00531+M00079">map00531</a>]
E        Contig8253; <a href="/dbget-bin/www_bget?K12309">K12309</a>  GLB1, ELNR1; beta-galactosidase [EC:3.2.1.23]
E        Contig726; <a href="/dbget-bin/www_bget?K01137">K01137</a>  GNS; N-acetylglucosamine-6-sulfatase [EC:3.1.6.14]
E        Contig12288; <a href="/dbget-bin/www_bget?K12373">K12373</a>  HEXA_B; hexosaminidase [EC:3.2.1.52]
E        Contig13461; <a href="/dbget-bin/www_bget?K12373">K12373</a>  HEXA_B; hexosaminidase [EC:3.2.1.52]
E        comp9044_c0_seq1; <a href="/dbget-bin/www_bget?K12373">K12373</a>  HEXA_B; hexosaminidase [EC:3.2.1.52]
C    Terpenoid backbone biosynthesis
D      <a href="/kegg-bin/show_module?M00095">M00095</a>  C5 isoprenoid biosynthesis, mevalonate pathway [PATH:<a href="/kegg-bin/show_pathway?map00900+M00095">map00900</a>]
E        Contig4577; <a href="/dbget-bin/www_bget?K00626">K00626</a>  E2.3.1.9, atoB; acetyl-CoA C-acetyltransferase [EC:2.3.1.9]
E        Contig6175; <a href="/dbget-bin/www_bget?K00626">K00626</a>  E2.3.1.9, atoB; acetyl-CoA C-acetyltransferase [EC:2.3.1.9]
E        Contig3756; <a href="/dbget-bin/www_bget?K01641">K01641</a>  E2.3.3.10; hydroxymethylglutaryl-CoA synthase [EC:2.3.3.10]
E        Locus_1902_Transcript_1/2_Confidence_0.429_Length_1782; <a href="/dbget-bin/www_bget?K01641">K01641</a>  E2.3.3.10; hydroxymethylglutaryl-CoA synthase [EC:2.3.3.10]
E        Contig734; <a href="/dbget-bin/www_bget?K00021">K00021</a>  E1.1.1.34; hydroxymethylglutaryl-CoA reductase (NADPH) [EC:1.1.1.34]
E        Contig7901; <a href="/dbget-bin/www_bget?K00021">K00021</a>  E1.1.1.34; hydroxymethylglutaryl-CoA reductase (NADPH) [EC:1.1.1.34]
E        Contig14861; <a href="/dbget-bin/www_bget?K00869">K00869</a>  E2.7.1.36, MVK, mvaK1; mevalonate kinase [EC:2.7.1.36]
E        Contig1722; <a href="/dbget-bin/www_bget?K13273">K13273</a>  PMVK; phosphomevalonate kinase [EC:2.7.4.2]
E        Contig2477; <a href="/dbget-bin/www_bget?K01597">K01597</a>  MVD, mvaD; diphosphomevalonate decarboxylase [EC:4.1.1.33]
E        Contig14227; <a href="/dbget-bin/www_bget?K01823">K01823</a>  idi, IDI; isopentenyl-diphosphate delta-isomerase [EC:5.3.3.2]
D      <a href="/kegg-bin/show_module?M00096">M00096</a>  C5 isoprenoid biosynthesis, non-mevalonate pathway [PATH:<a href="/kegg-bin/show_pathway?map00900+M00096">map00900</a>]
E        Contig14227; <a href="/dbget-bin/www_bget?K01823">K01823</a>  idi, IDI; isopentenyl-diphosphate delta-isomerase [EC:5.3.3.2]
D      <a href="/kegg-bin/show_module?M00364">M00364</a>  C10-C20 isoprenoid biosynthesis, bacteria [PATH:<a href="/kegg-bin/show_pathway?map00900+M00364">map00900</a>]
E        Contig14227; <a href="/dbget-bin/www_bget?K01823">K01823</a>  idi, IDI; isopentenyl-diphosphate delta-isomerase [EC:5.3.3.2]
D      <a href="/kegg-bin/show_module?M00365">M00365</a>  C10-C20 isoprenoid biosynthesis, archaea [PATH:<a href="/kegg-bin/show_pathway?map00900+M00365">map00900</a>]
E        Contig14227; <a href="/dbget-bin/www_bget?K01823">K01823</a>  idi, IDI; isopentenyl-diphosphate delta-isomerase [EC:5.3.3.2]
D      <a href="/kegg-bin/show_module?M00366">M00366</a>  C10-C20 isoprenoid biosynthesis, plants [PATH:<a href="/kegg-bin/show_pathway?map00900+M00366">map00900</a>]
E        Contig14227; <a href="/dbget-bin/www_bget?K01823">K01823</a>  idi, IDI; isopentenyl-diphosphate delta-isomerase [EC:5.3.3.2]
E        Contig13796; <a href="/dbget-bin/www_bget?K00787">K00787</a>  FDPS; farnesyl diphosphate synthase [EC:2.5.1.1 2.5.1.10]
E        Contig13797; <a href="/dbget-bin/www_bget?K00787">K00787</a>  FDPS; farnesyl diphosphate synthase [EC:2.5.1.1 2.5.1.10]
E        Locus_158_Transcript_18/26_Confidence_0.253_Length_3988; <a href="/dbget-bin/www_bget?K00787">K00787</a>  FDPS; farnesyl diphosphate synthase [EC:2.5.1.1 2.5.1.10]
E        Locus_158_Transcript_19/26_Confidence_0.241_Length_4012; <a href="/dbget-bin/www_bget?K00787">K00787</a>  FDPS; farnesyl diphosphate synthase [EC:2.5.1.1 2.5.1.10]
E        Locus_158_Transcript_21/26_Confidence_0.270_Length_4411; <a href="/dbget-bin/www_bget?K00787">K00787</a>  FDPS; farnesyl diphosphate synthase [EC:2.5.1.1 2.5.1.10]
E        Locus_158_Transcript_26/26_Confidence_0.270_Length_4411; <a href="/dbget-bin/www_bget?K00787">K00787</a>  FDPS; farnesyl diphosphate synthase [EC:2.5.1.1 2.5.1.10]
D      <a href="/kegg-bin/show_module?M00367">M00367</a>  C10-C20 isoprenoid biosynthesis, non-plant eukaryotes [PATH:<a href="/kegg-bin/show_pathway?map00900+M00367">map00900</a>]
E        Contig14227; <a href="/dbget-bin/www_bget?K01823">K01823</a>  idi, IDI; isopentenyl-diphosphate delta-isomerase [EC:5.3.3.2]
E        Contig13796; <a href="/dbget-bin/www_bget?K00787">K00787</a>  FDPS; farnesyl diphosphate synthase [EC:2.5.1.1 2.5.1.10]
E        Contig13797; <a href="/dbget-bin/www_bget?K00787">K00787</a>  FDPS; farnesyl diphosphate synthase [EC:2.5.1.1 2.5.1.10]
E        Locus_158_Transcript_18/26_Confidence_0.253_Length_3988; <a href="/dbget-bin/www_bget?K00787">K00787</a>  FDPS; farnesyl diphosphate synthase [EC:2.5.1.1 2.5.1.10]
E        Locus_158_Transcript_19/26_Confidence_0.241_Length_4012; <a href="/dbget-bin/www_bget?K00787">K00787</a>  FDPS; farnesyl diphosphate synthase [EC:2.5.1.1 2.5.1.10]
E        Locus_158_Transcript_21/26_Confidence_0.270_Length_4411; <a href="/dbget-bin/www_bget?K00787">K00787</a>  FDPS; farnesyl diphosphate synthase [EC:2.5.1.1 2.5.1.10]
E        Locus_158_Transcript_26/26_Confidence_0.270_Length_4411; <a href="/dbget-bin/www_bget?K00787">K00787</a>  FDPS; farnesyl diphosphate synthase [EC:2.5.1.1 2.5.1.10]
E        Contig4345; <a href="/dbget-bin/www_bget?K00804">K00804</a>  GGPS1; geranylgeranyl diphosphate synthase, type III [EC:2.5.1.1 2.5.1.10 2.5.1.29]
C    Sterol biosynthesis
D      <a href="/kegg-bin/show_module?M00101">M00101</a>  Cholesterol biosynthesis, squalene 2,3-epoxide => cholesterol [PATH:<a href="/kegg-bin/show_pathway?map00100+M00101">map00100</a>]
E        Contig3873; <a href="/dbget-bin/www_bget?K07750">K07750</a>  E1.14.13.72, SC4MOL, ERG25; methylsterol monooxygenase [EC:1.14.13.72]
D      <a href="/kegg-bin/show_module?M00102">M00102</a>  Ergocalciferol biosynthesis [PATH:<a href="/kegg-bin/show_pathway?map00100+M00102">map00100</a>]
D      <a href="/kegg-bin/show_module?M00103">M00103</a>  Cholecalciferol biosynthesis [PATH:<a href="/kegg-bin/show_pathway?map00100+M00103">map00100</a>]
D      <a href="/kegg-bin/show_module?M00104">M00104</a>  Bile acid biosynthesis, cholesterol => cholate [PATH:<a href="/kegg-bin/show_pathway?map00120+M00104">map00120</a>]
E        Contig6460; <a href="/dbget-bin/www_bget?K01796">K01796</a>  E5.1.99.4, AMACR, mcr; alpha-methylacyl-CoA racemase [EC:5.1.99.4]
E        Contig5192; <a href="/dbget-bin/www_bget?K12405">K12405</a>  HSD17B4; 3-hydroxyacyl-CoA dehydrogenase / 3a,7a,12a-trihydroxy-5b-cholest-24-enoyl-CoA hydratase [EC:1.1.1.35 4.2.1.107]
E        Contig6512; <a href="/dbget-bin/www_bget?K12405">K12405</a>  HSD17B4; 3-hydroxyacyl-CoA dehydrogenase / 3a,7a,12a-trihydroxy-5b-cholest-24-enoyl-CoA hydratase [EC:1.1.1.35 4.2.1.107]
E        Contig4696; <a href="/dbget-bin/www_bget?K08764">K08764</a>  SCP2, SCPX; sterol carrier protein 2 [EC:2.3.1.176]
E        Locus_5733_Transcript_1/1_Confidence_1.000_Length_1753; <a href="/dbget-bin/www_bget?K08764">K08764</a>  SCP2, SCPX; sterol carrier protein 2 [EC:2.3.1.176]
D      <a href="/kegg-bin/show_module?M00106">M00106</a>  Conjugated bile acid biosynthesis, cholate => taurocholate/glycocholate [PATH:<a href="/kegg-bin/show_pathway?map00120+M00106">map00120</a>]
D      <a href="/kegg-bin/show_module?M00107">M00107</a>  Steroid hormone biosynthesis, cholesterol => prognenolone => progesterone [PATH:<a href="/kegg-bin/show_pathway?map00140+M00107">map00140</a>]
E        Contig7246; <a href="/dbget-bin/www_bget?K00070">K00070</a>  HSD3B; 3beta-hydroxy-delta5-steroid dehydrogenase / steroid delta-isomerase [EC:1.1.1.145 5.3.3.1]
D      <a href="/kegg-bin/show_module?M00108">M00108</a>  C21-Steroid hormone biosynthesis, progesterone => corticosterone/aldosterone [PATH:<a href="/kegg-bin/show_pathway?map00140+M00108">map00140</a>]
D      <a href="/kegg-bin/show_module?M00109">M00109</a>  C21-Steroid hormone biosynthesis, progesterone => cortisol/cortisone [PATH:<a href="/kegg-bin/show_pathway?map00140+M00109">map00140</a>]
D      <a href="/kegg-bin/show_module?M00110">M00110</a>  C19/C18-Steroid hormone biosynthesis, pregnenolone => androstenedione => estrone [PATH:<a href="/kegg-bin/show_pathway?map00140+M00110">map00140</a>]
E        Contig7246; <a href="/dbget-bin/www_bget?K00070">K00070</a>  HSD3B; 3beta-hydroxy-delta5-steroid dehydrogenase / steroid delta-isomerase [EC:1.1.1.145 5.3.3.1]
C    Other terpenoid biosynthesis
D      <a href="/kegg-bin/show_module?M00097">M00097</a>  beta-Carotene biosynthesis, GGAP => beta-carotene [PATH:<a href="/kegg-bin/show_pathway?map00906+M00097">map00906</a>]
D      <a href="/kegg-bin/show_module?M00372">M00372</a>  Abscisic acid biosynthesis, beta-carotene => abscisic acid [PATH:<a href="/kegg-bin/show_pathway?map00906+M00372">map00906</a>]
D      <a href="/kegg-bin/show_module?M00371">M00371</a>  Castasterone biosynthesis, campesterol => castasterone [PATH:<a href="/kegg-bin/show_pathway?map00905+M00371">map00905</a>]
B
B  <b>Nucleotide and amino acid metabolism</b>
C    Purine metabolism
D      <a href="/kegg-bin/show_module?M00048">M00048</a>  Inosine monophosphate biosynthesis, PRPP + glutamine => IMP [PATH:<a href="/kegg-bin/show_pathway?map00230+M00048">map00230</a>]
E        Contig4160; <a href="/dbget-bin/www_bget?K00764">K00764</a>  purF, PPAT; amidophosphoribosyltransferase [EC:2.4.2.14]
E        Contig13552; <a href="/dbget-bin/www_bget?K00764">K00764</a>  purF, PPAT; amidophosphoribosyltransferase [EC:2.4.2.14]
E        Contig5636; <a href="/dbget-bin/www_bget?K11787">K11787</a>  GART; phosphoribosylamine--glycine ligase / phosphoribosylglycinamide formyltransferase / phosphoribosylformylglycinamidine cyclo-ligase [EC:6.3.4.13 2.1.2.2 6.3.3.1]
E        Contig5770; <a href="/dbget-bin/www_bget?K01952">K01952</a>  purL, PFAS; phosphoribosylformylglycinamidine synthase [EC:6.3.5.3]
E        Contig10691; <a href="/dbget-bin/www_bget?K01587">K01587</a>  PAICS; phosphoribosylaminoimidazole carboxylase / phosphoribosylaminoimidazole-succinocarboxamide synthase [EC:4.1.1.21 6.3.2.6]
E        Contig3812; <a href="/dbget-bin/www_bget?K01756">K01756</a>  purB, ADSL; adenylosuccinate lyase [EC:4.3.2.2]
E        Contig13942; <a href="/dbget-bin/www_bget?K00602">K00602</a>  purH; phosphoribosylaminoimidazolecarboxamide formyltransferase / IMP cyclohydrolase [EC:2.1.2.3 3.5.4.10]
D      <a href="/kegg-bin/show_module?M00049">M00049</a>  Adenine ribonucleotide biosynthesis, IMP => ADP,ATP [PATH:<a href="/kegg-bin/show_pathway?map00230+M00049">map00230</a>]
E        Contig2795; <a href="/dbget-bin/www_bget?K01939">K01939</a>  E6.3.4.4, purA; adenylosuccinate synthase [EC:6.3.4.4]
E        Contig3812; <a href="/dbget-bin/www_bget?K01756">K01756</a>  purB, ADSL; adenylosuccinate lyase [EC:4.3.2.2]
E        Contig544; <a href="/dbget-bin/www_bget?K00939">K00939</a>  E2.7.4.3, adk; adenylate kinase [EC:2.7.4.3]
E        Contig1998; <a href="/dbget-bin/www_bget?K00939">K00939</a>  E2.7.4.3, adk; adenylate kinase [EC:2.7.4.3]
E        Contig3470; <a href="/dbget-bin/www_bget?K00939">K00939</a>  E2.7.4.3, adk; adenylate kinase [EC:2.7.4.3]
E        Contig7272; <a href="/dbget-bin/www_bget?K00940">K00940</a>  E2.7.4.6, ndk; nucleoside-diphosphate kinase [EC:2.7.4.6]
E        Contig14086; <a href="/dbget-bin/www_bget?K00940">K00940</a>  E2.7.4.6, ndk; nucleoside-diphosphate kinase [EC:2.7.4.6]
E        Contig5085; <a href="/dbget-bin/www_bget?K00873">K00873</a>  PK, pyk; pyruvate kinase [EC:2.7.1.40]
E        comp93752_c0_seq1; <a href="/dbget-bin/www_bget?K00873">K00873</a>  PK, pyk; pyruvate kinase [EC:2.7.1.40]
D      <a href="/kegg-bin/show_module?M00050">M00050</a>  Guanine ribonucleotide biosynthesis IMP => GDP,GTP [PATH:<a href="/kegg-bin/show_pathway?map00230+M00050">map00230</a>]
E        Contig12211; <a href="/dbget-bin/www_bget?K00088">K00088</a>  E1.1.1.205, guaB; IMP dehydrogenase [EC:1.1.1.205]
E        Contig4260; <a href="/dbget-bin/www_bget?K01951">K01951</a>  E6.3.5.2, guaA; GMP synthase (glutamine-hydrolysing) [EC:6.3.5.2]
E        Contig11869; <a href="/dbget-bin/www_bget?K01951">K01951</a>  E6.3.5.2, guaA; GMP synthase (glutamine-hydrolysing) [EC:6.3.5.2]
E        Locus_4146_Transcript_1/1_Confidence_1.000_Length_2680; <a href="/dbget-bin/www_bget?K01951">K01951</a>  E6.3.5.2, guaA; GMP synthase (glutamine-hydrolysing) [EC:6.3.5.2]
E        Contig10845; <a href="/dbget-bin/www_bget?K00942">K00942</a>  E2.7.4.8, gmk; guanylate kinase [EC:2.7.4.8]
E        Contig7272; <a href="/dbget-bin/www_bget?K00940">K00940</a>  E2.7.4.6, ndk; nucleoside-diphosphate kinase [EC:2.7.4.6]
E        Contig14086; <a href="/dbget-bin/www_bget?K00940">K00940</a>  E2.7.4.6, ndk; nucleoside-diphosphate kinase [EC:2.7.4.6]
E        Contig5085; <a href="/dbget-bin/www_bget?K00873">K00873</a>  PK, pyk; pyruvate kinase [EC:2.7.1.40]
E        comp93752_c0_seq1; <a href="/dbget-bin/www_bget?K00873">K00873</a>  PK, pyk; pyruvate kinase [EC:2.7.1.40]
D      <a href="/kegg-bin/show_module?M00546">M00546</a>  Purine degradation, xanthine => urea [PATH:<a href="/kegg-bin/show_pathway?map00230+M00546">map00230</a>]
E        Contig8627; <a href="/dbget-bin/www_bget?K00106">K00106</a>  XDH; xanthine dehydrogenase/oxidase [EC:1.17.1.4 1.17.3.2]
E        Contig11104; <a href="/dbget-bin/www_bget?K00106">K00106</a>  XDH; xanthine dehydrogenase/oxidase [EC:1.17.1.4 1.17.3.2]
E        Contig6000; <a href="/dbget-bin/www_bget?K13483">K13483</a>  yagT; xanthine dehydrogenase YagT iron-sulfur-binding subunit
E        Contig13315; <a href="/dbget-bin/www_bget?K00365">K00365</a>  E1.7.3.3; urate oxidase [EC:1.7.3.3]
E        Contig15515; <a href="/dbget-bin/www_bget?K01466">K01466</a>  allB; allantoinase [EC:3.5.2.5]
C    Pyrimidine metabolism
D      <a href="/kegg-bin/show_module?M00051">M00051</a>  Uridine monophosphate biosynthesis, glutamine (+ PRPP) => UMP [PATH:<a href="/kegg-bin/show_pathway?map00240+M00051">map00240</a>]
E        Contig4075; <a href="/dbget-bin/www_bget?K11540">K11540</a>  CAD; carbamoyl-phosphate synthase / aspartate carbamoyltransferase / dihydroorotase [EC:6.3.5.5 2.1.3.2 3.5.2.3]
E        Contig13191; <a href="/dbget-bin/www_bget?K00254">K00254</a>  DHODH; dihydroorotate dehydrogenase [EC:1.3.5.2]
E        Contig2556; <a href="/dbget-bin/www_bget?K13421">K13421</a>  UMPS; uridine monophosphate synthetase [EC:2.4.2.10 4.1.1.23]
D      <a href="/kegg-bin/show_module?M00052">M00052</a>  Pyrimidine ribonucleotide biosynthesis, UMP => UDP/UTP,CDP/CTP [PATH:<a href="/kegg-bin/show_pathway?map00240+M00052">map00240</a>]
E        Contig3761; <a href="/dbget-bin/www_bget?K13800">K13800</a>  CMPK1, UMPK; UMP-CMP kinase [EC:2.7.4.- 2.7.4.14]
E        Contig7272; <a href="/dbget-bin/www_bget?K00940">K00940</a>  E2.7.4.6, ndk; nucleoside-diphosphate kinase [EC:2.7.4.6]
E        Contig14086; <a href="/dbget-bin/www_bget?K00940">K00940</a>  E2.7.4.6, ndk; nucleoside-diphosphate kinase [EC:2.7.4.6]
E        Contig1476; <a href="/dbget-bin/www_bget?K01937">K01937</a>  E6.3.4.2, pyrG; CTP synthase [EC:6.3.4.2]
E        Contig9677; <a href="/dbget-bin/www_bget?K01937">K01937</a>  E6.3.4.2, pyrG; CTP synthase [EC:6.3.4.2]
D      <a href="/kegg-bin/show_module?M00053">M00053</a>  Pyrimidine deoxyribonuleotide biosynthesis, CDP/CTP => dCDP/dCTP,dTDP/dTTP [PATH:<a href="/kegg-bin/show_pathway?map00240+M00053">map00240</a>]
E        Contig4569; <a href="/dbget-bin/www_bget?K10807">K10807</a>  RRM1; ribonucleoside-diphosphate reductase subunit M1 [EC:1.17.4.1]
E        Contig5359; <a href="/dbget-bin/www_bget?K10808">K10808</a>  RRM2; ribonucleoside-diphosphate reductase subunit M2 [EC:1.17.4.1]
E        Contig7272; <a href="/dbget-bin/www_bget?K00940">K00940</a>  E2.7.4.6, ndk; nucleoside-diphosphate kinase [EC:2.7.4.6]
E        Contig14086; <a href="/dbget-bin/www_bget?K00940">K00940</a>  E2.7.4.6, ndk; nucleoside-diphosphate kinase [EC:2.7.4.6]
E        Contig3821; <a href="/dbget-bin/www_bget?K01520">K01520</a>  dut, DUT; dUTP pyrophosphatase [EC:3.6.1.23]
E        Contig6341; <a href="/dbget-bin/www_bget?K00560">K00560</a>  thyA, TYMS; thymidylate synthase [EC:2.1.1.45]
E        Contig1174; <a href="/dbget-bin/www_bget?K00943">K00943</a>  E2.7.4.9, tmk; dTMP kinase [EC:2.7.4.9]
D      <a href="/kegg-bin/show_module?M00046">M00046</a>  Pyrimidine degradation, uracil => beta-alanine, thymine => 3-aminoisobutanoate [PATH:<a href="/kegg-bin/show_pathway?map00240+M00046">map00240</a>]
E        Contig4056; <a href="/dbget-bin/www_bget?K00207">K00207</a>  E1.3.1.2, DPYD; dihydropyrimidine dehydrogenase (NADP+) [EC:1.3.1.2]
E        Contig4112; <a href="/dbget-bin/www_bget?K01464">K01464</a>  E3.5.2.2, DPYS; dihydropyrimidinase [EC:3.5.2.2]
E        Contig13125; <a href="/dbget-bin/www_bget?K01431">K01431</a>  E3.5.1.6; beta-ureidopropionase [EC:3.5.1.6]
C    Serine and threonine metabolism
D      <a href="/kegg-bin/show_module?M00020">M00020</a>  Serine biosynthesis, glycerate-3P => serine [PATH:<a href="/kegg-bin/show_pathway?map00260+M00020">map00260</a>]
E        Contig2034; <a href="/dbget-bin/www_bget?K00058">K00058</a>  serA, PHGDH; D-3-phosphoglycerate dehydrogenase [EC:1.1.1.95]
E        Contig4706; <a href="/dbget-bin/www_bget?K00058">K00058</a>  serA, PHGDH; D-3-phosphoglycerate dehydrogenase [EC:1.1.1.95]
E        Contig11479; <a href="/dbget-bin/www_bget?K00058">K00058</a>  serA, PHGDH; D-3-phosphoglycerate dehydrogenase [EC:1.1.1.95]
E        Contig11480; <a href="/dbget-bin/www_bget?K00058">K00058</a>  serA, PHGDH; D-3-phosphoglycerate dehydrogenase [EC:1.1.1.95]
E        Contig13095; <a href="/dbget-bin/www_bget?K00058">K00058</a>  serA, PHGDH; D-3-phosphoglycerate dehydrogenase [EC:1.1.1.95]
E        Contig13096; <a href="/dbget-bin/www_bget?K00058">K00058</a>  serA, PHGDH; D-3-phosphoglycerate dehydrogenase [EC:1.1.1.95]
E        Locus_1096_Transcript_5/6_Confidence_0.667_Length_2322; <a href="/dbget-bin/www_bget?K00058">K00058</a>  serA, PHGDH; D-3-phosphoglycerate dehydrogenase [EC:1.1.1.95]
E        Contig5150; <a href="/dbget-bin/www_bget?K00831">K00831</a>  serC, PSAT1; phosphoserine aminotransferase [EC:2.6.1.52]
E        Contig577; <a href="/dbget-bin/www_bget?K01079">K01079</a>  serB, PSPH; phosphoserine phosphatase [EC:3.1.3.3]
D      <a href="/kegg-bin/show_module?M00018">M00018</a>  Threonine biosynthesis, apartate => homoserine => threonine [PATH:<a href="/kegg-bin/show_pathway?map00260+M00018">map00260</a>]
D      <a href="/kegg-bin/show_module?M00555">M00555</a>  Betaine biosynthesis, choline => betaine [PATH:<a href="/kegg-bin/show_pathway?map00260+M00555">map00260</a>]
E        Contig5439; <a href="/dbget-bin/www_bget?K00108">K00108</a>  E1.1.99.1, betA, CHDH; choline dehydrogenase [EC:1.1.99.1]
E        Contig13726; <a href="/dbget-bin/www_bget?K00108">K00108</a>  E1.1.99.1, betA, CHDH; choline dehydrogenase [EC:1.1.99.1]
E        Contig14633; <a href="/dbget-bin/www_bget?K00108">K00108</a>  E1.1.99.1, betA, CHDH; choline dehydrogenase [EC:1.1.99.1]
C    Cysteine and methionine metabolism
D      <a href="/kegg-bin/show_module?M00021">M00021</a>  Cysteine biosynthesis, serine => cysteine [PATH:<a href="/kegg-bin/show_pathway?map00270+M00021">map00270</a>]
D      <a href="/kegg-bin/show_module?M00338">M00338</a>  Cysteine biosynthesis, homocysteine + serine => cysteine [PATH:<a href="/kegg-bin/show_pathway?map00270+M00338">map00270</a>]
E        Contig5748; <a href="/dbget-bin/www_bget?K01697">K01697</a>  E4.2.1.22, CBS; cystathionine beta-synthase [EC:4.2.1.22]
E        Contig4013; <a href="/dbget-bin/www_bget?K01758">K01758</a>  E4.4.1.1; cystathionine gamma-lyase [EC:4.4.1.1]
D      <a href="/kegg-bin/show_module?M00017">M00017</a>  Methionine biosynthesis, apartate => homoserine => methionine [PATH:<a href="/kegg-bin/show_pathway?map00270+M00017">map00270</a>]
D      <a href="/kegg-bin/show_module?M00034">M00034</a>  Methionine salvage pathway [PATH:<a href="/kegg-bin/show_pathway?map00270+M00034">map00270</a>]
E        Contig5563; <a href="/dbget-bin/www_bget?K00789">K00789</a>  metK; S-adenosylmethionine synthetase [EC:2.5.1.6]
E        Contig12207; <a href="/dbget-bin/www_bget?K00789">K00789</a>  metK; S-adenosylmethionine synthetase [EC:2.5.1.6]
E        Contig12208; <a href="/dbget-bin/www_bget?K00789">K00789</a>  metK; S-adenosylmethionine synthetase [EC:2.5.1.6]
E        Contig3408; <a href="/dbget-bin/www_bget?K01611">K01611</a>  speD, AMD1; S-adenosylmethionine decarboxylase [EC:4.1.1.50]
E        Contig11091; <a href="/dbget-bin/www_bget?K00797">K00797</a>  speE, SRM; spermidine synthase [EC:2.5.1.16]
E        Contig15095; <a href="/dbget-bin/www_bget?K00772">K00772</a>  E2.4.2.28, mtaP; 5'-methylthioadenosine phosphorylase [EC:2.4.2.28]
E        Contig10683; <a href="/dbget-bin/www_bget?K08963">K08963</a>  mtnA; methylthioribose-1-phosphate isomerase [EC:5.3.1.23]
E        Contig12526; <a href="/dbget-bin/www_bget?K08963">K08963</a>  mtnA; methylthioribose-1-phosphate isomerase [EC:5.3.1.23]
E        Contig10988; <a href="/dbget-bin/www_bget?K08964">K08964</a>  mtnB; methylthioribulose-1-phosphate dehydratase [EC:4.2.1.109]
E        Contig1264; <a href="/dbget-bin/www_bget?K09880">K09880</a>  mtnC, ENOPH1; enolase-phosphatase E1 [EC:3.1.3.77]
E        Contig7206; <a href="/dbget-bin/www_bget?K09880">K09880</a>  mtnC, ENOPH1; enolase-phosphatase E1 [EC:3.1.3.77]
E        Contig899; <a href="/dbget-bin/www_bget?K08967">K08967</a>  mtnD, mtnZ, ADI1; 1,2-dihydroxy-3-keto-5-methylthiopentene dioxygenase [EC:1.13.11.53 1.13.11.54]
E        Contig6058; <a href="/dbget-bin/www_bget?K00815">K00815</a>  TAT; tyrosine aminotransferase [EC:2.6.1.5]
D      <a href="/kegg-bin/show_module?M00035">M00035</a>  Methionine degradation [PATH:<a href="/kegg-bin/show_pathway?map00270+M00035">map00270</a>]
E        Contig5563; <a href="/dbget-bin/www_bget?K00789">K00789</a>  metK; S-adenosylmethionine synthetase [EC:2.5.1.6]
E        Contig12207; <a href="/dbget-bin/www_bget?K00789">K00789</a>  metK; S-adenosylmethionine synthetase [EC:2.5.1.6]
E        Contig12208; <a href="/dbget-bin/www_bget?K00789">K00789</a>  metK; S-adenosylmethionine synthetase [EC:2.5.1.6]
E        Contig3670; <a href="/dbget-bin/www_bget?K01251">K01251</a>  E3.3.1.1, ahcY; adenosylhomocysteinase [EC:3.3.1.1]
E        Contig6081; <a href="/dbget-bin/www_bget?K01251">K01251</a>  E3.3.1.1, ahcY; adenosylhomocysteinase [EC:3.3.1.1]
E        Contig5748; <a href="/dbget-bin/www_bget?K01697">K01697</a>  E4.2.1.22, CBS; cystathionine beta-synthase [EC:4.2.1.22]
D      <a href="/kegg-bin/show_module?M00368">M00368</a>  Ethylene biosynthesis, methionine => ethylene [PATH:<a href="/kegg-bin/show_pathway?map00270+M00368">map00270</a>]
E        Contig5563; <a href="/dbget-bin/www_bget?K00789">K00789</a>  metK; S-adenosylmethionine synthetase [EC:2.5.1.6]
E        Contig12207; <a href="/dbget-bin/www_bget?K00789">K00789</a>  metK; S-adenosylmethionine synthetase [EC:2.5.1.6]
E        Contig12208; <a href="/dbget-bin/www_bget?K00789">K00789</a>  metK; S-adenosylmethionine synthetase [EC:2.5.1.6]
C    Branched-chain amino acid metabolism
D      <a href="/kegg-bin/show_module?M00019">M00019</a>  Valine/isoleucine biosynthesis, pyruvate => valine / 2-oxobutanoate => isoleucine [PATH:<a href="/kegg-bin/show_pathway?map00290+M00019">map00290</a>]
E        Contig3719; <a href="/dbget-bin/www_bget?K00826">K00826</a>  E2.6.1.42, ilvE; branched-chain amino acid aminotransferase [EC:2.6.1.42]
D      <a href="/kegg-bin/show_module?M00535">M00535</a>  Isoleucine biosynthesis, pyruvate => 2-oxobutanoate [PATH:<a href="/kegg-bin/show_pathway?map00290+M00535">map00290</a>]
D      <a href="/kegg-bin/show_module?M00570">M00570</a>  Isoleucine biosynthesis, threonine => 2-oxobutanoate => isoleucine [PATH:<a href="/kegg-bin/show_pathway?map00290+M00570">map00290</a>]
E        Contig15301; <a href="/dbget-bin/www_bget?K01754">K01754</a>  E4.3.1.19, ilvA, tdcB; threonine dehydratase [EC:4.3.1.19]
E        Contig15302; <a href="/dbget-bin/www_bget?K01754">K01754</a>  E4.3.1.19, ilvA, tdcB; threonine dehydratase [EC:4.3.1.19]
E        Contig3719; <a href="/dbget-bin/www_bget?K00826">K00826</a>  E2.6.1.42, ilvE; branched-chain amino acid aminotransferase [EC:2.6.1.42]
D      <a href="/kegg-bin/show_module?M00432">M00432</a>  Leucine biosynthesis, 2-oxoisovalerate => 2-oxoisocaproate [PATH:<a href="/kegg-bin/show_pathway?map00290+M00432">map00290</a>]
D      <a href="/kegg-bin/show_module?M00036">M00036</a>  Leucine degradation, leucine => acetoacetate + acetyl-CoA [PATH:<a href="/kegg-bin/show_pathway?map00280+M00036">map00280</a>]
E        Contig3719; <a href="/dbget-bin/www_bget?K00826">K00826</a>  E2.6.1.42, ilvE; branched-chain amino acid aminotransferase [EC:2.6.1.42]
E        Contig7300; <a href="/dbget-bin/www_bget?K00166">K00166</a>  E1.2.4.4A, bkdA1; 2-oxoisovalerate dehydrogenase E1 component, alpha subunit [EC:1.2.4.4]
E        comp57503_c0_seq1; <a href="/dbget-bin/www_bget?K00167">K00167</a>  E1.2.4.4B, bkdA2; 2-oxoisovalerate dehydrogenase E1 component, beta subunit [EC:1.2.4.4]
E        Contig9927; <a href="/dbget-bin/www_bget?K09699">K09699</a>  E2.3.1.168, bkdB; 2-oxoisovalerate dehydrogenase E2 component (dihydrolipoyl transacylase) [EC:2.3.1.168]
E        comp37793_c0_seq1; <a href="/dbget-bin/www_bget?K09699">K09699</a>  E2.3.1.168, bkdB; 2-oxoisovalerate dehydrogenase E2 component (dihydrolipoyl transacylase) [EC:2.3.1.168]
E        Contig4973; <a href="/dbget-bin/www_bget?K00382">K00382</a>  DLD, lpd, pdhD; dihydrolipoamide dehydrogenase [EC:1.8.1.4]
E        Contig504; <a href="/dbget-bin/www_bget?K00253">K00253</a>  IVD, ivd; isovaleryl-CoA dehydrogenase [EC:1.3.8.4]
E        Contig10159; <a href="/dbget-bin/www_bget?K00249">K00249</a>  ACADM, acd; acyl-CoA dehydrogenase [EC:1.3.8.7]
E        Contig2474; <a href="/dbget-bin/www_bget?K01968">K01968</a>  E6.4.1.4A; 3-methylcrotonyl-CoA carboxylase alpha subunit [EC:6.4.1.4]
E        Contig6896; <a href="/dbget-bin/www_bget?K01969">K01969</a>  E6.4.1.4B; 3-methylcrotonyl-CoA carboxylase beta subunit [EC:6.4.1.4]
E        Contig1883; <a href="/dbget-bin/www_bget?K05607">K05607</a>  AUH; methylglutaconyl-CoA hydratase [EC:4.2.1.18]
E        Contig14151; <a href="/dbget-bin/www_bget?K01640">K01640</a>  E4.1.3.4, HMGCL, hmgL; hydroxymethylglutaryl-CoA lyase [EC:4.1.3.4]
C    Lysine metabolism
D      <a href="/kegg-bin/show_module?M00016">M00016</a>  Lysine biosynthesis, succinyl-DAP pathway, aspartate => lysine [PATH:<a href="/kegg-bin/show_pathway?map00300+M00016">map00300</a>]
D      <a href="/kegg-bin/show_module?M00525">M00525</a>  Lysine biosynthesis, acetyl-DAP pathway, aspartate => lysine [PATH:<a href="/kegg-bin/show_pathway?map00300+M00525">map00300</a>]
D      <a href="/kegg-bin/show_module?M00526">M00526</a>  Lysine biosynthesis, DAP dehydrogenase pathway, aspartate => lysine [PATH:<a href="/kegg-bin/show_pathway?map00300+M00526">map00300</a>]
D      <a href="/kegg-bin/show_module?M00527">M00527</a>  Lysine biosynthesis, DAP aminotransferase pathway, aspartate => lysine [PATH:<a href="/kegg-bin/show_pathway?map00300+M00527">map00300</a>]
D      <a href="/kegg-bin/show_module?M00030">M00030</a>  Lysine biosynthesis, 2-oxoglutarate => 2-aminoadipate => lysine [PATH:<a href="/kegg-bin/show_pathway?map00300+M00030">map00300</a>]
E        Contig3171; <a href="/dbget-bin/www_bget?K01681">K01681</a>  ACO, acnA; aconitate hydratase 1 / homoaconitase [EC:4.2.1.3 4.2.1.-]
E        Contig4022; <a href="/dbget-bin/www_bget?K01681">K01681</a>  ACO, acnA; aconitate hydratase 1 / homoaconitase [EC:4.2.1.3 4.2.1.-]
E        Contig10978; <a href="/dbget-bin/www_bget?K14085">K14085</a>  ALDH7A1; aldehyde dehydrogenase family 7 member A1 [EC:1.2.1.31 1.2.1.8 1.2.1.3]
E        comp4002_c0_seq1; <a href="/dbget-bin/www_bget?K14085">K14085</a>  ALDH7A1; aldehyde dehydrogenase family 7 member A1 [EC:1.2.1.31 1.2.1.8 1.2.1.3]
D      <a href="/kegg-bin/show_module?M00433">M00433</a>  Lysine biosynthesis, 2-oxoglutarate => 2-oxoadipate [PATH:<a href="/kegg-bin/show_pathway?map00300+M00433">map00300</a>]
E        Contig3171; <a href="/dbget-bin/www_bget?K01681">K01681</a>  ACO, acnA; aconitate hydratase 1 / homoaconitase [EC:4.2.1.3 4.2.1.-]
E        Contig4022; <a href="/dbget-bin/www_bget?K01681">K01681</a>  ACO, acnA; aconitate hydratase 1 / homoaconitase [EC:4.2.1.3 4.2.1.-]
D      <a href="/kegg-bin/show_module?M00031">M00031</a>  Lysine biosynthesis, 2-aminoadipate => lysine [PATH:<a href="/kegg-bin/show_pathway?map00300+M00031">map00300</a>]
D      <a href="/kegg-bin/show_module?M00032">M00032</a>  Lysine degradation, lysine => saccharopine => acetoacetyl-CoA [PATH:<a href="/kegg-bin/show_pathway?map00310+M00032">map00310</a>]
E        Contig4856; <a href="/dbget-bin/www_bget?K14157">K14157</a>  AASS; alpha-aminoadipic semialdehyde synthase [EC:1.5.1.8 1.5.1.9]
E        Contig11569; <a href="/dbget-bin/www_bget?K14157">K14157</a>  AASS; alpha-aminoadipic semialdehyde synthase [EC:1.5.1.8 1.5.1.9]
E        comp8521_c0_seq3; <a href="/dbget-bin/www_bget?K14157">K14157</a>  AASS; alpha-aminoadipic semialdehyde synthase [EC:1.5.1.8 1.5.1.9]
E        Contig10978; <a href="/dbget-bin/www_bget?K14085">K14085</a>  ALDH7A1; aldehyde dehydrogenase family 7 member A1 [EC:1.2.1.31 1.2.1.8 1.2.1.3]
E        comp4002_c0_seq1; <a href="/dbget-bin/www_bget?K14085">K14085</a>  ALDH7A1; aldehyde dehydrogenase family 7 member A1 [EC:1.2.1.31 1.2.1.8 1.2.1.3]
E        Contig11365; <a href="/dbget-bin/www_bget?K00164">K00164</a>  OGDH, sucA; 2-oxoglutarate dehydrogenase E1 component [EC:1.2.4.2]
E        Contig12104; <a href="/dbget-bin/www_bget?K00164">K00164</a>  OGDH, sucA; 2-oxoglutarate dehydrogenase E1 component [EC:1.2.4.2]
E        Contig12106; <a href="/dbget-bin/www_bget?K00164">K00164</a>  OGDH, sucA; 2-oxoglutarate dehydrogenase E1 component [EC:1.2.4.2]
E        Contig12107; <a href="/dbget-bin/www_bget?K00164">K00164</a>  OGDH, sucA; 2-oxoglutarate dehydrogenase E1 component [EC:1.2.4.2]
E        Contig14728; <a href="/dbget-bin/www_bget?K00658">K00658</a>  DLST, sucB; 2-oxoglutarate dehydrogenase E2 component (dihydrolipoamide succinyltransferase) [EC:2.3.1.61]
E        Contig3073; <a href="/dbget-bin/www_bget?K00252">K00252</a>  GCDH, gcdH; glutaryl-CoA dehydrogenase [EC:1.3.8.6]
E        Contig5617; <a href="/dbget-bin/www_bget?K07515">K07515</a>  HADHA; enoyl-CoA hydratase / long-chain 3-hydroxyacyl-CoA dehydrogenase [EC:4.2.1.17 1.1.1.211]
E        Contig14241; <a href="/dbget-bin/www_bget?K07511">K07511</a>  ECHS1; enoyl-CoA hydratase [EC:4.2.1.17]
C    Arginine and proline metabolism
D      <a href="/kegg-bin/show_module?M00015">M00015</a>  Proline biosynthesis, glutamate => proline [PATH:<a href="/kegg-bin/show_pathway?map00330+M00015">map00330</a>]
E        Contig4559; <a href="/dbget-bin/www_bget?K12657">K12657</a>  ALDH18A1, P5CS; delta-1-pyrroline-5-carboxylate synthetase [EC:2.7.2.11 1.2.1.41]
E        Contig2043; <a href="/dbget-bin/www_bget?K00286">K00286</a>  E1.5.1.2, proC; pyrroline-5-carboxylate reductase [EC:1.5.1.2]
E        Contig3023; <a href="/dbget-bin/www_bget?K00286">K00286</a>  E1.5.1.2, proC; pyrroline-5-carboxylate reductase [EC:1.5.1.2]
D      <a href="/kegg-bin/show_module?M00028">M00028</a>  Ornithine biosynthesis, glutamate => ornithine [PATH:<a href="/kegg-bin/show_pathway?map00330+M00028">map00330</a>]
E        Contig4243; <a href="/dbget-bin/www_bget?K14677">K14677</a>  ACY1; aminoacylase [EC:3.5.1.14]
E        Contig7543; <a href="/dbget-bin/www_bget?K14677">K14677</a>  ACY1; aminoacylase [EC:3.5.1.14]
D      <a href="/kegg-bin/show_module?M00029">M00029</a>  Urea cycle [PATH:<a href="/kegg-bin/show_pathway?map00330+M00029">map00330</a>]
E        Contig847; <a href="/dbget-bin/www_bget?K01940">K01940</a>  E6.3.4.5, argG; argininosuccinate synthase [EC:6.3.4.5]
E        Contig9053; <a href="/dbget-bin/www_bget?K01755">K01755</a>  argH, ASL; argininosuccinate lyase [EC:4.3.2.1]
E        Contig15021; <a href="/dbget-bin/www_bget?K01476">K01476</a>  E3.5.3.1, rocF, arg; arginase [EC:3.5.3.1]
C    Histidine metabolism
D      <a href="/kegg-bin/show_module?M00026">M00026</a>  Histidine biosynthesis, PRPP => histidine [PATH:<a href="/kegg-bin/show_pathway?map00340+M00026">map00340</a>]
D      <a href="/kegg-bin/show_module?M00045">M00045</a>  Histidine degradation, histidine => N-formiminoglutamate => glutamate [PATH:<a href="/kegg-bin/show_pathway?map00340+M00045">map00340</a>]
C    Aromatic amino acid metabolism
D      <a href="/kegg-bin/show_module?M00022">M00022</a>  Shikimate pathway, phosphoenolpyruvate + erythrose-4P => chorismate [PATH:<a href="/kegg-bin/show_pathway?map00400+M00022">map00400</a>]
D      <a href="/kegg-bin/show_module?M00023">M00023</a>  Tryptophan biosynthesis, chorismate => tryptophan [PATH:<a href="/kegg-bin/show_pathway?map00400+M00023">map00400</a>]
D      <a href="/kegg-bin/show_module?M00024">M00024</a>  Phenylalanine biosynthesis, chorismate => phenylalanine [PATH:<a href="/kegg-bin/show_pathway?map00400+M00024">map00400</a>]
D      <a href="/kegg-bin/show_module?M00025">M00025</a>  Tyrosine biosynthesis, chorismate => tyrosine [PATH:<a href="/kegg-bin/show_pathway?map00400+M00025">map00400</a>]
E        Contig6058; <a href="/dbget-bin/www_bget?K00815">K00815</a>  TAT; tyrosine aminotransferase [EC:2.6.1.5]
D      <a href="/kegg-bin/show_module?M00040">M00040</a>  Tyrosine biosynthesis, prephanate => pretyrosine => tyrosine [PATH:<a href="/kegg-bin/show_pathway?map00400+M00040">map00400</a>]
D      <a href="/kegg-bin/show_module?M00042">M00042</a>  Catecholamine biosynthesis, tyrosine => dopamine => noradrenaline => adrenaline [PATH:<a href="/kegg-bin/show_pathway?map00350+M00042">map00350</a>]
E        Contig5280; <a href="/dbget-bin/www_bget?K00505">K00505</a>  TYR; tyrosinase [EC:1.14.18.1]
E        Contig12121; <a href="/dbget-bin/www_bget?K00501">K00501</a>  TH; tyrosine 3-monooxygenase [EC:1.14.16.2]
E        Contig12122; <a href="/dbget-bin/www_bget?K00501">K00501</a>  TH; tyrosine 3-monooxygenase [EC:1.14.16.2]
E        Contig13745; <a href="/dbget-bin/www_bget?K00501">K00501</a>  TH; tyrosine 3-monooxygenase [EC:1.14.16.2]
E        Contig13748; <a href="/dbget-bin/www_bget?K00501">K00501</a>  TH; tyrosine 3-monooxygenase [EC:1.14.16.2]
E        Locus_61_Transcript_7/10_Confidence_0.304_Length_2559; <a href="/dbget-bin/www_bget?K00501">K00501</a>  TH; tyrosine 3-monooxygenase [EC:1.14.16.2]
E        Locus_61_Transcript_9/10_Confidence_0.402_Length_3033; <a href="/dbget-bin/www_bget?K00501">K00501</a>  TH; tyrosine 3-monooxygenase [EC:1.14.16.2]
E        Contig3553; <a href="/dbget-bin/www_bget?K01592">K01592</a>  E4.1.1.25; tyrosine decarboxylase [EC:4.1.1.25]
E        Contig9135; <a href="/dbget-bin/www_bget?K01593">K01593</a>  DDC; aromatic-L-amino-acid decarboxylase [EC:4.1.1.28]
E        Contig10371; <a href="/dbget-bin/www_bget?K01593">K01593</a>  DDC; aromatic-L-amino-acid decarboxylase [EC:4.1.1.28]
E        Contig8403; <a href="/dbget-bin/www_bget?K00503">K00503</a>  DBH; dopamine beta-monooxygenase [EC:1.14.17.1]
E        comp84014_c0_seq1; <a href="/dbget-bin/www_bget?K00503">K00503</a>  DBH; dopamine beta-monooxygenase [EC:1.14.17.1]
D      <a href="/kegg-bin/show_module?M00043">M00043</a>  Thyroid hormone biosynthesis, tyrosine => triiodothyronine/thyroxine [PATH:<a href="/kegg-bin/show_pathway?map00350+M00043">map00350</a>]
D      <a href="/kegg-bin/show_module?M00044">M00044</a>  Tyrosine degradation, tyrosine => homogentisate [PATH:<a href="/kegg-bin/show_pathway?map00350+M00044">map00350</a>]
E        Contig1970; <a href="/dbget-bin/www_bget?K00457">K00457</a>  HPD, hppD; 4-hydroxyphenylpyruvate dioxygenase [EC:1.13.11.27]
E        Contig7336; <a href="/dbget-bin/www_bget?K00451">K00451</a>  HGD, hmgA; homogentisate 1,2-dioxygenase [EC:1.13.11.5]
E        comp8922_c0_seq2; <a href="/dbget-bin/www_bget?K01800">K01800</a>  maiA, GSTZ1; maleylacetoacetate isomerase [EC:5.2.1.2]
E        Contig3863; <a href="/dbget-bin/www_bget?K01555">K01555</a>  FAH, fahA; fumarylacetoacetase [EC:3.7.1.2]
D      <a href="/kegg-bin/show_module?M00533">M00533</a>  Homoprotocatechuate degradation, homoprotocatechuate => 2-oxohept-3-enedioate [PATH:<a href="/kegg-bin/show_pathway?map00350+M00533">map00350</a>]
D      <a href="/kegg-bin/show_module?M00545">M00545</a>  Trans-cinnamate degradation, trans-cinnamate => 2-oxopent-4-enoate + fumarate [PATH:<a href="/kegg-bin/show_pathway?map00360+M00545">map00360</a>]
D      <a href="/kegg-bin/show_module?M00350">M00350</a>  Capsaicin biosynthesis, L-Phenylalanine => Capsaicin [PATH:<a href="/kegg-bin/show_pathway?map00360+M00350">map00360</a>]
D      <a href="/kegg-bin/show_module?M00037">M00037</a>  Melatonin biosynthesis, tryptophan => serotonin => melatonin [PATH:<a href="/kegg-bin/show_pathway?map00380+M00037">map00380</a>]
E        Contig9135; <a href="/dbget-bin/www_bget?K01593">K01593</a>  DDC; aromatic-L-amino-acid decarboxylase [EC:4.1.1.28]
E        Contig10371; <a href="/dbget-bin/www_bget?K01593">K01593</a>  DDC; aromatic-L-amino-acid decarboxylase [EC:4.1.1.28]
D      <a href="/kegg-bin/show_module?M00038">M00038</a>  Tryptophan metabolism, tryptophan => kynurenine => 2-aminomuconate [PATH:<a href="/kegg-bin/show_pathway?map00380+M00038">map00380</a>]
E        Contig9346; <a href="/dbget-bin/www_bget?K00453">K00453</a>  E1.13.11.11, TDO2; tryptophan 2,3-dioxygenase [EC:1.13.11.11]
E        Locus_11512_Transcript_1/2_Confidence_0.600_Length_1136; <a href="/dbget-bin/www_bget?K01432">K01432</a>  AFMID; arylformamidase [EC:3.5.1.9]
E        Contig14483; <a href="/dbget-bin/www_bget?K00486">K00486</a>  KMO; kynurenine 3-monooxygenase [EC:1.14.13.9]
C    Other amino acid metabolism
D      <a href="/kegg-bin/show_module?M00027">M00027</a>  GABA (gamma-Aminobutyrate) shunt [PATH:<a href="/kegg-bin/show_pathway?map00250+M00027">map00250</a>]
E        Contig3546; <a href="/dbget-bin/www_bget?K13524">K13524</a>  ABAT; 4-aminobutyrate aminotransferase / (S)-3-amino-2-methylpropionate transaminase [EC:2.6.1.19 2.6.1.22]
E        Contig14645; <a href="/dbget-bin/www_bget?K00139">K00139</a>  ALDH5A1; succinate-semialdehyde dehydrogenase [EC:1.2.1.24]
D      <a href="/kegg-bin/show_module?M00047">M00047</a>  Creatine pathway [PATH:<a href="/kegg-bin/show_pathway?map00330+M00047">map00330</a>]
E        Contig2818; <a href="/dbget-bin/www_bget?K00933">K00933</a>  E2.7.3.2; creatine kinase [EC:2.7.3.2]
C    Cofactor and vitamin biosynthesis
D      <a href="/kegg-bin/show_module?M00127">M00127</a>  Thiamine biosynthesis, AIR => thiamine-P/thiamine-2P [PATH:<a href="/kegg-bin/show_pathway?map00730+M00127">map00730</a>]
D      <a href="/kegg-bin/show_module?M00125">M00125</a>  Riboflavin biosynthesis, GTP => riboflavin/FMN/FAD [PATH:<a href="/kegg-bin/show_pathway?map00740+M00125">map00740</a>]
E        comp93814_c0_seq1; <a href="/dbget-bin/www_bget?K00861">K00861</a>  RFK, FMN1; riboflavin kinase [EC:2.7.1.26]
E        Contig4460; <a href="/dbget-bin/www_bget?K00953">K00953</a>  FLAD1; FAD synthetase [EC:2.7.7.2]
E        Contig10365; <a href="/dbget-bin/www_bget?K00953">K00953</a>  FLAD1; FAD synthetase [EC:2.7.7.2]
D      <a href="/kegg-bin/show_module?M00124">M00124</a>  Pyridoxal biosynthesis, erythrose-4P => pyridoxal-5P [PATH:<a href="/kegg-bin/show_pathway?map00750+M00124">map00750</a>]
E        Contig5150; <a href="/dbget-bin/www_bget?K00831">K00831</a>  serC, PSAT1; phosphoserine aminotransferase [EC:2.6.1.52]
E        Contig7090; <a href="/dbget-bin/www_bget?K00275">K00275</a>  pdxH, PNPO; pyridoxamine 5'-phosphate oxidase [EC:1.4.3.5]
D      <a href="/kegg-bin/show_module?M00115">M00115</a>  NAD biosynthesis, aspartate => NAD [PATH:<a href="/kegg-bin/show_pathway?map00760+M00115">map00760</a>]
E        Contig7804; <a href="/dbget-bin/www_bget?K06210">K06210</a>  NMNAT; nicotinamide mononucleotide adenylyltransferase [EC:2.7.7.1 2.7.7.18]
E        Contig6575; <a href="/dbget-bin/www_bget?K01950">K01950</a>  E6.3.5.1, NADSYN1, QNS1, nadE; NAD+ synthase (glutamine-hydrolysing) [EC:6.3.5.1]
D      <a href="/kegg-bin/show_module?M00119">M00119</a>  Pantothenate biosynthesis, valine/L-aspartate => pantothenate [PATH:<a href="/kegg-bin/show_pathway?map00770+M00119">map00770</a>]
E        Contig3719; <a href="/dbget-bin/www_bget?K00826">K00826</a>  E2.6.1.42, ilvE; branched-chain amino acid aminotransferase [EC:2.6.1.42]
D      <a href="/kegg-bin/show_module?M00120">M00120</a>  Coenzyme A biosynthesis, pantothenate => CoA [PATH:<a href="/kegg-bin/show_pathway?map00770+M00120">map00770</a>]
E        Contig800; <a href="/dbget-bin/www_bget?K09680">K09680</a>  coaW; type II pantothenate kinase [EC:2.7.1.33]
E        Contig3944; <a href="/dbget-bin/www_bget?K09680">K09680</a>  coaW; type II pantothenate kinase [EC:2.7.1.33]
E        comp7381_c0_seq3; <a href="/dbget-bin/www_bget?K09680">K09680</a>  coaW; type II pantothenate kinase [EC:2.7.1.33]
E        Contig6026; <a href="/dbget-bin/www_bget?K01922">K01922</a>  PPCS, coaB; phosphopantothenate-cysteine ligase [EC:6.3.2.5]
E        comp85008_c0_seq1; <a href="/dbget-bin/www_bget?K01598">K01598</a>  PPCDC, coaC; phosphopantothenoylcysteine decarboxylase [EC:4.1.1.36]
E        Contig4123; <a href="/dbget-bin/www_bget?K02318">K02318</a>  COASY; phosphopantetheine adenylyltransferase / dephospho-CoA kinase [EC:2.7.7.3 2.7.1.24]
E        Contig7597; <a href="/dbget-bin/www_bget?K00859">K00859</a>  coaE; dephospho-CoA kinase [EC:2.7.1.24]
D      <a href="/kegg-bin/show_module?M00572">M00572</a>  Pimeloyl-ACP biosynthesis, BioC-BioH pathway, malonyl-ACP => pimeloyl-ACP [PATH:<a href="/kegg-bin/show_pathway?map00780+M00572">map00780</a>]
E        Contig7710; <a href="/dbget-bin/www_bget?K09458">K09458</a>  fabF; 3-oxoacyl-[acyl-carrier-protein] synthase II [EC:2.3.1.179]
E        Contig652; <a href="/dbget-bin/www_bget?K00059">K00059</a>  fabG; 3-oxoacyl-[acyl-carrier protein] reductase [EC:1.1.1.100]
D      <a href="/kegg-bin/show_module?M00123">M00123</a>  Biotin biosynthesis, pimeloyl-ACP/CoA => biotin [PATH:<a href="/kegg-bin/show_pathway?map00780+M00123">map00780</a>]
D      <a href="/kegg-bin/show_module?M00573">M00573</a>  Biotin biosynthesis, BioI pathway, long-chain-acyl-ACP => pimeloyl-ACP => biotin [PATH:<a href="/kegg-bin/show_pathway?map00780+M00573">map00780</a>]
D      <a href="/kegg-bin/show_module?M00577">M00577</a>  Biotin biosynthesis, BioW pathway, pimelate => pimeloyl-CoA => biotin [PATH:<a href="/kegg-bin/show_pathway?map00780+M00577">map00780</a>]
D      <a href="/kegg-bin/show_module?M00126">M00126</a>  Tetrahydrofolate biosynthesis, GTP => THF [PATH:<a href="/kegg-bin/show_pathway?map00790+M00126">map00790</a> <a href="/kegg-bin/show_pathway?map00670+M00126">map00670</a>]
E        Contig2410; <a href="/dbget-bin/www_bget?K01495">K01495</a>  folE; GTP cyclohydrolase I [EC:3.5.4.16]
E        Contig13248; <a href="/dbget-bin/www_bget?K01495">K01495</a>  folE; GTP cyclohydrolase I [EC:3.5.4.16]
E        Contig600; <a href="/dbget-bin/www_bget?K01077">K01077</a>  E3.1.3.1, phoA, phoB; alkaline phosphatase [EC:3.1.3.1]
E        Contig4091; <a href="/dbget-bin/www_bget?K01077">K01077</a>  E3.1.3.1, phoA, phoB; alkaline phosphatase [EC:3.1.3.1]
E        Contig14403; <a href="/dbget-bin/www_bget?K01077">K01077</a>  E3.1.3.1, phoA, phoB; alkaline phosphatase [EC:3.1.3.1]
E        Locus_8900_Transcript_1/2_Confidence_0.800_Length_2344; <a href="/dbget-bin/www_bget?K01077">K01077</a>  E3.1.3.1, phoA, phoB; alkaline phosphatase [EC:3.1.3.1]
E        Contig10915; <a href="/dbget-bin/www_bget?K01930">K01930</a>  E6.3.2.17; folylpolyglutamate synthase [EC:6.3.2.17]
E        Contig6598; <a href="/dbget-bin/www_bget?K00287">K00287</a>  folA; dihydrofolate reductase [EC:1.5.1.3]
D      <a href="/kegg-bin/show_module?M00121">M00121</a>  Heme biosynthesis, glutamate => protoheme/siroheme [PATH:<a href="/kegg-bin/show_pathway?map00860+M00121">map00860</a>]
E        Contig4796; <a href="/dbget-bin/www_bget?K14163">K14163</a>  EPRS; bifunctional glutamyl/prolyl-tRNA synthetase [EC:6.1.1.17 6.1.1.15]
E        Contig6225; <a href="/dbget-bin/www_bget?K01698">K01698</a>  hemB, ALAD; porphobilinogen synthase [EC:4.2.1.24]
E        Contig6588; <a href="/dbget-bin/www_bget?K01749">K01749</a>  hemC, HMBS; hydroxymethylbilane synthase [EC:2.5.1.61]
E        Contig11197; <a href="/dbget-bin/www_bget?K01719">K01719</a>  hemD, UROS; uroporphyrinogen-III synthase [EC:4.2.1.75]
E        Contig6009; <a href="/dbget-bin/www_bget?K01599">K01599</a>  hemE, UROD; uroporphyrinogen decarboxylase [EC:4.1.1.37]
E        Contig14810; <a href="/dbget-bin/www_bget?K00228">K00228</a>  hemF, CPOX; coproporphyrinogen III oxidase [EC:1.3.3.3]
E        Contig2143; <a href="/dbget-bin/www_bget?K00231">K00231</a>  PPOX, hemY; oxygen-dependent protoporphyrinogen oxidase [EC:1.3.3.4]
E        Contig6266; <a href="/dbget-bin/www_bget?K01772">K01772</a>  hemH, FECH; ferrochelatase [EC:4.99.1.1]
D      <a href="/kegg-bin/show_module?M00129">M00129</a>  Ascorbate biosynthesis, animals, glucose-1P => ascorbate [PATH:<a href="/kegg-bin/show_pathway?map00040+M00129">map00040</a> <a href="/kegg-bin/show_pathway?map00053+M00129">map00053</a>]
E        Contig14027; <a href="/dbget-bin/www_bget?K00963">K00963</a>  UGP2, galU, galF; UTP--glucose-1-phosphate uridylyltransferase [EC:2.7.7.9]
E        Contig14029; <a href="/dbget-bin/www_bget?K00963">K00963</a>  UGP2, galU, galF; UTP--glucose-1-phosphate uridylyltransferase [EC:2.7.7.9]
E        Contig12445; <a href="/dbget-bin/www_bget?K00012">K00012</a>  UGDH, ugd; UDPglucose 6-dehydrogenase [EC:1.1.1.22]
E        Contig3728; <a href="/dbget-bin/www_bget?K00699">K00699</a>  UGT; glucuronosyltransferase [EC:2.4.1.17]
E        Contig5445; <a href="/dbget-bin/www_bget?K00699">K00699</a>  UGT; glucuronosyltransferase [EC:2.4.1.17]
E        Contig10708; <a href="/dbget-bin/www_bget?K00699">K00699</a>  UGT; glucuronosyltransferase [EC:2.4.1.17]
E        Contig13431; <a href="/dbget-bin/www_bget?K00699">K00699</a>  UGT; glucuronosyltransferase [EC:2.4.1.17]
E        Contig13432; <a href="/dbget-bin/www_bget?K00699">K00699</a>  UGT; glucuronosyltransferase [EC:2.4.1.17]
E        Contig13531; <a href="/dbget-bin/www_bget?K00699">K00699</a>  UGT; glucuronosyltransferase [EC:2.4.1.17]
E        Contig7400; <a href="/dbget-bin/www_bget?K01195">K01195</a>  E3.2.1.31, GUSB, uidA; beta-glucuronidase [EC:3.2.1.31]
E        Contig14734; <a href="/dbget-bin/www_bget?K01195">K01195</a>  E3.2.1.31, GUSB, uidA; beta-glucuronidase [EC:3.2.1.31]
E        Contig14735; <a href="/dbget-bin/www_bget?K01195">K01195</a>  E3.2.1.31, GUSB, uidA; beta-glucuronidase [EC:3.2.1.31]
D      <a href="/kegg-bin/show_module?M00114">M00114</a>  Ascorbate biosynthesis, plants, glucose-6P => ascorbate [PATH:<a href="/kegg-bin/show_pathway?map00010+M00114">map00010</a> <a href="/kegg-bin/show_pathway?map00051+M00114">map00051</a> <a href="/kegg-bin/show_pathway?map00053+M00114">map00053</a>]
E        Contig4816; <a href="/dbget-bin/www_bget?K01810">K01810</a>  GPI, pgi; glucose-6-phosphate isomerase [EC:5.3.1.9]
E        Contig4480; <a href="/dbget-bin/www_bget?K01809">K01809</a>  E5.3.1.8, manA; mannose-6-phosphate isomerase [EC:5.3.1.8]
E        Contig2385; <a href="/dbget-bin/www_bget?K00966">K00966</a>  GMPP; mannose-1-phosphate guanylyltransferase [EC:2.7.7.13]
E        Contig5455; <a href="/dbget-bin/www_bget?K00966">K00966</a>  GMPP; mannose-1-phosphate guanylyltransferase [EC:2.7.7.13]
D      <a href="/kegg-bin/show_module?M00550">M00550</a>  Ascorbate degradation, ascorbate => D-xylulose-5P [PATH:<a href="/kegg-bin/show_pathway?map00053+M00550">map00053</a>]
D      <a href="/kegg-bin/show_module?M00112">M00112</a>  Tocopherol biosynthesis [PATH:<a href="/kegg-bin/show_pathway?map00130+M00112">map00130</a>]
D      <a href="/kegg-bin/show_module?M00122">M00122</a>  Cobalamin biosynthesis, cobinamide => cobalamin [PATH:<a href="/kegg-bin/show_pathway?map00860+M00122">map00860</a>]
D      <a href="/kegg-bin/show_module?M00117">M00117</a>  Ubiquinone biosynthesis, prokaryotes, chorismate => ubiquinone [PATH:<a href="/kegg-bin/show_pathway?map00130+M00117">map00130</a>]
D      <a href="/kegg-bin/show_module?M00128">M00128</a>  Ubiquinone biosynthesis, eukaryotes, chorismate => ubiquinone [PATH:<a href="/kegg-bin/show_pathway?map00130+M00128">map00130</a>]
E        Contig2049; <a href="/dbget-bin/www_bget?K06125">K06125</a>  COQ2; 4-hydroxybenzoate hexaprenyltransferase [EC:2.5.1.-]
E        Contig5960; <a href="/dbget-bin/www_bget?K00591">K00591</a>  COQ3; hexaprenyldihydroxybenzoate methyltransferase [EC:2.1.1.114]
E        Contig6920; <a href="/dbget-bin/www_bget?K06126">K06126</a>  COQ6; ubiquinone biosynthesis monooxygenase Coq6 [EC:1.14.13.-]
E        Contig2007; <a href="/dbget-bin/www_bget?K06127">K06127</a>  COQ5; ubiquinone biosynthesis methyltransferase [EC:2.1.1.201]
E        Contig14704; <a href="/dbget-bin/www_bget?K06134">K06134</a>  COQ7; ubiquinone biosynthesis monooxygenase Coq7 [EC:1.14.13.-]
D      <a href="/kegg-bin/show_module?M00116">M00116</a>  Menaquinone biosynthesis, chorismate => menaquinone [PATH:<a href="/kegg-bin/show_pathway?map00130+M00116">map00130</a>]
D      <a href="/kegg-bin/show_module?M00118">M00118</a>  Glutathione biosynthesis, glutamate => glutathione [PATH:<a href="/kegg-bin/show_pathway?map00480+M00118">map00480</a>]
E        Contig4225; <a href="/dbget-bin/www_bget?K11204">K11204</a>  GCLC; glutamate--cysteine ligase catalytic subunit [EC:6.3.2.2]
E        Contig1931; <a href="/dbget-bin/www_bget?K11205">K11205</a>  GCLM; glutamate--cysteine ligase regulatory subunit
E        Contig2507; <a href="/dbget-bin/www_bget?K01920">K01920</a>  E6.3.2.3, gshB; glutathione synthase [EC:6.3.2.3]
D      <a href="/kegg-bin/show_module?M00140">M00140</a>  C1-unit interconversion, prokaryotes [PATH:<a href="/kegg-bin/show_pathway?map00670+M00140">map00670</a>]
E        Contig14406; <a href="/dbget-bin/www_bget?K00600">K00600</a>  glyA, SHMT; glycine hydroxymethyltransferase [EC:2.1.2.1]
D      <a href="/kegg-bin/show_module?M00141">M00141</a>  C1-unit interconversion, eukaryotes [PATH:<a href="/kegg-bin/show_pathway?map00670+M00141">map00670</a>]
E        Contig14406; <a href="/dbget-bin/www_bget?K00600">K00600</a>  glyA, SHMT; glycine hydroxymethyltransferase [EC:2.1.2.1]
E        Contig5779; <a href="/dbget-bin/www_bget?K00288">K00288</a>  MTHFD; methylenetetrahydrofolate dehydrogenase (NADP+) / methenyltetrahydrofolate cyclohydrolase / formyltetrahydrofolate synthetase [EC:1.5.1.5 3.5.4.9 6.3.4.3]
E        Contig5040; <a href="/dbget-bin/www_bget?K13403">K13403</a>  MTHFD2; methylenetetrahydrofolate dehydrogenase(NAD+) / 5,10-methenyltetrahydrofolate cyclohydrolase [EC:1.5.1.15 3.5.4.9]
C    Polyamine biosynthesis
D      <a href="/kegg-bin/show_module?M00133">M00133</a>  Polyamine biosynthesis, arginine => agmatine => putrescine => spermidine [PATH:<a href="/kegg-bin/show_pathway?map00330+M00133">map00330</a>]
E        Contig5929; <a href="/dbget-bin/www_bget?K01585">K01585</a>  E4.1.1.19S, speA; arginine decarboxylase [EC:4.1.1.19]
E        Contig3408; <a href="/dbget-bin/www_bget?K01611">K01611</a>  speD, AMD1; S-adenosylmethionine decarboxylase [EC:4.1.1.50]
E        Contig11091; <a href="/dbget-bin/www_bget?K00797">K00797</a>  speE, SRM; spermidine synthase [EC:2.5.1.16]
D      <a href="/kegg-bin/show_module?M00134">M00134</a>  Polyamine biosynthesis, arginine => ornithine => putrescine [PATH:<a href="/kegg-bin/show_pathway?map00330+M00134">map00330</a>]
E        Contig15021; <a href="/dbget-bin/www_bget?K01476">K01476</a>  E3.5.3.1, rocF, arg; arginase [EC:3.5.3.1]
E        comp3107_c0_seq1; <a href="/dbget-bin/www_bget?K01581">K01581</a>  E4.1.1.17, ODC1, speC, speF; ornithine decarboxylase [EC:4.1.1.17]
D      <a href="/kegg-bin/show_module?M00135">M00135</a>  GABA biosynthesis, eukaryotes, putrescine => GABA [PATH:<a href="/kegg-bin/show_pathway?map00330+M00135">map00330</a>]
E        Contig3216; <a href="/dbget-bin/www_bget?K00128">K00128</a>  E1.2.1.3; aldehyde dehydrogenase (NAD+) [EC:1.2.1.3]
E        Contig4103; <a href="/dbget-bin/www_bget?K00128">K00128</a>  E1.2.1.3; aldehyde dehydrogenase (NAD+) [EC:1.2.1.3]
E        Contig4987; <a href="/dbget-bin/www_bget?K00128">K00128</a>  E1.2.1.3; aldehyde dehydrogenase (NAD+) [EC:1.2.1.3]
E        Contig15056; <a href="/dbget-bin/www_bget?K00128">K00128</a>  E1.2.1.3; aldehyde dehydrogenase (NAD+) [EC:1.2.1.3]
E        comp8664_c0_seq1; <a href="/dbget-bin/www_bget?K00128">K00128</a>  E1.2.1.3; aldehyde dehydrogenase (NAD+) [EC:1.2.1.3]
E        Contig10978; <a href="/dbget-bin/www_bget?K14085">K14085</a>  ALDH7A1; aldehyde dehydrogenase family 7 member A1 [EC:1.2.1.31 1.2.1.8 1.2.1.3]
E        comp4002_c0_seq1; <a href="/dbget-bin/www_bget?K14085">K14085</a>  ALDH7A1; aldehyde dehydrogenase family 7 member A1 [EC:1.2.1.31 1.2.1.8 1.2.1.3]
D      <a href="/kegg-bin/show_module?M00136">M00136</a>  GABA biosynthesis, prokaryotes, putrescine => GABA [PATH:<a href="/kegg-bin/show_pathway?map00330+M00136">map00330</a>]
C    Phenylpropanoid and flavonoid biosynthesis
D      <a href="/kegg-bin/show_module?M00039">M00039</a>  Lignin biosynthesis, cinnamate => lignin [PATH:<a href="/kegg-bin/show_pathway?map00940+M00039">map00940</a>]
E        Contig1806; <a href="/dbget-bin/www_bget?K00430">K00430</a>  E1.11.1.7; peroxidase [EC:1.11.1.7]
E        Contig14269; <a href="/dbget-bin/www_bget?K11188">K11188</a>  PRDX6; peroxiredoxin 6, 1-Cys peroxiredoxin [EC:1.11.1.7 1.11.1.15 3.1.1.-]
D      <a href="/kegg-bin/show_module?M00137">M00137</a>  Flavonoid biosynthesis, 4-coumaroyl-CoA => naringenin => apigenin [PATH:<a href="/kegg-bin/show_pathway?map00941+M00137">map00941</a>]
D      <a href="/kegg-bin/show_module?M00138">M00138</a>  Flavonoid biosynthesis, naringenin => pelargonidin [PATH:<a href="/kegg-bin/show_pathway?map00941+M00138">map00941</a>]
C    Alkaloid and other secondary metabolite biosynthesis
D      <a href="/kegg-bin/show_module?M00139">M00139</a>  Morphine biosynthesis, dopamine => morphine [PATH:<a href="/kegg-bin/show_pathway?map00950+M00139">map00950</a>]
D      <a href="/kegg-bin/show_module?M00369">M00369</a>  Cyanogenic glycoside biosynthesis, tyrosine => dhurrin [PATH:<a href="/kegg-bin/show_pathway?map00460+M00369">map00460</a>]
D      <a href="/kegg-bin/show_module?M00370">M00370</a>  Glucosinolate biosynthesis, tryptophan => glucobrassicin [PATH:<a href="/kegg-bin/show_pathway?map00966+M00370">map00966</a>]
D      <a href="/kegg-bin/show_module?M00033">M00033</a>  Ectoine biosynthesis [PATH:<a href="/kegg-bin/show_pathway?map00260+M00033">map00260</a>]
B
B  <b>Secondary metabolism</b>
C    Aromatics degradataion
D      <a href="/kegg-bin/show_module?M00538">M00538</a>  Toluene degradation, toluene => benzoate [PATH:<a href="/kegg-bin/show_pathway?map00623+M00538">map00623</a>]
D      <a href="/kegg-bin/show_module?M00537">M00537</a>  Xylene degradation, xylene => methylbenzoate [PATH:<a href="/kegg-bin/show_pathway?map00622+M00537">map00622</a>]
D      <a href="/kegg-bin/show_module?M00419">M00419</a>  Cymene degradation, p-cymene => p-cumate [PATH:<a href="/kegg-bin/show_pathway?map00622+M00419">map00622</a>]
D      <a href="/kegg-bin/show_module?M00547">M00547</a>  Benzene/toluene degradation, benzene => catechol / toluene => 3-methylcatechol [PATH:<a href="/kegg-bin/show_pathway?map00362+M00547">map00362</a> <a href="/kegg-bin/show_pathway?map00623+M00547">map00623</a>]
D      <a href="/kegg-bin/show_module?M00548">M00548</a>  Benzene degradation, benzene => catechol [PATH:<a href="/kegg-bin/show_pathway?map00362+M00548">map00362</a>]
D      <a href="/kegg-bin/show_module?M00551">M00551</a>  Benzoate degradation, benzoate => catechol [PATH:<a href="/kegg-bin/show_pathway?map00362+M00551">map00362</a> <a href="/kegg-bin/show_pathway?map00622+M00551">map00622</a>]
D      <a href="/kegg-bin/show_module?M00568">M00568</a>  Catechol ortho-cleavage, catechol => 3-oxoadipate [PATH:<a href="/kegg-bin/show_pathway?map00362+M00568">map00362</a>]
D      <a href="/kegg-bin/show_module?M00569">M00569</a>  Catechol meta-cleavage, catechol => pyruvate + acetaldehyde [PATH:<a href="/kegg-bin/show_pathway?map00362+M00569">map00362</a> <a href="/kegg-bin/show_pathway?map00622+M00569">map00622</a>]
D      <a href="/kegg-bin/show_module?M00539">M00539</a>  Cumate degradation, p-cumate => 2-oxopent-4-enoate + 2-methylpropanoate [PATH:<a href="/kegg-bin/show_pathway?map00622+M00539">map00622</a>]
D      <a href="/kegg-bin/show_module?M00543">M00543</a>  Biphenyl degradation, biphenyl => 2-oxopent-4-enoate + benzoate [PATH:<a href="/kegg-bin/show_pathway?map00621+M00543">map00621</a>]
D      <a href="/kegg-bin/show_module?M00544">M00544</a>  Carbazole degradation, carbazole => 2-oxopent-4-enoate + anthranilate [PATH:<a href="/kegg-bin/show_pathway?map00621+M00544">map00621</a>]
D      <a href="/kegg-bin/show_module?M00418">M00418</a>  Toluene degradation, anaerobic, toluene => benzoyl-CoA [PATH:<a href="/kegg-bin/show_pathway?map00623+M00418">map00623</a>]
D      <a href="/kegg-bin/show_module?M00541">M00541</a>  Benzoyl-CoA degradation, benzoyl-CoA => 3-hydroxypimeloyl-CoA [PATH:<a href="/kegg-bin/show_pathway?map00362+M00541">map00362</a>]
D      <a href="/kegg-bin/show_module?M00540">M00540</a>  Benzoate degradation, cyclohexanecarboxylic acid =>pimeloyl-CoA [PATH:<a href="/kegg-bin/show_pathway?map00362+M00540">map00362</a>]
D      <a href="/kegg-bin/show_module?M00534">M00534</a>  Naphthalene degradataion, naphthalene => salicylate [PATH:<a href="/kegg-bin/show_pathway?map00626+M00534">map00626</a>]
#
A<b>Structural complex</b>
B
B  <b>Energy metabolism</b>
C    Photosynthesis
D      <a href="/kegg-bin/show_module?M00161">M00161</a>  Photosystem II [PATH:<a href="/kegg-bin/show_pathway?map00195+M00161">map00195</a>] [BR:<a href="/kegg-bin/show_brite?ko00194+M00161">ko00194</a>]
D      <a href="/kegg-bin/show_module?M00163">M00163</a>  Photosystem I [PATH:<a href="/kegg-bin/show_pathway?map00195+M00163">map00195</a>] [BR:<a href="/kegg-bin/show_brite?ko00194+M00163">ko00194</a>]
D      <a href="/kegg-bin/show_module?M00597">M00597</a>  Anoxygenic photosystem II [BR:<a href="/kegg-bin/show_brite?ko00194+M00597">ko00194</a>]
D      <a href="/kegg-bin/show_module?M00598">M00598</a>  Anoxygenic photosystem I [BR:<a href="/kegg-bin/show_brite?ko00194+M00598">ko00194</a>]
C    ATP synthesis
D      <a href="/kegg-bin/show_module?M00144">M00144</a>  NADH:quinone oxidoreductase, prokaryotes [PATH:<a href="/kegg-bin/show_pathway?map00190+M00144">map00190</a>]
E        Contig10213; <a href="/dbget-bin/www_bget?K00341">K00341</a>  nuoL; NADH-quinone oxidoreductase subunit L [EC:1.6.5.3]
E        Locus_776_Transcript_2/3_Confidence_0.621_Length_1641; <a href="/dbget-bin/www_bget?K00341">K00341</a>  nuoL; NADH-quinone oxidoreductase subunit L [EC:1.6.5.3]
E        Contig11493; <a href="/dbget-bin/www_bget?K00342">K00342</a>  nuoM; NADH-quinone oxidoreductase subunit M [EC:1.6.5.3]
D      <a href="/kegg-bin/show_module?M00145">M00145</a>  NAD(P)H:quinone oxidoreductase, chloroplasts and cyanobacteria [PATH:<a href="/kegg-bin/show_pathway?map00190+M00145">map00190</a>]
D      <a href="/kegg-bin/show_module?M00142">M00142</a>  NADH:ubiquinone oxidoreductase, mitochondria [PATH:<a href="/kegg-bin/show_pathway?map00190+M00142">map00190</a>]
E        Contig13888; <a href="/dbget-bin/www_bget?K03878">K03878</a>  ND1; NADH-ubiquinone oxidoreductase chain 1 [EC:1.6.5.3]
E        Contig13895; <a href="/dbget-bin/www_bget?K03879">K03879</a>  ND2; NADH-ubiquinone oxidoreductase chain 2 [EC:1.6.5.3]
E        Locus_497_Transcript_1/2_Confidence_0.375_Length_904; <a href="/dbget-bin/www_bget?K03879">K03879</a>  ND2; NADH-ubiquinone oxidoreductase chain 2 [EC:1.6.5.3]
E        Contig10267; <a href="/dbget-bin/www_bget?K03881">K03881</a>  ND4; NADH-ubiquinone oxidoreductase chain 4 [EC:1.6.5.3]
E        Contig14049; <a href="/dbget-bin/www_bget?K03881">K03881</a>  ND4; NADH-ubiquinone oxidoreductase chain 4 [EC:1.6.5.3]
E        Locus_1190_Transcript_4/10_Confidence_0.268_Length_1373; <a href="/dbget-bin/www_bget?K03881">K03881</a>  ND4; NADH-ubiquinone oxidoreductase chain 4 [EC:1.6.5.3]
E        Locus_1375_Transcript_4/5_Confidence_0.794_Length_1595; <a href="/dbget-bin/www_bget?K03882">K03882</a>  ND4L; NADH-ubiquinone oxidoreductase chain 4L [EC:1.6.5.3]
E        Locus_1311_Transcript_2/7_Confidence_0.730_Length_1523; <a href="/dbget-bin/www_bget?K03882">K03882</a>  ND4L; NADH-ubiquinone oxidoreductase chain 4L [EC:1.6.5.3]
E        Contig5166; <a href="/dbget-bin/www_bget?K03883">K03883</a>  ND5; NADH-ubiquinone oxidoreductase chain 5 [EC:1.6.5.3]
D      <a href="/kegg-bin/show_module?M00143">M00143</a>  NADH dehydrogenase (ubiquinone) Fe-S protein/flavoprotein complex, mitochondria [PATH:<a href="/kegg-bin/show_pathway?map00190+M00143">map00190</a>]
E        Contig1622; <a href="/dbget-bin/www_bget?K03934">K03934</a>  NDUFS1; NADH dehydrogenase (ubiquinone) Fe-S protein 1 [EC:1.6.5.3 1.6.99.3]
E        Contig5141; <a href="/dbget-bin/www_bget?K03935">K03935</a>  NDUFS2; NADH dehydrogenase (ubiquinone) Fe-S protein 2 [EC:1.6.5.3 1.6.99.3]
E        Contig10598; <a href="/dbget-bin/www_bget?K03936">K03936</a>  NDUFS3; NADH dehydrogenase (ubiquinone) Fe-S protein 3 [EC:1.6.5.3 1.6.99.3]
E        Contig3019; <a href="/dbget-bin/www_bget?K03937">K03937</a>  NDUFS4; NADH dehydrogenase (ubiquinone) Fe-S protein 4 [EC:1.6.5.3 1.6.99.3]
E        Contig1355; <a href="/dbget-bin/www_bget?K03938">K03938</a>  NDUFS5; NADH dehydrogenase (ubiquinone) Fe-S protein 5 [EC:1.6.5.3 1.6.99.3]
E        Contig5870; <a href="/dbget-bin/www_bget?K03939">K03939</a>  NDUFS6; NADH dehydrogenase (ubiquinone) Fe-S protein 6 [EC:1.6.5.3 1.6.99.3]
E        Contig11508; <a href="/dbget-bin/www_bget?K03940">K03940</a>  NDUFS7; NADH dehydrogenase (ubiquinone) Fe-S protein 7 [EC:1.6.5.3 1.6.99.3]
E        Contig2697; <a href="/dbget-bin/www_bget?K03941">K03941</a>  NDUFS8; NADH dehydrogenase (ubiquinone) Fe-S protein 8 [EC:1.6.5.3 1.6.99.3]
E        Contig4315; <a href="/dbget-bin/www_bget?K03942">K03942</a>  NDUFV1; NADH dehydrogenase (ubiquinone) flavoprotein 1 [EC:1.6.5.3 1.6.99.3]
E        Contig6013; <a href="/dbget-bin/www_bget?K03943">K03943</a>  NDUFV2; NADH dehydrogenase (ubiquinone) flavoprotein 2 [EC:1.6.5.3 1.6.99.3]
D      <a href="/kegg-bin/show_module?M00146">M00146</a>  NADH dehydrogenase (ubiquinone) 1 alpha subcomplex [PATH:<a href="/kegg-bin/show_pathway?map00190+M00146">map00190</a>]
E        Contig2390; <a href="/dbget-bin/www_bget?K03945">K03945</a>  NDUFA1; NADH dehydrogenase (ubiquinone) 1 alpha subcomplex 1 [EC:1.6.5.3 1.6.99.3]
E        Contig13566; <a href="/dbget-bin/www_bget?K03946">K03946</a>  NDUFA2; NADH dehydrogenase (ubiquinone) 1 alpha subcomplex 2 [EC:1.6.5.3 1.6.99.3]
E        Contig1642; <a href="/dbget-bin/www_bget?K03949">K03949</a>  NDUFA5; NADH dehydrogenase (ubiquinone) 1 alpha subcomplex 5 [EC:1.6.5.3 1.6.99.3]
E        Contig10449; <a href="/dbget-bin/www_bget?K03949">K03949</a>  NDUFA5; NADH dehydrogenase (ubiquinone) 1 alpha subcomplex 5 [EC:1.6.5.3 1.6.99.3]
E        Contig14532; <a href="/dbget-bin/www_bget?K03950">K03950</a>  NDUFA6; NADH dehydrogenase (ubiquinone) 1 alpha subcomplex 6 [EC:1.6.5.3 1.6.99.3]
E        Contig14710; <a href="/dbget-bin/www_bget?K03951">K03951</a>  NDUFA7; NADH dehydrogenase (ubiquinone) 1 alpha subcomplex 7 [EC:1.6.5.3 1.6.99.3]
E        Contig4833; <a href="/dbget-bin/www_bget?K03952">K03952</a>  NDUFA8; NADH dehydrogenase (ubiquinone) 1 alpha subcomplex 8 [EC:1.6.5.3 1.6.99.3]
E        Contig4141; <a href="/dbget-bin/www_bget?K03953">K03953</a>  NDUFA9; NADH dehydrogenase (ubiquinone) 1 alpha subcomplex 9 [EC:1.6.5.3 1.6.99.3]
E        Contig5954; <a href="/dbget-bin/www_bget?K03954">K03954</a>  NDUFA10; NADH dehydrogenase (ubiquinone) 1 alpha subcomplex 10 [EC:1.6.5.3 1.6.99.3]
E        Contig12277; <a href="/dbget-bin/www_bget?K03955">K03955</a>  NDUFAB1; NADH dehydrogenase (ubiquinone) 1 alpha/beta subcomplex 1 [EC:1.6.5.3 1.6.99.3]
E        Contig12278; <a href="/dbget-bin/www_bget?K03955">K03955</a>  NDUFAB1; NADH dehydrogenase (ubiquinone) 1 alpha/beta subcomplex 1 [EC:1.6.5.3 1.6.99.3]
E        Contig15958; <a href="/dbget-bin/www_bget?K03955">K03955</a>  NDUFAB1; NADH dehydrogenase (ubiquinone) 1 alpha/beta subcomplex 1 [EC:1.6.5.3 1.6.99.3]
E        comp8272_c0_seq2; <a href="/dbget-bin/www_bget?K03955">K03955</a>  NDUFAB1; NADH dehydrogenase (ubiquinone) 1 alpha/beta subcomplex 1 [EC:1.6.5.3 1.6.99.3]
E        Contig4153; <a href="/dbget-bin/www_bget?K03956">K03956</a>  NDUFA11; NADH dehydrogenase (ubiquinone) 1 alpha subcomplex 11 [EC:1.6.5.3]
E        Contig2480; <a href="/dbget-bin/www_bget?K11352">K11352</a>  NDUFA12; NADH dehydrogenase (ubiquinone) 1 alpha subcomplex 12 [EC:1.6.5.3 1.6.99.3]
D      <a href="/kegg-bin/show_module?M00147">M00147</a>  NADH dehydrogenase (ubiquinone) 1 beta subcomplex [PATH:<a href="/kegg-bin/show_pathway?map00190+M00147">map00190</a>]
E        comp130346_c0_seq1; <a href="/dbget-bin/www_bget?K03957">K03957</a>  NDUFB1; NADH dehydrogenase (ubiquinone) 1 beta subcomplex 1 [EC:1.6.5.3 1.6.99.3]
E        Contig749; <a href="/dbget-bin/www_bget?K03958">K03958</a>  NDUFB2; NADH dehydrogenase (ubiquinone) 1 beta subcomplex 2 [EC:1.6.5.3 1.6.99.3]
E        Contig1279; <a href="/dbget-bin/www_bget?K03959">K03959</a>  NDUFB3; NADH dehydrogenase (ubiquinone) 1 beta subcomplex 3 [EC:1.6.5.3 1.6.99.3]
E        Contig918; <a href="/dbget-bin/www_bget?K03961">K03961</a>  NDUFB5; NADH dehydrogenase (ubiquinone) 1 beta subcomplex 5 [EC:1.6.5.3 1.6.99.3]
E        Contig14585; <a href="/dbget-bin/www_bget?K03962">K03962</a>  NDUFB6; NADH dehydrogenase (ubiquinone) 1 beta subcomplex 6 [EC:1.6.5.3 1.6.99.3]
E        Contig11431; <a href="/dbget-bin/www_bget?K03963">K03963</a>  NDUFB7; NADH dehydrogenase (ubiquinone) 1 beta subcomplex 7 [EC:1.6.5.3 1.6.99.3]
E        Contig14640; <a href="/dbget-bin/www_bget?K03964">K03964</a>  NDUFB8; NADH dehydrogenase (ubiquinone) 1 beta subcomplex 8 [EC:1.6.5.3 1.6.99.3]
E        Contig188; <a href="/dbget-bin/www_bget?K03965">K03965</a>  NDUFB9; NADH dehydrogenase (ubiquinone) 1 beta subcomplex 9 [EC:1.6.5.3 1.6.99.3]
E        Contig13444; <a href="/dbget-bin/www_bget?K03966">K03966</a>  NDUFB10; NADH dehydrogenase (ubiquinone) 1 beta subcomplex 10 [EC:1.6.5.3 1.6.99.3]
E        Contig2682; <a href="/dbget-bin/www_bget?K11351">K11351</a>  NDUFB11; NADH dehydrogenase (ubiquinone) 1 beta subcomplex 11 [EC:1.6.5.3 1.6.99.3]
E        Contig1718; <a href="/dbget-bin/www_bget?K03968">K03968</a>  NDUFC2; NADH dehydrogenase (ubiquinone) 1 subcomplex unknown 2 [EC:1.6.5.3 1.6.99.3]
D      <a href="/kegg-bin/show_module?M00149">M00149</a>  Succinate dehydrogenase, prokaryotes [PATH:<a href="/kegg-bin/show_pathway?map00190+M00149">map00190</a>]
D      <a href="/kegg-bin/show_module?M00150">M00150</a>  Fumarate reductase, prokaryotes [PATH:<a href="/kegg-bin/show_pathway?map00190+M00150">map00190</a>]
D      <a href="/kegg-bin/show_module?M00148">M00148</a>  Succinate dehydrogenase (ubiquinone) [PATH:<a href="/kegg-bin/show_pathway?map00190+M00148">map00190</a>]
E        Contig11746; <a href="/dbget-bin/www_bget?K00236">K00236</a>  SDHC, SDH3; succinate dehydrogenase (ubiquinone) cytochrome b560 subunit
E        Contig6048; <a href="/dbget-bin/www_bget?K00237">K00237</a>  SDHD, SDH4; succinate dehydrogenase (ubiquinone) membrane anchor subunit
E        Contig5119; <a href="/dbget-bin/www_bget?K00234">K00234</a>  SDHA, SDH1; succinate dehydrogenase (ubiquinone) flavoprotein subunit [EC:1.3.5.1]
E        Contig4327; <a href="/dbget-bin/www_bget?K00235">K00235</a>  SDHB, SDH2; succinate dehydrogenase (ubiquinone) iron-sulfur subunit [EC:1.3.5.1]
D      <a href="/kegg-bin/show_module?M00162">M00162</a>  Cytochrome b6f complex [PATH:<a href="/kegg-bin/show_pathway?map00195+M00162">map00195</a>]
D      <a href="/kegg-bin/show_module?M00151">M00151</a>  Cytochrome bc1 complex respiratory unit [PATH:<a href="/kegg-bin/show_pathway?map00190+M00151">map00190</a>]
E        Contig10228; <a href="/dbget-bin/www_bget?K00412">K00412</a>  CYTB, petB; ubiquinol-cytochrome c reductase cytochrome b subunit
E        comp8873_c1_seq1; <a href="/dbget-bin/www_bget?K00412">K00412</a>  CYTB, petB; ubiquinol-cytochrome c reductase cytochrome b subunit
E        Locus_959_Transcript_3/4_Confidence_0.680_Length_1398; <a href="/dbget-bin/www_bget?K00412">K00412</a>  CYTB, petB; ubiquinol-cytochrome c reductase cytochrome b subunit
E        Contig3212; <a href="/dbget-bin/www_bget?K00413">K00413</a>  CYC1, CYT1, petC; ubiquinol-cytochrome c reductase cytochrome c1 subunit
E        Contig4595; <a href="/dbget-bin/www_bget?K00411">K00411</a>  UQCRFS1, RIP1, petA; ubiquinol-cytochrome c reductase iron-sulfur subunit [EC:1.10.2.2]
D      <a href="/kegg-bin/show_module?M00152">M00152</a>  Cytochrome bc1 complex [PATH:<a href="/kegg-bin/show_pathway?map00190+M00152">map00190</a>]
E        Contig10228; <a href="/dbget-bin/www_bget?K00412">K00412</a>  CYTB, petB; ubiquinol-cytochrome c reductase cytochrome b subunit
E        comp8873_c1_seq1; <a href="/dbget-bin/www_bget?K00412">K00412</a>  CYTB, petB; ubiquinol-cytochrome c reductase cytochrome b subunit
E        Locus_959_Transcript_3/4_Confidence_0.680_Length_1398; <a href="/dbget-bin/www_bget?K00412">K00412</a>  CYTB, petB; ubiquinol-cytochrome c reductase cytochrome b subunit
E        Contig3212; <a href="/dbget-bin/www_bget?K00413">K00413</a>  CYC1, CYT1, petC; ubiquinol-cytochrome c reductase cytochrome c1 subunit
E        Contig4595; <a href="/dbget-bin/www_bget?K00411">K00411</a>  UQCRFS1, RIP1, petA; ubiquinol-cytochrome c reductase iron-sulfur subunit [EC:1.10.2.2]
E        Contig3250; <a href="/dbget-bin/www_bget?K00415">K00415</a>  QCR2, UQCRC2; ubiquinol-cytochrome c reductase core subunit 2
E        Contig9708; <a href="/dbget-bin/www_bget?K00416">K00416</a>  QCR6, UQCRH; ubiquinol-cytochrome c reductase subunit 6
E        Contig4070; <a href="/dbget-bin/www_bget?K00417">K00417</a>  QCR7, UQCRB; ubiquinol-cytochrome c reductase subunit 7
E        Contig5510; <a href="/dbget-bin/www_bget?K00418">K00418</a>  QCR8, UQCRQ; ubiquinol-cytochrome c reductase subunit 8
E        Contig5511; <a href="/dbget-bin/www_bget?K00418">K00418</a>  QCR8, UQCRQ; ubiquinol-cytochrome c reductase subunit 8
E        Contig13700; <a href="/dbget-bin/www_bget?K00418">K00418</a>  QCR8, UQCRQ; ubiquinol-cytochrome c reductase subunit 8
E        comp9182_c1_seq6; <a href="/dbget-bin/www_bget?K00418">K00418</a>  QCR8, UQCRQ; ubiquinol-cytochrome c reductase subunit 8
E        comp9182_c1_seq11; <a href="/dbget-bin/www_bget?K00418">K00418</a>  QCR8, UQCRQ; ubiquinol-cytochrome c reductase subunit 8
E        comp9182_c1_seq20; <a href="/dbget-bin/www_bget?K00418">K00418</a>  QCR8, UQCRQ; ubiquinol-cytochrome c reductase subunit 8
E        comp9182_c1_seq25; <a href="/dbget-bin/www_bget?K00418">K00418</a>  QCR8, UQCRQ; ubiquinol-cytochrome c reductase subunit 8
E        Locus_75_Transcript_1/1_Confidence_1.000_Length_587; <a href="/dbget-bin/www_bget?K00418">K00418</a>  QCR8, UQCRQ; ubiquinol-cytochrome c reductase subunit 8
E        Contig8746; <a href="/dbget-bin/www_bget?K00419">K00419</a>  QCR9, UCRC; ubiquinol-cytochrome c reductase subunit 9
D      <a href="/kegg-bin/show_module?M00154">M00154</a>  Cytochrome c oxidase [PATH:<a href="/kegg-bin/show_pathway?map00190+M00154">map00190</a>]
E        Contig769; <a href="/dbget-bin/www_bget?K02257">K02257</a>  COX10; protoheme IX farnesyltransferase [EC:2.5.1.-]
E        Contig5328; <a href="/dbget-bin/www_bget?K02262">K02262</a>  COX3; cytochrome c oxidase subunit 3
E        Contig11379; <a href="/dbget-bin/www_bget?K02262">K02262</a>  COX3; cytochrome c oxidase subunit 3
E        Contig11361; <a href="/dbget-bin/www_bget?K02256">K02256</a>  COX1; cytochrome c oxidase subunit 1 [EC:1.9.3.1]
E        Locus_6_Transcript_2/10_Confidence_0.644_Length_1599; <a href="/dbget-bin/www_bget?K02256">K02256</a>  COX1; cytochrome c oxidase subunit 1 [EC:1.9.3.1]
E        Locus_7_Transcript_75/83_Confidence_0.060_Length_1635; <a href="/dbget-bin/www_bget?K02256">K02256</a>  COX1; cytochrome c oxidase subunit 1 [EC:1.9.3.1]
E        Contig4085; <a href="/dbget-bin/www_bget?K02261">K02261</a>  COX2; cytochrome c oxidase subunit 2
E        Locus_6_Transcript_9/10_Confidence_0.690_Length_2330; <a href="/dbget-bin/www_bget?K02261">K02261</a>  COX2; cytochrome c oxidase subunit 2
E        Locus_172_Transcript_2/2_Confidence_0.931_Length_755; <a href="/dbget-bin/www_bget?K02261">K02261</a>  COX2; cytochrome c oxidase subunit 2
E        Contig6306; <a href="/dbget-bin/www_bget?K02263">K02263</a>  COX4; cytochrome c oxidase subunit 4
E        Contig11525; <a href="/dbget-bin/www_bget?K02263">K02263</a>  COX4; cytochrome c oxidase subunit 4
E        Contig12352; <a href="/dbget-bin/www_bget?K02264">K02264</a>  COX5A; cytochrome c oxidase subunit 5a
E        comp8390_c0_seq2; <a href="/dbget-bin/www_bget?K02264">K02264</a>  COX5A; cytochrome c oxidase subunit 5a
E        Contig4502; <a href="/dbget-bin/www_bget?K02265">K02265</a>  COX5B; cytochrome c oxidase subunit 5b
E        Contig9195; <a href="/dbget-bin/www_bget?K02265">K02265</a>  COX5B; cytochrome c oxidase subunit 5b
E        Contig10527; <a href="/dbget-bin/www_bget?K02265">K02265</a>  COX5B; cytochrome c oxidase subunit 5b
E        Contig4041; <a href="/dbget-bin/www_bget?K02266">K02266</a>  COX6A; cytochrome c oxidase subunit 6a
E        Contig9076; <a href="/dbget-bin/www_bget?K02266">K02266</a>  COX6A; cytochrome c oxidase subunit 6a
E        Contig3764; <a href="/dbget-bin/www_bget?K02267">K02267</a>  COX6B; cytochrome c oxidase subunit 6b
E        comp7114_c0_seq4; <a href="/dbget-bin/www_bget?K02267">K02267</a>  COX6B; cytochrome c oxidase subunit 6b
E        Contig13416; <a href="/dbget-bin/www_bget?K02270">K02270</a>  COX7A; cytochrome c oxidase subunit 7a
E        Contig3347; <a href="/dbget-bin/www_bget?K02273">K02273</a>  COX8; cytochrome c oxidase subunit 8
E        Contig8696; <a href="/dbget-bin/www_bget?K02258">K02258</a>  COX11; cytochrome c oxidase assembly protein subunit 11
E        Contig13871; <a href="/dbget-bin/www_bget?K02259">K02259</a>  COX15; cytochrome c oxidase assembly protein subunit 15
E        Contig9446; <a href="/dbget-bin/www_bget?K02260">K02260</a>  COX17; cytochrome c oxidase assembly protein subunit 17
D      <a href="/kegg-bin/show_module?M00155">M00155</a>  Cytochrome c oxidase, prokaryotes [PATH:<a href="/kegg-bin/show_pathway?map00190+M00155">map00190</a>]
E        Contig10111; <a href="/dbget-bin/www_bget?K15408">K15408</a>  coxAC; cytochrome c oxidase subunit I+III [EC:1.9.3.1]
E        Locus_6_Transcript_1/10_Confidence_0.632_Length_1610; <a href="/dbget-bin/www_bget?K15408">K15408</a>  coxAC; cytochrome c oxidase subunit I+III [EC:1.9.3.1]
E        Locus_6_Transcript_3/10_Confidence_0.644_Length_1602; <a href="/dbget-bin/www_bget?K15408">K15408</a>  coxAC; cytochrome c oxidase subunit I+III [EC:1.9.3.1]
E        Locus_6_Transcript_5/10_Confidence_0.644_Length_1589; <a href="/dbget-bin/www_bget?K15408">K15408</a>  coxAC; cytochrome c oxidase subunit I+III [EC:1.9.3.1]
E        Locus_6_Transcript_6/10_Confidence_0.644_Length_1605; <a href="/dbget-bin/www_bget?K15408">K15408</a>  coxAC; cytochrome c oxidase subunit I+III [EC:1.9.3.1]
D      <a href="/kegg-bin/show_module?M00153">M00153</a>  Cytochrome d ubiquinol oxidase [PATH:<a href="/kegg-bin/show_pathway?map00190+M00153">map00190</a>]
D      <a href="/kegg-bin/show_module?M00417">M00417</a>  Cytochrome o ubiquinol oxidase [PATH:<a href="/kegg-bin/show_pathway?map00190+M00417">map00190</a>]
D      <a href="/kegg-bin/show_module?M00416">M00416</a>  Cytochrome aa3-600 menaquinol oxidase [PATH:<a href="/kegg-bin/show_pathway?map00190+M00416">map00190</a>]
D      <a href="/kegg-bin/show_module?M00156">M00156</a>  Cytochrome c oxidase, cbb3-type [PATH:<a href="/kegg-bin/show_pathway?map00190+M00156">map00190</a>]
D      <a href="/kegg-bin/show_module?M00157">M00157</a>  F-type ATPase, prokaryotes and chloroplasts [PATH:<a href="/kegg-bin/show_pathway?map00190+M00157">map00190</a> <a href="/kegg-bin/show_pathway?map00195+M00157">map00195</a>]
E        Locus_199_Transcript_1/5_Confidence_0.696_Length_1686; <a href="/dbget-bin/www_bget?K02112">K02112</a>  ATPF1B, atpD; F-type H+-transporting ATPase subunit beta [EC:3.6.3.14]
E        Locus_279_Transcript_1/2_Confidence_0.818_Length_2446; <a href="/dbget-bin/www_bget?K02111">K02111</a>  ATPF1A, atpA; F-type H+-transporting ATPase subunit alpha [EC:3.6.3.14]
E        Contig12908; <a href="/dbget-bin/www_bget?K02108">K02108</a>  ATPF0A, atpB; F-type H+-transporting ATPase subunit a [EC:3.6.3.14]
E        Contig13741; <a href="/dbget-bin/www_bget?K02108">K02108</a>  ATPF0A, atpB; F-type H+-transporting ATPase subunit a [EC:3.6.3.14]
E        Locus_91_Transcript_1/2_Confidence_0.941_Length_2066; <a href="/dbget-bin/www_bget?K02108">K02108</a>  ATPF0A, atpB; F-type H+-transporting ATPase subunit a [EC:3.6.3.14]
E        Locus_79_Transcript_1/10_Confidence_0.548_Length_1494; <a href="/dbget-bin/www_bget?K02108">K02108</a>  ATPF0A, atpB; F-type H+-transporting ATPase subunit a [EC:3.6.3.14]
E        Locus_79_Transcript_7/10_Confidence_0.726_Length_1947; <a href="/dbget-bin/www_bget?K02108">K02108</a>  ATPF0A, atpB; F-type H+-transporting ATPase subunit a [EC:3.6.3.14]
D      <a href="/kegg-bin/show_module?M00158">M00158</a>  F-type ATPase, eukaryotes [PATH:<a href="/kegg-bin/show_pathway?map00190+M00158">map00190</a>]
E        Contig4885; <a href="/dbget-bin/www_bget?K02133">K02133</a>  ATPeF1B, ATP5B; F-type H+-transporting ATPase subunit beta [EC:3.6.3.14]
E        Contig10144; <a href="/dbget-bin/www_bget?K02133">K02133</a>  ATPeF1B, ATP5B; F-type H+-transporting ATPase subunit beta [EC:3.6.3.14]
E        Contig11394; <a href="/dbget-bin/www_bget?K02133">K02133</a>  ATPeF1B, ATP5B; F-type H+-transporting ATPase subunit beta [EC:3.6.3.14]
E        Contig11445; <a href="/dbget-bin/www_bget?K02133">K02133</a>  ATPeF1B, ATP5B; F-type H+-transporting ATPase subunit beta [EC:3.6.3.14]
E        Contig12270; <a href="/dbget-bin/www_bget?K02133">K02133</a>  ATPeF1B, ATP5B; F-type H+-transporting ATPase subunit beta [EC:3.6.3.14]
E        Locus_199_Transcript_3/5_Confidence_0.522_Length_1801; <a href="/dbget-bin/www_bget?K02133">K02133</a>  ATPeF1B, ATP5B; F-type H+-transporting ATPase subunit beta [EC:3.6.3.14]
E        Locus_199_Transcript_4/5_Confidence_0.783_Length_1698; <a href="/dbget-bin/www_bget?K02133">K02133</a>  ATPeF1B, ATP5B; F-type H+-transporting ATPase subunit beta [EC:3.6.3.14]
E        Locus_615_Transcript_1/2_Confidence_0.556_Length_1675; <a href="/dbget-bin/www_bget?K02133">K02133</a>  ATPeF1B, ATP5B; F-type H+-transporting ATPase subunit beta [EC:3.6.3.14]
E        Contig14076; <a href="/dbget-bin/www_bget?K02132">K02132</a>  ATPeF1A, ATP5A1; F-type H+-transporting ATPase subunit alpha [EC:3.6.3.14]
E        Contig12942; <a href="/dbget-bin/www_bget?K02136">K02136</a>  ATPeF1G, ATP5C1; F-type H+-transporting ATPase subunit gamma [EC:3.6.3.14]
E        Contig2626; <a href="/dbget-bin/www_bget?K02137">K02137</a>  ATPeF1O, ATP5O; F-type H+-transporting ATPase oligomycin sensitivity conferral protein [EC:3.6.3.14]
E        Contig4308; <a href="/dbget-bin/www_bget?K02134">K02134</a>  ATPeF1D, ATP5D; F-type H+-transporting ATPase subunit delta [EC:3.6.3.14]
E        Contig13122; <a href="/dbget-bin/www_bget?K02135">K02135</a>  ATPeF1E, ATP5E; F-type H+-transporting ATPase subunit epsilon [EC:3.6.3.14]
E        comp3871_c0_seq1; <a href="/dbget-bin/www_bget?K02135">K02135</a>  ATPeF1E, ATP5E; F-type H+-transporting ATPase subunit epsilon [EC:3.6.3.14]
E        Locus_2281_Transcript_1/1_Confidence_1.000_Length_467; <a href="/dbget-bin/www_bget?K02135">K02135</a>  ATPeF1E, ATP5E; F-type H+-transporting ATPase subunit epsilon [EC:3.6.3.14]
E        Contig4975; <a href="/dbget-bin/www_bget?K02128">K02128</a>  ATPeF0C, ATP5G; F-type H+-transporting ATPase subunit c [EC:3.6.3.14]
E        Locus_249_Transcript_1/2_Confidence_0.714_Length_1160; <a href="/dbget-bin/www_bget?K02128">K02128</a>  ATPeF0C, ATP5G; F-type H+-transporting ATPase subunit c [EC:3.6.3.14]
E        Contig14400; <a href="/dbget-bin/www_bget?K02127">K02127</a>  ATPeF0B, ATP5F1; F-type H+-transporting ATPase subunit b [EC:3.6.3.14]
E        Contig10413; <a href="/dbget-bin/www_bget?K02138">K02138</a>  ATPeFD, ATP5H; F-type H+-transporting ATPase subunit d [EC:3.6.3.14]
E        Contig5986; <a href="/dbget-bin/www_bget?K02140">K02140</a>  ATPeFG, ATP5L; F-type H+-transporting ATPase subunit g [EC:3.6.3.14]
E        Contig3440; <a href="/dbget-bin/www_bget?K02129">K02129</a>  ATPeF0E, ATP5I; F-type H+-transporting ATPase subunit e [EC:3.6.3.14]
E        comp6605_c1_seq1; <a href="/dbget-bin/www_bget?K02129">K02129</a>  ATPeF0E, ATP5I; F-type H+-transporting ATPase subunit e [EC:3.6.3.14]
E        Contig1256; <a href="/dbget-bin/www_bget?K02131">K02131</a>  ATPeF0F6, ATP5J; F-type H+-transporting ATPase subunit 6 [EC:3.6.3.14]
E        Contig13956; <a href="/dbget-bin/www_bget?K02130">K02130</a>  ATPeF0F, ATP5J2; F-type H+-transporting ATPase subunit f [EC:3.6.3.14]
D      <a href="/kegg-bin/show_module?M00159">M00159</a>  V-type ATPase, prokaryotes [PATH:<a href="/kegg-bin/show_pathway?map00190+M00159">map00190</a>]
D      <a href="/kegg-bin/show_module?M00160">M00160</a>  V-type ATPase, eukaryotes [PATH:<a href="/kegg-bin/show_pathway?map00190+M00160">map00190</a>]
E        Contig5743; <a href="/dbget-bin/www_bget?K02145">K02145</a>  ATPeVA, ATP6A1; V-type H+-transporting ATPase subunit A [EC:3.6.3.14]
E        Contig10218; <a href="/dbget-bin/www_bget?K02145">K02145</a>  ATPeVA, ATP6A1; V-type H+-transporting ATPase subunit A [EC:3.6.3.14]
E        Contig13012; <a href="/dbget-bin/www_bget?K02145">K02145</a>  ATPeVA, ATP6A1; V-type H+-transporting ATPase subunit A [EC:3.6.3.14]
E        Locus_845_Transcript_4/6_Confidence_0.538_Length_2249; <a href="/dbget-bin/www_bget?K02145">K02145</a>  ATPeVA, ATP6A1; V-type H+-transporting ATPase subunit A [EC:3.6.3.14]
E        Contig4357; <a href="/dbget-bin/www_bget?K02147">K02147</a>  ATPeVB, ATP6B1; V-type H+-transporting ATPase subunit B [EC:3.6.3.14]
E        Contig5826; <a href="/dbget-bin/www_bget?K02148">K02148</a>  ATPeVC, ATP6C; V-type H+-transporting ATPase subunit C [EC:3.6.3.14]
E        Contig3949; <a href="/dbget-bin/www_bget?K02149">K02149</a>  ATPeVD, ATP6M; V-type H+-transporting ATPase subunit D [EC:3.6.3.14]
E        Contig11604; <a href="/dbget-bin/www_bget?K02150">K02150</a>  ATPeVE, ATP6E; V-type H+-transporting ATPase subunit E [EC:3.6.3.14]
E        Contig13134; <a href="/dbget-bin/www_bget?K02151">K02151</a>  ATPeVF, ATP6S14; V-type H+-transporting ATPase subunit F [EC:3.6.3.14]
E        Contig4396; <a href="/dbget-bin/www_bget?K02152">K02152</a>  ATPeVG, ATP6G1; V-type H+-transporting ATPase subunit G [EC:3.6.3.14]
E        Contig10748; <a href="/dbget-bin/www_bget?K02153">K02153</a>  ATPeVH, ATP6H; V-type H+-transporting ATPase subunit H [EC:3.6.3.14]
E        Contig12355; <a href="/dbget-bin/www_bget?K02153">K02153</a>  ATPeVH, ATP6H; V-type H+-transporting ATPase subunit H [EC:3.6.3.14]
E        Contig5324; <a href="/dbget-bin/www_bget?K02154">K02154</a>  ATPeVI, ATP6N1A; V-type H+-transporting ATPase subunit I [EC:3.6.3.14]
E        Contig5321; <a href="/dbget-bin/www_bget?K02146">K02146</a>  ATPeVAC39, ATP6D; V-type H+-transporting ATPase subunit AC39 [EC:3.6.3.14]
E        Contig13832; <a href="/dbget-bin/www_bget?K02144">K02144</a>  ATPeV54kD; V-type H+-transporting ATPase 54 kD subunit [EC:3.6.3.14]
E        Contig13833; <a href="/dbget-bin/www_bget?K02144">K02144</a>  ATPeV54kD; V-type H+-transporting ATPase 54 kD subunit [EC:3.6.3.14]
E        Contig4915; <a href="/dbget-bin/www_bget?K03662">K03662</a>  ATPeVS1, ATP6S1; V-type H+-transporting ATPase S1 subunit [EC:3.6.3.14]
E        Contig5396; <a href="/dbget-bin/www_bget?K02155">K02155</a>  ATPeVPL, ATP6L; V-type H+-transporting ATPase 16kDa proteolipid subunit [EC:3.6.3.14]
E        Contig11454; <a href="/dbget-bin/www_bget?K02155">K02155</a>  ATPeVPL, ATP6L; V-type H+-transporting ATPase 16kDa proteolipid subunit [EC:3.6.3.14]
E        comp8189_c0_seq1; <a href="/dbget-bin/www_bget?K02155">K02155</a>  ATPeVPL, ATP6L; V-type H+-transporting ATPase 16kDa proteolipid subunit [EC:3.6.3.14]
E        Locus_801_Transcript_4/6_Confidence_0.522_Length_1306; <a href="/dbget-bin/www_bget?K02155">K02155</a>  ATPeVPL, ATP6L; V-type H+-transporting ATPase 16kDa proteolipid subunit [EC:3.6.3.14]
E        Locus_801_Transcript_6/6_Confidence_0.652_Length_1755; <a href="/dbget-bin/www_bget?K02155">K02155</a>  ATPeVPL, ATP6L; V-type H+-transporting ATPase 16kDa proteolipid subunit [EC:3.6.3.14]
E        Contig5485; <a href="/dbget-bin/www_bget?K03661">K03661</a>  ATPeVPF, ATP6F; V-type H+-transporting ATPase 21kDa proteolipid subunit [EC:3.6.3.14]
B
B  <b>Carbohydrate and lipid metabolism</b>
C    Carbohydrate metabolism
D      <a href="/kegg-bin/show_module?M00310">M00310</a>  Pyruvate:ferredoxin oxidoreductase [PATH:<a href="/kegg-bin/show_pathway?map00620+M00310">map00620</a>]
D      <a href="/kegg-bin/show_module?M00311">M00311</a>  2-oxoglutarate:ferredoxin oxidoreductase [PATH:<a href="/kegg-bin/show_pathway?map00020+M00311">map00020</a>]
D      <a href="/kegg-bin/show_module?M00312">M00312</a>  2-oxoisovalerate:ferredoxin oxidoreductase [PATH:<a href="/kegg-bin/show_pathway?map00280+M00312">map00280</a>]
D      <a href="/kegg-bin/show_module?M00313">M00313</a>  indolepyruvate:ferredoxin oxidoreductase
C    Glycan metabolism
D      <a href="/kegg-bin/show_module?M00072">M00072</a>  Oligosaccharyltransferase [PATH:<a href="/kegg-bin/show_pathway?map00510+M00072">map00510</a>]
E        Contig4515; <a href="/dbget-bin/www_bget?K07151">K07151</a>  STT3; dolichyl-diphosphooligosaccharide--protein glycosyltransferase [EC:2.4.99.18]
E        Contig14529; <a href="/dbget-bin/www_bget?K07151">K07151</a>  STT3; dolichyl-diphosphooligosaccharide--protein glycosyltransferase [EC:2.4.99.18]
E        comp8103_c0_seq1; <a href="/dbget-bin/www_bget?K07151">K07151</a>  STT3; dolichyl-diphosphooligosaccharide--protein glycosyltransferase [EC:2.4.99.18]
E        Contig4806; <a href="/dbget-bin/www_bget?K12666">K12666</a>  OST1, RPN1; oligosaccharyltransferase complex subunit alpha (ribophorin I)
E        Contig4027; <a href="/dbget-bin/www_bget?K12667">K12667</a>  SWP1, RPN2; oligosaccharyltransferase complex subunit delta (ribophorin II)
E        Contig3132; <a href="/dbget-bin/www_bget?K12668">K12668</a>  OST2, DAD1; oligosaccharyltransferase complex subunit epsilon
E        Contig13771; <a href="/dbget-bin/www_bget?K12669">K12669</a>  OST3, OST6; oligosaccharyltransferase complex subunit gamma
E        Contig3688; <a href="/dbget-bin/www_bget?K12670">K12670</a>  WBP1; oligosaccharyltransferase complex subunit beta
B
B  <b>Genetic information processing</b>
C    DNA polymerase
D      <a href="/kegg-bin/show_module?M00260">M00260</a>  DNA polymerase III complex, bacteria [PATH:<a href="/kegg-bin/show_pathway?map03030+M00260">map03030</a> <a href="/kegg-bin/show_pathway?map03430+M00260">map03430</a> <a href="/kegg-bin/show_pathway?map03440+M00260">map03440</a>] [BR:<a href="/kegg-bin/show_brite?ko03032+M00260">ko03032</a> <a href="/kegg-bin/show_brite?ko03400+M00260">ko03400</a>]
D      <a href="/kegg-bin/show_module?M00264">M00264</a>  DNA polymerase II complex, archaea [BR:<a href="/kegg-bin/show_brite?ko03032+M00264">ko03032</a>]
D      <a href="/kegg-bin/show_module?M00261">M00261</a>  DNA polymerase alpha / primase complex [PATH:<a href="/kegg-bin/show_pathway?map03030+M00261">map03030</a>] [BR:<a href="/kegg-bin/show_brite?ko03032+M00261">ko03032</a>]
E        Contig9555; <a href="/dbget-bin/www_bget?K02320">K02320</a>  POLA1; DNA polymerase alpha subunit A [EC:2.7.7.7]
E        Contig11884; <a href="/dbget-bin/www_bget?K02321">K02321</a>  POLA2; DNA polymerase alpha subunit B
E        Contig10234; <a href="/dbget-bin/www_bget?K02685">K02685</a>  PRI2; DNA primase large subunit [EC:2.7.7.-]
E        Contig560; <a href="/dbget-bin/www_bget?K02684">K02684</a>  PRI1; DNA primase small subunit [EC:2.7.7.-]
E        comp95644_c0_seq1; <a href="/dbget-bin/www_bget?K02684">K02684</a>  PRI1; DNA primase small subunit [EC:2.7.7.-]
D      <a href="/kegg-bin/show_module?M00262">M00262</a>  DNA polymerase delta complex [PATH:<a href="/kegg-bin/show_pathway?map03030+M00262">map03030</a> <a href="/kegg-bin/show_pathway?map03410+M00262">map03410</a> <a href="/kegg-bin/show_pathway?map03420+M00262">map03420</a>] [BR:<a href="/kegg-bin/show_brite?ko03032+M00262">ko03032</a> <a href="/kegg-bin/show_brite?ko03400+M00262">ko03400</a>]
E        Contig6734; <a href="/dbget-bin/www_bget?K02327">K02327</a>  POLD1; DNA polymerase delta subunit 1 [EC:2.7.7.7]
E        Contig420; <a href="/dbget-bin/www_bget?K03504">K03504</a>  POLD3; DNA polymerase delta subunit 3
D      <a href="/kegg-bin/show_module?M00263">M00263</a>  DNA polymerase epsilon complex [PATH:<a href="/kegg-bin/show_pathway?map03030+M00263">map03030</a>] [BR:<a href="/kegg-bin/show_brite?ko03032+M00263">ko03032</a> <a href="/kegg-bin/show_brite?ko03400+M00263">ko03400</a>]
E        comp93112_c0_seq1; <a href="/dbget-bin/www_bget?K02324">K02324</a>  POLE1; DNA polymerase epsilon subunit 1 [EC:2.7.7.7]
E        comp138179_c0_seq1; <a href="/dbget-bin/www_bget?K02324">K02324</a>  POLE1; DNA polymerase epsilon subunit 1 [EC:2.7.7.7]
E        Contig6926; <a href="/dbget-bin/www_bget?K02325">K02325</a>  POLE2; DNA polymerase epsilon subunit 2 [EC:2.7.7.7]
E        Contig15110; <a href="/dbget-bin/www_bget?K03506">K03506</a>  POLE4; DNA polymerase epsilon subunit 4 [EC:2.7.7.7]
D      <a href="/kegg-bin/show_module?M00293">M00293</a>  DNA polymerase zeta  complex [PATH:<a href="/kegg-bin/show_pathway?map03460+M00293">map03460</a>] [BR:<a href="/kegg-bin/show_brite?ko03400+M00293">ko03400</a>]
D      <a href="/kegg-bin/show_module?M00294">M00294</a>  DNA polymerase gamma complex [BR:<a href="/kegg-bin/show_brite?ko03032+M00294">ko03032</a>]
E        Contig2534; <a href="/dbget-bin/www_bget?K02332">K02332</a>  POLG1; DNA polymerase gamma 1 [EC:2.7.7.7]
E        Contig2535; <a href="/dbget-bin/www_bget?K02332">K02332</a>  POLG1; DNA polymerase gamma 1 [EC:2.7.7.7]
E        comp95345_c0_seq1; <a href="/dbget-bin/www_bget?K02332">K02332</a>  POLG1; DNA polymerase gamma 1 [EC:2.7.7.7]
C    Replication system
D      <a href="/kegg-bin/show_module?M00284">M00284</a>  Origin recognition complex [PATH:<a href="/kegg-bin/show_pathway?map04110+M00284">map04110</a> <a href="/kegg-bin/show_pathway?map04111+M00284">map04111</a> <a href="/kegg-bin/show_pathway?map04113+M00284">map04113</a>] [BR:<a href="/kegg-bin/show_brite?ko03032+M00284">ko03032</a>]
E        Contig14176; <a href="/dbget-bin/www_bget?K02603">K02603</a>  ORC1; origin recognition complex subunit 1
E        comp56937_c0_seq1; <a href="/dbget-bin/www_bget?K02605">K02605</a>  ORC3; origin recognition complex subunit 3
E        Contig8421; <a href="/dbget-bin/www_bget?K02606">K02606</a>  ORC4; origin recognition complex subunit 4
E        Contig9184; <a href="/dbget-bin/www_bget?K02607">K02607</a>  ORC5; origin recognition complex subunit 5
E        comp132294_c0_seq1; <a href="/dbget-bin/www_bget?K02608">K02608</a>  ORC6; origin recognition complex subunit 6
D      <a href="/kegg-bin/show_module?M00285">M00285</a>  MCM complex [PATH:<a href="/kegg-bin/show_pathway?map03030+M00285">map03030</a> <a href="/kegg-bin/show_pathway?map04110+M00285">map04110</a> <a href="/kegg-bin/show_pathway?map04111+M00285">map04111</a> <a href="/kegg-bin/show_pathway?map04113+M00285">map04113</a>] [BR:<a href="/kegg-bin/show_brite?ko03032+M00285">ko03032</a>]
E        Contig6135; <a href="/dbget-bin/www_bget?K02540">K02540</a>  MCM2; DNA replication licensing factor MCM2 [EC:3.6.4.12]
E        Contig3079; <a href="/dbget-bin/www_bget?K02541">K02541</a>  MCM3; DNA replication licensing factor MCM3 [EC:3.6.4.12]
E        Contig4086; <a href="/dbget-bin/www_bget?K02212">K02212</a>  MCM4, CDC54; DNA replication licensing factor MCM4 [EC:3.6.4.12]
E        Contig14082; <a href="/dbget-bin/www_bget?K02209">K02209</a>  MCM5, CDC46; DNA replication licensing factor MCM5 [EC:3.6.4.12]
E        Contig9306; <a href="/dbget-bin/www_bget?K02542">K02542</a>  MCM6; DNA replication licensing factor MCM6 [EC:3.6.4.12]
E        Contig6606; <a href="/dbget-bin/www_bget?K02210">K02210</a>  MCM7, CDC47; DNA replication licensing factor MCM7 [EC:3.6.4.12]
D      <a href="/kegg-bin/show_module?M00286">M00286</a>  GINS complex [BR:<a href="/kegg-bin/show_brite?ko03032+M00286">ko03032</a>]
E        Contig6128; <a href="/dbget-bin/www_bget?K10734">K10734</a>  GINS3; GINS complex subunit 3
E        Contig228; <a href="/dbget-bin/www_bget?K10735">K10735</a>  GINS4, SLD5; GINS complex subunit 4
D      <a href="/kegg-bin/show_module?M00288">M00288</a>  RPA complex [PATH:<a href="/kegg-bin/show_pathway?map03030+M00288">map03030</a> <a href="/kegg-bin/show_pathway?map03420+M00288">map03420</a> <a href="/kegg-bin/show_pathway?map03430+M00288">map03430</a> <a href="/kegg-bin/show_pathway?map03440+M00288">map03440</a>] [BR:<a href="/kegg-bin/show_brite?ko03032+M00288">ko03032</a> <a href="/kegg-bin/show_brite?ko03400+M00288">ko03400</a>]
E        Contig13967; <a href="/dbget-bin/www_bget?K07466">K07466</a>  RFA1, RPA1, rpa; replication factor A1
E        Locus_770_Transcript_1/1_Confidence_1.000_Length_1962; <a href="/dbget-bin/www_bget?K07466">K07466</a>  RFA1, RPA1, rpa; replication factor A1
D      <a href="/kegg-bin/show_module?M00289">M00289</a>  RF-C complex [PATH:<a href="/kegg-bin/show_pathway?map03030+M00289">map03030</a> <a href="/kegg-bin/show_pathway?map03420+M00289">map03420</a> <a href="/kegg-bin/show_pathway?map03430+M00289">map03430</a>] [BR:<a href="/kegg-bin/show_brite?ko03032+M00289">ko03032</a> <a href="/kegg-bin/show_brite?ko03400+M00289">ko03400</a>]
E        Contig1945; <a href="/dbget-bin/www_bget?K10754">K10754</a>  RFC1; replication factor C subunit 1
E        Contig2867; <a href="/dbget-bin/www_bget?K10754">K10754</a>  RFC1; replication factor C subunit 1
E        Contig7479; <a href="/dbget-bin/www_bget?K10754">K10754</a>  RFC1; replication factor C subunit 1
E        Contig2884; <a href="/dbget-bin/www_bget?K10755">K10755</a>  RFC2_4; replication factor C subunit 2/4
E        Contig3059; <a href="/dbget-bin/www_bget?K10755">K10755</a>  RFC2_4; replication factor C subunit 2/4
E        Contig6217; <a href="/dbget-bin/www_bget?K10756">K10756</a>  RFC3_5; replication factor C subunit 3/5
E        Contig8235; <a href="/dbget-bin/www_bget?K10756">K10756</a>  RFC3_5; replication factor C subunit 3/5
D      <a href="/kegg-bin/show_module?M00424">M00424</a>  Shelterin complex [BR:<a href="/kegg-bin/show_brite?ko03032+M00424">ko03032</a>]
C    Repair system
D      <a href="/kegg-bin/show_module?M00296">M00296</a>  BER complex [PATH:<a href="/kegg-bin/show_pathway?map03410+M00296">map03410</a>] [BR:<a href="/kegg-bin/show_brite?ko03400+M00296">ko03400</a>]
E        Contig1117; <a href="/dbget-bin/www_bget?K10803">K10803</a>  XRCC1; DNA-repair protein XRCC1
E        Contig2886; <a href="/dbget-bin/www_bget?K10798">K10798</a>  PARP; poly [ADP-ribose] polymerase [EC:2.4.2.30]
E        comp94131_c0_seq1; <a href="/dbget-bin/www_bget?K10776">K10776</a>  LIG3; DNA ligase 3 [EC:6.5.1.1]
E        Contig4805; <a href="/dbget-bin/www_bget?K10771">K10771</a>  APEX1; AP endonuclease 1 [EC:4.2.99.18]
E        Contig13208; <a href="/dbget-bin/www_bget?K10771">K10771</a>  APEX1; AP endonuclease 1 [EC:4.2.99.18]
E        Locus_3967_Transcript_1/2_Confidence_0.833_Length_2265; <a href="/dbget-bin/www_bget?K10771">K10771</a>  APEX1; AP endonuclease 1 [EC:4.2.99.18]
E        Locus_3967_Transcript_2/2_Confidence_0.667_Length_1333; <a href="/dbget-bin/www_bget?K10771">K10771</a>  APEX1; AP endonuclease 1 [EC:4.2.99.18]
D      <a href="/kegg-bin/show_module?M00290">M00290</a>  Holo-TFIIH complex [PATH:<a href="/kegg-bin/show_pathway?map03420+M00290">map03420</a>] [BR:<a href="/kegg-bin/show_brite?ko03021+M00290">ko03021</a> <a href="/kegg-bin/show_brite?ko03400+M00290">ko03400</a>]
E        Contig3261; <a href="/dbget-bin/www_bget?K03141">K03141</a>  TFIIH1, GTF2H1, TFB1; transcription initiation factor TFIIH subunit 1
E        Contig12147; <a href="/dbget-bin/www_bget?K03142">K03142</a>  TFIIH2, GTF2H2, SSL1; transcription initiation factor TFIIH subunit 2
E        comp134331_c0_seq1; <a href="/dbget-bin/www_bget?K03142">K03142</a>  TFIIH2, GTF2H2, SSL1; transcription initiation factor TFIIH subunit 2
E        Contig7064; <a href="/dbget-bin/www_bget?K03143">K03143</a>  TFIIH3, GTF2H3, TFB4; transcription initiation factor TFIIH subunit 3
E        Contig1974; <a href="/dbget-bin/www_bget?K03144">K03144</a>  TFIIH4, GTF2H4, TFB2; transcription initiation factor TFIIH subunit 4
E        Contig628; <a href="/dbget-bin/www_bget?K10843">K10843</a>  ERCC3, XPB; DNA excision repair protein ERCC-3 [EC:3.6.4.12]
E        Contig8462; <a href="/dbget-bin/www_bget?K10844">K10844</a>  ERCC2, XPD; DNA excision repair protein ERCC-2 [EC:3.6.4.12]
E        comp99710_c0_seq1; <a href="/dbget-bin/www_bget?K10844">K10844</a>  ERCC2, XPD; DNA excision repair protein ERCC-2 [EC:3.6.4.12]
E        Contig695; <a href="/dbget-bin/www_bget?K10845">K10845</a>  TTDA, GTF2H5, TFB5; TFIIH basal transcription factor complex TTD-A subunit
E        comp74110_c0_seq1; <a href="/dbget-bin/www_bget?K02202">K02202</a>  CDK7; cyclin-dependent kinase 7 [EC:2.7.11.22 2.7.11.23]
E        Contig1939; <a href="/dbget-bin/www_bget?K06634">K06634</a>  CCNH; cyclin H
E        Contig994; <a href="/dbget-bin/www_bget?K10842">K10842</a>  MNAT1; CDK-activating kinase assembly factor MAT1
D      <a href="/kegg-bin/show_module?M00291">M00291</a>  MRN complex [PATH:<a href="/kegg-bin/show_pathway?map03440+M00291">map03440</a>] [BR:<a href="/kegg-bin/show_brite?ko03032+M00291">ko03032</a> <a href="/kegg-bin/show_brite?ko03400+M00291">ko03400</a>]
E        Contig1062; <a href="/dbget-bin/www_bget?K10865">K10865</a>  MRE11; double-strand break repair protein MRE11
E        Contig779; <a href="/dbget-bin/www_bget?K10866">K10866</a>  RAD50; DNA repair protein RAD50 [EC:3.6.-.-]
E        comp107991_c0_seq1; <a href="/dbget-bin/www_bget?K10867">K10867</a>  NBN, NBS1; nijmegen breakage syndrome protein 1
D      <a href="/kegg-bin/show_module?M00292">M00292</a>  MRX complex [PATH:<a href="/kegg-bin/show_pathway?map03440+M00292">map03440</a> <a href="/kegg-bin/show_pathway?map03450+M00292">map03450</a>] [BR:<a href="/kegg-bin/show_brite?ko03400+M00292">ko03400</a>]
E        Contig1062; <a href="/dbget-bin/www_bget?K10865">K10865</a>  MRE11; double-strand break repair protein MRE11
E        Contig779; <a href="/dbget-bin/www_bget?K10866">K10866</a>  RAD50; DNA repair protein RAD50 [EC:3.6.-.-]
D      <a href="/kegg-bin/show_module?M00297">M00297</a>  DNA-PK complex [PATH:<a href="/kegg-bin/show_pathway?map03450+M00297">map03450</a> <a href="/kegg-bin/show_pathway?map04110+M00297">map04110</a>] [BR:<a href="/kegg-bin/show_brite?ko03032+M00297">ko03032</a> <a href="/kegg-bin/show_brite?ko03400+M00297">ko03400</a>]
E        Contig6680; <a href="/dbget-bin/www_bget?K10884">K10884</a>  XRCC6, KU70, G22P1; ATP-dependent DNA helicase 2 subunit 1
E        Contig15608; <a href="/dbget-bin/www_bget?K10884">K10884</a>  XRCC6, KU70, G22P1; ATP-dependent DNA helicase 2 subunit 1
E        comp93593_c0_seq1; <a href="/dbget-bin/www_bget?K10885">K10885</a>  XRCC5, KU80, G22P2; ATP-dependent DNA helicase 2 subunit 2
E        comp135776_c0_seq1; <a href="/dbget-bin/www_bget?K10885">K10885</a>  XRCC5, KU80, G22P2; ATP-dependent DNA helicase 2 subunit 2
D      <a href="/kegg-bin/show_module?M00295">M00295</a>  BRCA1-associated genome surveillance complex (BASC) [PATH:<a href="/kegg-bin/show_pathway?map03430+M00295">map03430</a> <a href="/kegg-bin/show_pathway?map03440+M00295">map03440</a> <a href="/kegg-bin/show_pathway?map03460+M00295">map03460</a>] [BR:<a href="/kegg-bin/show_brite?ko03400+M00295">ko03400</a>]
E        Contig2381; <a href="/dbget-bin/www_bget?K08735">K08735</a>  MSH2; DNA mismatch repair protein MSH2
E        Contig222; <a href="/dbget-bin/www_bget?K08737">K08737</a>  MSH6; DNA mismatch repair protein MSH6
E        Contig91; <a href="/dbget-bin/www_bget?K08734">K08734</a>  MLH1; DNA mismatch repair protein MLH1
E        Contig11902; <a href="/dbget-bin/www_bget?K08734">K08734</a>  MLH1; DNA mismatch repair protein MLH1
E        Contig8561; <a href="/dbget-bin/www_bget?K10858">K10858</a>  PMS2; DNA mismatch repair protein PMS2
E        Contig1945; <a href="/dbget-bin/www_bget?K10754">K10754</a>  RFC1; replication factor C subunit 1
E        Contig2867; <a href="/dbget-bin/www_bget?K10754">K10754</a>  RFC1; replication factor C subunit 1
E        Contig7479; <a href="/dbget-bin/www_bget?K10754">K10754</a>  RFC1; replication factor C subunit 1
E        Contig2884; <a href="/dbget-bin/www_bget?K10755">K10755</a>  RFC2_4; replication factor C subunit 2/4
E        Contig3059; <a href="/dbget-bin/www_bget?K10755">K10755</a>  RFC2_4; replication factor C subunit 2/4
E        Contig6217; <a href="/dbget-bin/www_bget?K10756">K10756</a>  RFC3_5; replication factor C subunit 3/5
E        Contig8235; <a href="/dbget-bin/www_bget?K10756">K10756</a>  RFC3_5; replication factor C subunit 3/5
E        Contig1631; <a href="/dbget-bin/www_bget?K04802">K04802</a>  PCNA; proliferating cell nuclear antigen
E        Contig1062; <a href="/dbget-bin/www_bget?K10865">K10865</a>  MRE11; double-strand break repair protein MRE11
E        Contig779; <a href="/dbget-bin/www_bget?K10866">K10866</a>  RAD50; DNA repair protein RAD50 [EC:3.6.-.-]
E        comp107991_c0_seq1; <a href="/dbget-bin/www_bget?K10867">K10867</a>  NBN, NBS1; nijmegen breakage syndrome protein 1
E        comp112215_c0_seq1; <a href="/dbget-bin/www_bget?K10901">K10901</a>  BLM, RECQL3, SGS1; bloom syndrome protein [EC:3.6.4.12]
E        Contig1868; <a href="/dbget-bin/www_bget?K04728">K04728</a>  ATM, TEL1; ataxia telangiectasia mutated family protein [EC:2.7.11.1]
E        Contig9597; <a href="/dbget-bin/www_bget?K04728">K04728</a>  ATM, TEL1; ataxia telangiectasia mutated family protein [EC:2.7.11.1]
D      <a href="/kegg-bin/show_module?M00413">M00413</a>  FA core complex [PATH:<a href="/kegg-bin/show_pathway?map03460+M00413">map03460</a>] [BR:<a href="/kegg-bin/show_brite?ko03400+M00413">ko03400</a>]
E        comp31032_c0_seq1; <a href="/dbget-bin/www_bget?K10896">K10896</a>  FANCM; fanconi anemia group M protein
D      <a href="/kegg-bin/show_module?M00414">M00414</a>  Bloom's syndrome complex [PATH:<a href="/kegg-bin/show_pathway?map03460+M00414">map03460</a>] [BR:<a href="/kegg-bin/show_brite?ko03400+M00414">ko03400</a>]
E        comp112215_c0_seq1; <a href="/dbget-bin/www_bget?K10901">K10901</a>  BLM, RECQL3, SGS1; bloom syndrome protein [EC:3.6.4.12]
E        Contig3175; <a href="/dbget-bin/www_bget?K03165">K03165</a>  TOP3; DNA topoisomerase III [EC:5.99.1.2]
C    RNA polymerase
D      <a href="/kegg-bin/show_module?M00183">M00183</a>  RNA polymerase, bacteria [PATH:<a href="/kegg-bin/show_pathway?map03020+M00183">map03020</a>] [BR:<a href="/kegg-bin/show_brite?ko03021+M00183">ko03021</a> <a href="/kegg-bin/show_brite?ko03400+M00183">ko03400</a>]
D      <a href="/kegg-bin/show_module?M00184">M00184</a>  RNA polymerase, archaea [PATH:<a href="/kegg-bin/show_pathway?map03020+M00184">map03020</a>] [BR:<a href="/kegg-bin/show_brite?ko03021+M00184">ko03021</a>]
D      <a href="/kegg-bin/show_module?M00180">M00180</a>  RNA polymerase II, eukaryotes [PATH:<a href="/kegg-bin/show_pathway?map03020+M00180">map03020</a> <a href="/kegg-bin/show_pathway?map05016+M00180">map05016</a>] [BR:<a href="/kegg-bin/show_brite?ko03021+M00180">ko03021</a> <a href="/kegg-bin/show_brite?ko03400+M00180">ko03400</a>]
E        Contig4235; <a href="/dbget-bin/www_bget?K03006">K03006</a>  RPB1, POLR2A; DNA-directed RNA polymerase II subunit RPB1 [EC:2.7.7.6]
E        Contig5553; <a href="/dbget-bin/www_bget?K03010">K03010</a>  RPB2, POLR2B; DNA-directed RNA polymerase II subunit RPB2 [EC:2.7.7.6]
E        Contig2197; <a href="/dbget-bin/www_bget?K03011">K03011</a>  RPB3, POLR2C; DNA-directed RNA polymerase II subunit RPB3
E        Contig1951; <a href="/dbget-bin/www_bget?K03008">K03008</a>  RPB11, POLR2J; DNA-directed RNA polymerase II subunit RPB11
E        Contig3593; <a href="/dbget-bin/www_bget?K03012">K03012</a>  RPB4, POLR2D; DNA-directed RNA polymerase II subunit RPB4
E        comp6846_c0_seq1; <a href="/dbget-bin/www_bget?K03012">K03012</a>  RPB4, POLR2D; DNA-directed RNA polymerase II subunit RPB4
E        Contig6372; <a href="/dbget-bin/www_bget?K03015">K03015</a>  RPB7, POLR2G; DNA-directed RNA polymerase II subunit RPB7
E        Contig1825; <a href="/dbget-bin/www_bget?K03017">K03017</a>  RPB9, POLR2I; DNA-directed RNA polymerase II subunit RPB9
E        Contig5912; <a href="/dbget-bin/www_bget?K03013">K03013</a>  RPB5, POLR2E; DNA-directed RNA polymerases I, II, and III subunit RPABC1
E        Contig13858; <a href="/dbget-bin/www_bget?K03014">K03014</a>  RPB6, POLR2F; DNA-directed RNA polymerases I, II, and III subunit RPABC2
E        Contig3860; <a href="/dbget-bin/www_bget?K03016">K03016</a>  RPB8, POLR2H; DNA-directed RNA polymerases I, II, and III subunit RPABC3
E        comp13866_c0_seq1; <a href="/dbget-bin/www_bget?K03009">K03009</a>  RPB12, POLR2K; DNA-directed RNA polymerases I, II, and III subunit RPABC4
D      <a href="/kegg-bin/show_module?M00181">M00181</a>  RNA polymerase III, eukaryotes [PATH:<a href="/kegg-bin/show_pathway?map03020+M00181">map03020</a> <a href="/kegg-bin/show_pathway?map04623+M00181">map04623</a>] [BR:<a href="/kegg-bin/show_brite?ko03021+M00181">ko03021</a>]
E        Contig10524; <a href="/dbget-bin/www_bget?K03018">K03018</a>  RPC1, POLR3A; DNA-directed RNA polymerase III subunit RPC1 [EC:2.7.7.6]
E        Contig6365; <a href="/dbget-bin/www_bget?K03021">K03021</a>  RPC2, POLR3B; DNA-directed RNA polymerase III subunit RPC2 [EC:2.7.7.6]
E        comp97537_c0_seq1; <a href="/dbget-bin/www_bget?K03021">K03021</a>  RPC2, POLR3B; DNA-directed RNA polymerase III subunit RPC2 [EC:2.7.7.6]
E        Contig360; <a href="/dbget-bin/www_bget?K03027">K03027</a>  RPC40, POLR1C; DNA-directed RNA polymerases I and III subunit RPAC1
E        Contig8865; <a href="/dbget-bin/www_bget?K03023">K03023</a>  RPC82, POLR3C; DNA-directed RNA polymerase III subunit RPC3
E        Contig2755; <a href="/dbget-bin/www_bget?K03026">K03026</a>  RPC53, POLR3D; DNA-directed RNA polymerase III subunit RPC4
E        Contig768; <a href="/dbget-bin/www_bget?K14721">K14721</a>  RPC37, POLR3E; DNA-directed RNA polymerase III subunit RPC5
E        Contig1673; <a href="/dbget-bin/www_bget?K14721">K14721</a>  RPC37, POLR3E; DNA-directed RNA polymerase III subunit RPC5
E        comp3686_c0_seq2; <a href="/dbget-bin/www_bget?K14721">K14721</a>  RPC37, POLR3E; DNA-directed RNA polymerase III subunit RPC5
E        Contig6942; <a href="/dbget-bin/www_bget?K03025">K03025</a>  RPC34, POLR3F; DNA-directed RNA polymerase III subunit RPC6
E        Contig6608; <a href="/dbget-bin/www_bget?K03022">K03022</a>  RPC25, POLR3H; DNA-directed RNA polymerase III subunit RPC8
E        Contig5912; <a href="/dbget-bin/www_bget?K03013">K03013</a>  RPB5, POLR2E; DNA-directed RNA polymerases I, II, and III subunit RPABC1
E        Contig13858; <a href="/dbget-bin/www_bget?K03014">K03014</a>  RPB6, POLR2F; DNA-directed RNA polymerases I, II, and III subunit RPABC2
E        Contig3860; <a href="/dbget-bin/www_bget?K03016">K03016</a>  RPB8, POLR2H; DNA-directed RNA polymerases I, II, and III subunit RPABC3
E        comp13866_c0_seq1; <a href="/dbget-bin/www_bget?K03009">K03009</a>  RPB12, POLR2K; DNA-directed RNA polymerases I, II, and III subunit RPABC4
D      <a href="/kegg-bin/show_module?M00182">M00182</a>  RNA polymerase I, eukaryotes [PATH:<a href="/kegg-bin/show_pathway?map03020+M00182">map03020</a>] [BR:<a href="/kegg-bin/show_brite?ko03021+M00182">ko03021</a>]
E        Contig11792; <a href="/dbget-bin/www_bget?K02999">K02999</a>  RPA1, POLR1A; DNA-directed RNA polymerase I subunit RPA1 [EC:2.7.7.6]
E        Contig310; <a href="/dbget-bin/www_bget?K03002">K03002</a>  RPA2, POLR1B; DNA-directed RNA polymerase I subunit RPA2 [EC:2.7.7.6]
E        Contig1478; <a href="/dbget-bin/www_bget?K03002">K03002</a>  RPA2, POLR1B; DNA-directed RNA polymerase I subunit RPA2 [EC:2.7.7.6]
E        Contig360; <a href="/dbget-bin/www_bget?K03027">K03027</a>  RPC40, POLR1C; DNA-directed RNA polymerases I and III subunit RPAC1
E        Contig6414; <a href="/dbget-bin/www_bget?K03004">K03004</a>  RPA43; DNA-directed RNA polymerase I subunit RPA43
E        Contig122; <a href="/dbget-bin/www_bget?K03005">K03005</a>  RPA49, POLR1E; DNA-directed RNA polymerase I subunit RPA49
E        Contig5912; <a href="/dbget-bin/www_bget?K03013">K03013</a>  RPB5, POLR2E; DNA-directed RNA polymerases I, II, and III subunit RPABC1
E        Contig13858; <a href="/dbget-bin/www_bget?K03014">K03014</a>  RPB6, POLR2F; DNA-directed RNA polymerases I, II, and III subunit RPABC2
E        Contig3860; <a href="/dbget-bin/www_bget?K03016">K03016</a>  RPB8, POLR2H; DNA-directed RNA polymerases I, II, and III subunit RPABC3
E        comp13866_c0_seq1; <a href="/dbget-bin/www_bget?K03009">K03009</a>  RPB12, POLR2K; DNA-directed RNA polymerases I, II, and III subunit RPABC4
C    Spliceosome
D      <a href="/kegg-bin/show_module?M00351">M00351</a>  Spliceosome, U1-snRNP [PATH:<a href="/kegg-bin/show_pathway?map03040+M00351">map03040</a>] [BR:<a href="/kegg-bin/show_brite?ko03041+M00351">ko03041</a>]
E        Contig10303; <a href="/dbget-bin/www_bget?K11086">K11086</a>  SNRPB, SMB; small nuclear ribonucleoprotein B and B'
E        Contig3552; <a href="/dbget-bin/www_bget?K11087">K11087</a>  SNRPD1, SMD1; small nuclear ribonucleoprotein D1
E        Contig2336; <a href="/dbget-bin/www_bget?K11096">K11096</a>  SNRPD2, SMD2; small nuclear ribonucleoprotein D2
E        comp8688_c0_seq3; <a href="/dbget-bin/www_bget?K11088">K11088</a>  SNRPD3, SMD3; small nuclear ribonucleoprotein D3
E        Contig3501; <a href="/dbget-bin/www_bget?K11097">K11097</a>  SNRPE, SME; small nuclear ribonucleoprotein E
E        Contig7777; <a href="/dbget-bin/www_bget?K11098">K11098</a>  SNRPF, SMF; small nuclear ribonucleoprotein F
E        Contig3712; <a href="/dbget-bin/www_bget?K11093">K11093</a>  SNRP70; U1 small nuclear ribonucleoprotein 70kDa
E        Contig13080; <a href="/dbget-bin/www_bget?K11093">K11093</a>  SNRP70; U1 small nuclear ribonucleoprotein 70kDa
D      <a href="/kegg-bin/show_module?M00352">M00352</a>  Spliceosome, U2-snRNP [PATH:<a href="/kegg-bin/show_pathway?map03040+M00352">map03040</a>] [BR:<a href="/kegg-bin/show_brite?ko03041+M00352">ko03041</a>]
E        Contig10303; <a href="/dbget-bin/www_bget?K11086">K11086</a>  SNRPB, SMB; small nuclear ribonucleoprotein B and B'
E        Contig3552; <a href="/dbget-bin/www_bget?K11087">K11087</a>  SNRPD1, SMD1; small nuclear ribonucleoprotein D1
E        Contig2336; <a href="/dbget-bin/www_bget?K11096">K11096</a>  SNRPD2, SMD2; small nuclear ribonucleoprotein D2
E        comp8688_c0_seq3; <a href="/dbget-bin/www_bget?K11088">K11088</a>  SNRPD3, SMD3; small nuclear ribonucleoprotein D3
E        Contig3501; <a href="/dbget-bin/www_bget?K11097">K11097</a>  SNRPE, SME; small nuclear ribonucleoprotein E
E        Contig7777; <a href="/dbget-bin/www_bget?K11098">K11098</a>  SNRPF, SMF; small nuclear ribonucleoprotein F
E        Contig2491; <a href="/dbget-bin/www_bget?K11092">K11092</a>  SNRPA1; U2 small nuclear ribonucleoprotein A'
E        Contig4513; <a href="/dbget-bin/www_bget?K12825">K12825</a>  SF3A1, SAP114; splicing factor 3A subunit 1
E        Contig6149; <a href="/dbget-bin/www_bget?K12826">K12826</a>  SF3A2, SAP62; splicing factor 3A subunit 2
E        Contig2327; <a href="/dbget-bin/www_bget?K12827">K12827</a>  SF3A3, SAP61, PRP9; splicing factor 3A subunit 3
E        Contig5314; <a href="/dbget-bin/www_bget?K12828">K12828</a>  SF3B1, SAP155; splicing factor 3B subunit 1
E        Contig3638; <a href="/dbget-bin/www_bget?K12829">K12829</a>  SF3B2, SAP145, CUS1; splicing factor 3B subunit 2
E        Contig5143; <a href="/dbget-bin/www_bget?K12830">K12830</a>  SF3B3, SAP130, RSE1; splicing factor 3B subunit 3
E        Contig10324; <a href="/dbget-bin/www_bget?K12830">K12830</a>  SF3B3, SAP130, RSE1; splicing factor 3B subunit 3
E        Contig4547; <a href="/dbget-bin/www_bget?K12831">K12831</a>  SF3B4, SAP49; splicing factor 3B subunit 4
E        comp95544_c0_seq1; <a href="/dbget-bin/www_bget?K12832">K12832</a>  SF3B5, SF3B10; splicing factor 3B subunit 5
E        Contig6311; <a href="/dbget-bin/www_bget?K12833">K12833</a>  SF3B14; pre-mRNA branch site protein p14
E        Contig7766; <a href="/dbget-bin/www_bget?K12835">K12835</a>  DDX42, SF3B125; ATP-dependent RNA helicase DDX42 [EC:3.6.4.13]
D      <a href="/kegg-bin/show_module?M00354">M00354</a>  Spliceosome, U4/U6.U5 tri-snRNP [PATH:<a href="/kegg-bin/show_pathway?map03040+M00354">map03040</a>] [BR:<a href="/kegg-bin/show_brite?ko03041+M00354">ko03041</a>]
E        Contig10303; <a href="/dbget-bin/www_bget?K11086">K11086</a>  SNRPB, SMB; small nuclear ribonucleoprotein B and B'
E        Contig3552; <a href="/dbget-bin/www_bget?K11087">K11087</a>  SNRPD1, SMD1; small nuclear ribonucleoprotein D1
E        Contig2336; <a href="/dbget-bin/www_bget?K11096">K11096</a>  SNRPD2, SMD2; small nuclear ribonucleoprotein D2
E        comp8688_c0_seq3; <a href="/dbget-bin/www_bget?K11088">K11088</a>  SNRPD3, SMD3; small nuclear ribonucleoprotein D3
E        Contig3501; <a href="/dbget-bin/www_bget?K11097">K11097</a>  SNRPE, SME; small nuclear ribonucleoprotein E
E        Contig7777; <a href="/dbget-bin/www_bget?K11098">K11098</a>  SNRPF, SMF; small nuclear ribonucleoprotein F
E        Contig13354; <a href="/dbget-bin/www_bget?K12621">K12621</a>  LSM2; U6 snRNA-associated Sm-like protein LSm2
E        Contig1030; <a href="/dbget-bin/www_bget?K12622">K12622</a>  LSM3; U6 snRNA-associated Sm-like protein LSm3
E        Contig6356; <a href="/dbget-bin/www_bget?K12623">K12623</a>  LSM4; U6 snRNA-associated Sm-like protein LSm4
E        comp137505_c0_seq1; <a href="/dbget-bin/www_bget?K12624">K12624</a>  LSM5; U6 snRNA-associated Sm-like protein LSm5
E        Contig14488; <a href="/dbget-bin/www_bget?K12626">K12626</a>  LSM7; U6 snRNA-associated Sm-like protein LSm7
E        Contig6269; <a href="/dbget-bin/www_bget?K12627">K12627</a>  LSM8; U6 snRNA-associated Sm-like protein LSm8
E        Contig13813; <a href="/dbget-bin/www_bget?K12843">K12843</a>  PRPF3, PRP3; U4/U6 small nuclear ribonucleoprotein PRP3
E        Contig12560; <a href="/dbget-bin/www_bget?K12662">K12662</a>  PRPF4, PRP4; U4/U6 small nuclear ribonucleoprotein PRP4
E        Contig15017; <a href="/dbget-bin/www_bget?K09567">K09567</a>  PPIH, CYPH; peptidyl-prolyl isomerase H (cyclophilin H) [EC:5.2.1.8]
E        Contig3417; <a href="/dbget-bin/www_bget?K12844">K12844</a>  PRPF31; U4/U6 small nuclear ribonucleoprotein PRP31
E        Contig3312; <a href="/dbget-bin/www_bget?K12845">K12845</a>  SNU13, NHP2L; U4/U6 small nuclear ribonucleoprotein SNU13
E        Locus_79_Transcript_8/10_Confidence_0.274_Length_1794; <a href="/dbget-bin/www_bget?K12845">K12845</a>  SNU13, NHP2L; U4/U6 small nuclear ribonucleoprotein SNU13
E        Contig2170; <a href="/dbget-bin/www_bget?K12852">K12852</a>  EFTUD2; 116 kDa U5 small nuclear ribonucleoprotein component
E        Contig8264; <a href="/dbget-bin/www_bget?K12855">K12855</a>  PRPF6, PRP6; pre-mRNA-processing factor 6
E        Contig11107; <a href="/dbget-bin/www_bget?K12855">K12855</a>  PRPF6, PRP6; pre-mRNA-processing factor 6
E        Contig12516; <a href="/dbget-bin/www_bget?K12856">K12856</a>  PRPF8, PRP8; pre-mRNA-processing factor 8
E        Contig6112; <a href="/dbget-bin/www_bget?K12857">K12857</a>  SNRNP40, PRP8BP; Prp8 binding protein
E        Contig4081; <a href="/dbget-bin/www_bget?K12854">K12854</a>  SNRNP200, BRR2; pre-mRNA-splicing helicase BRR2 [EC:3.6.4.13]
E        Contig3680; <a href="/dbget-bin/www_bget?K12858">K12858</a>  DDX23, PRP28; ATP-dependent RNA helicase DDX23/PRP28 [EC:3.6.4.13]
E        Contig6930; <a href="/dbget-bin/www_bget?K12859">K12859</a>  TXNL4A, DIB1; U5 snRNP protein, DIM1 family
E        Contig5698; <a href="/dbget-bin/www_bget?K13099">K13099</a>  CD2BP2; CD2 antigen cytoplasmic tail-binding protein 2
E        Contig14756; <a href="/dbget-bin/www_bget?K11984">K11984</a>  SART1, HAF, SNU66; U4/U6.U5 tri-snRNP-associated protein 1
E        comp25394_c0_seq1; <a href="/dbget-bin/www_bget?K12847">K12847</a>  USP39, SAD1; U4/U6.U5 tri-snRNP-associated protein 2
E        Contig2785; <a href="/dbget-bin/www_bget?K12846">K12846</a>  SNRNP27; U4/U6.U5 tri-snRNP-associated protein 3
D      <a href="/kegg-bin/show_module?M00355">M00355</a>  Spliceosome, 35S U5-snRNP [PATH:<a href="/kegg-bin/show_pathway?map03040+M00355">map03040</a>] [BR:<a href="/kegg-bin/show_brite?ko03041+M00355">ko03041</a>]
E        Contig10303; <a href="/dbget-bin/www_bget?K11086">K11086</a>  SNRPB, SMB; small nuclear ribonucleoprotein B and B'
E        Contig3552; <a href="/dbget-bin/www_bget?K11087">K11087</a>  SNRPD1, SMD1; small nuclear ribonucleoprotein D1
E        Contig2336; <a href="/dbget-bin/www_bget?K11096">K11096</a>  SNRPD2, SMD2; small nuclear ribonucleoprotein D2
E        comp8688_c0_seq3; <a href="/dbget-bin/www_bget?K11088">K11088</a>  SNRPD3, SMD3; small nuclear ribonucleoprotein D3
E        Contig3501; <a href="/dbget-bin/www_bget?K11097">K11097</a>  SNRPE, SME; small nuclear ribonucleoprotein E
E        Contig7777; <a href="/dbget-bin/www_bget?K11098">K11098</a>  SNRPF, SMF; small nuclear ribonucleoprotein F
E        Contig12516; <a href="/dbget-bin/www_bget?K12856">K12856</a>  PRPF8, PRP8; pre-mRNA-processing factor 8
E        Contig4081; <a href="/dbget-bin/www_bget?K12854">K12854</a>  SNRNP200, BRR2; pre-mRNA-splicing helicase BRR2 [EC:3.6.4.13]
E        Contig2170; <a href="/dbget-bin/www_bget?K12852">K12852</a>  EFTUD2; 116 kDa U5 small nuclear ribonucleoprotein component
E        Contig6112; <a href="/dbget-bin/www_bget?K12857">K12857</a>  SNRNP40, PRP8BP; Prp8 binding protein
E        Contig9980; <a href="/dbget-bin/www_bget?K10599">K10599</a>  PRPF19, PRP19; pre-mRNA-processing factor 19 [EC:6.3.2.19]
E        Contig3416; <a href="/dbget-bin/www_bget?K12860">K12860</a>  CDC5L, CDC5, CEF1; pre-mRNA-splicing factor CDC5/CEF1
E        Contig4095; <a href="/dbget-bin/www_bget?K12861">K12861</a>  BCAS2; pre-mRNA-splicing factor SPF27
E        Contig6025; <a href="/dbget-bin/www_bget?K12862">K12862</a>  PLRG1, PRL1, PRP46; pleiotropic regulator 1
E        Contig2606; <a href="/dbget-bin/www_bget?K12863">K12863</a>  CWC15; protein CWC15
E        Contig1755; <a href="/dbget-bin/www_bget?K06063">K06063</a>  SNW1, SKIIP, SKIP; SNW domain-containing protein 1
E        Contig1754; <a href="/dbget-bin/www_bget?K12867">K12867</a>  SYF1, XAB2; pre-mRNA-splicing factor SYF1
E        Contig6428; <a href="/dbget-bin/www_bget?K12867">K12867</a>  SYF1, XAB2; pre-mRNA-splicing factor SYF1
E        Contig6063; <a href="/dbget-bin/www_bget?K12868">K12868</a>  SYF2; pre-mRNA-splicing factor SYF2
E        Contig353; <a href="/dbget-bin/www_bget?K12869">K12869</a>  CRN, CRNKL1, CLF1, SYF3; crooked neck
E        Contig14140; <a href="/dbget-bin/www_bget?K12870">K12870</a>  ISY1; pre-mRNA-splicing factor ISY1
E        Contig9342; <a href="/dbget-bin/www_bget?K12871">K12871</a>  CCDC12; coiled-coil domain-containing protein 12
E        Contig1717; <a href="/dbget-bin/www_bget?K12872">K12872</a>  RBM22, SLT11; pre-mRNA-splicing factor RBM22/SLT11
E        Contig10437; <a href="/dbget-bin/www_bget?K12873">K12873</a>  BUD31, G10; bud site selection protein 31
E        Contig11733; <a href="/dbget-bin/www_bget?K12874">K12874</a>  AQR; intron-binding protein aquarius
E        Contig446; <a href="/dbget-bin/www_bget?K09564">K09564</a>  PPIE; peptidyl-prolyl isomerase E (cyclophilin E) [EC:5.2.1.8]
E        Contig10808; <a href="/dbget-bin/www_bget?K12733">K12733</a>  PPIL1; peptidyl-prolyl cis-trans isomerase-like 1 [EC:5.2.1.8]
E        Contig10699; <a href="/dbget-bin/www_bget?K12816">K12816</a>  CDC40, PRP17; pre-mRNA-processing factor 17
E        Contig11174; <a href="/dbget-bin/www_bget?K03283">K03283</a>  HSPA1_8; heat shock 70kDa protein 1/8
E        Contig11530; <a href="/dbget-bin/www_bget?K03283">K03283</a>  HSPA1_8; heat shock 70kDa protein 1/8
E        Contig14143; <a href="/dbget-bin/www_bget?K03283">K03283</a>  HSPA1_8; heat shock 70kDa protein 1/8
E        Contig15330; <a href="/dbget-bin/www_bget?K03283">K03283</a>  HSPA1_8; heat shock 70kDa protein 1/8
E        Contig15766; <a href="/dbget-bin/www_bget?K03283">K03283</a>  HSPA1_8; heat shock 70kDa protein 1/8
E        Contig6235; <a href="/dbget-bin/www_bget?K13123">K13123</a>  GPATCH1; G patch domain-containing protein 1
D      <a href="/kegg-bin/show_module?M00353">M00353</a>  Spliceosome, Prp19/CDC5L complex [PATH:<a href="/kegg-bin/show_pathway?map03040+M00353">map03040</a>] [BR:<a href="/kegg-bin/show_brite?ko03041+M00353">ko03041</a>]
E        Contig9980; <a href="/dbget-bin/www_bget?K10599">K10599</a>  PRPF19, PRP19; pre-mRNA-processing factor 19 [EC:6.3.2.19]
E        Contig3416; <a href="/dbget-bin/www_bget?K12860">K12860</a>  CDC5L, CDC5, CEF1; pre-mRNA-splicing factor CDC5/CEF1
E        Contig4095; <a href="/dbget-bin/www_bget?K12861">K12861</a>  BCAS2; pre-mRNA-splicing factor SPF27
E        Contig6025; <a href="/dbget-bin/www_bget?K12862">K12862</a>  PLRG1, PRL1, PRP46; pleiotropic regulator 1
E        Contig2606; <a href="/dbget-bin/www_bget?K12863">K12863</a>  CWC15; protein CWC15
E        Contig2632; <a href="/dbget-bin/www_bget?K12864">K12864</a>  CTNNBL1; beta-catenin-like protein 1
E        Contig11174; <a href="/dbget-bin/www_bget?K03283">K03283</a>  HSPA1_8; heat shock 70kDa protein 1/8
E        Contig11530; <a href="/dbget-bin/www_bget?K03283">K03283</a>  HSPA1_8; heat shock 70kDa protein 1/8
E        Contig14143; <a href="/dbget-bin/www_bget?K03283">K03283</a>  HSPA1_8; heat shock 70kDa protein 1/8
E        Contig15330; <a href="/dbget-bin/www_bget?K03283">K03283</a>  HSPA1_8; heat shock 70kDa protein 1/8
E        Contig15766; <a href="/dbget-bin/www_bget?K03283">K03283</a>  HSPA1_8; heat shock 70kDa protein 1/8
E        Contig14900; <a href="/dbget-bin/www_bget?K12865">K12865</a>  PQBP1, NPW38; polyglutamine-binding protein 1
E        Contig6907; <a href="/dbget-bin/www_bget?K12866">K12866</a>  WBP11, NPWBP; WW domain-binding protein 11
D      <a href="/kegg-bin/show_module?M00396">M00396</a>  Lsm 2-8 complex [PATH:<a href="/kegg-bin/show_pathway?map03040+M00396">map03040</a> <a href="/kegg-bin/show_pathway?map03018+M00396">map03018</a>] [BR:<a href="/kegg-bin/show_brite?ko03041+M00396">ko03041</a>]
E        Contig13354; <a href="/dbget-bin/www_bget?K12621">K12621</a>  LSM2; U6 snRNA-associated Sm-like protein LSm2
E        Contig1030; <a href="/dbget-bin/www_bget?K12622">K12622</a>  LSM3; U6 snRNA-associated Sm-like protein LSm3
E        Contig6356; <a href="/dbget-bin/www_bget?K12623">K12623</a>  LSM4; U6 snRNA-associated Sm-like protein LSm4
E        comp137505_c0_seq1; <a href="/dbget-bin/www_bget?K12624">K12624</a>  LSM5; U6 snRNA-associated Sm-like protein LSm5
E        Contig14488; <a href="/dbget-bin/www_bget?K12626">K12626</a>  LSM7; U6 snRNA-associated Sm-like protein LSm7
E        Contig6269; <a href="/dbget-bin/www_bget?K12627">K12627</a>  LSM8; U6 snRNA-associated Sm-like protein LSm8
D      <a href="/kegg-bin/show_module?M00397">M00397</a>  Lsm 1-7 complex [PATH:<a href="/kegg-bin/show_pathway?map03018+M00397">map03018</a>]
E        Contig7123; <a href="/dbget-bin/www_bget?K12620">K12620</a>  LSM1; U6 snRNA-associated Sm-like protein LSm1
E        Contig13354; <a href="/dbget-bin/www_bget?K12621">K12621</a>  LSM2; U6 snRNA-associated Sm-like protein LSm2
E        Contig1030; <a href="/dbget-bin/www_bget?K12622">K12622</a>  LSM3; U6 snRNA-associated Sm-like protein LSm3
E        Contig6356; <a href="/dbget-bin/www_bget?K12623">K12623</a>  LSM4; U6 snRNA-associated Sm-like protein LSm4
E        comp137505_c0_seq1; <a href="/dbget-bin/www_bget?K12624">K12624</a>  LSM5; U6 snRNA-associated Sm-like protein LSm5
E        Contig14488; <a href="/dbget-bin/www_bget?K12626">K12626</a>  LSM7; U6 snRNA-associated Sm-like protein LSm7
D      <a href="/kegg-bin/show_module?M00398">M00398</a>  Sm core complex [PATH:<a href="/kegg-bin/show_pathway?map03040+M00398">map03040</a>] [BR:<a href="/kegg-bin/show_brite?ko03032+M00398">ko03032</a> <a href="/kegg-bin/show_brite?ko03041+M00398">ko03041</a>]
E        Contig10303; <a href="/dbget-bin/www_bget?K11086">K11086</a>  SNRPB, SMB; small nuclear ribonucleoprotein B and B'
E        Contig3552; <a href="/dbget-bin/www_bget?K11087">K11087</a>  SNRPD1, SMD1; small nuclear ribonucleoprotein D1
E        Contig2336; <a href="/dbget-bin/www_bget?K11096">K11096</a>  SNRPD2, SMD2; small nuclear ribonucleoprotein D2
E        comp8688_c0_seq3; <a href="/dbget-bin/www_bget?K11088">K11088</a>  SNRPD3, SMD3; small nuclear ribonucleoprotein D3
E        Contig3501; <a href="/dbget-bin/www_bget?K11097">K11097</a>  SNRPE, SME; small nuclear ribonucleoprotein E
E        Contig7777; <a href="/dbget-bin/www_bget?K11098">K11098</a>  SNRPF, SMF; small nuclear ribonucleoprotein F
D      <a href="/kegg-bin/show_module?M00399">M00399</a>  Cap binding complex [PATH:<a href="/kegg-bin/show_pathway?map03013+M00399">map03013</a> <a href="/kegg-bin/show_pathway?map03015+M00399">map03015</a> <a href="/kegg-bin/show_pathway?map03040+M00399">map03040</a> <a href="/kegg-bin/show_pathway?map03040+M00399">map03040</a>] [BR:<a href="/kegg-bin/show_brite?ko03041+M00399">ko03041</a>]
E        Contig3472; <a href="/dbget-bin/www_bget?K12882">K12882</a>  NCBP1, CBP80; nuclear cap-binding protein subunit 1
E        Locus_1045_Transcript_2/4_Confidence_0.474_Length_1905; <a href="/dbget-bin/www_bget?K12882">K12882</a>  NCBP1, CBP80; nuclear cap-binding protein subunit 1
E        Contig8139; <a href="/dbget-bin/www_bget?K12883">K12883</a>  NCBP2, CBP20; nuclear cap-binding protein subunit 2
C    RNA processing
D      <a href="/kegg-bin/show_module?M00425">M00425</a>  H/ACA ribonucleoprotein complex [PATH:<a href="/kegg-bin/show_pathway?map03008+M00425">map03008</a>] [BR:<a href="/kegg-bin/show_brite?ko03032+M00425">ko03032</a> <a href="/kegg-bin/show_brite?ko03009+M00425">ko03009</a>]
E        Contig3163; <a href="/dbget-bin/www_bget?K11128">K11128</a>  GAR1, NOLA1; H/ACA ribonucleoprotein complex subunit 1
E        Contig4880; <a href="/dbget-bin/www_bget?K11129">K11129</a>  NHP2, NOLA2; H/ACA ribonucleoprotein complex subunit 2
E        Contig1584; <a href="/dbget-bin/www_bget?K11131">K11131</a>  DKC1, NOLA4, CBF5; H/ACA ribonucleoprotein complex subunit 4 [EC:5.4.99.-]
E        comp8748_c0_seq1; <a href="/dbget-bin/www_bget?K11131">K11131</a>  DKC1, NOLA4, CBF5; H/ACA ribonucleoprotein complex subunit 4 [EC:5.4.99.-]
D      <a href="/kegg-bin/show_module?M00426">M00426</a>  Survival motor neuron (SMN) complex [PATH:<a href="/kegg-bin/show_pathway?map03013+M00426">map03013</a>] [BR:<a href="/kegg-bin/show_brite?ko03041+M00426">ko03041</a>]
E        Contig4592; <a href="/dbget-bin/www_bget?K13129">K13129</a>  SMN; survival motor neuron protein
E        Contig8546; <a href="/dbget-bin/www_bget?K13130">K13130</a>  SIP1, GEMIN2; survival of motor neuron protein-interacting protein 1
E        Contig5022; <a href="/dbget-bin/www_bget?K13137">K13137</a>  STRAP, UNRIP; serine-threonine kinase receptor-associated protein
D      <a href="/kegg-bin/show_module?M00427">M00427</a>  Nuclear pore complex [PATH:<a href="/kegg-bin/show_pathway?map03013+M00427">map03013</a>]
E        Contig5613; <a href="/dbget-bin/www_bget?K09291">K09291</a>  TPR; nucleoprotein TPR
E        Contig12245; <a href="/dbget-bin/www_bget?K14295">K14295</a>  NUP50, NPAP60; nuclear pore complex protein Nup50
E        Contig5233; <a href="/dbget-bin/www_bget?K14296">K14296</a>  NUP153; nuclear pore complex protein Nup153
E        Contig10539; <a href="/dbget-bin/www_bget?K14297">K14297</a>  NUP98, ADAR2; nuclear pore complex protein Nup98-Nup96
E        Contig14259; <a href="/dbget-bin/www_bget?K14298">K14298</a>  RAE1; mRNA export factor
E        Contig14495; <a href="/dbget-bin/www_bget?K14004">K14004</a>  SEC13; protein transport protein SEC13
E        Contig431; <a href="/dbget-bin/www_bget?K14299">K14299</a>  SEH1; nucleoporin SEH1
E        Contig812; <a href="/dbget-bin/www_bget?K14300">K14300</a>  NUP133; nuclear pore complex protein Nup133
E        Contig3184; <a href="/dbget-bin/www_bget?K14300">K14300</a>  NUP133; nuclear pore complex protein Nup133
E        Contig1195; <a href="/dbget-bin/www_bget?K14301">K14301</a>  NUP107; nuclear pore complex protein Nup107
E        Contig265; <a href="/dbget-bin/www_bget?K14303">K14303</a>  NUP160; nuclear pore complex protein Nup160
E        Contig2537; <a href="/dbget-bin/www_bget?K14304">K14304</a>  NUP85; nuclear pore complex protein Nup85
E        Contig6360; <a href="/dbget-bin/www_bget?K14305">K14305</a>  NUP43; nuclear pore complex protein Nup43
E        Contig6273; <a href="/dbget-bin/www_bget?K14307">K14307</a>  NUPL1; nucleoporin p58/p45
E        Contig6537; <a href="/dbget-bin/www_bget?K14308">K14308</a>  NUP54; nuclear pore complex protein Nup54
E        Contig13385; <a href="/dbget-bin/www_bget?K14309">K14309</a>  NUP93; nuclear pore complex protein Nup93
E        Contig9081; <a href="/dbget-bin/www_bget?K14310">K14310</a>  NUP205; nuclear pore complex protein Nup205
E        Contig12276; <a href="/dbget-bin/www_bget?K14310">K14310</a>  NUP205; nuclear pore complex protein Nup205
E        comp77242_c0_seq1; <a href="/dbget-bin/www_bget?K14310">K14310</a>  NUP205; nuclear pore complex protein Nup205
E        Contig7699; <a href="/dbget-bin/www_bget?K14311">K14311</a>  NUP188; nuclear pore complex protein Nup188
E        Contig12488; <a href="/dbget-bin/www_bget?K14311">K14311</a>  NUP188; nuclear pore complex protein Nup188
E        Contig396; <a href="/dbget-bin/www_bget?K14312">K14312</a>  NUP155; nuclear pore complex protein Nup155
E        Contig15024; <a href="/dbget-bin/www_bget?K14312">K14312</a>  NUP155; nuclear pore complex protein Nup155
E        Contig7494; <a href="/dbget-bin/www_bget?K14313">K14313</a>  NUP35, NUP53; nuclear pore complex protein Nup53
E        Contig9040; <a href="/dbget-bin/www_bget?K14314">K14314</a>  NUP210, GP210; nuclear pore complex protein Nup210
E        Contig6067; <a href="/dbget-bin/www_bget?K14315">K14315</a>  NDC1, TMEM48; nucleoporin NDC1
E        comp93833_c0_seq1; <a href="/dbget-bin/www_bget?K14316">K14316</a>  POM121, NUP121; nuclear pore complex protein Nup121
E        Contig394; <a href="/dbget-bin/www_bget?K14317">K14317</a>  NUP214, CAN; nuclear pore complex protein Nup214
E        Contig6041; <a href="/dbget-bin/www_bget?K14318">K14318</a>  NUP88; nuclear pore complex protein Nup88
E        comp94884_c0_seq1; <a href="/dbget-bin/www_bget?K14318">K14318</a>  NUP88; nuclear pore complex protein Nup88
E        Contig1321; <a href="/dbget-bin/www_bget?K12172">K12172</a>  RANBP2, NUP358; E3 SUMO-protein ligase RanBP2
E        Contig2578; <a href="/dbget-bin/www_bget?K12172">K12172</a>  RANBP2, NUP358; E3 SUMO-protein ligase RanBP2
E        Contig3377; <a href="/dbget-bin/www_bget?K12172">K12172</a>  RANBP2, NUP358; E3 SUMO-protein ligase RanBP2
E        Contig10491; <a href="/dbget-bin/www_bget?K12172">K12172</a>  RANBP2, NUP358; E3 SUMO-protein ligase RanBP2
E        Contig2479; <a href="/dbget-bin/www_bget?K14319">K14319</a>  RANGAP1; Ran GTPase-activating protein 1
E        Contig3847; <a href="/dbget-bin/www_bget?K10577">K10577</a>  UBE2I, UBC9; ubiquitin-conjugating enzyme E2 I [EC:6.3.2.19]
E        Contig12131; <a href="/dbget-bin/www_bget?K12160">K12160</a>  SUMO, SMT3; small ubiquitin-related modifier
E        Contig7133; <a href="/dbget-bin/www_bget?K14320">K14320</a>  AAAS; aladin
E        comp3550_c0_seq1; <a href="/dbget-bin/www_bget?K14321">K14321</a>  NUPL2, CG1; nucleoporin-like protein 2
D      <a href="/kegg-bin/show_module?M00428">M00428</a>  eIF4F complex [PATH:<a href="/kegg-bin/show_pathway?map03013+M00428">map03013</a>] [BR:<a href="/kegg-bin/show_brite?ko03012+M00428">ko03012</a>]
E        Contig818; <a href="/dbget-bin/www_bget?K03259">K03259</a>  EIF4E; translation initiation factor 4E
E        Contig3878; <a href="/dbget-bin/www_bget?K03259">K03259</a>  EIF4E; translation initiation factor 4E
E        Contig3879; <a href="/dbget-bin/www_bget?K03259">K03259</a>  EIF4E; translation initiation factor 4E
E        Contig12708; <a href="/dbget-bin/www_bget?K03259">K03259</a>  EIF4E; translation initiation factor 4E
E        Locus_6926_Transcript_1/4_Confidence_0.800_Length_1398; <a href="/dbget-bin/www_bget?K03259">K03259</a>  EIF4E; translation initiation factor 4E
E        Locus_6926_Transcript_4/4_Confidence_0.800_Length_1384; <a href="/dbget-bin/www_bget?K03259">K03259</a>  EIF4E; translation initiation factor 4E
E        Contig5711; <a href="/dbget-bin/www_bget?K03260">K03260</a>  EIF4G; translation initiation factor 4G
E        Contig12157; <a href="/dbget-bin/www_bget?K03260">K03260</a>  EIF4G; translation initiation factor 4G
E        Contig15571; <a href="/dbget-bin/www_bget?K03260">K03260</a>  EIF4G; translation initiation factor 4G
E        Locus_1_Transcript_20/21_Confidence_0.220_Length_4322; <a href="/dbget-bin/www_bget?K03260">K03260</a>  EIF4G; translation initiation factor 4G
E        Locus_1_Transcript_21/21_Confidence_0.322_Length_5656; <a href="/dbget-bin/www_bget?K03260">K03260</a>  EIF4G; translation initiation factor 4G
E        Locus_245_Transcript_2/5_Confidence_0.527_Length_3319; <a href="/dbget-bin/www_bget?K03260">K03260</a>  EIF4G; translation initiation factor 4G
E        Locus_245_Transcript_5/5_Confidence_0.618_Length_3318; <a href="/dbget-bin/www_bget?K03260">K03260</a>  EIF4G; translation initiation factor 4G
E        Contig11402; <a href="/dbget-bin/www_bget?K03257">K03257</a>  EIF4A; translation initiation factor 4A
E        Contig12160; <a href="/dbget-bin/www_bget?K03257">K03257</a>  EIF4A; translation initiation factor 4A
E        Locus_253_Transcript_8/9_Confidence_0.333_Length_2709; <a href="/dbget-bin/www_bget?K03257">K03257</a>  EIF4A; translation initiation factor 4A
D      <a href="/kegg-bin/show_module?M00430">M00430</a>  Exon junction complex (EJC) [PATH:<a href="/kegg-bin/show_pathway?map03013+M00430">map03013</a> <a href="/kegg-bin/show_pathway?map03015+M00430">map03015</a> <a href="/kegg-bin/show_pathway?map03040+M00430">map03040</a>] [BR:<a href="/kegg-bin/show_brite?ko03041+M00430">ko03041</a>]
E        Contig1819; <a href="/dbget-bin/www_bget?K12877">K12877</a>  MAGOH; protein mago nashi
E        Contig12414; <a href="/dbget-bin/www_bget?K14323">K14323</a>  CASC3, MLN51; protein CASC3
E        Contig4261; <a href="/dbget-bin/www_bget?K13025">K13025</a>  EIF4A3, FAL1; ATP-dependent RNA helicase [EC:3.6.4.13]
E        Contig15044; <a href="/dbget-bin/www_bget?K14324">K14324</a>  SAP18; histone deacetylase complex subunit SAP18
E        Contig4576; <a href="/dbget-bin/www_bget?K13114">K13114</a>  PNN; pinin
E        Contig4277; <a href="/dbget-bin/www_bget?K12875">K12875</a>  ACIN1, ACINUS; apoptotic chromatin condensation inducer in the nucleus
E        Contig14072; <a href="/dbget-bin/www_bget?K14325">K14325</a>  RNPS1; RNA-binding protein with serine-rich domain 1
E        Contig5246; <a href="/dbget-bin/www_bget?K12881">K12881</a>  THOC4, ALY; THO complex subunit 4
E        Contig4117; <a href="/dbget-bin/www_bget?K12812">K12812</a>  UAP56, BAT1, SUB2; ATP-dependent RNA helicase UAP56/SUB2 [EC:3.6.4.13]
E        Contig10499; <a href="/dbget-bin/www_bget?K13171">K13171</a>  SRRM1, SRM160; serine/arginine repetitive matrix protein 1
E        Contig7838; <a href="/dbget-bin/www_bget?K14285">K14285</a>  NXT1_2, P15; NTF2-related export protein 1/2
E        Contig2021; <a href="/dbget-bin/www_bget?K14326">K14326</a>  UPF1, RENT1; regulator of nonsense transcripts 1 [EC:3.6.4.-]
E        Contig2405; <a href="/dbget-bin/www_bget?K14327">K14327</a>  UPF2, RENT2; regulator of nonsense transcripts 2
E        Contig3085; <a href="/dbget-bin/www_bget?K14328">K14328</a>  UPF3, RENT3; regulator of nonsense transcripts 3
D      <a href="/kegg-bin/show_module?M00405">M00405</a>  THC complex [PATH:<a href="/kegg-bin/show_pathway?map03040+M00405">map03040</a> <a href="/kegg-bin/show_pathway?map03013+M00405">map03013</a>] [BR:<a href="/kegg-bin/show_brite?ko03041+M00405">ko03041</a>]
E        Contig6400; <a href="/dbget-bin/www_bget?K12878">K12878</a>  THOC1; THO complex subunit 1
E        Contig3986; <a href="/dbget-bin/www_bget?K12879">K12879</a>  THOC2; THO complex subunit 2
E        Contig14827; <a href="/dbget-bin/www_bget?K12879">K12879</a>  THOC2; THO complex subunit 2
E        Contig1447; <a href="/dbget-bin/www_bget?K13174">K13174</a>  THOC5; THO complex subunit 5
E        Contig12420; <a href="/dbget-bin/www_bget?K13175">K13175</a>  THOC6; THO complex subunit 6
E        Contig7406; <a href="/dbget-bin/www_bget?K13176">K13176</a>  THOC7; THO complex subunit 7
D      <a href="/kegg-bin/show_module?M00406">M00406</a>  TREX complex [PATH:<a href="/kegg-bin/show_pathway?map03013+M00406">map03013</a> <a href="/kegg-bin/show_pathway?map03040+M00406">map03040</a>] [BR:<a href="/kegg-bin/show_brite?ko03041+M00406">ko03041</a>]
E        Contig6400; <a href="/dbget-bin/www_bget?K12878">K12878</a>  THOC1; THO complex subunit 1
E        Contig3986; <a href="/dbget-bin/www_bget?K12879">K12879</a>  THOC2; THO complex subunit 2
E        Contig14827; <a href="/dbget-bin/www_bget?K12879">K12879</a>  THOC2; THO complex subunit 2
E        Contig1447; <a href="/dbget-bin/www_bget?K13174">K13174</a>  THOC5; THO complex subunit 5
E        Contig12420; <a href="/dbget-bin/www_bget?K13175">K13175</a>  THOC6; THO complex subunit 6
E        Contig7406; <a href="/dbget-bin/www_bget?K13176">K13176</a>  THOC7; THO complex subunit 7
E        Contig6375; <a href="/dbget-bin/www_bget?K12880">K12880</a>  THOC3; THO complex subunit 3
E        Contig5246; <a href="/dbget-bin/www_bget?K12881">K12881</a>  THOC4, ALY; THO complex subunit 4
E        Contig4117; <a href="/dbget-bin/www_bget?K12812">K12812</a>  UAP56, BAT1, SUB2; ATP-dependent RNA helicase UAP56/SUB2 [EC:3.6.4.13]
D      <a href="/kegg-bin/show_module?M00390">M00390</a>  Exosome, archaea [PATH:<a href="/kegg-bin/show_pathway?map03018+M00390">map03018</a>]
E        Contig9099; <a href="/dbget-bin/www_bget?K07573">K07573</a>  CSL4, EXOSC1; exosome complex component CSL4
E        Contig3955; <a href="/dbget-bin/www_bget?K03679">K03679</a>  RRP4, EXOSC2; exosome complex component RRP4
E        Contig664; <a href="/dbget-bin/www_bget?K11600">K11600</a>  RRP41, EXOSC4, SKI6; exosome complex component RRP41
E        Contig14885; <a href="/dbget-bin/www_bget?K12589">K12589</a>  RRP42, EXOSC7; exosome complex component RRP42
D      <a href="/kegg-bin/show_module?M00391">M00391</a>  Exosome, eukaryotes [PATH:<a href="/kegg-bin/show_pathway?map03018+M00391">map03018</a>]
E        Contig9099; <a href="/dbget-bin/www_bget?K07573">K07573</a>  CSL4, EXOSC1; exosome complex component CSL4
E        Contig3955; <a href="/dbget-bin/www_bget?K03679">K03679</a>  RRP4, EXOSC2; exosome complex component RRP4
E        Contig7311; <a href="/dbget-bin/www_bget?K03681">K03681</a>  RRP40, EXOSC3; exosome complex component RRP40
E        Contig664; <a href="/dbget-bin/www_bget?K11600">K11600</a>  RRP41, EXOSC4, SKI6; exosome complex component RRP41
E        Contig14885; <a href="/dbget-bin/www_bget?K12589">K12589</a>  RRP42, EXOSC7; exosome complex component RRP42
E        Contig2189; <a href="/dbget-bin/www_bget?K12585">K12585</a>  DIS3, RRP44; exosome complex exonuclease DIS3/RRP44 [EC:3.1.13.-]
E        Contig4080; <a href="/dbget-bin/www_bget?K03678">K03678</a>  RRP45, EXOSC9; exosome complex component RRP45
E        Contig11022; <a href="/dbget-bin/www_bget?K12590">K12590</a>  RRP46, EXOSC5; exosome complex component RRP46
D      <a href="/kegg-bin/show_module?M00392">M00392</a>  Ski complex [PATH:<a href="/kegg-bin/show_pathway?map03018+M00392">map03018</a>]
E        Contig11859; <a href="/dbget-bin/www_bget?K12599">K12599</a>  SKI2, SKIV2L; antiviral helicase SKI2 [EC:3.6.4.-]
E        Contig11570; <a href="/dbget-bin/www_bget?K12600">K12600</a>  SKI3, TTC37; superkiller protein 3
E        comp3939_c0_seq2; <a href="/dbget-bin/www_bget?K12600">K12600</a>  SKI3, TTC37; superkiller protein 3
E        Contig13780; <a href="/dbget-bin/www_bget?K12602">K12602</a>  WDR61, REC14, SKI8; WD repeat-containing protein 61
D      <a href="/kegg-bin/show_module?M00393">M00393</a>  TRAMP complex [PATH:<a href="/kegg-bin/show_pathway?map03018+M00393">map03018</a>]
E        Contig7426; <a href="/dbget-bin/www_bget?K03514">K03514</a>  POLS, TRF4; DNA polymerase sigma [EC:2.7.7.7]
E        Contig8715; <a href="/dbget-bin/www_bget?K12597">K12597</a>  AIR1_2; protein AIR1/2
E        Contig1927; <a href="/dbget-bin/www_bget?K12598">K12598</a>  MTR4, SKIV2L2; ATP-dependent RNA helicase DOB1 [EC:3.6.4.13]
E        Contig6846; <a href="/dbget-bin/www_bget?K12598">K12598</a>  MTR4, SKIV2L2; ATP-dependent RNA helicase DOB1 [EC:3.6.4.13]
D      <a href="/kegg-bin/show_module?M00394">M00394</a>  RNA degradosome [PATH:<a href="/kegg-bin/show_pathway?map03018+M00394">map03018</a>]
E        Contig5688; <a href="/dbget-bin/www_bget?K01689">K01689</a>  ENO, eno; enolase [EC:4.2.1.11]
E        Contig8492; <a href="/dbget-bin/www_bget?K00962">K00962</a>  pnp, PNPT1; polyribonucleotide nucleotidyltransferase [EC:2.7.7.8]
D      <a href="/kegg-bin/show_module?M00395">M00395</a>  Decapping complex [PATH:<a href="/kegg-bin/show_pathway?map03018+M00395">map03018</a>]
E        Contig782; <a href="/dbget-bin/www_bget?K12611">K12611</a>  DCP1B; mRNA-decapping enzyme 1B [EC:3.-.-.-]
E        Contig13266; <a href="/dbget-bin/www_bget?K12613">K12613</a>  DCP2; mRNA-decapping enzyme subunit 2 [EC:3.6.1.62]
E        Contig5184; <a href="/dbget-bin/www_bget?K12614">K12614</a>  DDX6, RCK, DHH1; ATP-dependent RNA helicase DDX6/DHH1 [EC:3.6.4.13]
E        Contig684; <a href="/dbget-bin/www_bget?K12615">K12615</a>  EDC3; enhancer of mRNA-decapping protein 3
E        Contig6242; <a href="/dbget-bin/www_bget?K12617">K12617</a>  PATL1, PAT1; DNA topoisomerase 2-associated protein PAT1
C    Ribosome
D      <a href="/kegg-bin/show_module?M00178">M00178</a>  Ribosome, bacteria [PATH:<a href="/kegg-bin/show_pathway?map03010+M00178">map03010</a>] [BR:<a href="/kegg-bin/show_brite?ko03011+M00178">ko03011</a>]
E        Contig10742; <a href="/dbget-bin/www_bget?K02967">K02967</a>  RP-S2, rpsB; small subunit ribosomal protein S2
E        Contig4645; <a href="/dbget-bin/www_bget?K02988">K02988</a>  RP-S5, rpsE; small subunit ribosomal protein S5
E        Contig8170; <a href="/dbget-bin/www_bget?K02992">K02992</a>  RP-S7, rpsG; small subunit ribosomal protein S7
E        Contig3845; <a href="/dbget-bin/www_bget?K02996">K02996</a>  RP-S9, rpsI; small subunit ribosomal protein S9
E        Contig7346; <a href="/dbget-bin/www_bget?K02946">K02946</a>  RP-S10, rpsJ; small subunit ribosomal protein S10
E        comp87395_c0_seq1; <a href="/dbget-bin/www_bget?K02948">K02948</a>  RP-S11, rpsK; small subunit ribosomal protein S11
E        comp132110_c0_seq1; <a href="/dbget-bin/www_bget?K02950">K02950</a>  RP-S12, rpsL; small subunit ribosomal protein S12
E        Contig1109; <a href="/dbget-bin/www_bget?K02954">K02954</a>  RP-S14, rpsN; small subunit ribosomal protein S14
E        Contig15201; <a href="/dbget-bin/www_bget?K02959">K02959</a>  RP-S16, rpsP; small subunit ribosomal protein S16
E        Contig11205; <a href="/dbget-bin/www_bget?K02961">K02961</a>  RP-S17, rpsQ; small subunit ribosomal protein S17
E        Contig12193; <a href="/dbget-bin/www_bget?K02963">K02963</a>  RP-S18, rpsR; small subunit ribosomal protein S18
E        Contig9694; <a href="/dbget-bin/www_bget?K02970">K02970</a>  RP-S21, rpsU; small subunit ribosomal protein S21
E        Contig593; <a href="/dbget-bin/www_bget?K02863">K02863</a>  RP-L1, rplA; large subunit ribosomal protein L1
E        Contig3107; <a href="/dbget-bin/www_bget?K02886">K02886</a>  RP-L2, rplB; large subunit ribosomal protein L2
E        Contig6069; <a href="/dbget-bin/www_bget?K02906">K02906</a>  RP-L3, rplC; large subunit ribosomal protein L3
E        Contig14291; <a href="/dbget-bin/www_bget?K02926">K02926</a>  RP-L4, rplD; large subunit ribosomal protein L4
E        Contig1621; <a href="/dbget-bin/www_bget?K02935">K02935</a>  RP-L7, rplL; large subunit ribosomal protein L7/L12
E        Contig891; <a href="/dbget-bin/www_bget?K02939">K02939</a>  RP-L9, rplI; large subunit ribosomal protein L9
E        Contig6780; <a href="/dbget-bin/www_bget?K02864">K02864</a>  RP-L10, rplJ; large subunit ribosomal protein L10
E        Contig1563; <a href="/dbget-bin/www_bget?K02874">K02874</a>  RP-L14, rplN; large subunit ribosomal protein L14
E        Contig14051; <a href="/dbget-bin/www_bget?K02876">K02876</a>  RP-L15, rplO; large subunit ribosomal protein L15
E        Contig2047; <a href="/dbget-bin/www_bget?K02878">K02878</a>  RP-L16, rplP; large subunit ribosomal protein L16
E        Contig6639; <a href="/dbget-bin/www_bget?K02879">K02879</a>  RP-L17, rplQ; large subunit ribosomal protein L17
E        Contig2573; <a href="/dbget-bin/www_bget?K02881">K02881</a>  RP-L18, rplR; large subunit ribosomal protein L18
E        Contig875; <a href="/dbget-bin/www_bget?K02884">K02884</a>  RP-L19, rplS; large subunit ribosomal protein L19
E        Contig13098; <a href="/dbget-bin/www_bget?K02887">K02887</a>  RP-L20, rplT; large subunit ribosomal protein L20
E        Contig890; <a href="/dbget-bin/www_bget?K02888">K02888</a>  RP-L21, rplU; large subunit ribosomal protein L21
E        Contig7744; <a href="/dbget-bin/www_bget?K02890">K02890</a>  RP-L22, rplV; large subunit ribosomal protein L22
E        Contig7415; <a href="/dbget-bin/www_bget?K02892">K02892</a>  RP-L23, rplW; large subunit ribosomal protein L23
E        Contig7612; <a href="/dbget-bin/www_bget?K02892">K02892</a>  RP-L23, rplW; large subunit ribosomal protein L23
E        Contig11477; <a href="/dbget-bin/www_bget?K02892">K02892</a>  RP-L23, rplW; large subunit ribosomal protein L23
E        Contig13040; <a href="/dbget-bin/www_bget?K02892">K02892</a>  RP-L23, rplW; large subunit ribosomal protein L23
E        Contig14010; <a href="/dbget-bin/www_bget?K02892">K02892</a>  RP-L23, rplW; large subunit ribosomal protein L23
E        Locus_976_Transcript_6/7_Confidence_0.476_Length_1018; <a href="/dbget-bin/www_bget?K02892">K02892</a>  RP-L23, rplW; large subunit ribosomal protein L23
E        Contig10657; <a href="/dbget-bin/www_bget?K02895">K02895</a>  RP-L24, rplX; large subunit ribosomal protein L24
E        Contig14444; <a href="/dbget-bin/www_bget?K02899">K02899</a>  RP-L27, rpmA; large subunit ribosomal protein L27
E        Contig14624; <a href="/dbget-bin/www_bget?K02902">K02902</a>  RP-L28, rpmB; large subunit ribosomal protein L28
E        Contig9431; <a href="/dbget-bin/www_bget?K02907">K02907</a>  RP-L30, rpmD; large subunit ribosomal protein L30
E        Contig8181; <a href="/dbget-bin/www_bget?K02911">K02911</a>  RP-L32, rpmF; large subunit ribosomal protein L32
E        comp72216_c0_seq1; <a href="/dbget-bin/www_bget?K02914">K02914</a>  RP-L34, rpmH; large subunit ribosomal protein L34
E        Contig8184; <a href="/dbget-bin/www_bget?K02916">K02916</a>  RP-L35, rpmI; large subunit ribosomal protein L35
E        comp141461_c0_seq1; <a href="/dbget-bin/www_bget?K02919">K02919</a>  RP-L36, rpmJ; large subunit ribosomal protein L36
D      <a href="/kegg-bin/show_module?M00179">M00179</a>  Ribosome, archaea [PATH:<a href="/kegg-bin/show_pathway?map03010+M00179">map03010</a>] [BR:<a href="/kegg-bin/show_brite?ko03011+M00179">ko03011</a>]
E        Contig10742; <a href="/dbget-bin/www_bget?K02967">K02967</a>  RP-S2, rpsB; small subunit ribosomal protein S2
E        Contig4645; <a href="/dbget-bin/www_bget?K02988">K02988</a>  RP-S5, rpsE; small subunit ribosomal protein S5
E        Contig8170; <a href="/dbget-bin/www_bget?K02992">K02992</a>  RP-S7, rpsG; small subunit ribosomal protein S7
E        Contig3845; <a href="/dbget-bin/www_bget?K02996">K02996</a>  RP-S9, rpsI; small subunit ribosomal protein S9
E        Contig7346; <a href="/dbget-bin/www_bget?K02946">K02946</a>  RP-S10, rpsJ; small subunit ribosomal protein S10
E        comp87395_c0_seq1; <a href="/dbget-bin/www_bget?K02948">K02948</a>  RP-S11, rpsK; small subunit ribosomal protein S11
E        comp132110_c0_seq1; <a href="/dbget-bin/www_bget?K02950">K02950</a>  RP-S12, rpsL; small subunit ribosomal protein S12
E        Contig1109; <a href="/dbget-bin/www_bget?K02954">K02954</a>  RP-S14, rpsN; small subunit ribosomal protein S14
E        Contig11205; <a href="/dbget-bin/www_bget?K02961">K02961</a>  RP-S17, rpsQ; small subunit ribosomal protein S17
E        Contig12927; <a href="/dbget-bin/www_bget?K02984">K02984</a>  RP-S3Ae, RPS3A; small subunit ribosomal protein S3Ae
E        Locus_184_Transcript_1/2_Confidence_0.625_Length_852; <a href="/dbget-bin/www_bget?K02984">K02984</a>  RP-S3Ae, RPS3A; small subunit ribosomal protein S3Ae
E        Contig12898; <a href="/dbget-bin/www_bget?K02987">K02987</a>  RP-S4e, RPS4; small subunit ribosomal protein S4e
E        comp5365_c0_seq1; <a href="/dbget-bin/www_bget?K02987">K02987</a>  RP-S4e, RPS4; small subunit ribosomal protein S4e
E        Locus_222_Transcript_4/6_Confidence_0.095_Length_1212; <a href="/dbget-bin/www_bget?K02987">K02987</a>  RP-S4e, RPS4; small subunit ribosomal protein S4e
E        Locus_222_Transcript_5/6_Confidence_0.143_Length_1211; <a href="/dbget-bin/www_bget?K02987">K02987</a>  RP-S4e, RPS4; small subunit ribosomal protein S4e
E        comp7649_c0_seq1; <a href="/dbget-bin/www_bget?K02991">K02991</a>  RP-S6e, RPS6; small subunit ribosomal protein S6e
E        Locus_492_Transcript_1/2_Confidence_0.500_Length_842; <a href="/dbget-bin/www_bget?K02991">K02991</a>  RP-S6e, RPS6; small subunit ribosomal protein S6e
E        Locus_516_Transcript_2/3_Confidence_0.444_Length_710; <a href="/dbget-bin/www_bget?K02991">K02991</a>  RP-S6e, RPS6; small subunit ribosomal protein S6e
E        Contig10883; <a href="/dbget-bin/www_bget?K02995">K02995</a>  RP-S8e, RPS8; small subunit ribosomal protein S8e
E        Contig12199; <a href="/dbget-bin/www_bget?K02995">K02995</a>  RP-S8e, RPS8; small subunit ribosomal protein S8e
E        Contig10208; <a href="/dbget-bin/www_bget?K02962">K02962</a>  RP-S17e, RPS17; small subunit ribosomal protein S17e
E        Contig12196; <a href="/dbget-bin/www_bget?K02962">K02962</a>  RP-S17e, RPS17; small subunit ribosomal protein S17e
E        Contig12197; <a href="/dbget-bin/www_bget?K02962">K02962</a>  RP-S17e, RPS17; small subunit ribosomal protein S17e
E        Locus_744_Transcript_1/8_Confidence_0.410_Length_891; <a href="/dbget-bin/www_bget?K02962">K02962</a>  RP-S17e, RPS17; small subunit ribosomal protein S17e
E        Locus_744_Transcript_3/8_Confidence_0.179_Length_888; <a href="/dbget-bin/www_bget?K02962">K02962</a>  RP-S17e, RPS17; small subunit ribosomal protein S17e
E        Locus_744_Transcript_4/8_Confidence_0.487_Length_893; <a href="/dbget-bin/www_bget?K02962">K02962</a>  RP-S17e, RPS17; small subunit ribosomal protein S17e
E        Locus_744_Transcript_5/8_Confidence_0.513_Length_891; <a href="/dbget-bin/www_bget?K02962">K02962</a>  RP-S17e, RPS17; small subunit ribosomal protein S17e
E        Locus_744_Transcript_6/8_Confidence_0.333_Length_889; <a href="/dbget-bin/www_bget?K02962">K02962</a>  RP-S17e, RPS17; small subunit ribosomal protein S17e
E        Locus_744_Transcript_7/8_Confidence_0.538_Length_892; <a href="/dbget-bin/www_bget?K02962">K02962</a>  RP-S17e, RPS17; small subunit ribosomal protein S17e
E        Locus_744_Transcript_8/8_Confidence_0.308_Length_884; <a href="/dbget-bin/www_bget?K02962">K02962</a>  RP-S17e, RPS17; small subunit ribosomal protein S17e
E        Contig1158; <a href="/dbget-bin/www_bget?K02966">K02966</a>  RP-S19e, RPS19; small subunit ribosomal protein S19e
E        Contig13039; <a href="/dbget-bin/www_bget?K02974">K02974</a>  RP-S24e, RPS24; small subunit ribosomal protein S24e
E        Contig1756; <a href="/dbget-bin/www_bget?K02975">K02975</a>  RP-S25e, RPS25; small subunit ribosomal protein S25e
E        Contig1153; <a href="/dbget-bin/www_bget?K02976">K02976</a>  RP-S26e, RPS26; small subunit ribosomal protein S26e
E        Contig13889; <a href="/dbget-bin/www_bget?K02978">K02978</a>  RP-S27e, RPS27; small subunit ribosomal protein S27e
E        Contig12980; <a href="/dbget-bin/www_bget?K02977">K02977</a>  RP-S27Ae, RPS27A; small subunit ribosomal protein S27Ae
E        Contig3793; <a href="/dbget-bin/www_bget?K02979">K02979</a>  RP-S28e, RPS28; small subunit ribosomal protein S28e
E        Contig3697; <a href="/dbget-bin/www_bget?K02983">K02983</a>  RP-S30e, RPS30; small subunit ribosomal protein S30e
E        Contig593; <a href="/dbget-bin/www_bget?K02863">K02863</a>  RP-L1, rplA; large subunit ribosomal protein L1
E        Contig3107; <a href="/dbget-bin/www_bget?K02886">K02886</a>  RP-L2, rplB; large subunit ribosomal protein L2
E        Contig6069; <a href="/dbget-bin/www_bget?K02906">K02906</a>  RP-L3, rplC; large subunit ribosomal protein L3
E        Contig6780; <a href="/dbget-bin/www_bget?K02864">K02864</a>  RP-L10, rplJ; large subunit ribosomal protein L10
E        Contig1563; <a href="/dbget-bin/www_bget?K02874">K02874</a>  RP-L14, rplN; large subunit ribosomal protein L14
E        Contig14051; <a href="/dbget-bin/www_bget?K02876">K02876</a>  RP-L15, rplO; large subunit ribosomal protein L15
E        Contig2573; <a href="/dbget-bin/www_bget?K02881">K02881</a>  RP-L18, rplR; large subunit ribosomal protein L18
E        Contig7744; <a href="/dbget-bin/www_bget?K02890">K02890</a>  RP-L22, rplV; large subunit ribosomal protein L22
E        Contig7415; <a href="/dbget-bin/www_bget?K02892">K02892</a>  RP-L23, rplW; large subunit ribosomal protein L23
E        Contig7612; <a href="/dbget-bin/www_bget?K02892">K02892</a>  RP-L23, rplW; large subunit ribosomal protein L23
E        Contig11477; <a href="/dbget-bin/www_bget?K02892">K02892</a>  RP-L23, rplW; large subunit ribosomal protein L23
E        Contig13040; <a href="/dbget-bin/www_bget?K02892">K02892</a>  RP-L23, rplW; large subunit ribosomal protein L23
E        Contig14010; <a href="/dbget-bin/www_bget?K02892">K02892</a>  RP-L23, rplW; large subunit ribosomal protein L23
E        Locus_976_Transcript_6/7_Confidence_0.476_Length_1018; <a href="/dbget-bin/www_bget?K02892">K02892</a>  RP-L23, rplW; large subunit ribosomal protein L23
E        Contig10657; <a href="/dbget-bin/www_bget?K02895">K02895</a>  RP-L24, rplX; large subunit ribosomal protein L24
E        Contig9431; <a href="/dbget-bin/www_bget?K02907">K02907</a>  RP-L30, rpmD; large subunit ribosomal protein L30
E        Contig13815; <a href="/dbget-bin/www_bget?K02930">K02930</a>  RP-L4e, RPL4; large subunit ribosomal protein L4e
E        Contig11380; <a href="/dbget-bin/www_bget?K02936">K02936</a>  RP-L7Ae, RPL7A; large subunit ribosomal protein L7Ae
E        comp6678_c0_seq1; <a href="/dbget-bin/www_bget?K02936">K02936</a>  RP-L7Ae, RPL7A; large subunit ribosomal protein L7Ae
E        Contig10170; <a href="/dbget-bin/www_bget?K02866">K02866</a>  RP-L10e, RPL10; large subunit ribosomal protein L10e
E        Locus_415_Transcript_4/5_Confidence_0.550_Length_749; <a href="/dbget-bin/www_bget?K02866">K02866</a>  RP-L10e, RPL10; large subunit ribosomal protein L10e
E        Contig12116; <a href="/dbget-bin/www_bget?K02873">K02873</a>  RP-L13e, RPL13; large subunit ribosomal protein L13e
E        Contig11427; <a href="/dbget-bin/www_bget?K02875">K02875</a>  RP-L14e, RPL14; large subunit ribosomal protein L14e
E        Contig11428; <a href="/dbget-bin/www_bget?K02875">K02875</a>  RP-L14e, RPL14; large subunit ribosomal protein L14e
E        Contig13881; <a href="/dbget-bin/www_bget?K02875">K02875</a>  RP-L14e, RPL14; large subunit ribosomal protein L14e
E        Contig13973; <a href="/dbget-bin/www_bget?K02877">K02877</a>  RP-L15e, RPL15; large subunit ribosomal protein L15e
E        comp3627_c0_seq1; <a href="/dbget-bin/www_bget?K02883">K02883</a>  RP-L18e, RPL18; large subunit ribosomal protein L18e
E        Contig12233; <a href="/dbget-bin/www_bget?K02885">K02885</a>  RP-L19e, RPL19; large subunit ribosomal protein L19e
E        comp8327_c1_seq1; <a href="/dbget-bin/www_bget?K02885">K02885</a>  RP-L19e, RPL19; large subunit ribosomal protein L19e
E        Contig13900; <a href="/dbget-bin/www_bget?K02889">K02889</a>  RP-L21e, RPL21; large subunit ribosomal protein L21e
E        Contig3270; <a href="/dbget-bin/www_bget?K02896">K02896</a>  RP-L24e, RPL24; large subunit ribosomal protein L24e
E        Contig3736; <a href="/dbget-bin/www_bget?K02896">K02896</a>  RP-L24e, RPL24; large subunit ribosomal protein L24e
E        Contig4544; <a href="/dbget-bin/www_bget?K02908">K02908</a>  RP-L30e, RPL30; large subunit ribosomal protein L30e
E        Contig12265; <a href="/dbget-bin/www_bget?K02908">K02908</a>  RP-L30e, RPL30; large subunit ribosomal protein L30e
E        comp8139_c0_seq2; <a href="/dbget-bin/www_bget?K02908">K02908</a>  RP-L30e, RPL30; large subunit ribosomal protein L30e
E        comp8139_c0_seq4; <a href="/dbget-bin/www_bget?K02908">K02908</a>  RP-L30e, RPL30; large subunit ribosomal protein L30e
E        comp8139_c0_seq5; <a href="/dbget-bin/www_bget?K02908">K02908</a>  RP-L30e, RPL30; large subunit ribosomal protein L30e
E        comp8139_c0_seq6; <a href="/dbget-bin/www_bget?K02908">K02908</a>  RP-L30e, RPL30; large subunit ribosomal protein L30e
E        Contig14256; <a href="/dbget-bin/www_bget?K02910">K02910</a>  RP-L31e, RPL31; large subunit ribosomal protein L31e
E        Contig12189; <a href="/dbget-bin/www_bget?K02912">K02912</a>  RP-L32e, RPL32; large subunit ribosomal protein L32e
E        Locus_626_Transcript_1/9_Confidence_0.487_Length_551; <a href="/dbget-bin/www_bget?K02912">K02912</a>  RP-L32e, RPL32; large subunit ribosomal protein L32e
E        Locus_626_Transcript_2/9_Confidence_0.615_Length_554; <a href="/dbget-bin/www_bget?K02912">K02912</a>  RP-L32e, RPL32; large subunit ribosomal protein L32e
E        Locus_626_Transcript_6/9_Confidence_0.462_Length_557; <a href="/dbget-bin/www_bget?K02912">K02912</a>  RP-L32e, RPL32; large subunit ribosomal protein L32e
E        Locus_626_Transcript_8/9_Confidence_0.513_Length_567; <a href="/dbget-bin/www_bget?K02912">K02912</a>  RP-L32e, RPL32; large subunit ribosomal protein L32e
E        Locus_626_Transcript_9/9_Confidence_0.462_Length_559; <a href="/dbget-bin/www_bget?K02912">K02912</a>  RP-L32e, RPL32; large subunit ribosomal protein L32e
E        Contig13962; <a href="/dbget-bin/www_bget?K02915">K02915</a>  RP-L34e, RPL34; large subunit ribosomal protein L34e
E        Contig12149; <a href="/dbget-bin/www_bget?K02917">K02917</a>  RP-L35Ae, RPL35A; large subunit ribosomal protein L35Ae
E        Contig13795; <a href="/dbget-bin/www_bget?K02917">K02917</a>  RP-L35Ae, RPL35A; large subunit ribosomal protein L35Ae
E        Contig12168; <a href="/dbget-bin/www_bget?K02922">K02922</a>  RP-L37e, RPL37; large subunit ribosomal protein L37e
E        Contig4464; <a href="/dbget-bin/www_bget?K02924">K02924</a>  RP-L39e, RPL39; large subunit ribosomal protein L39e
E        Contig13847; <a href="/dbget-bin/www_bget?K02927">K02927</a>  RP-L40e, RPL40; large subunit ribosomal protein L40e
E        Contig11413; <a href="/dbget-bin/www_bget?K02929">K02929</a>  RP-L44e, RPL44; large subunit ribosomal protein L44e
E        Locus_403_Transcript_1/2_Confidence_0.500_Length_485; <a href="/dbget-bin/www_bget?K02929">K02929</a>  RP-L44e, RPL44; large subunit ribosomal protein L44e
E        Locus_376_Transcript_2/2_Confidence_0.429_Length_488; <a href="/dbget-bin/www_bget?K02929">K02929</a>  RP-L44e, RPL44; large subunit ribosomal protein L44e
D      <a href="/kegg-bin/show_module?M00177">M00177</a>  Ribosome, eukaryotes [PATH:<a href="/kegg-bin/show_pathway?map03010+M00177">map03010</a>] [BR:<a href="/kegg-bin/show_brite?ko03011+M00177">ko03011</a>]
E        Contig4844; <a href="/dbget-bin/www_bget?K02981">K02981</a>  RP-S2e, RPS2; small subunit ribosomal protein S2e
E        comp6727_c0_seq1; <a href="/dbget-bin/www_bget?K02981">K02981</a>  RP-S2e, RPS2; small subunit ribosomal protein S2e
E        Contig1646; <a href="/dbget-bin/www_bget?K02985">K02985</a>  RP-S3e, RPS3; small subunit ribosomal protein S3e
E        Contig12927; <a href="/dbget-bin/www_bget?K02984">K02984</a>  RP-S3Ae, RPS3A; small subunit ribosomal protein S3Ae
E        Locus_184_Transcript_1/2_Confidence_0.625_Length_852; <a href="/dbget-bin/www_bget?K02984">K02984</a>  RP-S3Ae, RPS3A; small subunit ribosomal protein S3Ae
E        Contig12898; <a href="/dbget-bin/www_bget?K02987">K02987</a>  RP-S4e, RPS4; small subunit ribosomal protein S4e
E        comp5365_c0_seq1; <a href="/dbget-bin/www_bget?K02987">K02987</a>  RP-S4e, RPS4; small subunit ribosomal protein S4e
E        Locus_222_Transcript_4/6_Confidence_0.095_Length_1212; <a href="/dbget-bin/www_bget?K02987">K02987</a>  RP-S4e, RPS4; small subunit ribosomal protein S4e
E        Locus_222_Transcript_5/6_Confidence_0.143_Length_1211; <a href="/dbget-bin/www_bget?K02987">K02987</a>  RP-S4e, RPS4; small subunit ribosomal protein S4e
E        Contig13850; <a href="/dbget-bin/www_bget?K02989">K02989</a>  RP-S5e, RPS5; small subunit ribosomal protein S5e
E        comp7649_c0_seq1; <a href="/dbget-bin/www_bget?K02991">K02991</a>  RP-S6e, RPS6; small subunit ribosomal protein S6e
E        Locus_492_Transcript_1/2_Confidence_0.500_Length_842; <a href="/dbget-bin/www_bget?K02991">K02991</a>  RP-S6e, RPS6; small subunit ribosomal protein S6e
E        Locus_516_Transcript_2/3_Confidence_0.444_Length_710; <a href="/dbget-bin/www_bget?K02991">K02991</a>  RP-S6e, RPS6; small subunit ribosomal protein S6e
E        Contig4177; <a href="/dbget-bin/www_bget?K02993">K02993</a>  RP-S7e, RPS7; small subunit ribosomal protein S7e
E        Contig10883; <a href="/dbget-bin/www_bget?K02995">K02995</a>  RP-S8e, RPS8; small subunit ribosomal protein S8e
E        Contig12199; <a href="/dbget-bin/www_bget?K02995">K02995</a>  RP-S8e, RPS8; small subunit ribosomal protein S8e
E        Contig12124; <a href="/dbget-bin/www_bget?K02997">K02997</a>  RP-S9e, RPS9; small subunit ribosomal protein S9e
E        Contig13759; <a href="/dbget-bin/www_bget?K02997">K02997</a>  RP-S9e, RPS9; small subunit ribosomal protein S9e
E        Contig13760; <a href="/dbget-bin/www_bget?K02997">K02997</a>  RP-S9e, RPS9; small subunit ribosomal protein S9e
E        comp3982_c0_seq1; <a href="/dbget-bin/www_bget?K02997">K02997</a>  RP-S9e, RPS9; small subunit ribosomal protein S9e
E        Contig8067; <a href="/dbget-bin/www_bget?K02947">K02947</a>  RP-S10e, RPS10; small subunit ribosomal protein S10e
E        Contig12244; <a href="/dbget-bin/www_bget?K02947">K02947</a>  RP-S10e, RPS10; small subunit ribosomal protein S10e
E        Contig3102; <a href="/dbget-bin/www_bget?K02949">K02949</a>  RP-S11e, RPS11; small subunit ribosomal protein S11e
E        Contig12918; <a href="/dbget-bin/www_bget?K02949">K02949</a>  RP-S11e, RPS11; small subunit ribosomal protein S11e
E        Locus_138_Transcript_2/5_Confidence_0.444_Length_574; <a href="/dbget-bin/www_bget?K02949">K02949</a>  RP-S11e, RPS11; small subunit ribosomal protein S11e
E        Locus_138_Transcript_3/5_Confidence_0.611_Length_580; <a href="/dbget-bin/www_bget?K02949">K02949</a>  RP-S11e, RPS11; small subunit ribosomal protein S11e
E        Locus_138_Transcript_4/5_Confidence_0.389_Length_574; <a href="/dbget-bin/www_bget?K02949">K02949</a>  RP-S11e, RPS11; small subunit ribosomal protein S11e
E        Locus_138_Transcript_5/5_Confidence_0.778_Length_575; <a href="/dbget-bin/www_bget?K02949">K02949</a>  RP-S11e, RPS11; small subunit ribosomal protein S11e
E        Contig13004; <a href="/dbget-bin/www_bget?K02951">K02951</a>  RP-S12e, RPS12; small subunit ribosomal protein S12e
E        Contig12985; <a href="/dbget-bin/www_bget?K02953">K02953</a>  RP-S13e, RPS13; small subunit ribosomal protein S13e
E        Locus_618_Transcript_1/2_Confidence_0.600_Length_513; <a href="/dbget-bin/www_bget?K02953">K02953</a>  RP-S13e, RPS13; small subunit ribosomal protein S13e
E        Contig14017; <a href="/dbget-bin/www_bget?K02955">K02955</a>  RP-S14e, RPS14; small subunit ribosomal protein S14e
E        comp9329_c3_seq1; <a href="/dbget-bin/www_bget?K02958">K02958</a>  RP-S15e, RPS15; small subunit ribosomal protein S15e
E        Contig4687; <a href="/dbget-bin/www_bget?K02957">K02957</a>  RP-S15Ae, RPS15A; small subunit ribosomal protein S15Ae
E        Locus_1784_Transcript_3/4_Confidence_0.176_Length_619; <a href="/dbget-bin/www_bget?K02957">K02957</a>  RP-S15Ae, RPS15A; small subunit ribosomal protein S15Ae
E        Contig3104; <a href="/dbget-bin/www_bget?K02960">K02960</a>  RP-S16e, RPS16; small subunit ribosomal protein S16e
E        Contig10208; <a href="/dbget-bin/www_bget?K02962">K02962</a>  RP-S17e, RPS17; small subunit ribosomal protein S17e
E        Contig12196; <a href="/dbget-bin/www_bget?K02962">K02962</a>  RP-S17e, RPS17; small subunit ribosomal protein S17e
E        Contig12197; <a href="/dbget-bin/www_bget?K02962">K02962</a>  RP-S17e, RPS17; small subunit ribosomal protein S17e
E        Locus_744_Transcript_1/8_Confidence_0.410_Length_891; <a href="/dbget-bin/www_bget?K02962">K02962</a>  RP-S17e, RPS17; small subunit ribosomal protein S17e
E        Locus_744_Transcript_3/8_Confidence_0.179_Length_888; <a href="/dbget-bin/www_bget?K02962">K02962</a>  RP-S17e, RPS17; small subunit ribosomal protein S17e
E        Locus_744_Transcript_4/8_Confidence_0.487_Length_893; <a href="/dbget-bin/www_bget?K02962">K02962</a>  RP-S17e, RPS17; small subunit ribosomal protein S17e
E        Locus_744_Transcript_5/8_Confidence_0.513_Length_891; <a href="/dbget-bin/www_bget?K02962">K02962</a>  RP-S17e, RPS17; small subunit ribosomal protein S17e
E        Locus_744_Transcript_6/8_Confidence_0.333_Length_889; <a href="/dbget-bin/www_bget?K02962">K02962</a>  RP-S17e, RPS17; small subunit ribosomal protein S17e
E        Locus_744_Transcript_7/8_Confidence_0.538_Length_892; <a href="/dbget-bin/www_bget?K02962">K02962</a>  RP-S17e, RPS17; small subunit ribosomal protein S17e
E        Locus_744_Transcript_8/8_Confidence_0.308_Length_884; <a href="/dbget-bin/www_bget?K02962">K02962</a>  RP-S17e, RPS17; small subunit ribosomal protein S17e
E        Contig13015; <a href="/dbget-bin/www_bget?K02964">K02964</a>  RP-S18e, RPS18; small subunit ribosomal protein S18e
E        Contig13845; <a href="/dbget-bin/www_bget?K02964">K02964</a>  RP-S18e, RPS18; small subunit ribosomal protein S18e
E        comp2477_c0_seq1; <a href="/dbget-bin/www_bget?K02964">K02964</a>  RP-S18e, RPS18; small subunit ribosomal protein S18e
E        Locus_326_Transcript_6/10_Confidence_0.518_Length_688; <a href="/dbget-bin/www_bget?K02964">K02964</a>  RP-S18e, RPS18; small subunit ribosomal protein S18e
E        Contig1158; <a href="/dbget-bin/www_bget?K02966">K02966</a>  RP-S19e, RPS19; small subunit ribosomal protein S19e
E        Contig10168; <a href="/dbget-bin/www_bget?K02969">K02969</a>  RP-S20e, RPS20; small subunit ribosomal protein S20e
E        Contig14736; <a href="/dbget-bin/www_bget?K02971">K02971</a>  RP-S21e, RPS21; small subunit ribosomal protein S21e
E        Contig3220; <a href="/dbget-bin/www_bget?K02973">K02973</a>  RP-S23e, RPS23; small subunit ribosomal protein S23e
E        Contig13039; <a href="/dbget-bin/www_bget?K02974">K02974</a>  RP-S24e, RPS24; small subunit ribosomal protein S24e
E        Contig1756; <a href="/dbget-bin/www_bget?K02975">K02975</a>  RP-S25e, RPS25; small subunit ribosomal protein S25e
E        Contig1153; <a href="/dbget-bin/www_bget?K02976">K02976</a>  RP-S26e, RPS26; small subunit ribosomal protein S26e
E        Contig13889; <a href="/dbget-bin/www_bget?K02978">K02978</a>  RP-S27e, RPS27; small subunit ribosomal protein S27e
E        Contig12980; <a href="/dbget-bin/www_bget?K02977">K02977</a>  RP-S27Ae, RPS27A; small subunit ribosomal protein S27Ae
E        Contig3793; <a href="/dbget-bin/www_bget?K02979">K02979</a>  RP-S28e, RPS28; small subunit ribosomal protein S28e
E        Contig5045; <a href="/dbget-bin/www_bget?K02980">K02980</a>  RP-S29e, RPS29; small subunit ribosomal protein S29e
E        Contig13762; <a href="/dbget-bin/www_bget?K02980">K02980</a>  RP-S29e, RPS29; small subunit ribosomal protein S29e
E        Contig3697; <a href="/dbget-bin/www_bget?K02983">K02983</a>  RP-S30e, RPS30; small subunit ribosomal protein S30e
E        Contig5906; <a href="/dbget-bin/www_bget?K02998">K02998</a>  RP-SAe, RPS0; small subunit ribosomal protein SAe
E        Contig11408; <a href="/dbget-bin/www_bget?K02925">K02925</a>  RP-L3e, RPL3; large subunit ribosomal protein L3e
E        Contig12166; <a href="/dbget-bin/www_bget?K02925">K02925</a>  RP-L3e, RPL3; large subunit ribosomal protein L3e
E        Contig12167; <a href="/dbget-bin/www_bget?K02925">K02925</a>  RP-L3e, RPL3; large subunit ribosomal protein L3e
E        Contig13866; <a href="/dbget-bin/www_bget?K02925">K02925</a>  RP-L3e, RPL3; large subunit ribosomal protein L3e
E        Locus_343_Transcript_2/3_Confidence_0.818_Length_1732; <a href="/dbget-bin/www_bget?K02925">K02925</a>  RP-L3e, RPL3; large subunit ribosomal protein L3e
E        Contig13815; <a href="/dbget-bin/www_bget?K02930">K02930</a>  RP-L4e, RPL4; large subunit ribosomal protein L4e
E        Contig3099; <a href="/dbget-bin/www_bget?K02932">K02932</a>  RP-L5e, RPL5; large subunit ribosomal protein L5e
E        Contig3490; <a href="/dbget-bin/www_bget?K02934">K02934</a>  RP-L6e, RPL6; large subunit ribosomal protein L6e
E        Contig3100; <a href="/dbget-bin/www_bget?K02937">K02937</a>  RP-L7e, RPL7; large subunit ribosomal protein L7e
E        Contig3587; <a href="/dbget-bin/www_bget?K02937">K02937</a>  RP-L7e, RPL7; large subunit ribosomal protein L7e
E        Contig11380; <a href="/dbget-bin/www_bget?K02936">K02936</a>  RP-L7Ae, RPL7A; large subunit ribosomal protein L7Ae
E        comp6678_c0_seq1; <a href="/dbget-bin/www_bget?K02936">K02936</a>  RP-L7Ae, RPL7A; large subunit ribosomal protein L7Ae
E        Contig11440; <a href="/dbget-bin/www_bget?K02938">K02938</a>  RP-L8e, RPL8; large subunit ribosomal protein L8e
E        Contig14097; <a href="/dbget-bin/www_bget?K02940">K02940</a>  RP-L9e, RPL9; large subunit ribosomal protein L9e
E        Contig10170; <a href="/dbget-bin/www_bget?K02866">K02866</a>  RP-L10e, RPL10; large subunit ribosomal protein L10e
E        Locus_415_Transcript_4/5_Confidence_0.550_Length_749; <a href="/dbget-bin/www_bget?K02866">K02866</a>  RP-L10e, RPL10; large subunit ribosomal protein L10e
E        comp5651_c0_seq1; <a href="/dbget-bin/www_bget?K02865">K02865</a>  RP-L10Ae, RPL10A; large subunit ribosomal protein L10Ae
E        Contig4055; <a href="/dbget-bin/www_bget?K02868">K02868</a>  RP-L11e, RPL11; large subunit ribosomal protein L11e
E        Contig12841; <a href="/dbget-bin/www_bget?K02870">K02870</a>  RP-L12e, RPL12; large subunit ribosomal protein L12e
E        Contig12116; <a href="/dbget-bin/www_bget?K02873">K02873</a>  RP-L13e, RPL13; large subunit ribosomal protein L13e
E        Contig12981; <a href="/dbget-bin/www_bget?K02872">K02872</a>  RP-L13Ae, RPL13A; large subunit ribosomal protein L13Ae
E        Contig11427; <a href="/dbget-bin/www_bget?K02875">K02875</a>  RP-L14e, RPL14; large subunit ribosomal protein L14e
E        Contig11428; <a href="/dbget-bin/www_bget?K02875">K02875</a>  RP-L14e, RPL14; large subunit ribosomal protein L14e
E        Contig13881; <a href="/dbget-bin/www_bget?K02875">K02875</a>  RP-L14e, RPL14; large subunit ribosomal protein L14e
E        Contig13973; <a href="/dbget-bin/www_bget?K02877">K02877</a>  RP-L15e, RPL15; large subunit ribosomal protein L15e
E        Contig1625; <a href="/dbget-bin/www_bget?K02880">K02880</a>  RP-L17e, RPL17; large subunit ribosomal protein L17e
E        comp3627_c0_seq1; <a href="/dbget-bin/www_bget?K02883">K02883</a>  RP-L18e, RPL18; large subunit ribosomal protein L18e
E        Contig12232; <a href="/dbget-bin/www_bget?K02882">K02882</a>  RP-L18Ae, RPL18A; large subunit ribosomal protein L18Ae
E        Contig12233; <a href="/dbget-bin/www_bget?K02885">K02885</a>  RP-L19e, RPL19; large subunit ribosomal protein L19e
E        comp8327_c1_seq1; <a href="/dbget-bin/www_bget?K02885">K02885</a>  RP-L19e, RPL19; large subunit ribosomal protein L19e
E        Contig13900; <a href="/dbget-bin/www_bget?K02889">K02889</a>  RP-L21e, RPL21; large subunit ribosomal protein L21e
E        Locus_159_Transcript_1/2_Confidence_0.500_Length_879; <a href="/dbget-bin/www_bget?K02891">K02891</a>  RP-L22e, RPL22; large subunit ribosomal protein L22e
E        Contig4167; <a href="/dbget-bin/www_bget?K02894">K02894</a>  RP-L23e, RPL23; large subunit ribosomal protein L23e
E        comp3113_c0_seq1; <a href="/dbget-bin/www_bget?K02893">K02893</a>  RP-L23Ae, RPL23A; large subunit ribosomal protein L23Ae
E        Contig3270; <a href="/dbget-bin/www_bget?K02896">K02896</a>  RP-L24e, RPL24; large subunit ribosomal protein L24e
E        Contig3736; <a href="/dbget-bin/www_bget?K02896">K02896</a>  RP-L24e, RPL24; large subunit ribosomal protein L24e
E        Contig1112; <a href="/dbget-bin/www_bget?K02898">K02898</a>  RP-L26e, RPL26; large subunit ribosomal protein L26e
E        Contig5888; <a href="/dbget-bin/www_bget?K02901">K02901</a>  RP-L27e, RPL27; large subunit ribosomal protein L27e
E        Contig10215; <a href="/dbget-bin/www_bget?K02901">K02901</a>  RP-L27e, RPL27; large subunit ribosomal protein L27e
E        Contig12204; <a href="/dbget-bin/www_bget?K02901">K02901</a>  RP-L27e, RPL27; large subunit ribosomal protein L27e
E        Locus_699_Transcript_1/1_Confidence_1.000_Length_593; <a href="/dbget-bin/www_bget?K02901">K02901</a>  RP-L27e, RPL27; large subunit ribosomal protein L27e
E        Contig12155; <a href="/dbget-bin/www_bget?K02900">K02900</a>  RP-L27Ae, RPL27A; large subunit ribosomal protein L27Ae
E        Contig12970; <a href="/dbget-bin/www_bget?K02903">K02903</a>  RP-L28e, RPL28; large subunit ribosomal protein L28e
E        Contig13882; <a href="/dbget-bin/www_bget?K02903">K02903</a>  RP-L28e, RPL28; large subunit ribosomal protein L28e
E        Locus_461_Transcript_6/10_Confidence_0.390_Length_1551; <a href="/dbget-bin/www_bget?K02903">K02903</a>  RP-L28e, RPL28; large subunit ribosomal protein L28e
E        Contig4544; <a href="/dbget-bin/www_bget?K02908">K02908</a>  RP-L30e, RPL30; large subunit ribosomal protein L30e
E        Contig12265; <a href="/dbget-bin/www_bget?K02908">K02908</a>  RP-L30e, RPL30; large subunit ribosomal protein L30e
E        comp8139_c0_seq2; <a href="/dbget-bin/www_bget?K02908">K02908</a>  RP-L30e, RPL30; large subunit ribosomal protein L30e
E        comp8139_c0_seq4; <a href="/dbget-bin/www_bget?K02908">K02908</a>  RP-L30e, RPL30; large subunit ribosomal protein L30e
E        comp8139_c0_seq5; <a href="/dbget-bin/www_bget?K02908">K02908</a>  RP-L30e, RPL30; large subunit ribosomal protein L30e
E        comp8139_c0_seq6; <a href="/dbget-bin/www_bget?K02908">K02908</a>  RP-L30e, RPL30; large subunit ribosomal protein L30e
E        Contig14256; <a href="/dbget-bin/www_bget?K02910">K02910</a>  RP-L31e, RPL31; large subunit ribosomal protein L31e
E        Contig12189; <a href="/dbget-bin/www_bget?K02912">K02912</a>  RP-L32e, RPL32; large subunit ribosomal protein L32e
E        Locus_626_Transcript_1/9_Confidence_0.487_Length_551; <a href="/dbget-bin/www_bget?K02912">K02912</a>  RP-L32e, RPL32; large subunit ribosomal protein L32e
E        Locus_626_Transcript_2/9_Confidence_0.615_Length_554; <a href="/dbget-bin/www_bget?K02912">K02912</a>  RP-L32e, RPL32; large subunit ribosomal protein L32e
E        Locus_626_Transcript_6/9_Confidence_0.462_Length_557; <a href="/dbget-bin/www_bget?K02912">K02912</a>  RP-L32e, RPL32; large subunit ribosomal protein L32e
E        Locus_626_Transcript_8/9_Confidence_0.513_Length_567; <a href="/dbget-bin/www_bget?K02912">K02912</a>  RP-L32e, RPL32; large subunit ribosomal protein L32e
E        Locus_626_Transcript_9/9_Confidence_0.462_Length_559; <a href="/dbget-bin/www_bget?K02912">K02912</a>  RP-L32e, RPL32; large subunit ribosomal protein L32e
E        Contig13962; <a href="/dbget-bin/www_bget?K02915">K02915</a>  RP-L34e, RPL34; large subunit ribosomal protein L34e
E        Contig3559; <a href="/dbget-bin/www_bget?K02918">K02918</a>  RP-L35e, RPL35; large subunit ribosomal protein L35e
E        Contig12149; <a href="/dbget-bin/www_bget?K02917">K02917</a>  RP-L35Ae, RPL35A; large subunit ribosomal protein L35Ae
E        Contig13795; <a href="/dbget-bin/www_bget?K02917">K02917</a>  RP-L35Ae, RPL35A; large subunit ribosomal protein L35Ae
E        Contig13062; <a href="/dbget-bin/www_bget?K02920">K02920</a>  RP-L36e, RPL36; large subunit ribosomal protein L36e
E        Contig12168; <a href="/dbget-bin/www_bget?K02922">K02922</a>  RP-L37e, RPL37; large subunit ribosomal protein L37e
E        Contig1775; <a href="/dbget-bin/www_bget?K02923">K02923</a>  RP-L38e, RPL38; large subunit ribosomal protein L38e
E        Contig4464; <a href="/dbget-bin/www_bget?K02924">K02924</a>  RP-L39e, RPL39; large subunit ribosomal protein L39e
E        Contig13847; <a href="/dbget-bin/www_bget?K02927">K02927</a>  RP-L40e, RPL40; large subunit ribosomal protein L40e
E        Contig11413; <a href="/dbget-bin/www_bget?K02929">K02929</a>  RP-L44e, RPL44; large subunit ribosomal protein L44e
E        Locus_403_Transcript_1/2_Confidence_0.500_Length_485; <a href="/dbget-bin/www_bget?K02929">K02929</a>  RP-L44e, RPL44; large subunit ribosomal protein L44e
E        Locus_376_Transcript_2/2_Confidence_0.429_Length_488; <a href="/dbget-bin/www_bget?K02929">K02929</a>  RP-L44e, RPL44; large subunit ribosomal protein L44e
E        Contig11372; <a href="/dbget-bin/www_bget?K02941">K02941</a>  RP-LP0, RPLP0; large subunit ribosomal protein LP0
E        Locus_47_Transcript_4/5_Confidence_0.897_Length_5434; <a href="/dbget-bin/www_bget?K02941">K02941</a>  RP-LP0, RPLP0; large subunit ribosomal protein LP0
E        Locus_685_Transcript_1/4_Confidence_0.706_Length_617; <a href="/dbget-bin/www_bget?K02942">K02942</a>  RP-LP1, RPLP1; large subunit ribosomal protein LP1
E        comp6828_c0_seq1; <a href="/dbget-bin/www_bget?K02943">K02943</a>  RP-LP2, RPLP2; large subunit ribosomal protein LP2
C    Proteasome
D      <a href="/kegg-bin/show_module?M00340">M00340</a>  Proteasome, 20S core particle [PATH:<a href="/kegg-bin/show_pathway?map03050+M00340">map03050</a>] [BR:<a href="/kegg-bin/show_brite?ko03051+M00340">ko03051</a>]
E        Contig14211; <a href="/dbget-bin/www_bget?K02725">K02725</a>  PSMA1; 20S proteasome subunit alpha 6 [EC:3.4.25.1]
E        Contig4663; <a href="/dbget-bin/www_bget?K02726">K02726</a>  PSMA2; 20S proteasome subunit alpha 2 [EC:3.4.25.1]
E        Contig5228; <a href="/dbget-bin/www_bget?K02727">K02727</a>  PSMA3; 20S proteasome subunit alpha 7 [EC:3.4.25.1]
E        Contig3087; <a href="/dbget-bin/www_bget?K02728">K02728</a>  PSMA4; 20S proteasome subunit alpha 3 [EC:3.4.25.1]
E        Contig13164; <a href="/dbget-bin/www_bget?K02729">K02729</a>  PSMA5; 20S proteasome subunit alpha 5 [EC:3.4.25.1]
E        Contig4249; <a href="/dbget-bin/www_bget?K02730">K02730</a>  PSMA6; 20S proteasome subunit alpha 1 [EC:3.4.25.1]
E        Contig752; <a href="/dbget-bin/www_bget?K02731">K02731</a>  PSMA7; 20S proteasome subunit alpha 4 [EC:3.4.25.1]
E        Contig1812; <a href="/dbget-bin/www_bget?K02732">K02732</a>  PSMB1; 20S proteasome subunit beta 6 [EC:3.4.25.1]
E        Contig3242; <a href="/dbget-bin/www_bget?K02734">K02734</a>  PSMB2; 20S proteasome subunit beta 4 [EC:3.4.25.1]
E        Contig1033; <a href="/dbget-bin/www_bget?K02735">K02735</a>  PSMB3; 20S proteasome subunit beta 3 [EC:3.4.25.1]
E        Contig14285; <a href="/dbget-bin/www_bget?K02736">K02736</a>  PSMB4; 20S proteasome subunit beta 7 [EC:3.4.25.1]
E        Contig5005; <a href="/dbget-bin/www_bget?K02737">K02737</a>  PSMB5; 20S proteasome subunit beta 5 [EC:3.4.25.1]
E        Contig14023; <a href="/dbget-bin/www_bget?K02738">K02738</a>  PSMB6; 20S proteasome subunit beta 1 [EC:3.4.25.1]
E        Contig3843; <a href="/dbget-bin/www_bget?K02739">K02739</a>  PSMB7; 20S proteasome subunit beta 2 [EC:3.4.25.1]
D      <a href="/kegg-bin/show_module?M00341">M00341</a>  Proteasome, 19S regulatory particle (PA700) [PATH:<a href="/kegg-bin/show_pathway?map03050+M00341">map03050</a>] [BR:<a href="/kegg-bin/show_brite?ko03051+M00341">ko03051</a>]
E        Contig4215; <a href="/dbget-bin/www_bget?K03061">K03061</a>  PSMC2, RPT1; 26S proteasome regulatory subunit T1
E        Contig3554; <a href="/dbget-bin/www_bget?K03062">K03062</a>  PSMC1, RPT2; 26S proteasome regulatory subunit T2
E        Contig4734; <a href="/dbget-bin/www_bget?K03063">K03063</a>  PSMC4, RPT3; 26S proteasome regulatory subunit T3
E        Contig12712; <a href="/dbget-bin/www_bget?K03064">K03064</a>  PSMC6, RPT4; 26S proteasome regulatory subunit T4
E        Contig13139; <a href="/dbget-bin/www_bget?K03065">K03065</a>  PSMC3, RPT5; 26S proteasome regulatory subunit T5
E        Contig1669; <a href="/dbget-bin/www_bget?K03066">K03066</a>  PSMC5, RPT6; 26S proteasome regulatory subunit T6
E        Contig3999; <a href="/dbget-bin/www_bget?K03028">K03028</a>  PSMD2, RPN1; 26S proteasome regulatory subunit N1
E        Contig5755; <a href="/dbget-bin/www_bget?K03032">K03032</a>  PSMD1, RPN2; 26S proteasome regulatory subunit N2
E        Locus_212_Transcript_1/2_Confidence_0.778_Length_3315; <a href="/dbget-bin/www_bget?K03032">K03032</a>  PSMD1, RPN2; 26S proteasome regulatory subunit N2
E        Contig4855; <a href="/dbget-bin/www_bget?K03033">K03033</a>  PSMD3, RPN3; 26S proteasome regulatory subunit N3
E        Contig14296; <a href="/dbget-bin/www_bget?K03035">K03035</a>  PSMD12, RPN5; 26S proteasome regulatory subunit N5
E        Contig3529; <a href="/dbget-bin/www_bget?K03036">K03036</a>  PSMD11, RPN6; 26S proteasome regulatory subunit N6
E        Contig3755; <a href="/dbget-bin/www_bget?K03037">K03037</a>  PSMD6, RPN7; 26S proteasome regulatory subunit N7
E        Contig4625; <a href="/dbget-bin/www_bget?K03038">K03038</a>  PSMD7, RPN8; 26S proteasome regulatory subunit N8
E        Contig5690; <a href="/dbget-bin/www_bget?K03039">K03039</a>  PSMD13, RPN9; 26S proteasome regulatory subunit N9
E        Contig4749; <a href="/dbget-bin/www_bget?K03029">K03029</a>  PSMD4, RPN10; 26S proteasome regulatory subunit N10
E        Contig3206; <a href="/dbget-bin/www_bget?K03030">K03030</a>  PSMD14, RPN11, POH1; 26S proteasome regulatory subunit N11
E        Contig2587; <a href="/dbget-bin/www_bget?K03031">K03031</a>  PSMD8, RPN12; 26S proteasome regulatory subunit N12
D      <a href="/kegg-bin/show_module?M00337">M00337</a>  Immunoproteasome [PATH:<a href="/kegg-bin/show_pathway?map03050+M00337">map03050</a>] [BR:<a href="/kegg-bin/show_brite?ko03051+M00337">ko03051</a>]
E        Contig14211; <a href="/dbget-bin/www_bget?K02725">K02725</a>  PSMA1; 20S proteasome subunit alpha 6 [EC:3.4.25.1]
E        Contig4663; <a href="/dbget-bin/www_bget?K02726">K02726</a>  PSMA2; 20S proteasome subunit alpha 2 [EC:3.4.25.1]
E        Contig5228; <a href="/dbget-bin/www_bget?K02727">K02727</a>  PSMA3; 20S proteasome subunit alpha 7 [EC:3.4.25.1]
E        Contig3087; <a href="/dbget-bin/www_bget?K02728">K02728</a>  PSMA4; 20S proteasome subunit alpha 3 [EC:3.4.25.1]
E        Contig13164; <a href="/dbget-bin/www_bget?K02729">K02729</a>  PSMA5; 20S proteasome subunit alpha 5 [EC:3.4.25.1]
E        Contig4249; <a href="/dbget-bin/www_bget?K02730">K02730</a>  PSMA6; 20S proteasome subunit alpha 1 [EC:3.4.25.1]
E        Contig752; <a href="/dbget-bin/www_bget?K02731">K02731</a>  PSMA7; 20S proteasome subunit alpha 4 [EC:3.4.25.1]
E        Contig1812; <a href="/dbget-bin/www_bget?K02732">K02732</a>  PSMB1; 20S proteasome subunit beta 6 [EC:3.4.25.1]
E        Contig3242; <a href="/dbget-bin/www_bget?K02734">K02734</a>  PSMB2; 20S proteasome subunit beta 4 [EC:3.4.25.1]
E        Contig1033; <a href="/dbget-bin/www_bget?K02735">K02735</a>  PSMB3; 20S proteasome subunit beta 3 [EC:3.4.25.1]
E        Contig14285; <a href="/dbget-bin/www_bget?K02736">K02736</a>  PSMB4; 20S proteasome subunit beta 7 [EC:3.4.25.1]
D      <a href="/kegg-bin/show_module?M00342">M00342</a>  Bacterial proteasome [PATH:<a href="/kegg-bin/show_pathway?map03050+M00342">map03050</a>] [BR:<a href="/kegg-bin/show_brite?ko03051+M00342">ko03051</a>]
D      <a href="/kegg-bin/show_module?M00343">M00343</a>  Archaeal proteasome [PATH:<a href="/kegg-bin/show_pathway?map03050+M00343">map03050</a>] [BR:<a href="/kegg-bin/show_brite?ko03051+M00343">ko03051</a>]
C    Ubiquitin system
D      <a href="/kegg-bin/show_module?M00379">M00379</a>  SCF-MET30 complex [PATH:<a href="/kegg-bin/show_pathway?map04120+M00379">map04120</a> <a href="/kegg-bin/show_pathway?map04111+M00379">map04111</a>] [BR:<a href="/kegg-bin/show_brite?ko04121+M00379">ko04121</a>]
E        Contig10254; <a href="/dbget-bin/www_bget?K03868">K03868</a>  RBX1, ROC1; RING-box protein 1
E        comp92916_c0_seq1; <a href="/dbget-bin/www_bget?K03868">K03868</a>  RBX1, ROC1; RING-box protein 1
E        Locus_1221_Transcript_1/2_Confidence_0.600_Length_777; <a href="/dbget-bin/www_bget?K03868">K03868</a>  RBX1, ROC1; RING-box protein 1
E        Contig4674; <a href="/dbget-bin/www_bget?K03347">K03347</a>  CUL1, CDC53; cullin 1
E        Contig11538; <a href="/dbget-bin/www_bget?K03347">K03347</a>  CUL1, CDC53; cullin 1
E        Locus_2018_Transcript_1/2_Confidence_0.625_Length_3412; <a href="/dbget-bin/www_bget?K03347">K03347</a>  CUL1, CDC53; cullin 1
E        Locus_4970_Transcript_1/2_Confidence_0.714_Length_2735; <a href="/dbget-bin/www_bget?K03347">K03347</a>  CUL1, CDC53; cullin 1
E        Contig11279; <a href="/dbget-bin/www_bget?K03094">K03094</a>  SKP1, CBF3D; S-phase kinase-associated protein 1
E        Contig14265; <a href="/dbget-bin/www_bget?K03094">K03094</a>  SKP1, CBF3D; S-phase kinase-associated protein 1
D      <a href="/kegg-bin/show_module?M00380">M00380</a>  SCF-BTRC complex [PATH:<a href="/kegg-bin/show_pathway?map04120+M00380">map04120</a> <a href="/kegg-bin/show_pathway?map04114+M00380">map04114</a> <a href="/kegg-bin/show_pathway?map04310+M00380">map04310</a> <a href="/kegg-bin/show_pathway?map04710+M00380">map04710</a>] [BR:<a href="/kegg-bin/show_brite?ko04121+M00380">ko04121</a>]
E        Contig10254; <a href="/dbget-bin/www_bget?K03868">K03868</a>  RBX1, ROC1; RING-box protein 1
E        comp92916_c0_seq1; <a href="/dbget-bin/www_bget?K03868">K03868</a>  RBX1, ROC1; RING-box protein 1
E        Locus_1221_Transcript_1/2_Confidence_0.600_Length_777; <a href="/dbget-bin/www_bget?K03868">K03868</a>  RBX1, ROC1; RING-box protein 1
E        Contig4674; <a href="/dbget-bin/www_bget?K03347">K03347</a>  CUL1, CDC53; cullin 1
E        Contig11538; <a href="/dbget-bin/www_bget?K03347">K03347</a>  CUL1, CDC53; cullin 1
E        Locus_2018_Transcript_1/2_Confidence_0.625_Length_3412; <a href="/dbget-bin/www_bget?K03347">K03347</a>  CUL1, CDC53; cullin 1
E        Locus_4970_Transcript_1/2_Confidence_0.714_Length_2735; <a href="/dbget-bin/www_bget?K03347">K03347</a>  CUL1, CDC53; cullin 1
E        Contig11279; <a href="/dbget-bin/www_bget?K03094">K03094</a>  SKP1, CBF3D; S-phase kinase-associated protein 1
E        Contig14265; <a href="/dbget-bin/www_bget?K03094">K03094</a>  SKP1, CBF3D; S-phase kinase-associated protein 1
E        Contig5618; <a href="/dbget-bin/www_bget?K03362">K03362</a>  FBXW1_11, BTRC, beta-TRCP; F-box and WD-40 domain protein 1/11
D      <a href="/kegg-bin/show_module?M00381">M00381</a>  SCF-SKP2 complex [PATH:<a href="/kegg-bin/show_pathway?map04120+M00381">map04120</a> <a href="/kegg-bin/show_pathway?map04110+M00381">map04110</a> <a href="/kegg-bin/show_pathway?map05168+M00381">map05168</a>] [BR:<a href="/kegg-bin/show_brite?ko04121+M00381">ko04121</a>]
E        Contig10254; <a href="/dbget-bin/www_bget?K03868">K03868</a>  RBX1, ROC1; RING-box protein 1
E        comp92916_c0_seq1; <a href="/dbget-bin/www_bget?K03868">K03868</a>  RBX1, ROC1; RING-box protein 1
E        Locus_1221_Transcript_1/2_Confidence_0.600_Length_777; <a href="/dbget-bin/www_bget?K03868">K03868</a>  RBX1, ROC1; RING-box protein 1
E        Contig4674; <a href="/dbget-bin/www_bget?K03347">K03347</a>  CUL1, CDC53; cullin 1
E        Contig11538; <a href="/dbget-bin/www_bget?K03347">K03347</a>  CUL1, CDC53; cullin 1
E        Locus_2018_Transcript_1/2_Confidence_0.625_Length_3412; <a href="/dbget-bin/www_bget?K03347">K03347</a>  CUL1, CDC53; cullin 1
E        Locus_4970_Transcript_1/2_Confidence_0.714_Length_2735; <a href="/dbget-bin/www_bget?K03347">K03347</a>  CUL1, CDC53; cullin 1
E        Contig11279; <a href="/dbget-bin/www_bget?K03094">K03094</a>  SKP1, CBF3D; S-phase kinase-associated protein 1
E        Contig14265; <a href="/dbget-bin/www_bget?K03094">K03094</a>  SKP1, CBF3D; S-phase kinase-associated protein 1
E        Contig6712; <a href="/dbget-bin/www_bget?K03875">K03875</a>  SKP2, FBXL1; F-box and leucine-rich repeat protein 1 (S-phase kinase-associated protein 2)
D      <a href="/kegg-bin/show_module?M00382">M00382</a>  SCF-FBS complex [PATH:<a href="/kegg-bin/show_pathway?map04120+M00382">map04120</a> <a href="/kegg-bin/show_pathway?map04141+M00382">map04141</a>] [BR:<a href="/kegg-bin/show_brite?ko04121+M00382">ko04121</a>]
E        Contig10254; <a href="/dbget-bin/www_bget?K03868">K03868</a>  RBX1, ROC1; RING-box protein 1
E        comp92916_c0_seq1; <a href="/dbget-bin/www_bget?K03868">K03868</a>  RBX1, ROC1; RING-box protein 1
E        Locus_1221_Transcript_1/2_Confidence_0.600_Length_777; <a href="/dbget-bin/www_bget?K03868">K03868</a>  RBX1, ROC1; RING-box protein 1
E        Contig4674; <a href="/dbget-bin/www_bget?K03347">K03347</a>  CUL1, CDC53; cullin 1
E        Contig11538; <a href="/dbget-bin/www_bget?K03347">K03347</a>  CUL1, CDC53; cullin 1
E        Locus_2018_Transcript_1/2_Confidence_0.625_Length_3412; <a href="/dbget-bin/www_bget?K03347">K03347</a>  CUL1, CDC53; cullin 1
E        Locus_4970_Transcript_1/2_Confidence_0.714_Length_2735; <a href="/dbget-bin/www_bget?K03347">K03347</a>  CUL1, CDC53; cullin 1
E        Contig11279; <a href="/dbget-bin/www_bget?K03094">K03094</a>  SKP1, CBF3D; S-phase kinase-associated protein 1
E        Contig14265; <a href="/dbget-bin/www_bget?K03094">K03094</a>  SKP1, CBF3D; S-phase kinase-associated protein 1
D      <a href="/kegg-bin/show_module?M00407">M00407</a>  SCF-CDC4 complex [PATH:<a href="/kegg-bin/show_pathway?map04120+M00407">map04120</a> <a href="/kegg-bin/show_pathway?map04111+M00407">map04111</a>] [BR:<a href="/kegg-bin/show_brite?ko04121+M00407">ko04121</a>]
E        Contig10254; <a href="/dbget-bin/www_bget?K03868">K03868</a>  RBX1, ROC1; RING-box protein 1
E        comp92916_c0_seq1; <a href="/dbget-bin/www_bget?K03868">K03868</a>  RBX1, ROC1; RING-box protein 1
E        Locus_1221_Transcript_1/2_Confidence_0.600_Length_777; <a href="/dbget-bin/www_bget?K03868">K03868</a>  RBX1, ROC1; RING-box protein 1
E        Contig4674; <a href="/dbget-bin/www_bget?K03347">K03347</a>  CUL1, CDC53; cullin 1
E        Contig11538; <a href="/dbget-bin/www_bget?K03347">K03347</a>  CUL1, CDC53; cullin 1
E        Locus_2018_Transcript_1/2_Confidence_0.625_Length_3412; <a href="/dbget-bin/www_bget?K03347">K03347</a>  CUL1, CDC53; cullin 1
E        Locus_4970_Transcript_1/2_Confidence_0.714_Length_2735; <a href="/dbget-bin/www_bget?K03347">K03347</a>  CUL1, CDC53; cullin 1
E        Contig11279; <a href="/dbget-bin/www_bget?K03094">K03094</a>  SKP1, CBF3D; S-phase kinase-associated protein 1
E        Contig14265; <a href="/dbget-bin/www_bget?K03094">K03094</a>  SKP1, CBF3D; S-phase kinase-associated protein 1
D      <a href="/kegg-bin/show_module?M00411">M00411</a>  SCF-GRR1 complex [PATH:<a href="/kegg-bin/show_pathway?map04120+M00411">map04120</a> <a href="/kegg-bin/show_pathway?map04111+M00411">map04111</a>] [BR:<a href="/kegg-bin/show_brite?ko04121+M00411">ko04121</a>]
E        Contig10254; <a href="/dbget-bin/www_bget?K03868">K03868</a>  RBX1, ROC1; RING-box protein 1
E        comp92916_c0_seq1; <a href="/dbget-bin/www_bget?K03868">K03868</a>  RBX1, ROC1; RING-box protein 1
E        Locus_1221_Transcript_1/2_Confidence_0.600_Length_777; <a href="/dbget-bin/www_bget?K03868">K03868</a>  RBX1, ROC1; RING-box protein 1
E        Contig4674; <a href="/dbget-bin/www_bget?K03347">K03347</a>  CUL1, CDC53; cullin 1
E        Contig11538; <a href="/dbget-bin/www_bget?K03347">K03347</a>  CUL1, CDC53; cullin 1
E        Locus_2018_Transcript_1/2_Confidence_0.625_Length_3412; <a href="/dbget-bin/www_bget?K03347">K03347</a>  CUL1, CDC53; cullin 1
E        Locus_4970_Transcript_1/2_Confidence_0.714_Length_2735; <a href="/dbget-bin/www_bget?K03347">K03347</a>  CUL1, CDC53; cullin 1
E        Contig11279; <a href="/dbget-bin/www_bget?K03094">K03094</a>  SKP1, CBF3D; S-phase kinase-associated protein 1
E        Contig14265; <a href="/dbget-bin/www_bget?K03094">K03094</a>  SKP1, CBF3D; S-phase kinase-associated protein 1
D      <a href="/kegg-bin/show_module?M00383">M00383</a>  ECV complex [PATH:<a href="/kegg-bin/show_pathway?map04120+M00383">map04120</a> <a href="/kegg-bin/show_pathway?map05211+M00383">map05211</a>] [BR:<a href="/kegg-bin/show_brite?ko04121+M00383">ko04121</a>]
E        Contig10254; <a href="/dbget-bin/www_bget?K03868">K03868</a>  RBX1, ROC1; RING-box protein 1
E        comp92916_c0_seq1; <a href="/dbget-bin/www_bget?K03868">K03868</a>  RBX1, ROC1; RING-box protein 1
E        Locus_1221_Transcript_1/2_Confidence_0.600_Length_777; <a href="/dbget-bin/www_bget?K03868">K03868</a>  RBX1, ROC1; RING-box protein 1
E        Contig3731; <a href="/dbget-bin/www_bget?K03870">K03870</a>  CUL2; cullin 2
E        Contig6022; <a href="/dbget-bin/www_bget?K03872">K03872</a>  TCEB1; transcription elongation factor B, polypeptide 1
E        Contig14292; <a href="/dbget-bin/www_bget?K03873">K03873</a>  TCEB2; transcription elongation factor B, polypeptide 2
D      <a href="/kegg-bin/show_module?M00384">M00384</a>  Cul3-SPOP complex [PATH:<a href="/kegg-bin/show_pathway?map04120+M00384">map04120</a>] [BR:<a href="/kegg-bin/show_brite?ko04121+M00384">ko04121</a>]
E        Contig10254; <a href="/dbget-bin/www_bget?K03868">K03868</a>  RBX1, ROC1; RING-box protein 1
E        comp92916_c0_seq1; <a href="/dbget-bin/www_bget?K03868">K03868</a>  RBX1, ROC1; RING-box protein 1
E        Locus_1221_Transcript_1/2_Confidence_0.600_Length_777; <a href="/dbget-bin/www_bget?K03868">K03868</a>  RBX1, ROC1; RING-box protein 1
E        Contig4902; <a href="/dbget-bin/www_bget?K03869">K03869</a>  CUL3; cullin 3
E        Contig12417; <a href="/dbget-bin/www_bget?K03869">K03869</a>  CUL3; cullin 3
E        Contig10134; <a href="/dbget-bin/www_bget?K10523">K10523</a>  SPOP; speckle-type POZ protein
E        Contig10135; <a href="/dbget-bin/www_bget?K10523">K10523</a>  SPOP; speckle-type POZ protein
E        Contig10851; <a href="/dbget-bin/www_bget?K10523">K10523</a>  SPOP; speckle-type POZ protein
E        comp8854_c0_seq1; <a href="/dbget-bin/www_bget?K10523">K10523</a>  SPOP; speckle-type POZ protein
E        comp8854_c0_seq2; <a href="/dbget-bin/www_bget?K10523">K10523</a>  SPOP; speckle-type POZ protein
E        Locus_116_Transcript_3/7_Confidence_0.389_Length_1753; <a href="/dbget-bin/www_bget?K10523">K10523</a>  SPOP; speckle-type POZ protein
D      <a href="/kegg-bin/show_module?M00385">M00385</a>  Cul4-DDB1-DDB2 complex [PATH:<a href="/kegg-bin/show_pathway?map04120+M00385">map04120</a> <a href="/kegg-bin/show_pathway?map03420+M00385">map03420</a>] [BR:<a href="/kegg-bin/show_brite?ko04121+M00385">ko04121</a> <a href="/kegg-bin/show_brite?ko03400+M00385">ko03400</a>]
E        Contig10254; <a href="/dbget-bin/www_bget?K03868">K03868</a>  RBX1, ROC1; RING-box protein 1
E        comp92916_c0_seq1; <a href="/dbget-bin/www_bget?K03868">K03868</a>  RBX1, ROC1; RING-box protein 1
E        Locus_1221_Transcript_1/2_Confidence_0.600_Length_777; <a href="/dbget-bin/www_bget?K03868">K03868</a>  RBX1, ROC1; RING-box protein 1
E        Contig669; <a href="/dbget-bin/www_bget?K10609">K10609</a>  CUL4; cullin 4
E        Contig4240; <a href="/dbget-bin/www_bget?K10610">K10610</a>  DDB1; DNA damage-binding protein 1
D      <a href="/kegg-bin/show_module?M00386">M00386</a>  Cul4-DDB1-CSA complex [PATH:<a href="/kegg-bin/show_pathway?map04120+M00386">map04120</a> <a href="/kegg-bin/show_pathway?map03420+M00386">map03420</a>] [BR:<a href="/kegg-bin/show_brite?ko04121+M00386">ko04121</a> <a href="/kegg-bin/show_brite?ko03400+M00386">ko03400</a>]
E        Contig10254; <a href="/dbget-bin/www_bget?K03868">K03868</a>  RBX1, ROC1; RING-box protein 1
E        comp92916_c0_seq1; <a href="/dbget-bin/www_bget?K03868">K03868</a>  RBX1, ROC1; RING-box protein 1
E        Locus_1221_Transcript_1/2_Confidence_0.600_Length_777; <a href="/dbget-bin/www_bget?K03868">K03868</a>  RBX1, ROC1; RING-box protein 1
E        Contig669; <a href="/dbget-bin/www_bget?K10609">K10609</a>  CUL4; cullin 4
E        Contig4240; <a href="/dbget-bin/www_bget?K10610">K10610</a>  DDB1; DNA damage-binding protein 1
D      <a href="/kegg-bin/show_module?M00387">M00387</a>  SCF-FBW7 complex [PATH:<a href="/kegg-bin/show_pathway?map04120+M00387">map04120</a>] [BR:<a href="/kegg-bin/show_brite?ko04121+M00387">ko04121</a>]
E        Contig10254; <a href="/dbget-bin/www_bget?K03868">K03868</a>  RBX1, ROC1; RING-box protein 1
E        comp92916_c0_seq1; <a href="/dbget-bin/www_bget?K03868">K03868</a>  RBX1, ROC1; RING-box protein 1
E        Locus_1221_Transcript_1/2_Confidence_0.600_Length_777; <a href="/dbget-bin/www_bget?K03868">K03868</a>  RBX1, ROC1; RING-box protein 1
E        Contig4674; <a href="/dbget-bin/www_bget?K03347">K03347</a>  CUL1, CDC53; cullin 1
E        Contig11538; <a href="/dbget-bin/www_bget?K03347">K03347</a>  CUL1, CDC53; cullin 1
E        Locus_2018_Transcript_1/2_Confidence_0.625_Length_3412; <a href="/dbget-bin/www_bget?K03347">K03347</a>  CUL1, CDC53; cullin 1
E        Locus_4970_Transcript_1/2_Confidence_0.714_Length_2735; <a href="/dbget-bin/www_bget?K03347">K03347</a>  CUL1, CDC53; cullin 1
E        Contig11279; <a href="/dbget-bin/www_bget?K03094">K03094</a>  SKP1, CBF3D; S-phase kinase-associated protein 1
E        Contig14265; <a href="/dbget-bin/www_bget?K03094">K03094</a>  SKP1, CBF3D; S-phase kinase-associated protein 1
E        Contig13273; <a href="/dbget-bin/www_bget?K10260">K10260</a>  FBXW7, SEL10; F-box and WD-40 domain protein 7
D      <a href="/kegg-bin/show_module?M00388">M00388</a>  ECS complex [PATH:<a href="/kegg-bin/show_pathway?map04120+M00388">map04120</a>] [BR:<a href="/kegg-bin/show_brite?ko04121+M00388">ko04121</a>]
E        Contig6732; <a href="/dbget-bin/www_bget?K10611">K10611</a>  RBX2, ROC2, RNF7; RING-box protein 2
E        Contig2624; <a href="/dbget-bin/www_bget?K10612">K10612</a>  CUL5; cullin 5
E        Contig6022; <a href="/dbget-bin/www_bget?K03872">K03872</a>  TCEB1; transcription elongation factor B, polypeptide 1
E        Contig14292; <a href="/dbget-bin/www_bget?K03873">K03873</a>  TCEB2; transcription elongation factor B, polypeptide 2
D      <a href="/kegg-bin/show_module?M00389">M00389</a>  APC/C complex [PATH:<a href="/kegg-bin/show_pathway?map04120+M00389">map04120</a> <a href="/kegg-bin/show_pathway?map04110+M00389">map04110</a> <a href="/kegg-bin/show_pathway?map04114+M00389">map04114</a> <a href="/kegg-bin/show_pathway?map04914+M00389">map04914</a> <a href="/kegg-bin/show_pathway?map04111+M00389">map04111</a> <a href="/kegg-bin/show_pathway?map04113+M00389">map04113</a>] [BR:<a href="/kegg-bin/show_brite?ko04121+M00389">ko04121</a> <a href="/kegg-bin/show_brite?ko03036+M00389">ko03036</a>]
E        Contig11922; <a href="/dbget-bin/www_bget?K03358">K03358</a>  APC11; anaphase-promoting complex subunit 11
E        comp1241_c0_seq1; <a href="/dbget-bin/www_bget?K03358">K03358</a>  APC11; anaphase-promoting complex subunit 11
E        Contig15030; <a href="/dbget-bin/www_bget?K03349">K03349</a>  APC2; anaphase-promoting complex subunit 2
E        Contig4485; <a href="/dbget-bin/www_bget?K03363">K03363</a>  CDC20; cell division cycle 20, cofactor of APC complex
E        Contig7882; <a href="/dbget-bin/www_bget?K03364">K03364</a>  CDH1; cell division cycle 20-like protein 1, cofactor of APC complex
E        comp6441_c0_seq2; <a href="/dbget-bin/www_bget?K03364">K03364</a>  CDH1; cell division cycle 20-like protein 1, cofactor of APC complex
E        Contig10690; <a href="/dbget-bin/www_bget?K03348">K03348</a>  APC1; anaphase-promoting complex subunit 1
E        Contig13896; <a href="/dbget-bin/www_bget?K03350">K03350</a>  APC3, CDC27; anaphase-promoting complex subunit 3
E        comp93186_c0_seq1; <a href="/dbget-bin/www_bget?K03351">K03351</a>  APC4; anaphase-promoting complex subunit 4
E        Contig8354; <a href="/dbget-bin/www_bget?K03352">K03352</a>  APC5; anaphase-promoting complex subunit 5
E        Contig7457; <a href="/dbget-bin/www_bget?K03353">K03353</a>  APC6, CDC16; anaphase-promoting complex subunit 6
E        Contig3729; <a href="/dbget-bin/www_bget?K03354">K03354</a>  APC7; anaphase-promoting complex subunit 7
E        Contig5353; <a href="/dbget-bin/www_bget?K03357">K03357</a>  APC10, DOC1; anaphase-promoting complex subunit 10
E        comp1541_c0_seq1; <a href="/dbget-bin/www_bget?K12456">K12456</a>  APC13; anaphase-promoting complex subunit 13
C    Protein processing
D      <a href="/kegg-bin/show_module?M00400">M00400</a>  p97-Ufd1-Npl4 complex [PATH:<a href="/kegg-bin/show_pathway?map04141+M00400">map04141</a>]
E        Contig5240; <a href="/dbget-bin/www_bget?K13525">K13525</a>  VCP, CDC48; transitional endoplasmic reticulum ATPase
E        Contig2642; <a href="/dbget-bin/www_bget?K14016">K14016</a>  UFD1; ubiquitin fusion degradation protein 1
E        Contig2553; <a href="/dbget-bin/www_bget?K14015">K14015</a>  NPLOC4, NPL4; nuclear protein localization protein 4 homolog
D      <a href="/kegg-bin/show_module?M00401">M00401</a>  Sec61 complex [PATH:<a href="/kegg-bin/show_pathway?map03060+M00401">map03060</a> <a href="/kegg-bin/show_pathway?map04141+M00401">map04141</a> <a href="/kegg-bin/show_pathway?map04145+M00401">map04145</a> <a href="/kegg-bin/show_pathway?map05110+M00401">map05110</a>] [BR:<a href="/kegg-bin/show_brite?ko02044+M00401">ko02044</a>]
E        Contig4994; <a href="/dbget-bin/www_bget?K10956">K10956</a>  SEC61A; protein transport protein SEC61 subunit alpha
E        Contig11362; <a href="/dbget-bin/www_bget?K09481">K09481</a>  SEC61B, SBH2; protein transport protein SEC61 subunit beta
E        Contig12988; <a href="/dbget-bin/www_bget?K07342">K07342</a>  SEC61G, SSS1, secE; protein transport protein SEC61 subunit gamma and related proteins
D      <a href="/kegg-bin/show_module?M00402">M00402</a>  Translocon-associated protein (TRAP) complex [PATH:<a href="/kegg-bin/show_pathway?map04141+M00402">map04141</a>]
E        Contig4334; <a href="/dbget-bin/www_bget?K13249">K13249</a>  SSR1; translocon-associated protein subunit alpha
E        Contig2134; <a href="/dbget-bin/www_bget?K13250">K13250</a>  SSR2; translocon-associated protein subunit beta
E        Contig4949; <a href="/dbget-bin/www_bget?K13251">K13251</a>  SSR3; translocon-associated protein subunit gamma
E        Contig4807; <a href="/dbget-bin/www_bget?K04571">K04571</a>  SSR4; translocon-associated protein subunit delta
D      <a href="/kegg-bin/show_module?M00403">M00403</a>  HRD1/SEL1 ERAD complex [PATH:<a href="/kegg-bin/show_pathway?map04141+M00403">map04141</a>]
E        Contig4639; <a href="/dbget-bin/www_bget?K10601">K10601</a>  SYVN1, HRD1; E3 ubiquitin-protein ligase synoviolin [EC:6.3.2.19]
E        Contig14749; <a href="/dbget-bin/www_bget?K14026">K14026</a>  SEL1, SEL1L; SEL1 protein
E        Contig2928; <a href="/dbget-bin/www_bget?K14008">K14008</a>  ERLEC1, XTP3B; endoplasmic reticulum lectin 1
E        Contig14510; <a href="/dbget-bin/www_bget?K11519">K11519</a>  DERL1; Derlin-1
E        Contig12418; <a href="/dbget-bin/www_bget?K13989">K13989</a>  DERL2_3; Derlin-2/3
E        Contig5240; <a href="/dbget-bin/www_bget?K13525">K13525</a>  VCP, CDC48; transitional endoplasmic reticulum ATPase
E        Contig2553; <a href="/dbget-bin/www_bget?K14015">K14015</a>  NPLOC4, NPL4; nuclear protein localization protein 4 homolog
E        Contig2642; <a href="/dbget-bin/www_bget?K14016">K14016</a>  UFD1; ubiquitin fusion degradation protein 1
D      <a href="/kegg-bin/show_module?M00404">M00404</a>  COPII complex [PATH:<a href="/kegg-bin/show_pathway?map04141+M00404">map04141</a>]
E        Contig14495; <a href="/dbget-bin/www_bget?K14004">K14004</a>  SEC13; protein transport protein SEC13
E        Contig4921; <a href="/dbget-bin/www_bget?K14005">K14005</a>  SEC31; protein transport protein SEC31
E        comp7712_c0_seq2; <a href="/dbget-bin/www_bget?K14005">K14005</a>  SEC31; protein transport protein SEC31
E        Contig4342; <a href="/dbget-bin/www_bget?K14006">K14006</a>  SEC23; protein transport protein SEC23
E        Contig5220; <a href="/dbget-bin/www_bget?K14007">K14007</a>  SEC24; protein transport protein SEC24
E        Contig5857; <a href="/dbget-bin/www_bget?K14007">K14007</a>  SEC24; protein transport protein SEC24
E        Contig14559; <a href="/dbget-bin/www_bget?K07953">K07953</a>  SAR1; GTP-binding protein SAR1 [EC:3.6.5.-]
D      <a href="/kegg-bin/show_module?M00408">M00408</a>  ESCRT-0 complex [PATH:<a href="/kegg-bin/show_pathway?map04144+M00408">map04144</a>]
E        Contig548; <a href="/dbget-bin/www_bget?K12182">K12182</a>  HGS, HRS, VPS27; hepatocyte growth factor-regulated tyrosine kinase substrate
E        Contig12236; <a href="/dbget-bin/www_bget?K12182">K12182</a>  HGS, HRS, VPS27; hepatocyte growth factor-regulated tyrosine kinase substrate
E        Locus_1070_Transcript_3/4_Confidence_0.222_Length_1544; <a href="/dbget-bin/www_bget?K12182">K12182</a>  HGS, HRS, VPS27; hepatocyte growth factor-regulated tyrosine kinase substrate
E        Locus_862_Transcript_9/10_Confidence_0.400_Length_1849; <a href="/dbget-bin/www_bget?K12182">K12182</a>  HGS, HRS, VPS27; hepatocyte growth factor-regulated tyrosine kinase substrate
E        Contig1464; <a href="/dbget-bin/www_bget?K04705">K04705</a>  STAM; signal transducing adaptor molecule
D      <a href="/kegg-bin/show_module?M00409">M00409</a>  ESCRT-I complex [PATH:<a href="/kegg-bin/show_pathway?map04144+M00409">map04144</a>]
E        Contig4517; <a href="/dbget-bin/www_bget?K12183">K12183</a>  TSG101, STP22, VPS23; ESCRT-I complex subunit TSG101
E        Contig4940; <a href="/dbget-bin/www_bget?K12184">K12184</a>  VPS28; ESCRT-I complex subunit VPS28
E        Contig2770; <a href="/dbget-bin/www_bget?K12185">K12185</a>  VPS37; ESCRT-I complex subunit VPS37
E        Contig6430; <a href="/dbget-bin/www_bget?K12185">K12185</a>  VPS37; ESCRT-I complex subunit VPS37
E        Contig4516; <a href="/dbget-bin/www_bget?K12186">K12186</a>  FAM125; ESCRT-I complex subunit MVB12
D      <a href="/kegg-bin/show_module?M00410">M00410</a>  ESCRT-II complex [PATH:<a href="/kegg-bin/show_pathway?map04144+M00410">map04144</a>]
E        Contig3053; <a href="/dbget-bin/www_bget?K12188">K12188</a>  SNF8, EAP30; ESCRT-II complex subunit VPS22
E        Contig8922; <a href="/dbget-bin/www_bget?K12189">K12189</a>  VPS25, EAP20; ESCRT-II complex subunit VPS25
E        Contig2817; <a href="/dbget-bin/www_bget?K12190">K12190</a>  VPS36, EAP45; ESCRT-II complex subunit VPS36
D      <a href="/kegg-bin/show_module?M00412">M00412</a>  ESCRT-III complex [PATH:<a href="/kegg-bin/show_pathway?map04144+M00412">map04144</a>]
E        Contig3008; <a href="/dbget-bin/www_bget?K12192">K12192</a>  CHMP2B; charged multivesicular body protein 2B
E        Contig487; <a href="/dbget-bin/www_bget?K12193">K12193</a>  VPS24, CHMP3; charged multivesicular body protein 3
E        Contig4958; <a href="/dbget-bin/www_bget?K12194">K12194</a>  CHMP4, SNF7, VPS32; charged multivesicular body protein 4
E        Contig4670; <a href="/dbget-bin/www_bget?K12196">K12196</a>  VPS4; vacuolar protein-sorting-associated protein 4
E        Contig1697; <a href="/dbget-bin/www_bget?K12197">K12197</a>  CHMP1, VPS46, DID2; charged multivesicular body protein 1
E        Contig1698; <a href="/dbget-bin/www_bget?K12197">K12197</a>  CHMP1, VPS46, DID2; charged multivesicular body protein 1
E        Contig4618; <a href="/dbget-bin/www_bget?K12198">K12198</a>  CHMP5, VPS60; charged multivesicular body protein 5
E        Contig6611; <a href="/dbget-bin/www_bget?K15053">K15053</a>  CHMP7; charged multivesicular body protein 7
B
B  <b>Environmental information processing</b>
C    Mineral and organic ion transport system
D      <a href="/kegg-bin/show_module?M00185">M00185</a>  Sulfate transport system [PATH:<a href="/kegg-bin/show_pathway?map02010+M00185">map02010</a>] [BR:<a href="/kegg-bin/show_brite?ko02000+M00185">ko02000</a>]
D      <a href="/kegg-bin/show_module?M00189">M00189</a>  Molybdate transport system [PATH:<a href="/kegg-bin/show_pathway?map02010+M00189">map02010</a>] [BR:<a href="/kegg-bin/show_brite?ko02000+M00189">ko02000</a>]
D      <a href="/kegg-bin/show_module?M00423">M00423</a>  Molybdate/tungstate transport system [PATH:<a href="/kegg-bin/show_pathway?map02010+M00423">map02010</a>] [BR:<a href="/kegg-bin/show_brite?ko02000+M00423">ko02000</a>]
D      <a href="/kegg-bin/show_module?M00186">M00186</a>  Tungstate transport system [PATH:<a href="/kegg-bin/show_pathway?map02010+M00186">map02010</a>] [BR:<a href="/kegg-bin/show_brite?ko02000+M00186">ko02000</a>]
D      <a href="/kegg-bin/show_module?M00438">M00438</a>  Nitrate/nitrite transport system [PATH:<a href="/kegg-bin/show_pathway?map02010+M00438">map02010</a>] [BR:<a href="/kegg-bin/show_brite?ko02000+M00438">ko02000</a>]
D      <a href="/kegg-bin/show_module?M00321">M00321</a>  Bicarbonate transport system [PATH:<a href="/kegg-bin/show_pathway?map02010+M00321">map02010</a>] [BR:<a href="/kegg-bin/show_brite?ko02000+M00321">ko02000</a>]
D      <a href="/kegg-bin/show_module?M00188">M00188</a>  NitT/TauT family transport system [BR:<a href="/kegg-bin/show_brite?ko02000+M00188">ko02000</a>]
D      <a href="/kegg-bin/show_module?M00435">M00435</a>  Taurine transport system [PATH:<a href="/kegg-bin/show_pathway?map02010+M00435">map02010</a>] [BR:<a href="/kegg-bin/show_brite?ko02000+M00435">ko02000</a>]
D      <a href="/kegg-bin/show_module?M00436">M00436</a>  Sulfonate transport system [PATH:<a href="/kegg-bin/show_pathway?map02010+M00436">map02010</a>] [BR:<a href="/kegg-bin/show_brite?ko02000+M00436">ko02000</a>]
D      <a href="/kegg-bin/show_module?M00437">M00437</a>  Phthalate transport system [PATH:<a href="/kegg-bin/show_pathway?map02010+M00437">map02010</a>] [BR:<a href="/kegg-bin/show_brite?ko02000+M00437">ko02000</a>]
D      <a href="/kegg-bin/show_module?M00190">M00190</a>  Iron(III) transport system [PATH:<a href="/kegg-bin/show_pathway?map02010+M00190">map02010</a>] [BR:<a href="/kegg-bin/show_brite?ko02000+M00190">ko02000</a>]
D      <a href="/kegg-bin/show_module?M00191">M00191</a>  Thiamine transport system [PATH:<a href="/kegg-bin/show_pathway?map02010+M00191">map02010</a>] [BR:<a href="/kegg-bin/show_brite?ko02000+M00191">ko02000</a>]
D      <a href="/kegg-bin/show_module?M00299">M00299</a>  Spermidine/putrescine transport system [PATH:<a href="/kegg-bin/show_pathway?map02010+M00299">map02010</a>] [BR:<a href="/kegg-bin/show_brite?ko02000+M00299">ko02000</a>]
D      <a href="/kegg-bin/show_module?M00300">M00300</a>  Putrescine transport system [PATH:<a href="/kegg-bin/show_pathway?map02010+M00300">map02010</a>] [BR:<a href="/kegg-bin/show_brite?ko02000+M00300">ko02000</a>]
D      <a href="/kegg-bin/show_module?M00193">M00193</a>  Putative spermidine/putrescine transport system [BR:<a href="/kegg-bin/show_brite?ko02000+M00193">ko02000</a>]
D      <a href="/kegg-bin/show_module?M00301">M00301</a>  Mannopine transport system [PATH:<a href="/kegg-bin/show_pathway?map02010+M00301">map02010</a>] [BR:<a href="/kegg-bin/show_brite?ko02000+M00301">ko02000</a>]
D      <a href="/kegg-bin/show_module?M00302">M00302</a>  2-Aminoethylphosphonate transport system [PATH:<a href="/kegg-bin/show_pathway?map02010+M00302">map02010</a>] [BR:<a href="/kegg-bin/show_brite?ko02000+M00302">ko02000</a>]
D      <a href="/kegg-bin/show_module?M00208">M00208</a>  Glycine betaine/proline transport system [PATH:<a href="/kegg-bin/show_pathway?map02010+M00208">map02010</a>] [BR:<a href="/kegg-bin/show_brite?ko02000+M00208">ko02000</a>]
D      <a href="/kegg-bin/show_module?M00209">M00209</a>  Osmoprotectant transport system [PATH:<a href="/kegg-bin/show_pathway?map02010+M00209">map02010</a>] [BR:<a href="/kegg-bin/show_brite?ko02000+M00209">ko02000</a>]
D      <a href="/kegg-bin/show_module?M00442">M00442</a>  Putative hydroxymethylpyrimidine transport system [PATH:<a href="/kegg-bin/show_pathway?map02010+M00442">map02010</a>] [BR:<a href="/kegg-bin/show_brite?ko02000+M00442">ko02000</a>]
D      <a href="/kegg-bin/show_module?M00192">M00192</a>  Putative thiamine transport system [BR:<a href="/kegg-bin/show_brite?ko02000+M00192">ko02000</a>]
C    Saccharide and polyol transport system
D      <a href="/kegg-bin/show_module?M00194">M00194</a>  Maltose/maltodextrin transport system [PATH:<a href="/kegg-bin/show_pathway?map02010+M00194">map02010</a>] [BR:<a href="/kegg-bin/show_brite?ko02000+M00194">ko02000</a>]
D      <a href="/kegg-bin/show_module?M00195">M00195</a>  Maltooligosaccharide transport system [PATH:<a href="/kegg-bin/show_pathway?map02010+M00195">map02010</a>] [BR:<a href="/kegg-bin/show_brite?ko02000+M00195">ko02000</a>]
D      <a href="/kegg-bin/show_module?M00196">M00196</a>  Multiple sugar transport system [PATH:<a href="/kegg-bin/show_pathway?map02010+M00196">map02010</a>] [BR:<a href="/kegg-bin/show_brite?ko02000+M00196">ko02000</a>]
D      <a href="/kegg-bin/show_module?M00201">M00201</a>  alpha-Glucoside transport system [PATH:<a href="/kegg-bin/show_pathway?map02010+M00201">map02010</a>] [BR:<a href="/kegg-bin/show_brite?ko02000+M00201">ko02000</a>]
D      <a href="/kegg-bin/show_module?M00203">M00203</a>  Glucose/arabinose transport system [PATH:<a href="/kegg-bin/show_pathway?map02010+M00203">map02010</a>] [BR:<a href="/kegg-bin/show_brite?ko02000+M00203">ko02000</a>]
D      <a href="/kegg-bin/show_module?M00204">M00204</a>  Trehalose/maltose transport system [PATH:<a href="/kegg-bin/show_pathway?map02010+M00204">map02010</a>] [BR:<a href="/kegg-bin/show_brite?ko02000+M00204">ko02000</a>]
D      <a href="/kegg-bin/show_module?M00205">M00205</a>  N-Acetylglucosamine transport system [PATH:<a href="/kegg-bin/show_pathway?map02010+M00205">map02010</a>] [BR:<a href="/kegg-bin/show_brite?ko02000+M00205">ko02000</a>]
D      <a href="/kegg-bin/show_module?M00206">M00206</a>  Cellobiose transport system [PATH:<a href="/kegg-bin/show_pathway?map02010+M00206">map02010</a>] [BR:<a href="/kegg-bin/show_brite?ko02000+M00206">ko02000</a>]
D      <a href="/kegg-bin/show_module?M00213">M00213</a>  L-Arabinose transport system [PATH:<a href="/kegg-bin/show_pathway?map02010+M00213">map02010</a>] [BR:<a href="/kegg-bin/show_brite?ko02000+M00213">ko02000</a>]
D      <a href="/kegg-bin/show_module?M00199">M00199</a>  L-Arabinose/lactose transport system [PATH:<a href="/kegg-bin/show_pathway?map02010+M00199">map02010</a>] [BR:<a href="/kegg-bin/show_brite?ko02000+M00199">ko02000</a>]
D      <a href="/kegg-bin/show_module?M00202">M00202</a>  Oligogalacturonide transport system [PATH:<a href="/kegg-bin/show_pathway?map02010+M00202">map02010</a>] [BR:<a href="/kegg-bin/show_brite?ko02000+M00202">ko02000</a>]
D      <a href="/kegg-bin/show_module?M00214">M00214</a>  Methyl-galactoside transport system [PATH:<a href="/kegg-bin/show_pathway?map02010+M00214">map02010</a>] [BR:<a href="/kegg-bin/show_brite?ko02000+M00214">ko02000</a>]
D      <a href="/kegg-bin/show_module?M00215">M00215</a>  D-Xylose transport system [PATH:<a href="/kegg-bin/show_pathway?map02010+M00215">map02010</a>] [BR:<a href="/kegg-bin/show_brite?ko02000+M00215">ko02000</a>]
D      <a href="/kegg-bin/show_module?M00216">M00216</a>  Multiple sugar transport system [PATH:<a href="/kegg-bin/show_pathway?map02010+M00216">map02010</a>] [BR:<a href="/kegg-bin/show_brite?ko02000+M00216">ko02000</a>]
D      <a href="/kegg-bin/show_module?M00217">M00217</a>  D-Allose transport system [PATH:<a href="/kegg-bin/show_pathway?map02010+M00217">map02010</a>] [BR:<a href="/kegg-bin/show_brite?ko02000+M00217">ko02000</a>]
D      <a href="/kegg-bin/show_module?M00218">M00218</a>  Fructose transport system [PATH:<a href="/kegg-bin/show_pathway?map02010+M00218">map02010</a>] [BR:<a href="/kegg-bin/show_brite?ko02000+M00218">ko02000</a>]
D      <a href="/kegg-bin/show_module?M00219">M00219</a>  AI-2 transport system [PATH:<a href="/kegg-bin/show_pathway?map02010+M00219">map02010</a>] [BR:<a href="/kegg-bin/show_brite?ko02000+M00219">ko02000</a>]
D      <a href="/kegg-bin/show_module?M00220">M00220</a>  Rhamnose transport system [PATH:<a href="/kegg-bin/show_pathway?map02010+M00220">map02010</a>] [BR:<a href="/kegg-bin/show_brite?ko02000+M00220">ko02000</a>]
D      <a href="/kegg-bin/show_module?M00212">M00212</a>  Ribose transport system [PATH:<a href="/kegg-bin/show_pathway?map02010+M00212">map02010</a>] [BR:<a href="/kegg-bin/show_brite?ko02000+M00212">ko02000</a>]
D      <a href="/kegg-bin/show_module?M00590">M00590</a>  Erythritol transport system [PATH:<a href="/kegg-bin/show_pathway?map02010+M00590">map02010</a>] [BR:<a href="/kegg-bin/show_brite?ko02000+M00590">ko02000</a>]
D      <a href="/kegg-bin/show_module?M00591">M00591</a>  Putative xylitol transport system [PATH:<a href="/kegg-bin/show_pathway?map02010+M00591">map02010</a>] [BR:<a href="/kegg-bin/show_brite?ko02000+M00591">ko02000</a>]
D      <a href="/kegg-bin/show_module?M00592">M00592</a>  Inositol transport system [PATH:<a href="/kegg-bin/show_pathway?map02010+M00592">map02010</a>] [BR:<a href="/kegg-bin/show_brite?ko02000+M00592">ko02000</a>]
D      <a href="/kegg-bin/show_module?M00593">M00593</a>  Inositol transport system [PATH:<a href="/kegg-bin/show_pathway?map02010+M00593">map02010</a>] [BR:<a href="/kegg-bin/show_brite?ko02000+M00593">ko02000</a>]
D      <a href="/kegg-bin/show_module?M00197">M00197</a>  Putative fructooligosaccharide transport system [BR:<a href="/kegg-bin/show_brite?ko02000+M00197">ko02000</a>]
D      <a href="/kegg-bin/show_module?M00198">M00198</a>  Putative sn-glycerol-phosphate transport system [PATH:<a href="/kegg-bin/show_pathway?map02010+M00198">map02010</a>] [BR:<a href="/kegg-bin/show_brite?ko02000+M00198">ko02000</a>]
D      <a href="/kegg-bin/show_module?M00200">M00200</a>  Putative sorbitol/mannitol transport system [PATH:<a href="/kegg-bin/show_pathway?map02010+M00200">map02010</a>] [BR:<a href="/kegg-bin/show_brite?ko02000+M00200">ko02000</a>]
D      <a href="/kegg-bin/show_module?M00491">M00491</a>  Putative arabinogalactan oligomer transport system [PATH:<a href="/kegg-bin/show_pathway?map02010+M00491">map02010</a>] [BR:<a href="/kegg-bin/show_brite?ko02000+M00491">ko02000</a>]
D      <a href="/kegg-bin/show_module?M00207">M00207</a>  Putative multiple sugar transport system [BR:<a href="/kegg-bin/show_brite?ko02000+M00207">ko02000</a>]
D      <a href="/kegg-bin/show_module?M00221">M00221</a>  Putative simple sugar transport system [BR:<a href="/kegg-bin/show_brite?ko02000+M00221">ko02000</a>]
D      <a href="/kegg-bin/show_module?M00210">M00210</a>  Putative ABC transport system [BR:<a href="/kegg-bin/show_brite?ko02000+M00210">ko02000</a>]
D      <a href="/kegg-bin/show_module?M00211">M00211</a>  Putative ABC transport system [BR:<a href="/kegg-bin/show_brite?ko02000+M00211">ko02000</a>]
C    Phosphate and amino acid transport system
D      <a href="/kegg-bin/show_module?M00222">M00222</a>  Phosphate transport system [PATH:<a href="/kegg-bin/show_pathway?map02010+M00222">map02010</a>] [BR:<a href="/kegg-bin/show_brite?ko02000+M00222">ko02000</a>]
D      <a href="/kegg-bin/show_module?M00223">M00223</a>  Phosphonate transport system [PATH:<a href="/kegg-bin/show_pathway?map02010+M00223">map02010</a>] [BR:<a href="/kegg-bin/show_brite?ko02000+M00223">ko02000</a>]
D      <a href="/kegg-bin/show_module?M00225">M00225</a>  Lysine/arginine/ornithine transport system [PATH:<a href="/kegg-bin/show_pathway?map02010+M00225">map02010</a>] [BR:<a href="/kegg-bin/show_brite?ko02000+M00225">ko02000</a>]
D      <a href="/kegg-bin/show_module?M00226">M00226</a>  Histidine transport system [PATH:<a href="/kegg-bin/show_pathway?map02010+M00226">map02010</a>] [BR:<a href="/kegg-bin/show_brite?ko02000+M00226">ko02000</a>]
D      <a href="/kegg-bin/show_module?M00227">M00227</a>  Glutamine transport system [PATH:<a href="/kegg-bin/show_pathway?map02010+M00227">map02010</a>] [BR:<a href="/kegg-bin/show_brite?ko02000+M00227">ko02000</a>]
D      <a href="/kegg-bin/show_module?M00229">M00229</a>  Arginine transport system [PATH:<a href="/kegg-bin/show_pathway?map02010+M00229">map02010</a>] [BR:<a href="/kegg-bin/show_brite?ko02000+M00229">ko02000</a>]
D      <a href="/kegg-bin/show_module?M00230">M00230</a>  Glutamate/aspartate transport system [PATH:<a href="/kegg-bin/show_pathway?map02010+M00230">map02010</a>] [BR:<a href="/kegg-bin/show_brite?ko02000+M00230">ko02000</a>]
D      <a href="/kegg-bin/show_module?M00231">M00231</a>  Octopine/nopaline transport system [PATH:<a href="/kegg-bin/show_pathway?map02010+M00231">map02010</a>] [BR:<a href="/kegg-bin/show_brite?ko02000+M00231">ko02000</a>]
D      <a href="/kegg-bin/show_module?M00232">M00232</a>  General L-amino acid transport system [PATH:<a href="/kegg-bin/show_pathway?map02010+M00232">map02010</a>] [BR:<a href="/kegg-bin/show_brite?ko02000+M00232">ko02000</a>]
D      <a href="/kegg-bin/show_module?M00233">M00233</a>  Glutamate transport system [PATH:<a href="/kegg-bin/show_pathway?map02010+M00233">map02010</a>] [BR:<a href="/kegg-bin/show_brite?ko02000+M00233">ko02000</a>]
D      <a href="/kegg-bin/show_module?M00234">M00234</a>  Cystine transport system [PATH:<a href="/kegg-bin/show_pathway?map02010+M00234">map02010</a>] [BR:<a href="/kegg-bin/show_brite?ko02000+M00234">ko02000</a>]
D      <a href="/kegg-bin/show_module?M00585">M00585</a>  L-Cystine transport system [PATH:<a href="/kegg-bin/show_pathway?map02010+M00585">map02010</a>] [BR:<a href="/kegg-bin/show_brite?ko02000+M00585">ko02000</a>]
D      <a href="/kegg-bin/show_module?M00235">M00235</a>  Arginine/ornithine transport system [PATH:<a href="/kegg-bin/show_pathway?map02010+M00235">map02010</a>] [BR:<a href="/kegg-bin/show_brite?ko02000+M00235">ko02000</a>]
D      <a href="/kegg-bin/show_module?M00587">M00587</a>  Arginine/lysine/histidine/glutamine transport system [PATH:<a href="/kegg-bin/show_pathway?map02010+M00587">map02010</a>] [BR:<a href="/kegg-bin/show_brite?ko02000+M00587">ko02000</a>]
D      <a href="/kegg-bin/show_module?M00589">M00589</a>  Putative lysine transport system [PATH:<a href="/kegg-bin/show_pathway?map02010+M00589">map02010</a>] [BR:<a href="/kegg-bin/show_brite?ko02000+M00589">ko02000</a>]
D      <a href="/kegg-bin/show_module?M00237">M00237</a>  Branched-chain amino acid transport system [PATH:<a href="/kegg-bin/show_pathway?map02010+M00237">map02010</a>] [BR:<a href="/kegg-bin/show_brite?ko02000+M00237">ko02000</a>]
D      <a href="/kegg-bin/show_module?M00322">M00322</a>  Neutral amino acid transport system [PATH:<a href="/kegg-bin/show_pathway?map02010+M00322">map02010</a>] [BR:<a href="/kegg-bin/show_brite?ko02000+M00322">ko02000</a>]
D      <a href="/kegg-bin/show_module?M00323">M00323</a>  Urea transport system [PATH:<a href="/kegg-bin/show_pathway?map02010+M00323">map02010</a>] [BR:<a href="/kegg-bin/show_brite?ko02000+M00323">ko02000</a>]
D      <a href="/kegg-bin/show_module?M00238">M00238</a>  D-Methionine transport system [PATH:<a href="/kegg-bin/show_pathway?map02010+M00238">map02010</a>] [BR:<a href="/kegg-bin/show_brite?ko02000+M00238">ko02000</a>]
D      <a href="/kegg-bin/show_module?M00228">M00228</a>  Putative glutamine transport system [PATH:<a href="/kegg-bin/show_pathway?map02010+M00228">map02010</a>] [BR:<a href="/kegg-bin/show_brite?ko02000+M00228">ko02000</a>]
D      <a href="/kegg-bin/show_module?M00586">M00586</a>  Putative amino-acid transport system [PATH:<a href="/kegg-bin/show_pathway?map02010+M00586">map02010</a>] [BR:<a href="/kegg-bin/show_brite?ko02000+M00586">ko02000</a>]
D      <a href="/kegg-bin/show_module?M00236">M00236</a>  Putative polar amino acid transport system [BR:<a href="/kegg-bin/show_brite?ko02000+M00236">ko02000</a>]
C    Peptide and nickel transport system
D      <a href="/kegg-bin/show_module?M00439">M00439</a>  Oligopeptide transport system [PATH:<a href="/kegg-bin/show_pathway?map02010+M00439">map02010</a>] [BR:<a href="/kegg-bin/show_brite?ko02000+M00439">ko02000</a>]
D      <a href="/kegg-bin/show_module?M00324">M00324</a>  Dipeptide transport system [PATH:<a href="/kegg-bin/show_pathway?map02010+M00324">map02010</a>] [BR:<a href="/kegg-bin/show_brite?ko02000+M00324">ko02000</a>]
D      <a href="/kegg-bin/show_module?M00566">M00566</a>  Dipeptide transport system, Firmicutes [PATH:<a href="/kegg-bin/show_pathway?map02010+M00566">map02010</a>] [BR:<a href="/kegg-bin/show_brite?ko02000+M00566">ko02000</a>]
D      <a href="/kegg-bin/show_module?M00440">M00440</a>  Nickel transport system [PATH:<a href="/kegg-bin/show_pathway?map02010+M00440">map02010</a>] [BR:<a href="/kegg-bin/show_brite?ko02000+M00440">ko02000</a>]
D      <a href="/kegg-bin/show_module?M00348">M00348</a>  Glutathione transport system [PATH:<a href="/kegg-bin/show_pathway?map02010+M00348">map02010</a>] [BR:<a href="/kegg-bin/show_brite?ko02000+M00348">ko02000</a>]
D      <a href="/kegg-bin/show_module?M00239">M00239</a>  Peptides/nickel transport system [PATH:<a href="/kegg-bin/show_pathway?map02010+M00239">map02010</a>] [BR:<a href="/kegg-bin/show_brite?ko02000+M00239">ko02000</a>]
D      <a href="/kegg-bin/show_module?M00349">M00349</a>  Microcin C transport system [PATH:<a href="/kegg-bin/show_pathway?map02010+M00349">map02010</a>] [BR:<a href="/kegg-bin/show_brite?ko02000+M00349">ko02000</a>]
C    Metallic cation, iron-siderophore and vitamin B12 transport system
D      <a href="/kegg-bin/show_module?M00240">M00240</a>  Iron complex transport system [PATH:<a href="/kegg-bin/show_pathway?map02010+M00240">map02010</a>] [BR:<a href="/kegg-bin/show_brite?ko02000+M00240">ko02000</a>]
D      <a href="/kegg-bin/show_module?M00241">M00241</a>  Vitamin B12 transport system [PATH:<a href="/kegg-bin/show_pathway?map02010+M00241">map02010</a>] [BR:<a href="/kegg-bin/show_brite?ko02000+M00241">ko02000</a>]
D      <a href="/kegg-bin/show_module?M00316">M00316</a>  Manganese transport system [PATH:<a href="/kegg-bin/show_pathway?map02010+M00316">map02010</a> <a href="/kegg-bin/show_pathway?map02020+M00316">map02020</a>] [BR:<a href="/kegg-bin/show_brite?ko02000+M00316">ko02000</a>]
D      <a href="/kegg-bin/show_module?M00242">M00242</a>  Zinc transport system [PATH:<a href="/kegg-bin/show_pathway?map02010+M00242">map02010</a>] [BR:<a href="/kegg-bin/show_brite?ko02000+M00242">ko02000</a>]
D      <a href="/kegg-bin/show_module?M00318">M00318</a>  Iron/zinc/copper transport system [PATH:<a href="/kegg-bin/show_pathway?map02010+M00318">map02010</a>] [BR:<a href="/kegg-bin/show_brite?ko02000+M00318">ko02000</a>]
D      <a href="/kegg-bin/show_module?M00317">M00317</a>  Manganese/iron transport system [PATH:<a href="/kegg-bin/show_pathway?map02010+M00317">map02010</a>] [BR:<a href="/kegg-bin/show_brite?ko02000+M00317">ko02000</a>]
D      <a href="/kegg-bin/show_module?M00319">M00319</a>  Manganese/zinc/iron transport system [PATH:<a href="/kegg-bin/show_pathway?map02010+M00319">map02010</a>] [BR:<a href="/kegg-bin/show_brite?ko02000+M00319">ko02000</a>]
D      <a href="/kegg-bin/show_module?M00243">M00243</a>  Manganese/iron transport system [BR:<a href="/kegg-bin/show_brite?ko02000+M00243">ko02000</a>]
D      <a href="/kegg-bin/show_module?M00245">M00245</a>  Cobalt transport system [PATH:<a href="/kegg-bin/show_pathway?map02010+M00245">map02010</a>] [BR:<a href="/kegg-bin/show_brite?ko02000+M00245">ko02000</a>]
D      <a href="/kegg-bin/show_module?M00246">M00246</a>  Nickel transport system [PATH:<a href="/kegg-bin/show_pathway?map02010+M00246">map02010</a>] [BR:<a href="/kegg-bin/show_brite?ko02000+M00246">ko02000</a>]
D      <a href="/kegg-bin/show_module?M00581">M00581</a>  Biotin transport system [PATH:<a href="/kegg-bin/show_pathway?map02010+M00581">map02010</a>] [BR:<a href="/kegg-bin/show_brite?ko02000+M00581">ko02000</a>]
D      <a href="/kegg-bin/show_module?M00582">M00582</a>  Energy-coupling factor transport system [PATH:<a href="/kegg-bin/show_pathway?map02010+M00582">map02010</a>] [BR:<a href="/kegg-bin/show_brite?ko02000+M00582">ko02000</a>]
D      <a href="/kegg-bin/show_module?M00244">M00244</a>  Putative zinc/manganese transport system [BR:<a href="/kegg-bin/show_brite?ko02000+M00244">ko02000</a>]
D      <a href="/kegg-bin/show_module?M00247">M00247</a>  Putative ABC transport system [BR:<a href="/kegg-bin/show_brite?ko02000+M00247">ko02000</a>]
C    ABC-2 type and other transport systems
D      <a href="/kegg-bin/show_module?M00298">M00298</a>  Multidrug/hemolysin transport system [PATH:<a href="/kegg-bin/show_pathway?map02010+M00298">map02010</a>] [BR:<a href="/kegg-bin/show_brite?ko02000+M00298">ko02000</a>]
D      <a href="/kegg-bin/show_module?M00249">M00249</a>  Capsular polysaccharide transport system [PATH:<a href="/kegg-bin/show_pathway?map02010+M00249">map02010</a>] [BR:<a href="/kegg-bin/show_brite?ko02000+M00249">ko02000</a>]
D      <a href="/kegg-bin/show_module?M00250">M00250</a>  Lipopolysaccharide transport system [PATH:<a href="/kegg-bin/show_pathway?map02010+M00250">map02010</a>] [BR:<a href="/kegg-bin/show_brite?ko02000+M00250">ko02000</a>]
D      <a href="/kegg-bin/show_module?M00320">M00320</a>  Lipopolysaccharide export system [PATH:<a href="/kegg-bin/show_pathway?map02010+M00320">map02010</a>] [BR:<a href="/kegg-bin/show_brite?ko02000+M00320">ko02000</a>]
D      <a href="/kegg-bin/show_module?M00251">M00251</a>  Teichoic acid transport system [PATH:<a href="/kegg-bin/show_pathway?map02010+M00251">map02010</a>] [BR:<a href="/kegg-bin/show_brite?ko02000+M00251">ko02000</a>]
D      <a href="/kegg-bin/show_module?M00252">M00252</a>  Lipooligosaccharide transport system [PATH:<a href="/kegg-bin/show_pathway?map02010+M00252">map02010</a>] [BR:<a href="/kegg-bin/show_brite?ko02000+M00252">ko02000</a>]
D      <a href="/kegg-bin/show_module?M00253">M00253</a>  Sodium transport system [PATH:<a href="/kegg-bin/show_pathway?map02010+M00253">map02010</a>] [BR:<a href="/kegg-bin/show_brite?ko02000+M00253">ko02000</a>]
D      <a href="/kegg-bin/show_module?M00583">M00583</a>  Putative peptide transport system [PATH:<a href="/kegg-bin/show_pathway?map02010+M00583">map02010</a>] [BR:<a href="/kegg-bin/show_brite?ko02000+M00583">ko02000</a>]
D      <a href="/kegg-bin/show_module?M00257">M00257</a>  Hemin transport system [PATH:<a href="/kegg-bin/show_pathway?map02010+M00257">map02010</a>] [BR:<a href="/kegg-bin/show_brite?ko02000+M00257">ko02000</a>]
D      <a href="/kegg-bin/show_module?M00314">M00314</a>  Bacitracin transport system [PATH:<a href="/kegg-bin/show_pathway?map02010+M00314">map02010</a> <a href="/kegg-bin/show_pathway?map02020+M00314">map02020</a>] [BR:<a href="/kegg-bin/show_brite?ko02000+M00314">ko02000</a>]
D      <a href="/kegg-bin/show_module?M00224">M00224</a>  Fluoroquinolones transport system [PATH:<a href="/kegg-bin/show_pathway?map02010+M00224">map02010</a>] [BR:<a href="/kegg-bin/show_brite?ko02000+M00224">ko02000</a>]
D      <a href="/kegg-bin/show_module?M00255">M00255</a>  Lipoprotein-releasing system [PATH:<a href="/kegg-bin/show_pathway?map02010+M00255">map02010</a>] [BR:<a href="/kegg-bin/show_brite?ko02000+M00255">ko02000</a>]
D      <a href="/kegg-bin/show_module?M00584">M00584</a>  Acetoin utilization transport system [PATH:<a href="/kegg-bin/show_pathway?map02010+M00584">map02010</a>] [BR:<a href="/kegg-bin/show_brite?ko02000+M00584">ko02000</a>]
D      <a href="/kegg-bin/show_module?M00259">M00259</a>  Heme transport system [PATH:<a href="/kegg-bin/show_pathway?map02010+M00259">map02010</a>] [BR:<a href="/kegg-bin/show_brite?ko02000+M00259">ko02000</a>]
D      <a href="/kegg-bin/show_module?M00256">M00256</a>  Cell division transport system [PATH:<a href="/kegg-bin/show_pathway?map02010+M00256">map02010</a>] [BR:<a href="/kegg-bin/show_brite?ko02000+M00256">ko02000</a>]
D      <a href="/kegg-bin/show_module?M00315">M00315</a>  Uncharacterized ABC transport system [PATH:<a href="/kegg-bin/show_pathway?map02020+M00315">map02020</a>] [BR:<a href="/kegg-bin/show_brite?ko02000+M00315">ko02000</a>]
D      <a href="/kegg-bin/show_module?M00248">M00248</a>  Putative antibiotic transport system [PATH:<a href="/kegg-bin/show_pathway?map02010+M00248">map02010</a>] [BR:<a href="/kegg-bin/show_brite?ko02000+M00248">ko02000</a>]
E        Contig8962; <a href="/dbget-bin/www_bget?K09687">K09687</a>  ABC-2.AB.A; antibiotic transport system ATP-binding protein
D      <a href="/kegg-bin/show_module?M00258">M00258</a>  Putative ABC transport system [BR:<a href="/kegg-bin/show_brite?ko02000+M00258">ko02000</a>]
E        Contig2816; <a href="/dbget-bin/www_bget?K02003">K02003</a>  ABC.CD.A; putative ABC transport system ATP-binding protein
E        comp5620_c0_seq1; <a href="/dbget-bin/www_bget?K02003">K02003</a>  ABC.CD.A; putative ABC transport system ATP-binding protein
D      <a href="/kegg-bin/show_module?M00254">M00254</a>  ABC-2 type transport system [BR:<a href="/kegg-bin/show_brite?ko02000+M00254">ko02000</a>]
C    Phosphotransferase system (PTS)
D      <a href="/kegg-bin/show_module?M00265">M00265</a>  PTS system, glucose-specific II component [PATH:<a href="/kegg-bin/show_pathway?map00010+M00265">map00010</a> <a href="/kegg-bin/show_pathway?map02060+M00265">map02060</a>] [BR:<a href="/kegg-bin/show_brite?ko02000+M00265">ko02000</a>]
D      <a href="/kegg-bin/show_module?M00267">M00267</a>  PTS system, N-acetylglucosamine-specific II component [PATH:<a href="/kegg-bin/show_pathway?map00520+M00267">map00520</a> <a href="/kegg-bin/show_pathway?map02060+M00267">map02060</a>] [BR:<a href="/kegg-bin/show_brite?ko02000+M00267">ko02000</a>]
D      <a href="/kegg-bin/show_module?M00266">M00266</a>  PTS system, maltose and glucose-specific II component [PATH:<a href="/kegg-bin/show_pathway?map00010+M00266">map00010</a> <a href="/kegg-bin/show_pathway?map00500+M00266">map00500</a> <a href="/kegg-bin/show_pathway?map02060+M00266">map02060</a>] [BR:<a href="/kegg-bin/show_brite?ko02000+M00266">ko02000</a>]
D      <a href="/kegg-bin/show_module?M00282">M00282</a>  PTS system, D-glucosamine-specific II component [PATH:<a href="/kegg-bin/show_pathway?map00520+M00282">map00520</a> <a href="/kegg-bin/show_pathway?map02060+M00282">map02060</a>] [BR:<a href="/kegg-bin/show_brite?ko02000+M00282">ko02000</a>]
D      <a href="/kegg-bin/show_module?M00269">M00269</a>  PTS system, sucrose-specific II component [PATH:<a href="/kegg-bin/show_pathway?map00500+M00269">map00500</a> <a href="/kegg-bin/show_pathway?map02060+M00269">map02060</a>] [BR:<a href="/kegg-bin/show_brite?ko02000+M00269">ko02000</a>]
D      <a href="/kegg-bin/show_module?M00271">M00271</a>  PTS system, beta-glucosides-specific II component [PATH:<a href="/kegg-bin/show_pathway?map02060+M00271">map02060</a>] [BR:<a href="/kegg-bin/show_brite?ko02000+M00271">ko02000</a>]
D      <a href="/kegg-bin/show_module?M00272">M00272</a>  PTS system, arbutin-, cellobiose-, and salicin-specific II component [PATH:<a href="/kegg-bin/show_pathway?map00010+M00272">map00010</a> <a href="/kegg-bin/show_pathway?map02060+M00272">map02060</a>] [BR:<a href="/kegg-bin/show_brite?ko02000+M00272">ko02000</a>]
D      <a href="/kegg-bin/show_module?M00270">M00270</a>  PTS system, trehalose-specific II component [PATH:<a href="/kegg-bin/show_pathway?map00500+M00270">map00500</a> <a href="/kegg-bin/show_pathway?map02060+M00270">map02060</a>] [BR:<a href="/kegg-bin/show_brite?ko02000+M00270">ko02000</a>]
D      <a href="/kegg-bin/show_module?M00303">M00303</a>  PTS system, N-acetylmuramic acid-specific II component [PATH:<a href="/kegg-bin/show_pathway?map02060+M00303">map02060</a>] [BR:<a href="/kegg-bin/show_brite?ko02000+M00303">ko02000</a>]
D      <a href="/kegg-bin/show_module?M00268">M00268</a>  PTS system, arbutin-like II component [PATH:<a href="/kegg-bin/show_pathway?map00010+M00268">map00010</a> <a href="/kegg-bin/show_pathway?map02060+M00268">map02060</a>] [BR:<a href="/kegg-bin/show_brite?ko02000+M00268">ko02000</a>]
D      <a href="/kegg-bin/show_module?M00273">M00273</a>  PTS system, fructose-specific II component [PATH:<a href="/kegg-bin/show_pathway?map00051+M00273">map00051</a> <a href="/kegg-bin/show_pathway?map02060+M00273">map02060</a>] [BR:<a href="/kegg-bin/show_brite?ko02000+M00273">ko02000</a>]
D      <a href="/kegg-bin/show_module?M00306">M00306</a>  PTS system, fructose-specific II-like component [BR:<a href="/kegg-bin/show_brite?ko02000+M00306">ko02000</a>]
D      <a href="/kegg-bin/show_module?M00274">M00274</a>  PTS system, mannitol-specific II component [PATH:<a href="/kegg-bin/show_pathway?map00051+M00274">map00051</a> <a href="/kegg-bin/show_pathway?map02060+M00274">map02060</a>] [BR:<a href="/kegg-bin/show_brite?ko02000+M00274">ko02000</a>]
D      <a href="/kegg-bin/show_module?M00305">M00305</a>  PTS system, 2-O-A-mannosyl-D-glycerate-specific II component [PATH:<a href="/kegg-bin/show_pathway?map02060+M00305">map02060</a>] [BR:<a href="/kegg-bin/show_brite?ko02000+M00305">ko02000</a>]
D      <a href="/kegg-bin/show_module?M00281">M00281</a>  PTS system, lactose-specific II component [PATH:<a href="/kegg-bin/show_pathway?map00052+M00281">map00052</a> <a href="/kegg-bin/show_pathway?map02060+M00281">map02060</a>] [BR:<a href="/kegg-bin/show_brite?ko02000+M00281">ko02000</a>]
D      <a href="/kegg-bin/show_module?M00275">M00275</a>  PTS system, cellobiose-specific II component [PATH:<a href="/kegg-bin/show_pathway?map02060+M00275">map02060</a>] [BR:<a href="/kegg-bin/show_brite?ko02000+M00275">ko02000</a>]
D      <a href="/kegg-bin/show_module?M00280">M00280</a>  PTS system, glucitol/sorbitol-specific II component [PATH:<a href="/kegg-bin/show_pathway?map00051+M00280">map00051</a> <a href="/kegg-bin/show_pathway?map02060+M00280">map02060</a>] [BR:<a href="/kegg-bin/show_brite?ko02000+M00280">ko02000</a>]
D      <a href="/kegg-bin/show_module?M00279">M00279</a>  PTS system, galactitol-specific II component [PATH:<a href="/kegg-bin/show_pathway?map00052+M00279">map00052</a> <a href="/kegg-bin/show_pathway?map02060+M00279">map02060</a>] [BR:<a href="/kegg-bin/show_brite?ko02000+M00279">ko02000</a>]
D      <a href="/kegg-bin/show_module?M00276">M00276</a>  PTS system, mannose-specific II component [PATH:<a href="/kegg-bin/show_pathway?map00051+M00276">map00051</a> <a href="/kegg-bin/show_pathway?map02060+M00276">map02060</a>] [BR:<a href="/kegg-bin/show_brite?ko02000+M00276">ko02000</a>]
D      <a href="/kegg-bin/show_module?M00304">M00304</a>  PTS system, fructose-specific II component [PATH:<a href="/kegg-bin/show_pathway?map02060+M00304">map02060</a>] [BR:<a href="/kegg-bin/show_brite?ko02000+M00304">ko02000</a>]
D      <a href="/kegg-bin/show_module?M00278">M00278</a>  PTS system, sorbose-specific II component [PATH:<a href="/kegg-bin/show_pathway?map00051+M00278">map00051</a> <a href="/kegg-bin/show_pathway?map02060+M00278">map02060</a>] [BR:<a href="/kegg-bin/show_brite?ko02000+M00278">ko02000</a>]
D      <a href="/kegg-bin/show_module?M00277">M00277</a>  PTS system, N-acetylgalactosamine-specific II component [PATH:<a href="/kegg-bin/show_pathway?map00052+M00277">map00052</a> <a href="/kegg-bin/show_pathway?map02060+M00277">map02060</a>] [BR:<a href="/kegg-bin/show_brite?ko02000+M00277">ko02000</a>]
D      <a href="/kegg-bin/show_module?M00287">M00287</a>  PTS system, galactosamine-specific II component [PATH:<a href="/kegg-bin/show_pathway?map00052+M00287">map00052</a> <a href="/kegg-bin/show_pathway?map02060+M00287">map02060</a>] [BR:<a href="/kegg-bin/show_brite?ko02000+M00287">ko02000</a>]
D      <a href="/kegg-bin/show_module?M00283">M00283</a>  PTS system, ascorbate-specific II component [PATH:<a href="/kegg-bin/show_pathway?map00053+M00283">map00053</a> <a href="/kegg-bin/show_pathway?map02060+M00283">map02060</a>] [BR:<a href="/kegg-bin/show_brite?ko02000+M00283">ko02000</a>]
C    Bacterial secretion system
D      <a href="/kegg-bin/show_module?M00325">M00325</a>  alpha-Hemolysin/cyclolysin transport system [PATH:<a href="/kegg-bin/show_pathway?map02010+M00325">map02010</a> <a href="/kegg-bin/show_pathway?map03070+M00325">map03070</a>] [BR:<a href="/kegg-bin/show_brite?ko02000+M00325">ko02000</a>]
D      <a href="/kegg-bin/show_module?M00326">M00326</a>  RTX toxin transport system [BR:<a href="/kegg-bin/show_brite?ko02044+M00326">ko02044</a>]
D      <a href="/kegg-bin/show_module?M00327">M00327</a>  S-Layer protein transport system [BR:<a href="/kegg-bin/show_brite?ko02044+M00327">ko02044</a>]
D      <a href="/kegg-bin/show_module?M00328">M00328</a>  Hemophore/metalloprotease transport system [BR:<a href="/kegg-bin/show_brite?ko02044+M00328">ko02044</a>]
D      <a href="/kegg-bin/show_module?M00329">M00329</a>  Multiple protein transport system [BR:<a href="/kegg-bin/show_brite?ko02044+M00329">ko02044</a>]
D      <a href="/kegg-bin/show_module?M00330">M00330</a>  Adhesin protein transport system [BR:<a href="/kegg-bin/show_brite?ko02044+M00330">ko02044</a>]
D      <a href="/kegg-bin/show_module?M00571">M00571</a>  AlgE-type Mannuronan C-5-Epimerase transport system [BR:<a href="/kegg-bin/show_brite?ko02044+M00571">ko02044</a>]
D      <a href="/kegg-bin/show_module?M00339">M00339</a>  RaxAB-RaxC type I secretion system [PATH:<a href="/kegg-bin/show_pathway?map04626+M00339">map04626</a>] [BR:<a href="/kegg-bin/show_brite?ko02044+M00339">ko02044</a>]
D      <a href="/kegg-bin/show_module?M00331">M00331</a>  Type II general secretion system [PATH:<a href="/kegg-bin/show_pathway?map03070+M00331">map03070</a>] [BR:<a href="/kegg-bin/show_brite?ko02044+M00331">ko02044</a>]
D      <a href="/kegg-bin/show_module?M00332">M00332</a>  Type III secretion system [PATH:<a href="/kegg-bin/show_pathway?map03070+M00332">map03070</a>] [BR:<a href="/kegg-bin/show_brite?ko02044+M00332">ko02044</a>]
D      <a href="/kegg-bin/show_module?M00333">M00333</a>  Type IV secretion system [PATH:<a href="/kegg-bin/show_pathway?map03070+M00333">map03070</a>] [BR:<a href="/kegg-bin/show_brite?ko02044+M00333">ko02044</a>]
D      <a href="/kegg-bin/show_module?M00334">M00334</a>  Type VI secretion system [PATH:<a href="/kegg-bin/show_pathway?map03070+M00334">map03070</a>] [BR:<a href="/kegg-bin/show_brite?ko02044+M00334">ko02044</a>]
D      <a href="/kegg-bin/show_module?M00335">M00335</a>  Sec (secretion) system [PATH:<a href="/kegg-bin/show_pathway?map03070+M00335">map03070</a>] [BR:<a href="/kegg-bin/show_brite?ko02044+M00335">ko02044</a>]
E        Contig1649; <a href="/dbget-bin/www_bget?K03217">K03217</a>  yidC, spoIIIJ, OXA1; preprotein translocase subunit YidC
E        Contig13235; <a href="/dbget-bin/www_bget?K03106">K03106</a>  SRP54, ffh; signal recognition particle subunit SRP54
D      <a href="/kegg-bin/show_module?M00336">M00336</a>  Twin-arginine translocation (Tat) system [PATH:<a href="/kegg-bin/show_pathway?map03070+M00336">map03070</a>] [BR:<a href="/kegg-bin/show_brite?ko02044+M00336">ko02044</a>]
D      <a href="/kegg-bin/show_module?M00429">M00429</a>  Competence-related DNA transformation transporter [BR:<a href="/kegg-bin/show_brite?ko02044+M00429">ko02044</a>]
#
A<b>Functional set</b>
B
B  <b>Metabolism</b>
C    Aminoacyl tRNA
D      <a href="/kegg-bin/show_module?M00360">M00360</a>  Aminoacyl-tRNA biosynthesis, prokaryotes [PATH:<a href="/kegg-bin/show_pathway?map00970+M00360">map00970</a>]
E        Contig4184; <a href="/dbget-bin/www_bget?K01872">K01872</a>  AARS, alaS; alanyl-tRNA synthetase [EC:6.1.1.7]
E        Contig181; <a href="/dbget-bin/www_bget?K01887">K01887</a>  RARS, argS; arginyl-tRNA synthetase [EC:6.1.1.19]
E        Contig2974; <a href="/dbget-bin/www_bget?K01893">K01893</a>  NARS, asnS; asparaginyl-tRNA synthetase [EC:6.1.1.22]
E        Contig6091; <a href="/dbget-bin/www_bget?K01893">K01893</a>  NARS, asnS; asparaginyl-tRNA synthetase [EC:6.1.1.22]
E        Contig4788; <a href="/dbget-bin/www_bget?K01876">K01876</a>  DARS, aspS; aspartyl-tRNA synthetase [EC:6.1.1.12]
E        Contig14260; <a href="/dbget-bin/www_bget?K01876">K01876</a>  DARS, aspS; aspartyl-tRNA synthetase [EC:6.1.1.12]
E        Contig3746; <a href="/dbget-bin/www_bget?K01883">K01883</a>  CARS, cysS; cysteinyl-tRNA synthetase [EC:6.1.1.16]
E        comp133370_c0_seq1; <a href="/dbget-bin/www_bget?K01883">K01883</a>  CARS, cysS; cysteinyl-tRNA synthetase [EC:6.1.1.16]
E        Contig13230; <a href="/dbget-bin/www_bget?K01886">K01886</a>  QARS, glnS; glutaminyl-tRNA synthetase [EC:6.1.1.18]
E        Contig4657; <a href="/dbget-bin/www_bget?K01880">K01880</a>  GARS, glyS1; glycyl-tRNA synthetase [EC:6.1.1.14]
E        Contig4658; <a href="/dbget-bin/www_bget?K01892">K01892</a>  HARS, hisS; histidyl-tRNA synthetase [EC:6.1.1.21]
E        Contig2885; <a href="/dbget-bin/www_bget?K01870">K01870</a>  IARS, ileS; isoleucyl-tRNA synthetase [EC:6.1.1.5]
E        Contig2641; <a href="/dbget-bin/www_bget?K01869">K01869</a>  LARS, leuS; leucyl-tRNA synthetase [EC:6.1.1.4]
E        Contig9543; <a href="/dbget-bin/www_bget?K01869">K01869</a>  LARS, leuS; leucyl-tRNA synthetase [EC:6.1.1.4]
E        Contig5116; <a href="/dbget-bin/www_bget?K04567">K04567</a>  KARS, lysS; lysyl-tRNA synthetase, class II [EC:6.1.1.6]
E        Contig2347; <a href="/dbget-bin/www_bget?K01874">K01874</a>  MARS, metG; methionyl-tRNA synthetase [EC:6.1.1.10]
E        Contig5987; <a href="/dbget-bin/www_bget?K01874">K01874</a>  MARS, metG; methionyl-tRNA synthetase [EC:6.1.1.10]
E        Contig13955; <a href="/dbget-bin/www_bget?K01889">K01889</a>  FARSA, pheS; phenylalanyl-tRNA synthetase alpha chain [EC:6.1.1.20]
E        Contig15075; <a href="/dbget-bin/www_bget?K01889">K01889</a>  FARSA, pheS; phenylalanyl-tRNA synthetase alpha chain [EC:6.1.1.20]
E        Contig933; <a href="/dbget-bin/www_bget?K01890">K01890</a>  FARSB, pheT; phenylalanyl-tRNA synthetase beta chain [EC:6.1.1.20]
E        Contig11725; <a href="/dbget-bin/www_bget?K01881">K01881</a>  PARS, proS; prolyl-tRNA synthetase [EC:6.1.1.15]
E        Contig3047; <a href="/dbget-bin/www_bget?K01875">K01875</a>  SARS, serS; seryl-tRNA synthetase [EC:6.1.1.11]
E        Contig8532; <a href="/dbget-bin/www_bget?K01875">K01875</a>  SARS, serS; seryl-tRNA synthetase [EC:6.1.1.11]
E        Contig14638; <a href="/dbget-bin/www_bget?K01868">K01868</a>  TARS, thrS; threonyl-tRNA synthetase [EC:6.1.1.3]
E        Contig2220; <a href="/dbget-bin/www_bget?K01867">K01867</a>  WARS, trpS; tryptophanyl-tRNA synthetase [EC:6.1.1.2]
E        Contig15230; <a href="/dbget-bin/www_bget?K01867">K01867</a>  WARS, trpS; tryptophanyl-tRNA synthetase [EC:6.1.1.2]
E        Contig8727; <a href="/dbget-bin/www_bget?K01866">K01866</a>  YARS, tyrS; tyrosyl-tRNA synthetase [EC:6.1.1.1]
E        Contig14280; <a href="/dbget-bin/www_bget?K01866">K01866</a>  YARS, tyrS; tyrosyl-tRNA synthetase [EC:6.1.1.1]
E        Contig14703; <a href="/dbget-bin/www_bget?K01873">K01873</a>  VARS, valS; valyl-tRNA synthetase [EC:6.1.1.9]
D      <a href="/kegg-bin/show_module?M00359">M00359</a>  Aminoacyl-tRNA biosynthesis, eukaryotes [PATH:<a href="/kegg-bin/show_pathway?map00970+M00359">map00970</a>]
E        Contig4184; <a href="/dbget-bin/www_bget?K01872">K01872</a>  AARS, alaS; alanyl-tRNA synthetase [EC:6.1.1.7]
E        Contig181; <a href="/dbget-bin/www_bget?K01887">K01887</a>  RARS, argS; arginyl-tRNA synthetase [EC:6.1.1.19]
E        Contig2974; <a href="/dbget-bin/www_bget?K01893">K01893</a>  NARS, asnS; asparaginyl-tRNA synthetase [EC:6.1.1.22]
E        Contig6091; <a href="/dbget-bin/www_bget?K01893">K01893</a>  NARS, asnS; asparaginyl-tRNA synthetase [EC:6.1.1.22]
E        Contig4788; <a href="/dbget-bin/www_bget?K01876">K01876</a>  DARS, aspS; aspartyl-tRNA synthetase [EC:6.1.1.12]
E        Contig14260; <a href="/dbget-bin/www_bget?K01876">K01876</a>  DARS, aspS; aspartyl-tRNA synthetase [EC:6.1.1.12]
E        Contig3746; <a href="/dbget-bin/www_bget?K01883">K01883</a>  CARS, cysS; cysteinyl-tRNA synthetase [EC:6.1.1.16]
E        comp133370_c0_seq1; <a href="/dbget-bin/www_bget?K01883">K01883</a>  CARS, cysS; cysteinyl-tRNA synthetase [EC:6.1.1.16]
E        Contig13230; <a href="/dbget-bin/www_bget?K01886">K01886</a>  QARS, glnS; glutaminyl-tRNA synthetase [EC:6.1.1.18]
E        Contig4657; <a href="/dbget-bin/www_bget?K01880">K01880</a>  GARS, glyS1; glycyl-tRNA synthetase [EC:6.1.1.14]
E        Contig4658; <a href="/dbget-bin/www_bget?K01892">K01892</a>  HARS, hisS; histidyl-tRNA synthetase [EC:6.1.1.21]
E        Contig2885; <a href="/dbget-bin/www_bget?K01870">K01870</a>  IARS, ileS; isoleucyl-tRNA synthetase [EC:6.1.1.5]
E        Contig2641; <a href="/dbget-bin/www_bget?K01869">K01869</a>  LARS, leuS; leucyl-tRNA synthetase [EC:6.1.1.4]
E        Contig9543; <a href="/dbget-bin/www_bget?K01869">K01869</a>  LARS, leuS; leucyl-tRNA synthetase [EC:6.1.1.4]
E        Contig5116; <a href="/dbget-bin/www_bget?K04567">K04567</a>  KARS, lysS; lysyl-tRNA synthetase, class II [EC:6.1.1.6]
E        Contig2347; <a href="/dbget-bin/www_bget?K01874">K01874</a>  MARS, metG; methionyl-tRNA synthetase [EC:6.1.1.10]
E        Contig5987; <a href="/dbget-bin/www_bget?K01874">K01874</a>  MARS, metG; methionyl-tRNA synthetase [EC:6.1.1.10]
E        Contig13955; <a href="/dbget-bin/www_bget?K01889">K01889</a>  FARSA, pheS; phenylalanyl-tRNA synthetase alpha chain [EC:6.1.1.20]
E        Contig15075; <a href="/dbget-bin/www_bget?K01889">K01889</a>  FARSA, pheS; phenylalanyl-tRNA synthetase alpha chain [EC:6.1.1.20]
E        Contig933; <a href="/dbget-bin/www_bget?K01890">K01890</a>  FARSB, pheT; phenylalanyl-tRNA synthetase beta chain [EC:6.1.1.20]
E        Contig11725; <a href="/dbget-bin/www_bget?K01881">K01881</a>  PARS, proS; prolyl-tRNA synthetase [EC:6.1.1.15]
E        Contig3047; <a href="/dbget-bin/www_bget?K01875">K01875</a>  SARS, serS; seryl-tRNA synthetase [EC:6.1.1.11]
E        Contig8532; <a href="/dbget-bin/www_bget?K01875">K01875</a>  SARS, serS; seryl-tRNA synthetase [EC:6.1.1.11]
E        Contig14638; <a href="/dbget-bin/www_bget?K01868">K01868</a>  TARS, thrS; threonyl-tRNA synthetase [EC:6.1.1.3]
E        Contig2220; <a href="/dbget-bin/www_bget?K01867">K01867</a>  WARS, trpS; tryptophanyl-tRNA synthetase [EC:6.1.1.2]
E        Contig15230; <a href="/dbget-bin/www_bget?K01867">K01867</a>  WARS, trpS; tryptophanyl-tRNA synthetase [EC:6.1.1.2]
E        Contig8727; <a href="/dbget-bin/www_bget?K01866">K01866</a>  YARS, tyrS; tyrosyl-tRNA synthetase [EC:6.1.1.1]
E        Contig14280; <a href="/dbget-bin/www_bget?K01866">K01866</a>  YARS, tyrS; tyrosyl-tRNA synthetase [EC:6.1.1.1]
E        Contig14703; <a href="/dbget-bin/www_bget?K01873">K01873</a>  VARS, valS; valyl-tRNA synthetase [EC:6.1.1.9]
E        Contig4796; <a href="/dbget-bin/www_bget?K14163">K14163</a>  EPRS; bifunctional glutamyl/prolyl-tRNA synthetase [EC:6.1.1.17 6.1.1.15]
C    Nucleotide sugar
D      <a href="/kegg-bin/show_module?M00362">M00362</a>  Nucleotide sugar biosynthesis, prokaryotes [PATH:<a href="/kegg-bin/show_pathway?map00520+M00362">map00520</a>]
E        Contig14027; <a href="/dbget-bin/www_bget?K00963">K00963</a>  UGP2, galU, galF; UTP--glucose-1-phosphate uridylyltransferase [EC:2.7.7.9]
E        Contig14029; <a href="/dbget-bin/www_bget?K00963">K00963</a>  UGP2, galU, galF; UTP--glucose-1-phosphate uridylyltransferase [EC:2.7.7.9]
E        Contig3382; <a href="/dbget-bin/www_bget?K00965">K00965</a>  galT, GALT; UDPglucose--hexose-1-phosphate uridylyltransferase [EC:2.7.7.12]
E        Contig5310; <a href="/dbget-bin/www_bget?K01784">K01784</a>  galE, GALE; UDP-glucose 4-epimerase [EC:5.1.3.2]
E        Contig11412; <a href="/dbget-bin/www_bget?K01784">K01784</a>  galE, GALE; UDP-glucose 4-epimerase [EC:5.1.3.2]
E        Contig13853; <a href="/dbget-bin/www_bget?K01784">K01784</a>  galE, GALE; UDP-glucose 4-epimerase [EC:5.1.3.2]
E        Locus_386_Transcript_2/3_Confidence_0.538_Length_1959; <a href="/dbget-bin/www_bget?K01784">K01784</a>  galE, GALE; UDP-glucose 4-epimerase [EC:5.1.3.2]
E        Contig3634; <a href="/dbget-bin/www_bget?K00972">K00972</a>  UAP1; UDP-N-acetylglucosamine pyrophosphorylase [EC:2.7.7.23]
E        Contig12445; <a href="/dbget-bin/www_bget?K00012">K00012</a>  UGDH, ugd; UDPglucose 6-dehydrogenase [EC:1.1.1.22]
E        Contig2385; <a href="/dbget-bin/www_bget?K00966">K00966</a>  GMPP; mannose-1-phosphate guanylyltransferase [EC:2.7.7.13]
E        Contig5455; <a href="/dbget-bin/www_bget?K00966">K00966</a>  GMPP; mannose-1-phosphate guanylyltransferase [EC:2.7.7.13]
D      <a href="/kegg-bin/show_module?M00361">M00361</a>  Nucleotide sugar biosynthesis, eukaryotes [PATH:<a href="/kegg-bin/show_pathway?map00520+M00361">map00520</a>]
E        Contig14027; <a href="/dbget-bin/www_bget?K00963">K00963</a>  UGP2, galU, galF; UTP--glucose-1-phosphate uridylyltransferase [EC:2.7.7.9]
E        Contig14029; <a href="/dbget-bin/www_bget?K00963">K00963</a>  UGP2, galU, galF; UTP--glucose-1-phosphate uridylyltransferase [EC:2.7.7.9]
E        Contig5310; <a href="/dbget-bin/www_bget?K01784">K01784</a>  galE, GALE; UDP-glucose 4-epimerase [EC:5.1.3.2]
E        Contig11412; <a href="/dbget-bin/www_bget?K01784">K01784</a>  galE, GALE; UDP-glucose 4-epimerase [EC:5.1.3.2]
E        Contig13853; <a href="/dbget-bin/www_bget?K01784">K01784</a>  galE, GALE; UDP-glucose 4-epimerase [EC:5.1.3.2]
E        Locus_386_Transcript_2/3_Confidence_0.538_Length_1959; <a href="/dbget-bin/www_bget?K01784">K01784</a>  galE, GALE; UDP-glucose 4-epimerase [EC:5.1.3.2]
E        Contig3634; <a href="/dbget-bin/www_bget?K00972">K00972</a>  UAP1; UDP-N-acetylglucosamine pyrophosphorylase [EC:2.7.7.23]
E        Contig12445; <a href="/dbget-bin/www_bget?K00012">K00012</a>  UGDH, ugd; UDPglucose 6-dehydrogenase [EC:1.1.1.22]
E        Contig6607; <a href="/dbget-bin/www_bget?K08678">K08678</a>  UXS1; UDP-glucuronate decarboxylase [EC:4.1.1.35]
E        Contig2385; <a href="/dbget-bin/www_bget?K00966">K00966</a>  GMPP; mannose-1-phosphate guanylyltransferase [EC:2.7.7.13]
E        Contig5455; <a href="/dbget-bin/www_bget?K00966">K00966</a>  GMPP; mannose-1-phosphate guanylyltransferase [EC:2.7.7.13]
B
B  <b>Environmental information processing</b>
C    Two-component regulatory system
D      <a href="/kegg-bin/show_module?M00434">M00434</a>  PhoR-PhoB (phosphate starvation response) two-component regulatory system [PATH:<a href="/kegg-bin/show_pathway?map02020+M00434">map02020</a>] [BR:<a href="/kegg-bin/show_brite?ko02022+M00434">ko02022</a>]
D      <a href="/kegg-bin/show_module?M00443">M00443</a>  SenX3-RegX3 (phosphate starvation response) two-component regulatory system [PATH:<a href="/kegg-bin/show_pathway?map02020+M00443">map02020</a>] [BR:<a href="/kegg-bin/show_brite?ko02022+M00443">ko02022</a>]
D      <a href="/kegg-bin/show_module?M00444">M00444</a>  PhoQ-PhoP (magnesium transport) two-component regulatory system [PATH:<a href="/kegg-bin/show_pathway?map02020+M00444">map02020</a>] [BR:<a href="/kegg-bin/show_brite?ko02022+M00444">ko02022</a>]
D      <a href="/kegg-bin/show_module?M00445">M00445</a>  EnvZ-OmpR (osmotic stress response) two-component regulatory system [PATH:<a href="/kegg-bin/show_pathway?map02020+M00445">map02020</a>] [BR:<a href="/kegg-bin/show_brite?ko02022+M00445">ko02022</a>]
D      <a href="/kegg-bin/show_module?M00446">M00446</a>  RstB-RstA two-component regulatory system [PATH:<a href="/kegg-bin/show_pathway?map02020+M00446">map02020</a>] [BR:<a href="/kegg-bin/show_brite?ko02022+M00446">ko02022</a>]
D      <a href="/kegg-bin/show_module?M00447">M00447</a>  CpxA-CpxR (envelope stress response) two-component regulatory system [PATH:<a href="/kegg-bin/show_pathway?map02020+M00447">map02020</a>] [BR:<a href="/kegg-bin/show_brite?ko02022+M00447">ko02022</a>]
D      <a href="/kegg-bin/show_module?M00448">M00448</a>  CssS-CssR (secretion stress response) two-component regulatory system [PATH:<a href="/kegg-bin/show_pathway?map02020+M00448">map02020</a>] [BR:<a href="/kegg-bin/show_brite?ko02022+M00448">ko02022</a>]
D      <a href="/kegg-bin/show_module?M00449">M00449</a>  CreC-CreB (phosphate regulation) two-component regulatory system [PATH:<a href="/kegg-bin/show_pathway?map02020+M00449">map02020</a>] [BR:<a href="/kegg-bin/show_brite?ko02022+M00449">ko02022</a>]
D      <a href="/kegg-bin/show_module?M00450">M00450</a>  BaeS-BaeR (envelope stress response) two-component regulatory system [PATH:<a href="/kegg-bin/show_pathway?map02020+M00450">map02020</a>] [BR:<a href="/kegg-bin/show_brite?ko02022+M00450">ko02022</a>]
D      <a href="/kegg-bin/show_module?M00451">M00451</a>  BasS-BasR (antimicrobial peptide resistance) two-component regulatory system [PATH:<a href="/kegg-bin/show_pathway?map02020+M00451">map02020</a>] [BR:<a href="/kegg-bin/show_brite?ko02022+M00451">ko02022</a>]
D      <a href="/kegg-bin/show_module?M00452">M00452</a>  CusS-CusR (copper tolerance) two-component regulatory system [PATH:<a href="/kegg-bin/show_pathway?map02020+M00452">map02020</a>] [BR:<a href="/kegg-bin/show_brite?ko02022+M00452">ko02022</a>]
D      <a href="/kegg-bin/show_module?M00453">M00453</a>  QseC-QseB (quorum sensing) two-component regulatory system [PATH:<a href="/kegg-bin/show_pathway?map02020+M00453">map02020</a>] [BR:<a href="/kegg-bin/show_brite?ko02022+M00453">ko02022</a>]
D      <a href="/kegg-bin/show_module?M00454">M00454</a>  KdpD-KdpE (potassium transport) two-component regulatory system [PATH:<a href="/kegg-bin/show_pathway?map02020+M00454">map02020</a>] [BR:<a href="/kegg-bin/show_brite?ko02022+M00454">ko02022</a>]
D      <a href="/kegg-bin/show_module?M00455">M00455</a>  TorS-TorR (TMAO respiration) two-component regulatory system [PATH:<a href="/kegg-bin/show_pathway?map02020+M00455">map02020</a>] [BR:<a href="/kegg-bin/show_brite?ko02022+M00455">ko02022</a>]
D      <a href="/kegg-bin/show_module?M00456">M00456</a>  ArcB-ArcA (anoxic redox control) two-component regulatory system [PATH:<a href="/kegg-bin/show_pathway?map02020+M00456">map02020</a>] [BR:<a href="/kegg-bin/show_brite?ko02022+M00456">ko02022</a>]
D      <a href="/kegg-bin/show_module?M00457">M00457</a>  TctE-TctD (tricarboxylic acid transport) two-component regulatory system [PATH:<a href="/kegg-bin/show_pathway?map02020+M00457">map02020</a>] [BR:<a href="/kegg-bin/show_brite?ko02022+M00457">ko02022</a>]
D      <a href="/kegg-bin/show_module?M00458">M00458</a>  ResE-ResD (aerobic and anaerobic respiration) two-component regulatory system [PATH:<a href="/kegg-bin/show_pathway?map02020+M00458">map02020</a>] [BR:<a href="/kegg-bin/show_brite?ko02022+M00458">ko02022</a>]
D      <a href="/kegg-bin/show_module?M00459">M00459</a>  VicK-VicR (cell wall metabolism) two-component regulatory system [PATH:<a href="/kegg-bin/show_pathway?map02020+M00459">map02020</a>] [BR:<a href="/kegg-bin/show_brite?ko02022+M00459">ko02022</a>]
D      <a href="/kegg-bin/show_module?M00460">M00460</a>  MprB-MprA (maintenance of persistent infection) two-component regulatory system [PATH:<a href="/kegg-bin/show_pathway?map02020+M00460">map02020</a>] [BR:<a href="/kegg-bin/show_brite?ko02022+M00460">ko02022</a>]
D      <a href="/kegg-bin/show_module?M00461">M00461</a>  MtrB-MtrA (osmotic stress response) two-component regulatory system [PATH:<a href="/kegg-bin/show_pathway?map02020+M00461">map02020</a>] [BR:<a href="/kegg-bin/show_brite?ko02022+M00461">ko02022</a>]
D      <a href="/kegg-bin/show_module?M00462">M00462</a>  PrrB-PrrA (intracellular multiplication) two-component regulatory system [PATH:<a href="/kegg-bin/show_pathway?map02020+M00462">map02020</a>] [BR:<a href="/kegg-bin/show_brite?ko02022+M00462">ko02022</a>]
D      <a href="/kegg-bin/show_module?M00463">M00463</a>  TrcS-TrcR two-component regulatory system [PATH:<a href="/kegg-bin/show_pathway?map02020+M00463">map02020</a>] [BR:<a href="/kegg-bin/show_brite?ko02022+M00463">ko02022</a>]
D      <a href="/kegg-bin/show_module?M00464">M00464</a>  NrsS-NrsR (nickel tolerance) two-component regulatory system [PATH:<a href="/kegg-bin/show_pathway?map02020+M00464">map02020</a>] [BR:<a href="/kegg-bin/show_brite?ko02022+M00464">ko02022</a>]
D      <a href="/kegg-bin/show_module?M00465">M00465</a>  ManS-ManR (manganese homeostasis) two-component regulatory system [PATH:<a href="/kegg-bin/show_pathway?map02020+M00465">map02020</a>] [BR:<a href="/kegg-bin/show_brite?ko02022+M00465">ko02022</a>]
D      <a href="/kegg-bin/show_module?M00466">M00466</a>  NblS-NblR (photosynthesis) two-component regulatory system [PATH:<a href="/kegg-bin/show_pathway?map02020+M00466">map02020</a>] [BR:<a href="/kegg-bin/show_brite?ko02022+M00466">ko02022</a>]
D      <a href="/kegg-bin/show_module?M00467">M00467</a>  SasA-RpaAB (circadian timing mediating) two-component regulatory system [PATH:<a href="/kegg-bin/show_pathway?map02020+M00467">map02020</a>] [BR:<a href="/kegg-bin/show_brite?ko02022+M00467">ko02022</a>]
D      <a href="/kegg-bin/show_module?M00468">M00468</a>  SaeS-SaeR (staphylococcal virulence regulation) two-component regulatory system [PATH:<a href="/kegg-bin/show_pathway?map02020+M00468">map02020</a>] [BR:<a href="/kegg-bin/show_brite?ko02022+M00468">ko02022</a>]
D      <a href="/kegg-bin/show_module?M00469">M00469</a>  BceS-BceR (bacitracin transport) two-component regulatory system [PATH:<a href="/kegg-bin/show_pathway?map02020+M00469">map02020</a>] [BR:<a href="/kegg-bin/show_brite?ko02022+M00469">ko02022</a>]
D      <a href="/kegg-bin/show_module?M00470">M00470</a>  YxdK-YxdJ (antimicrobial peptide response) two-component regulatory system [PATH:<a href="/kegg-bin/show_pathway?map02020+M00470">map02020</a>] [BR:<a href="/kegg-bin/show_brite?ko02022+M00470">ko02022</a>]
D      <a href="/kegg-bin/show_module?M00471">M00471</a>  NarX-NarL (nitrate respiration) two-component regulatory system [PATH:<a href="/kegg-bin/show_pathway?map02020+M00471">map02020</a>] [BR:<a href="/kegg-bin/show_brite?ko02022+M00471">ko02022</a>]
D      <a href="/kegg-bin/show_module?M00472">M00472</a>  NarQ-NarP (nitrate respiration) two-component regulatory system [PATH:<a href="/kegg-bin/show_pathway?map02020+M00472">map02020</a>] [BR:<a href="/kegg-bin/show_brite?ko02022+M00472">ko02022</a>]
D      <a href="/kegg-bin/show_module?M00473">M00473</a>  UhpB-UhpA (hexose phosphates uptake) two-component regulatory system [PATH:<a href="/kegg-bin/show_pathway?map02020+M00473">map02020</a>] [BR:<a href="/kegg-bin/show_brite?ko02022+M00473">ko02022</a>]
D      <a href="/kegg-bin/show_module?M00474">M00474</a>  RcsC-RcsD-RcsB (capsule synthesis) two-component regulatory system [PATH:<a href="/kegg-bin/show_pathway?map02020+M00474">map02020</a>] [BR:<a href="/kegg-bin/show_brite?ko02022+M00474">ko02022</a>]
D      <a href="/kegg-bin/show_module?M00475">M00475</a>  BarA-UvrY (central carbon metabolism) two-component regulatory system [PATH:<a href="/kegg-bin/show_pathway?map02020+M00475">map02020</a>] [BR:<a href="/kegg-bin/show_brite?ko02022+M00475">ko02022</a>]
D      <a href="/kegg-bin/show_module?M00476">M00476</a>  ComP-ComA (competence) two-component regulatory system [PATH:<a href="/kegg-bin/show_pathway?map02020+M00476">map02020</a>] [BR:<a href="/kegg-bin/show_brite?ko02022+M00476">ko02022</a>]
D      <a href="/kegg-bin/show_module?M00477">M00477</a>  EvgS-EvgA (acid and drug tolerance) two-component regulatory system [PATH:<a href="/kegg-bin/show_pathway?map02020+M00477">map02020</a>] [BR:<a href="/kegg-bin/show_brite?ko02022+M00477">ko02022</a>]
D      <a href="/kegg-bin/show_module?M00478">M00478</a>  DegS-DegU (multicellular behavior control) two-component regulatory system [PATH:<a href="/kegg-bin/show_pathway?map02020+M00478">map02020</a>] [BR:<a href="/kegg-bin/show_brite?ko02022+M00478">ko02022</a>]
D      <a href="/kegg-bin/show_module?M00479">M00479</a>  DesK-DesR (membrane lipid fluidity regulation) two-component regulatory system [PATH:<a href="/kegg-bin/show_pathway?map02020+M00479">map02020</a>] [BR:<a href="/kegg-bin/show_brite?ko02022+M00479">ko02022</a>]
D      <a href="/kegg-bin/show_module?M00480">M00480</a>  VraS-VraR (cell-wall peptidoglycan synthesis) two-component regulatory system [PATH:<a href="/kegg-bin/show_pathway?map02020+M00480">map02020</a>] [BR:<a href="/kegg-bin/show_brite?ko02022+M00480">ko02022</a>]
D      <a href="/kegg-bin/show_module?M00481">M00481</a>  LiaS-LiaR (cell wall stress response) two-component regulatory system [PATH:<a href="/kegg-bin/show_pathway?map02020+M00481">map02020</a>] [BR:<a href="/kegg-bin/show_brite?ko02022+M00481">ko02022</a>]
D      <a href="/kegg-bin/show_module?M00482">M00482</a>  DevS-DevR (redox response) two-component regulatory system [PATH:<a href="/kegg-bin/show_pathway?map02020+M00482">map02020</a>] [BR:<a href="/kegg-bin/show_brite?ko02022+M00482">ko02022</a>]
D      <a href="/kegg-bin/show_module?M00483">M00483</a>  NreB-NreC (dissimilatory nitrate/nitrite reduction) two-component regulatory system [PATH:<a href="/kegg-bin/show_pathway?map02020+M00483">map02020</a>] [BR:<a href="/kegg-bin/show_brite?ko02022+M00483">ko02022</a>]
D      <a href="/kegg-bin/show_module?M00484">M00484</a>  YdfH-YdfI two-component regulatory system [PATH:<a href="/kegg-bin/show_pathway?map02020+M00484">map02020</a>] [BR:<a href="/kegg-bin/show_brite?ko02022+M00484">ko02022</a>]
D      <a href="/kegg-bin/show_module?M00485">M00485</a>  KinABCDE-Spo0FA (sporulation control) two-component regulatory system [PATH:<a href="/kegg-bin/show_pathway?map02020+M00485">map02020</a>] [BR:<a href="/kegg-bin/show_brite?ko02022+M00485">ko02022</a>]
D      <a href="/kegg-bin/show_module?M00486">M00486</a>  CitA-CitB (citrate fermentation) two-component regulatory system [PATH:<a href="/kegg-bin/show_pathway?map02020+M00486">map02020</a>] [BR:<a href="/kegg-bin/show_brite?ko02022+M00486">ko02022</a>]
D      <a href="/kegg-bin/show_module?M00487">M00487</a>  CitS-CitT (magnesium-citrate transport) two-component regulatory system [PATH:<a href="/kegg-bin/show_pathway?map02020+M00487">map02020</a>] [BR:<a href="/kegg-bin/show_brite?ko02022+M00487">ko02022</a>]
D      <a href="/kegg-bin/show_module?M00488">M00488</a>  DcuS-DcuR (C4-dicarboxylate metabolism) two-component regulatory system [PATH:<a href="/kegg-bin/show_pathway?map02020+M00488">map02020</a>] [BR:<a href="/kegg-bin/show_brite?ko02022+M00488">ko02022</a>]
D      <a href="/kegg-bin/show_module?M00489">M00489</a>  DctS-DctR (C4-dicarboxylate transport) two-component regulatory system [PATH:<a href="/kegg-bin/show_pathway?map02020+M00489">map02020</a>] [BR:<a href="/kegg-bin/show_brite?ko02022+M00489">ko02022</a>]
D      <a href="/kegg-bin/show_module?M00490">M00490</a>  MalK-MalR (malate transport) two-component regulatory system [PATH:<a href="/kegg-bin/show_pathway?map02020+M00490">map02020</a>] [BR:<a href="/kegg-bin/show_brite?ko02022+M00490">ko02022</a>]
D      <a href="/kegg-bin/show_module?M00492">M00492</a>  LytS-LytR two-component regulatory system [PATH:<a href="/kegg-bin/show_pathway?map02020+M00492">map02020</a>] [BR:<a href="/kegg-bin/show_brite?ko02022+M00492">ko02022</a>]
D      <a href="/kegg-bin/show_module?M00493">M00493</a>  AlgZ-AlgR (alginate production) two-component regulatory system [PATH:<a href="/kegg-bin/show_pathway?map02020+M00493">map02020</a>] [BR:<a href="/kegg-bin/show_brite?ko02022+M00493">ko02022</a>]
D      <a href="/kegg-bin/show_module?M00494">M00494</a>  NatK-NatR (sodium extrusion) two-component regulatory system [PATH:<a href="/kegg-bin/show_pathway?map02020+M00494">map02020</a>] [BR:<a href="/kegg-bin/show_brite?ko02022+M00494">ko02022</a>]
D      <a href="/kegg-bin/show_module?M00495">M00495</a>  AgrC-AgrA (exoprotein synthesis) two-component regulatory system [PATH:<a href="/kegg-bin/show_pathway?map02020+M00495">map02020</a>] [BR:<a href="/kegg-bin/show_brite?ko02022+M00495">ko02022</a>]
D      <a href="/kegg-bin/show_module?M00496">M00496</a>  ComD-ComE (competence) two-component regulatory system [PATH:<a href="/kegg-bin/show_pathway?map02020+M00496">map02020</a>] [BR:<a href="/kegg-bin/show_brite?ko02022+M00496">ko02022</a>]
D      <a href="/kegg-bin/show_module?M00497">M00497</a>  GlnL-GlnG (nitrogen regulation) two-component regulatory system [PATH:<a href="/kegg-bin/show_pathway?map02020+M00497">map02020</a>] [BR:<a href="/kegg-bin/show_brite?ko02022+M00497">ko02022</a>]
D      <a href="/kegg-bin/show_module?M00498">M00498</a>  NtrY-NtrX (nitrogen regulation) two-component regulatory system [PATH:<a href="/kegg-bin/show_pathway?map02020+M00498">map02020</a>] [BR:<a href="/kegg-bin/show_brite?ko02022+M00498">ko02022</a>]
D      <a href="/kegg-bin/show_module?M00499">M00499</a>  HydH-HydG (metal tolerance) two-component regulatory system [PATH:<a href="/kegg-bin/show_pathway?map02020+M00499">map02020</a>] [BR:<a href="/kegg-bin/show_brite?ko02022+M00499">ko02022</a>]
D      <a href="/kegg-bin/show_module?M00500">M00500</a>  AtoS-AtoC (cPHB biosynthesis) two-component regulatory system [PATH:<a href="/kegg-bin/show_pathway?map02020+M00500">map02020</a>] [BR:<a href="/kegg-bin/show_brite?ko02022+M00500">ko02022</a>]
D      <a href="/kegg-bin/show_module?M00501">M00501</a>  PilS-PilR (type 4 fimbriae synthesis) two-component regulatory system [PATH:<a href="/kegg-bin/show_pathway?map02020+M00501">map02020</a>] [BR:<a href="/kegg-bin/show_brite?ko02022+M00501">ko02022</a>]
D      <a href="/kegg-bin/show_module?M00502">M00502</a>  GlrK-GlrR (amino sugar metabolism) two-component regulatory system [PATH:<a href="/kegg-bin/show_pathway?map02020+M00502">map02020</a>] [BR:<a href="/kegg-bin/show_brite?ko02022+M00502">ko02022</a>]
D      <a href="/kegg-bin/show_module?M00503">M00503</a>  PgtB-PgtA (phosphoglycerate transport) two-component regulatory system [PATH:<a href="/kegg-bin/show_pathway?map02020+M00503">map02020</a>] [BR:<a href="/kegg-bin/show_brite?ko02022+M00503">ko02022</a>]
D      <a href="/kegg-bin/show_module?M00504">M00504</a>  DctB-DctD (C4-dicarboxylate transport) two-component regulatory system [PATH:<a href="/kegg-bin/show_pathway?map02020+M00504">map02020</a>] [BR:<a href="/kegg-bin/show_brite?ko02022+M00504">ko02022</a>]
D      <a href="/kegg-bin/show_module?M00505">M00505</a>  KinB-AlgB (alginate production) two-component regulatory system [PATH:<a href="/kegg-bin/show_pathway?map02020+M00505">map02020</a>] [BR:<a href="/kegg-bin/show_brite?ko02022+M00505">ko02022</a>]
D      <a href="/kegg-bin/show_module?M00506">M00506</a>  CheA-CheYBV (chemotaxis) two-component regulatory system [PATH:<a href="/kegg-bin/show_pathway?map02020+M00506">map02020</a> <a href="/kegg-bin/show_pathway?map02030+M00506">map02030</a>] [BR:<a href="/kegg-bin/show_brite?ko02022+M00506">ko02022</a> <a href="/kegg-bin/show_brite?ko02030+M00506">ko02030</a> <a href="/kegg-bin/show_brite?ko02035+M00506">ko02035</a>]
D      <a href="/kegg-bin/show_module?M00507">M00507</a>  ChpA-ChpB/PilGH (chemosensory) two-component regulatory system [PATH:<a href="/kegg-bin/show_pathway?map02020+M00507">map02020</a>] [BR:<a href="/kegg-bin/show_brite?ko02022+M00507">ko02022</a> <a href="/kegg-bin/show_brite?ko02035+M00507">ko02035</a>]
D      <a href="/kegg-bin/show_module?M00508">M00508</a>  PixL-PixGH (positive phototaxis) two-component regulatory system [PATH:<a href="/kegg-bin/show_pathway?map02020+M00508">map02020</a>] [BR:<a href="/kegg-bin/show_brite?ko02022+M00508">ko02022</a> <a href="/kegg-bin/show_brite?ko02035+M00508">ko02035</a>]
D      <a href="/kegg-bin/show_module?M00509">M00509</a>  WspE-WspRF (chemosensory) two-component regulatory system [PATH:<a href="/kegg-bin/show_pathway?map02020+M00509">map02020</a>] [BR:<a href="/kegg-bin/show_brite?ko02022+M00509">ko02022</a>]
D      <a href="/kegg-bin/show_module?M00510">M00510</a>  Cph1-Rcp1 (light response) two-component regulatory system [PATH:<a href="/kegg-bin/show_pathway?map02020+M00510">map02020</a>] [BR:<a href="/kegg-bin/show_brite?ko02022+M00510">ko02022</a>]
D      <a href="/kegg-bin/show_module?M00511">M00511</a>  PleC-PleD (cell fate control) two-component regulatory system [PATH:<a href="/kegg-bin/show_pathway?map02020+M00511">map02020</a> <a href="/kegg-bin/show_pathway?map04112+M00511">map04112</a>] [BR:<a href="/kegg-bin/show_brite?ko02022+M00511">ko02022</a>]
D      <a href="/kegg-bin/show_module?M00512">M00512</a>  CckA-CtrA/CpdR (cell cycle control) two-component regulatory system [PATH:<a href="/kegg-bin/show_pathway?map02020+M00512">map02020</a> <a href="/kegg-bin/show_pathway?map04112+M00512">map04112</a>] [BR:<a href="/kegg-bin/show_brite?ko02022+M00512">ko02022</a>]
D      <a href="/kegg-bin/show_module?M00513">M00513</a>  LuxQN/CqsS-LuxU-LuxO (quorum sensing) two-component regulatory system [PATH:<a href="/kegg-bin/show_pathway?map02020+M00513">map02020</a> <a href="/kegg-bin/show_pathway?map05111+M00513">map05111</a>] [BR:<a href="/kegg-bin/show_brite?ko02022+M00513">ko02022</a>]
D      <a href="/kegg-bin/show_module?M00514">M00514</a>  TtrS-TtrR (tetrathionate respiration) two-component regulatory system [PATH:<a href="/kegg-bin/show_pathway?map02020+M00514">map02020</a>] [BR:<a href="/kegg-bin/show_brite?ko02022+M00514">ko02022</a>]
D      <a href="/kegg-bin/show_module?M00515">M00515</a>  FlrB-FlrC (polar flagellar synthesis) two-component regulatory system [PATH:<a href="/kegg-bin/show_pathway?map02020+M00515">map02020</a> <a href="/kegg-bin/show_pathway?map05111+M00515">map05111</a>] [BR:<a href="/kegg-bin/show_brite?ko02022+M00515">ko02022</a>]
D      <a href="/kegg-bin/show_module?M00516">M00516</a>  SLN1-YPD1-SSK1/SKN7 (osmosensing) two-component regulatory system [PATH:<a href="/kegg-bin/show_pathway?map02020+M00516">map02020</a> <a href="/kegg-bin/show_pathway?map04011+M00516">map04011</a>] [BR:<a href="/kegg-bin/show_brite?ko02022+M00516">ko02022</a>]
D      <a href="/kegg-bin/show_module?M00517">M00517</a>  RpfC-RpfG (cell-to-cell signaling) two-component regulatory system [PATH:<a href="/kegg-bin/show_pathway?map02020+M00517">map02020</a>] [BR:<a href="/kegg-bin/show_brite?ko02022+M00517">ko02022</a>]
D      <a href="/kegg-bin/show_module?M00518">M00518</a>  GlnK-GlnL (glutamine utilization) two-component regulatory system [PATH:<a href="/kegg-bin/show_pathway?map02020+M00518">map02020</a>] [BR:<a href="/kegg-bin/show_brite?ko02022+M00518">ko02022</a>]
D      <a href="/kegg-bin/show_module?M00519">M00519</a>  YesM-YesN two-component regulatory system [PATH:<a href="/kegg-bin/show_pathway?map02020+M00519">map02020</a>] [BR:<a href="/kegg-bin/show_brite?ko02022+M00519">ko02022</a>]
D      <a href="/kegg-bin/show_module?M00520">M00520</a>  ChvG-ChvI (acidity sensing) two-component regulatory system [PATH:<a href="/kegg-bin/show_pathway?map02020+M00520">map02020</a>] [BR:<a href="/kegg-bin/show_brite?ko02022+M00520">ko02022</a>]
D      <a href="/kegg-bin/show_module?M00521">M00521</a>  CiaH-CiaR two-component regulatory system [PATH:<a href="/kegg-bin/show_pathway?map02020+M00521">map02020</a>] [BR:<a href="/kegg-bin/show_brite?ko02022+M00521">ko02022</a>]
D      <a href="/kegg-bin/show_module?M00522">M00522</a>  SalK-SalR two-component regulatory system [PATH:<a href="/kegg-bin/show_pathway?map02020+M00522">map02020</a>] [BR:<a href="/kegg-bin/show_brite?ko02022+M00522">ko02022</a>]
D      <a href="/kegg-bin/show_module?M00523">M00523</a>  RegB-RegA (redox response) two-component regulatory system [PATH:<a href="/kegg-bin/show_pathway?map02020+M00523">map02020</a>] [BR:<a href="/kegg-bin/show_brite?ko02022+M00523">ko02022</a>]
D      <a href="/kegg-bin/show_module?M00524">M00524</a>  FixL-FixJ (nitrogen fixation) two-component regulatory system [PATH:<a href="/kegg-bin/show_pathway?map02020+M00524">map02020</a>] [BR:<a href="/kegg-bin/show_brite?ko02022+M00524">ko02022</a>]
#
A<b>Signature module</b>
B
B  <b>Genotypic signature</b>
C    Pathogenicity
D      <a href="/kegg-bin/show_module?M00363">M00363</a>  EHEC pathogenicity signature, Shiga toxin [PATH:<a href="/kegg-bin/show_pathway?map05130+M00363">map05130</a> <a href="/kegg-bin/show_pathway?map05131+M00363">map05131</a>]
D      <a href="/kegg-bin/show_module?M00542">M00542</a>  EHEC/EPEC pathogenicity signature, T3SS and effectors [PATH:<a href="/kegg-bin/show_pathway?map05130+M00542">map05130</a>]
D      <a href="/kegg-bin/show_module?M00574">M00574</a>  Pertussis pathogenicity signature 1, pertussis toxin [PATH:<a href="/kegg-bin/show_pathway?map05133+M00574">map05133</a>]
D      <a href="/kegg-bin/show_module?M00575">M00575</a>  Pertussis pathogenicity signature 2, T1SS [PATH:<a href="/kegg-bin/show_pathway?map05133+M00575">map05133</a>]
D      <a href="/kegg-bin/show_module?M00564">M00564</a>  Helicobacter pylori pathogenicity signature, cagA pathogenicity island [PATH:<a href="/kegg-bin/show_pathway?map05120+M00564">map05120</a>]
!
#<hr>
#<b>[ <a href="/kegg/module.html">MODULE</a> | <a href="/kegg/brite.html">BRITE</a> | <a href="/kegg/pathway.html">PATHWAY</a> | <a href="/kegg/kegg2.html">KEGG2</a> | <a href="/kegg/">KEGG</a> ]</b><br>
#Last updated: July 2, 2013
