# Supplementary material for: A pipeline for the de novo assembly of the Themira biloba (Sepsidae: Diptera) transcriptome using a multiple k-mer length approach
Source: BMC Genomics. 2014 Mar 12;15(1):188. doi: 10.1186/1471-2164-15-188 (PMC4008362; doi:10.1186/1471-2164-15-188)
Supplement: Supplementary file 3 — Additional file 3: KEGG classification and functional maps of assembled contigs. Contigs annotated using KEGG Automatic Annotation Server identified sequences in a broad range of functional groups including developmental pathways and cell signaling. (ZIP 11 MB) [file 12864_2013_7026_MOESM3_ESM.zip › KEGG classification/hier/q00194.keg]

+D	Photosynthesis protein
#<h2><a href="/kegg/kegg2.html"><img src="/Fig/bget/kegg3.gif" align="middle" border=0></a>&nbsp; Photosynthesis Proteins</h2>
#<!---
#ENTRY       ko00194
#NAME        Photosynthesis
#DEFINITION  Photosynthesis proteins cap3 assembly
#--->
!
A<b>Photosystem and electron transport system</b>
B  Photosystem II (P680 chlorophyll a) [<a href="http://www.kegg.jp/kegg-bin/view_ortholog_table?orthology=K02703+K02706+K02705+K02704+K02707+K02708+K02713+K02711+K02709+K02710+K02712+K02714+K02718+K02724+K02723+K08902+K08903+K02716+K02717+K08901+K03541+K03542+K02721+K02720+K02719+K02722+K08904" target="_blank">Table</a>]
C    Main subunits
C    Other common subunits
C    Other subunits in plants
C    Other subunits in cyanobacteria
B  Photosystem I (P700 chlorophyll a) [<a href="http://www.kegg.jp/kegg-bin/view_ortholog_table?orthology=K02689+K02690+K02691+K02692+K02693+K02694+K02696+K02697+K02698+K02699+K08905+K02695+K02701+K14332+K02700+K02702" target="_blank">Table</a>]
C    Main subunits
C    Other common subunits
C    Other subunits in plants
C    Other subunits in cyanobacteria
B  Cytochrome b6/f complex [<a href="http://www.kegg.jp/kegg-bin/view_ortholog_table?orthology=K02634+K02635+K02636+K02637+K02640+K02642+K02643+K03689" target="_blank">Table</a>]
C    <a href="/dbget-bin/www_bget?ko:K02634">K02634</a>  petA; apocytochrome f
C    <a href="/dbget-bin/www_bget?ko:K02635">K02635</a>  petB; cytochrome b6
C    <a href="/dbget-bin/www_bget?ko:K02636">K02636</a>  petC; cytochrome b6-f complex iron-sulfur subunit [EC:1.10.9.1]
C    <a href="/dbget-bin/www_bget?ko:K02637">K02637</a>  petD; cytochrome b6-f complex subunit 4
C    <a href="/dbget-bin/www_bget?ko:K02640">K02640</a>  petG; cytochrome b6-f complex subunit 5
C    <a href="/dbget-bin/www_bget?ko:K02642">K02642</a>  petL; cytochrome b6-f complex subunit 6
C    <a href="/dbget-bin/www_bget?ko:K02643">K02643</a>  petM; cytochrome b6-f complex subunit 7
C    <a href="/dbget-bin/www_bget?ko:K03689">K03689</a>  petN; cytochrome b6-f complex subunit 8
B  Photosynthetic electron transport
C    <a href="/dbget-bin/www_bget?ko:K02638">K02638</a>  petE; plastocyanin
C    <a href="/dbget-bin/www_bget?ko:K02639">K02639</a>  petF; ferredoxin
C    <a href="/dbget-bin/www_bget?ko:K02641">K02641</a>  petH; ferredoxin--NADP+ reductase [EC:1.18.1.2]
C    <a href="/dbget-bin/www_bget?ko:K08906">K08906</a>  petJ; cytochrome c6
B  F-type ATPase [<a href="http://www.kegg.jp/kegg-bin/view_ortholog_table?orthology=K02114+K02112+K02115+K02111+K02113+K02109+K02110+K02108+K02116" target="_blank">Table</a>]
C    <a href="/dbget-bin/www_bget?ko:K02114">K02114</a>  ATPF1E, atpC; F-type H+-transporting ATPase subunit epsilon [EC:3.6.3.14]
C    <a href="/dbget-bin/www_bget?ko:K02112">K02112</a>  ATPF1B, atpD; F-type H+-transporting ATPase subunit beta [EC:3.6.3.14]
C    <a href="/dbget-bin/www_bget?ko:K02115">K02115</a>  ATPF1G, atpG; F-type H+-transporting ATPase subunit gamma [EC:3.6.3.14]
C    <a href="/dbget-bin/www_bget?ko:K02111">K02111</a>  ATPF1A, atpA; F-type H+-transporting ATPase subunit alpha [EC:3.6.3.14]
C    <a href="/dbget-bin/www_bget?ko:K02113">K02113</a>  ATPF1D, atpH; F-type H+-transporting ATPase subunit delta [EC:3.6.3.14]
C    <a href="/dbget-bin/www_bget?ko:K02109">K02109</a>  ATPF0B, atpF; F-type H+-transporting ATPase subunit b [EC:3.6.3.14]
C    <a href="/dbget-bin/www_bget?ko:K02110">K02110</a>  ATPF0C, atpE; F-type H+-transporting ATPase subunit c [EC:3.6.3.14]
C    <a href="/dbget-bin/www_bget?ko:K02108">K02108</a>  ATPF0A, atpB; F-type H+-transporting ATPase subunit a [EC:3.6.3.14]
C    <a href="/dbget-bin/www_bget?ko:K02116">K02116</a>  atpI; ATP synthase protein I
#
A<b>Antenna proteins</b>
B  Phycobilisome - Cyanobacteria, Red alga [<a href="http://www.kegg.jp/kegg-bin/view_ortholog_table?orthology=K02092+K02093+K02094+K02095+K02096+K02097+K02284+K02285+K02286+K02287+K02288+K02289+K02290+K02628+K02629+K02630+K02631+K02632+K05376+K05377+K05378+K05379+K05380+K05381+K05382+K05383+K05384+K05385+K05386" target="_blank">Table</a>]
C    Allophycocyanin (AP)
C    Phycocyanin (PC)
C    Phycoerythrocyanin (PEC)
C    Phycoerythrin (PE)
B  Light-harvesting chlorophyll-protein complex (LHC) - Plant, Green alga [<a href="http://www.kegg.jp/kegg-bin/view_ortholog_table?orthology=K08907+K08908+K08909+K08910+K08911+K08912+K08913+K08914+K08915+K08916+K08917+K14172" target="_blank">Table</a>]
C    LHCI
C    LHCII
B  Chlorophyll a/b binding light-harvesting protein (PCB) - Prochlorophyta [<a href="http://www.kegg.jp/kegg-bin/view_ortholog_table?orthology=K08918+K08919+K08920+K08921+K08922+K08923+K08924+K08925" target="_blank">Table</a>]
C    <a href="/dbget-bin/www_bget?ko:K08918">K08918</a>  pcbA; chlorophyll a/b binding light-harvesting protein PcbA
C    <a href="/dbget-bin/www_bget?ko:K08919">K08919</a>  pcbB; chlorophyll a/b binding light-harvesting protein PcbB
C    <a href="/dbget-bin/www_bget?ko:K08920">K08920</a>  pcbC; chlorophyll a/b binding light-harvesting protein PcbC
C    <a href="/dbget-bin/www_bget?ko:K08921">K08921</a>  pcbD; chlorophyll a/b binding light-harvesting protein PcbD
C    <a href="/dbget-bin/www_bget?ko:K08922">K08922</a>  pcbE; chlorophyll a/b binding light-harvesting protein PcbE
C    <a href="/dbget-bin/www_bget?ko:K08923">K08923</a>  pcbF; chlorophyll a/b binding light-harvesting protein PcbF
C    <a href="/dbget-bin/www_bget?ko:K08924">K08924</a>  pcbG; chlorophyll a/b binding light-harvesting protein PcbG
C    <a href="/dbget-bin/www_bget?ko:K08925">K08925</a>  pcbH; chlorophyll a/b binding light-harvesting protein PcbH
#
A<b>Anoxygenic photosystem</b>
B  Purple bacteria - Photosystem II related [<a href="http://www.kegg.jp/kegg-bin/view_ortholog_table?orthology=K08928+K08929+K13991+K13994+K13992+K08926+K08927+K08930+K08939" target="_blank">Table</a>]
C    RC-LH1 complex
C    LH2
B  Green sulfur bacteria - Photosystem I related [<a href="http://www.kegg.jp/kegg-bin/view_ortholog_table?orthology=K08940+K08941+K08942+K08943+K08944+K08945+K08946+K08947+K08948+K08949+K08950+K08951+K08952+K08953+K08954" target="_blank">Table</a>]
C    Reaction center
C    FMO Protein
C    Chlorosome
!
#<hr>
#<b>[ <a href="/kegg/brite.html">BRITE</a> | <a href="/kegg/kegg2.html">KEGG2</a> | <a href="/kegg/">KEGG</a> ]</b><br>
#Last updated: June 29, 2013
#<br>See also: <a href="/kegg-bin/get_htext?br08604.keg">Photosynthetic organisms</a>
