# Supplementary material for: A pipeline for the de novo assembly of the Themira biloba (Sepsidae: Diptera) transcriptome using a multiple k-mer length approach
Source: BMC Genomics. 2014 Mar 12;15(1):188. doi: 10.1186/1471-2164-15-188 (PMC4008362; doi:10.1186/1471-2164-15-188)
Supplement: Supplementary file 3 — Additional file 3: KEGG classification and functional maps of assembled contigs. Contigs annotated using KEGG Automatic Annotation Server identified sequences in a broad range of functional groups including developmental pathways and cell signaling. (ZIP 11 MB) [file 12864_2013_7026_MOESM3_ESM.zip › KEGG classification/hier/q00199.keg]

+D	Cytochrome P450
#<h2><a href="/kegg/kegg2.html"><img src="/Fig/bget/kegg3.gif" align="middle" border=0></a>&nbsp; Cytochrome P450</h2>
#<!---
#ENTRY       ko00199
#DEFINITION  Cytochrome P450 cap3 assembly
#--->
!
A<b>Cytochrome P450, animal type</b>
B  CYP1 family
C    CYP1A subfamily
C    CYP1B subfamily
B  CYP2 family
C    CYP2A subfamily
C    CYP2B subfamily
C    CYP2C subfamily
C    CYP2D subfamily
C    CYP2E subfamily
C    CYP2F subfamily
C    CYP2G subfamily
C    CYP2J subfamily
C    CYP2R subfamily
C    CYP2S subfamily
C    CYP2T subfamily
C    CYP2U subfamily
C    CYP2W subfamily
B  CYP3 family
C    CYP3A subfamily
B  CYP4 family
C    CYP4A subfamily
C    CYP4B subfamily
C    CYP4F subfamily
C    CYP4V subfamily
C    CYP4X subfamily
C    CYP4Z subfamily
B  CYP5 family
C    CYP5A subfamily
B  CYP7 family
C    CYP7A subfamily
C    CYP7B subfamily
B  CYP8 family
C    CYP8A subfamily
C    CYP8B subfamily
B  CYP11 family
C    CYP11A subfamily
C    CYP11B subfamily
B  CYP17 family
C    CYP17A subfamily
B  CYP19 family
C    CYP19A subfamily
B  CYP20 family
C    CYP20A subfamily
B  CYP21 family
C    CYP21A subfamily
B  CYP24 family
C    CYP24A subfamily
B  CYP26 family
C    CYP26A subfamily
C    CYP26B subfamily
C    CYP26C subfamily
B  CYP27 family
C    CYP27A subfamily
C    CYP27B subfamily
B  CYP39 family
C    CYP39A subfamily
B  CYP46 family
C    CYP46A subfamily
B  CYP51 family
C    CYP51A subfamily
#
A<b>Cytochrome P450, insect type</b>
B  CYP6 family
C    CYP6G subfamily
D      Contig6655; <a href="/dbget-bin/www_bget?ko:K14999">K14999</a>  CYP6G1; cytochrome P450, family 6, subfamily G, polypeptide 1 [EC:1.14.-.-]
B  CYP15 family
C    CYP15A subfamily
B  CYP18 family
C    CYP18A subfamily
D      Contig11483; <a href="/dbget-bin/www_bget?ko:K14985">K14985</a>  CYP18A1; cytochrome P450, family 18, subfamily A, polypeptide 1 (26-hydroxylase) [EC:1.14.-.-]
B  CYP302 family
C    CYP302A subfamily
D      Contig8173; <a href="/dbget-bin/www_bget?ko:K10721">K10721</a>  DIB; CYP302A1; ecdysteroid 22-hydroxylase
B  CYP306 family
C    CYP306A subfamily
D      Contig8542; <a href="/dbget-bin/www_bget?ko:K10720">K10720</a>  PHM; CYP306A1; ecdysteroid 25-hydroxylase
B  CYP307 family
C    CYP307A subfamily
D      Contig2701; <a href="/dbget-bin/www_bget?ko:K14939">K14939</a>  spo, spok, CYP307A; cytochrome P450, family 307, subfamily A
B  CYP314 family
C    CYP314A subfamily
D      Contig7741; <a href="/dbget-bin/www_bget?ko:K10723">K10723</a>  SHD, CYP314A1; ecdysone 20-monooxygenase [EC:1.14.99.22]
B  CYP315 family
C    CYP315A subfamily
D      Contig3522; <a href="/dbget-bin/www_bget?ko:K10722">K10722</a>  SAD, CYP315A1; ecdysteroid 2-hydroxylase
#
A<b>Cytochrome P450, plant type</b>
B  CYP71 family
C    CYP71A subfamily
C    CYP71C subfamily
C    CYP71D subfamily
C    CYP71E subfamily
C    CYP71Z subfamily
B  CYP72 family
C    CYP72A subfamily
C    CYP72C subfamily
B  CYP73 family
C    CYP73A subfamily
B  CYP74 family
C    CYP74A subfamily
C    CYP74B_C subfamily
B  CYP75 family
C    CYP75A subfamily
C    CYP75B subfamily
B  CYP76 family
C    CYP76B subfamily
C    CYP76M subfamily
B  CYP77 family
C    CYP77A subfamily
B  CYP79 family
C    CYP79A subfamily
C    CYP79B subfamily
C    CYP79D subfamily
C    CYP79F subfamily
B  CYP80 family
C    CYP80A subfamily
C    CYP80B subfamily
C    CYP80G subfamily
B  CYP81 family
C    CYP81E subfamily
B  CYP82 family
C    CYP82B subfamily
B  CYP83 family
C    CYP83A subfamily
C    CYP83B subfamily
B  CYP84 family
C    CYP84A subfamily
B  CYP85 family
C    CYP85A subfamily
B  CYP86 family
C    CYP86A sufamily
C    CYP86B subfamily
B  CYP88 family
C    CYP88A subfamily
B  CYP90 family
C    CYP90A subfamily
C    CYP90B subfamily
C    CYP90C subfamily
C    CYP90D subfamily
B  CYP93 family
C    CYP93A subfamily
C    CYP93B subfamily
C    CYP93C subfamily
C    CYP93E subfamily
B  CYP94 family
C    CYP94A subfamily
B  CYP96 family
C    CYP96A subfamily
B  CYP97 family
C    CYP97A subfamily
C    CYP97C subfamily
B  CYP98 family
C    CYP98A subfamily
B  CYP99 family
C    CYP99A subfamily
B  CYP701 family
C    CYP701A subfamily
B  CYP707 family
C    CYP707A subfamily
B  CYP710 family
C    CYP710A subfamily
B  CYP719 family
C    CYP719A subfamily
C    CYP719B subfamily
B  CYP720 family
C    CYP720B subfamily
B  CYP724 family
C    CYP724B subfamily
B  CYP725 family
C    CYP725A subfamily
B  CYP734 family
C    CYP734A subfamily
B  CYP735 family
C    CYP735A subfamily
#
A<b>Cytochrome P450, bacteria type</b>
B  CYP107 family
C    CYP107H subfamily
B  CYP125 family
C    CYP125A subfamily
B  CYP142 family
C    CYP142A subfamily
B  CYP152 family
C    CYP152A subfamily
B  CYP158 family
C    CYP158A subfamily
B  CYP170 family
C    CYP170A subfamily
B  CYP183 family
C    CYP183A subfamily
!
#<hr>
#<b>[ <a href="/kegg/brite.html">BRITE</a> | <a href="/kegg/kegg2.html">KEGG2</a> | <a href="/kegg/">KEGG</a> ]</b><br>
#Last updated: November 14, 2012
