# Supplementary material for: A pipeline for the de novo assembly of the Themira biloba (Sepsidae: Diptera) transcriptome using a multiple k-mer length approach
Source: BMC Genomics. 2014 Mar 12;15(1):188. doi: 10.1186/1471-2164-15-188 (PMC4008362; doi:10.1186/1471-2164-15-188)
Supplement: Supplementary file 3 — Additional file 3: KEGG classification and functional maps of assembled contigs. Contigs annotated using KEGG Automatic Annotation Server identified sequences in a broad range of functional groups including developmental pathways and cell signaling. (ZIP 11 MB) [file 12864_2013_7026_MOESM3_ESM.zip › KEGG classification/hier/q00535.keg]

+D	Proteoglycan	GAG	Source
%<style type="text/css"><!--#grid{table-layout:fixed;font-family:monospace;position:relative;color:black;width:1200px;}.col1{position:relative;background:white;z-index:1;overflow:hidden;width:500px;}.col2{position:relative;background:white;z-index:2;padding-left:10px;overflow:hidden;width:300px;}.col3{position:relative;background:white;z-index:3;padding-left:10px;}--></style>
#<h2><a href="/kegg/kegg2.html"><img src="/Fig/bget/kegg3.gif" align="middle" border=0></a>&nbsp; Proteoglycans</h2>
#<!---
#ENTRY       ko00535
#NAME        Proteoglycan
#DEFINITION  Proteoglycans cap3 assembly
#--->
!
A<b>Cell surface proteoglycans</b>
B  Syndecan family (transmembrane HSPG)
C    <a href="/dbget-bin/www_bget?ko:K06257">K06257</a>  SDC1; syndecan 1	HS [cpd:<a href="/dbget-bin/www_bget?cpd:C00925">C00925</a>] / CS [cpd:<a href="/dbget-bin/www_bget?cpd:C00607">C00607</a>]	epithelial cells, plasma cells
C    <a href="/dbget-bin/www_bget?ko:K16336">K16336</a>  SDC2; syndecan 2	HS [cpd:<a href="/dbget-bin/www_bget?cpd:C00925">C00925</a>]	mesenchymal cells, endothelial cells
C    <a href="/dbget-bin/www_bget?ko:K16337">K16337</a>  SDC3; syndecan 3	HS [cpd:<a href="/dbget-bin/www_bget?cpd:C00925">C00925</a>]	neurons, central nurvous system, precartilage, mesenchyme
C    <a href="/dbget-bin/www_bget?ko:K16338">K16338</a>  SDC4; syndecan 4	HS [cpd:<a href="/dbget-bin/www_bget?cpd:C00925">C00925</a>] / CS [cpd:<a href="/dbget-bin/www_bget?cpd:C00607">C00607</a>]	ubiquitous
B  Glypican family (GPI-anchored HSPG)
C    <a href="/dbget-bin/www_bget?ko:K08107">K08107</a>  GPC1; glypican 1	HS [cpd:<a href="/dbget-bin/www_bget?cpd:C00925">C00925</a>]	neurons, lung fibroblasts, bone
C    <a href="/dbget-bin/www_bget?ko:K08108">K08108</a>  GPC2; glypican 2 (cerebroglycan)	HS [cpd:<a href="/dbget-bin/www_bget?cpd:C00925">C00925</a>]	neurons
C    <a href="/dbget-bin/www_bget?ko:K08109">K08109</a>  GPC3; glypican 3 (OCI-5)	HS [cpd:<a href="/dbget-bin/www_bget?cpd:C00925">C00925</a>]	lung, liver, intestine, kidney
C    <a href="/dbget-bin/www_bget?ko:K08110">K08110</a>  GPC4; glypican 4 (K-glypican)	HS [cpd:<a href="/dbget-bin/www_bget?cpd:C00925">C00925</a>]	neuroepithelium, kidney, intestine
C    <a href="/dbget-bin/www_bget?ko:K08111">K08111</a>  GPC5; glypican 5	HS [cpd:<a href="/dbget-bin/www_bget?cpd:C00925">C00925</a>] / CS [cpd:<a href="/dbget-bin/www_bget?cpd:C00607">C00607</a>]	neurons, kidney, limb, testis
C    <a href="/dbget-bin/www_bget?ko:K08112">K08112</a>  GPC6; glypican 6	HS [cpd:<a href="/dbget-bin/www_bget?cpd:C00925">C00925</a>]	heart, liver, kidney, ovary
C    <a href="/dbget-bin/www_bget?ko:K02306">K02306</a>  DALLY; dally	HS [cpd:<a href="/dbget-bin/www_bget?cpd:C00925">C00925</a>]	epidermal segmental stripes
B  Others
C    <a href="/dbget-bin/www_bget?ko:K08114">K08114</a>  PTPRZ; protein tyrosine phosphatase, receptor-type, Z polypeptide [EC:3.1.3.48]	CS [cpd:<a href="/dbget-bin/www_bget?cpd:C00607">C00607</a>] / KS [cpd:<a href="/dbget-bin/www_bget?cpd:C00573">C00573</a>]	brain, cartilage
C    <a href="/dbget-bin/www_bget?ko:K05843">K05843</a>  TGFBR3; transforming growth factor, beta receptor III	HS [cpd:<a href="/dbget-bin/www_bget?cpd:C00925">C00925</a>] / CS [cpd:<a href="/dbget-bin/www_bget?cpd:C00607">C00607</a>]	fibroblasts, adipocytes
C    <a href="/dbget-bin/www_bget?ko:K08115">K08115</a>  CSPG4; chondroitin sulfate proteoglycan 4	CS [cpd:<a href="/dbget-bin/www_bget?cpd:C00607">C00607</a>]	limb, cartilage
C    <a href="/dbget-bin/www_bget?ko:K06505">K06505</a>  CD74, DHLAG; CD74 antigen
C    <a href="/dbget-bin/www_bget?ko:K08116">K08116</a>  CSPG5; chondroitin sulfate proteoglycan 5 (neuroglycan C)	CS [cpd:<a href="/dbget-bin/www_bget?cpd:C00607">C00607</a>]	neurons
C    <a href="/dbget-bin/www_bget?ko:K06256">K06256</a>  CD44; CD44 antigen	CS [cpd:<a href="/dbget-bin/www_bget?cpd:C00607">C00607</a>] / DS [cpd:<a href="/dbget-bin/www_bget?cpd:C00426">C00426</a>]
C    <a href="/dbget-bin/www_bget?ko:K03907">K03907</a>  THBD, CD141; thrombomodulin
C    <a href="/dbget-bin/www_bget?ko:K04520">K04520</a>  APP; amyloid beta (A4) protein	CS [cpd:<a href="/dbget-bin/www_bget?cpd:C00607">C00607</a>]	ubiquitous
C    <a href="/dbget-bin/www_bget?ko:K08117">K08117</a>  APLP2; amyloid beta (A4) precursor-like protein 2
#
A<b>Extracellular matrix (ECM) proteoglycans</b>
B  Small leucine-rich proteoglycan (SLRP) family
C    class I
C    class II
C    class III
C    class IV
C    Others
B  Aggrecan / versican family
C    <a href="/dbget-bin/www_bget?ko:K06792">K06792</a>  AGC1, CSPG1; aggrecan 1	CS [cpd:<a href="/dbget-bin/www_bget?cpd:C00607">C00607</a>] / KS [cpd:<a href="/dbget-bin/www_bget?cpd:C00573">C00573</a>]	cartilage
C    <a href="/dbget-bin/www_bget?ko:K06793">K06793</a>  CSPG2, VCAN; chondroitin sulfate proteoglycan 2 (versican)	CS [cpd:<a href="/dbget-bin/www_bget?cpd:C00607">C00607</a>] / DS [cpd:<a href="/dbget-bin/www_bget?cpd:C00426">C00426</a>]	blood vessels, mesenhyme, central nurvous system
C    <a href="/dbget-bin/www_bget?ko:K06794">K06794</a>  CSPG3; chondroitin sulfate proteoglycan 3 (neurocan)	CS [cpd:<a href="/dbget-bin/www_bget?cpd:C00607">C00607</a>]	brain, cartilage
C    <a href="/dbget-bin/www_bget?ko:K06795">K06795</a>  BCAN; brevican	CS [cpd:<a href="/dbget-bin/www_bget?cpd:C00607">C00607</a>]	brain
B  Collagen family
C    <a href="/dbget-bin/www_bget?ko:K08131">K08131</a>  COL9A; collagen, type IX, alpha
C    <a href="/dbget-bin/www_bget?ko:K08132">K08132</a>  COL12A; collagen, type XII, alpha	CS [cpd:<a href="/dbget-bin/www_bget?cpd:C00607">C00607</a>]	amnion, small intestine, endothelial cells
C    <a href="/dbget-bin/www_bget?ko:K08133">K08133</a>  COL14A; collagen, type XIV, alpha	  	skin, placenta
B  Basement membrane proteoglycans
C    <a href="/dbget-bin/www_bget?ko:K06255">K06255</a>  HSPG2; heparan sulfate proteoglycan 2 (perlecan)	HS [cpd:<a href="/dbget-bin/www_bget?cpd:C00925">C00925</a>] / CS [cpd:<a href="/dbget-bin/www_bget?cpd:C00607">C00607</a>]	basement membranes
C    <a href="/dbget-bin/www_bget?ko:K06254">K06254</a>  AGRN; agrin	HS [cpd:<a href="/dbget-bin/www_bget?cpd:C00925">C00925</a>]	basement membranes, lung, kidney
C    <a href="/dbget-bin/www_bget?ko:K06823">K06823</a>  COL18A; collagen, type XVIII, alpha	HS [cpd:<a href="/dbget-bin/www_bget?cpd:C00925">C00925</a>]	basement membranes
C    <a href="/dbget-bin/www_bget?ko:K06669">K06669</a>  SMC3, CSPG6; structural maintenance of chromosome 3 (chondroitin sulfate proteoglycan 6)
C    <a href="/dbget-bin/www_bget?ko:K08134">K08134</a>  LEPRE; leucine proline-enriched proteoglycan (leprecan)	CS [cpd:<a href="/dbget-bin/www_bget?cpd:C00607">C00607</a>]	basement membranes
C    <a href="/dbget-bin/www_bget?ko:K08135">K08135</a>  COL15A; collagen, type XV, alpha	CS [cpd:<a href="/dbget-bin/www_bget?cpd:C00607">C00607</a>]	basement membranes
B  Others
C    <a href="/dbget-bin/www_bget?ko:K06849">K06849</a>  PGSG; proteoglycan peptide core protein	Heparin [cpd:<a href="/dbget-bin/www_bget?cpd:C00374">C00374</a>] / CS [cpd:<a href="/dbget-bin/www_bget?cpd:C00607">C00607</a>]	mast cells, leukocytes
C    <a href="/dbget-bin/www_bget?ko:K08136">K08136</a>  SPOCK, TIC1; sparc/osteonectin, cwcv and kazal-like domeins proteoglycan (testican)	CS [cpd:<a href="/dbget-bin/www_bget?cpd:C00607">C00607</a>] / HS [cpd:<a href="/dbget-bin/www_bget?cpd:C00925">C00925</a>]	testis, brain
!
#<hr>
#<b>[ <a href="/kegg/brite.html">BRITE</a> | <a href="/kegg/kegg2.html">KEGG2</a> | <a href="/kegg/">KEGG</a> ]</b><br>
#Last updated: October 2, 2012
