# Supplementary material for: A pipeline for the de novo assembly of the Themira biloba (Sepsidae: Diptera) transcriptome using a multiple k-mer length approach
Source: BMC Genomics. 2014 Mar 12;15(1):188. doi: 10.1186/1471-2164-15-188 (PMC4008362; doi:10.1186/1471-2164-15-188)
Supplement: Supplementary file 3 — Additional file 3: KEGG classification and functional maps of assembled contigs. Contigs annotated using KEGG Automatic Annotation Server identified sequences in a broad range of functional groups including developmental pathways and cell signaling. (ZIP 11 MB) [file 12864_2013_7026_MOESM3_ESM.zip › KEGG classification/hier/q00536.keg]

+B	Proteins	Comments
%<style type="text/css"><!--#grid{table-layout:fixed;font-family:monospace;position:relative;color:black;width:1200px;}.col1{position:relative;background:white;z-index:1;overflow:hidden;width:600px;}.col2{position:relative;background:white;z-index:3;padding-left:10px;}--></style>
#<h2><a href="/kegg/kegg2.html"><img src="/Fig/bget/kegg3.gif" align="middle" border=0></a>&nbsp; Heparan sulfate/heparin binding proteins</h2>
#<!---
#ENTRY       ko00536
#NAME        HS/heparin
#DEFINITION  Heparan sulfate/heparin binding proteins cap3 assembly
#--->
!
A<b>Cytokines</b>	(General comment) Chemotaxis, singal transduction, inflammation
#
A<b>Chemokines</b>	(General comment) Chemokine presentation, transcellular transport, signal transduction
#
A<b>Adhesion molecules of cell surface</b>	(General comment) Cell attachment, inflammation, transition
B  Contig5499; <a href="/dbget-bin/www_bget?ko:K06491">K06491</a>  NCAM; neural cell adhesion molecule	Promotion of nerve cell adhesion
B  Contig10327; <a href="/dbget-bin/www_bget?ko:K06491">K06491</a>  NCAM; neural cell adhesion molecule	Promotion of nerve cell adhesion
#
A<b>Morphogens</b>	(General comment) Effective diffusion, tissue differentiation, development
B  Contig1857; <a href="/dbget-bin/www_bget?ko:K04662">K04662</a>  BMP2_4; bone morphogenetic protein 2/4
B  Contig4641; <a href="/dbget-bin/www_bget?ko:K16621">K16621</a>  BMP7; bone morphogenetic protein 7	Involvement in BMP-7 signaling
B  Contig7059; <a href="/dbget-bin/www_bget?ko:K06224">K06224</a>  HH; hedgehog
B  Contig8341; <a href="/dbget-bin/www_bget?ko:K03209">K03209</a>  WNT1; wingless-type MMTV integration site family, member 1	Involvement in extracellular distribution of Wg proteins
B  Contig11263; <a href="/dbget-bin/www_bget?ko:K00444">K00444</a>  WNT5; wingless-type MMTV integration site family, member 5	Involvement in extracellular distribution of Wg proteins
B  Contig11306; <a href="/dbget-bin/www_bget?ko:K00444">K00444</a>  WNT5; wingless-type MMTV integration site family, member 5	Involvement in extracellular distribution of Wg proteins
B  Contig9113; <a href="/dbget-bin/www_bget?ko:K00445">K00445</a>  WNT6; wingless-type MMTV integration site family, member 6	Involvement in extracellular distribution of Wg proteins
#
A<b>Growth factors/receptors</b>	(General comment) Ligand-receptor clustering and signaling, cell migration, mitogenesis
B  Contig15041; <a href="/dbget-bin/www_bget?ko:K04362">K04362</a>  FGFR1; fibroblast growth factor receptor 1 [EC:2.7.10.1]	Mitogenesis
#
A<b>Extracellular matrix molecules</b>	(General comment) Storage depot, cell adhesion and motility, ECM/barrier formation
B  Contig1735; <a href="/dbget-bin/www_bget?ko:K06252">K06252</a>  TN; tenascin
B  Contig6308; <a href="/dbget-bin/www_bget?ko:K06252">K06252</a>  TN; tenascin
B  Contig1968; <a href="/dbget-bin/www_bget?ko:K04659">K04659</a>  THBS2S; thrombospondin 2/3/4/5
B  Contig2396; <a href="/dbget-bin/www_bget?ko:K04659">K04659</a>  THBS2S; thrombospondin 2/3/4/5
B  comp90308_c0_seq1; <a href="/dbget-bin/www_bget?ko:K06236">K06236</a>  COL1AS; collagen, type I/II/III/V/XI/XXIV/XXVII, alpha
B  Contig5516; <a href="/dbget-bin/www_bget?ko:K06237">K06237</a>  COL4A; collagen, type IV, alpha
B  Contig10291; <a href="/dbget-bin/www_bget?ko:K06237">K06237</a>  COL4A; collagen, type IV, alpha
#
A<b>Axon guidance molecules</b>
B  Contig397; <a href="/dbget-bin/www_bget?ko:K06843">K06843</a>  NTN1; netrin 1
B  Contig5211; <a href="/dbget-bin/www_bget?ko:K06839">K06839</a>  SLIT2; slit 2
B  comp8894_c0_seq3; <a href="/dbget-bin/www_bget?ko:K06839">K06839</a>  SLIT2; slit 2
#
A<b>Coagulation and fibrinolysis</b>	(General comment) Coagulation, inflammation, complement control
#
A<b>Enzymes</b>	(General comment) Variety
B  Contig8215; <a href="/dbget-bin/www_bget?ko:K01059">K01059</a>  LPL; lipoprotein lipase [EC:3.1.1.34]	Stablization of dimeric LPL, immobilization, internalization, transport
B  comp97229_c0_seq1; <a href="/dbget-bin/www_bget?ko:K01059">K01059</a>  LPL; lipoprotein lipase [EC:3.1.1.34]	Stablization of dimeric LPL, immobilization, internalization, transport
#
A<b>Microbial pathogens</b>	(General comment) Adhesion of microorganism to host cells
#
A<b>Others</b>
B  Contig5400; <a href="/dbget-bin/www_bget?ko:K04520">K04520</a>  APP; amyloid beta A4 protein	Plaque formation
B  Contig13014; <a href="/dbget-bin/www_bget?ko:K01363">K01363</a>  CTSB; cathepsin B [EC:3.4.22.1]	Increasing endopeptidase activity, protection from alkaline pH denaturation
B  Contig6644; <a href="/dbget-bin/www_bget?ko:K05849">K05849</a>  SLC8A, NCX; solute carrier family 8 (sodium/calcium exchanger)
!
#<hr>
#<b>[ <a href="/kegg/brite.html">BRITE</a> | <a href="/kegg/kegg2.html">KEGG2</a> | <a href="/kegg/">KEGG</a> ]</b><br>
#Last updated: March 8, 2013
