# Supplementary material for: A pipeline for the de novo assembly of the Themira biloba (Sepsidae: Diptera) transcriptome using a multiple k-mer length approach
Source: BMC Genomics. 2014 Mar 12;15(1):188. doi: 10.1186/1471-2164-15-188 (PMC4008362; doi:10.1186/1471-2164-15-188)
Supplement: Supplementary file 3 — Additional file 3: KEGG classification and functional maps of assembled contigs. Contigs annotated using KEGG Automatic Annotation Server identified sequences in a broad range of functional groups including developmental pathways and cell signaling. (ZIP 11 MB) [file 12864_2013_7026_MOESM3_ESM.zip › KEGG classification/hier/q01000.keg]

+E	Enzyme
#<h2><a href="/kegg/kegg2.html"><img src="/Fig/bget/kegg3.gif" align="middle" border=0></a> &nbsp; Enzymes</h2>
#<!---
#ENTRY       ko01000
#NAME        Enzyme
#DEFINITION  Enzymes cap3 assembly
#--->
!
A<b>1. Oxidoreductases</b>
B  1.1  Acting on the CH-OH group of donors
C    1.1.1  With NAD+ or NADP+ as acceptor
D      <a href="/dbget-bin/www_bget?ec:1.1.1.1">1.1.1.1</a>  alcohol dehydrogenase
E        Contig12536; <a href="/dbget-bin/www_bget?ko:K00121">K00121</a>  frmA, ADH5, adhC; S-(hydroxymethyl)glutathione dehydrogenase / alcohol dehydrogenase [EC:1.1.1.284 1.1.1.1]
D      <a href="/dbget-bin/www_bget?ec:1.1.1.2">1.1.1.2</a>  alcohol dehydrogenase (NADP+)
D      <a href="/dbget-bin/www_bget?ec:1.1.1.3">1.1.1.3</a>  homoserine dehydrogenase
D      <a href="/dbget-bin/www_bget?ec:1.1.1.4">1.1.1.4</a>  (R,R)-butanediol dehydrogenase
D      <a href="/dbget-bin/www_bget?ec:1.1.1.6">1.1.1.6</a>  glycerol dehydrogenase
D      <a href="/dbget-bin/www_bget?ec:1.1.1.7">1.1.1.7</a>  propanediol-phosphate dehydrogenase
D      <a href="/dbget-bin/www_bget?ec:1.1.1.8">1.1.1.8</a>  glycerol-3-phosphate dehydrogenase (NAD+)
E        Contig13320; <a href="/dbget-bin/www_bget?ko:K00006">K00006</a>  GPD1; glycerol-3-phosphate dehydrogenase (NAD+) [EC:1.1.1.8]
D      <a href="/dbget-bin/www_bget?ec:1.1.1.9">1.1.1.9</a>  D-xylulose reductase
D      <a href="/dbget-bin/www_bget?ec:1.1.1.10">1.1.1.10</a>  L-xylulose reductase
D      <a href="/dbget-bin/www_bget?ec:1.1.1.11">1.1.1.11</a>  D-arabinitol 4-dehydrogenase
D      <a href="/dbget-bin/www_bget?ec:1.1.1.12">1.1.1.12</a>  L-arabinitol 4-dehydrogenase
D      <a href="/dbget-bin/www_bget?ec:1.1.1.13">1.1.1.13</a>  L-arabinitol 2-dehydrogenase
D      <a href="/dbget-bin/www_bget?ec:1.1.1.14">1.1.1.14</a>  L-iditol 2-dehydrogenase
E        Contig2357; <a href="/dbget-bin/www_bget?ko:K00008">K00008</a>  E1.1.1.14, gutB; L-iditol 2-dehydrogenase [EC:1.1.1.14]
D      <a href="/dbget-bin/www_bget?ec:1.1.1.15">1.1.1.15</a>  D-iditol 2-dehydrogenase
D      <a href="/dbget-bin/www_bget?ec:1.1.1.16">1.1.1.16</a>  galactitol 2-dehydrogenase
D      <a href="/dbget-bin/www_bget?ec:1.1.1.17">1.1.1.17</a>  mannitol-1-phosphate 5-dehydrogenase
D      <a href="/dbget-bin/www_bget?ec:1.1.1.18">1.1.1.18</a>  inositol 2-dehydrogenase
D      <a href="/dbget-bin/www_bget?ec:1.1.1.19">1.1.1.19</a>  glucuronate reductase
D      <a href="/dbget-bin/www_bget?ec:1.1.1.20">1.1.1.20</a>  glucuronolactone reductase
D      <a href="/dbget-bin/www_bget?ec:1.1.1.21">1.1.1.21</a>  aldehyde reductase
E        Contig3966; <a href="/dbget-bin/www_bget?ko:K00011">K00011</a>  E1.1.1.21, AKR1; aldehyde reductase [EC:1.1.1.21]
E        Contig10680; <a href="/dbget-bin/www_bget?ko:K00011">K00011</a>  E1.1.1.21, AKR1; aldehyde reductase [EC:1.1.1.21]
E        Contig14337; <a href="/dbget-bin/www_bget?ko:K00011">K00011</a>  E1.1.1.21, AKR1; aldehyde reductase [EC:1.1.1.21]
D      <a href="/dbget-bin/www_bget?ec:1.1.1.22">1.1.1.22</a>  UDP-glucose 6-dehydrogenase
E        Contig12445; <a href="/dbget-bin/www_bget?ko:K00012">K00012</a>  UGDH, ugd; UDPglucose 6-dehydrogenase [EC:1.1.1.22]
D      <a href="/dbget-bin/www_bget?ec:1.1.1.23">1.1.1.23</a>  histidinol dehydrogenase
D      <a href="/dbget-bin/www_bget?ec:1.1.1.24">1.1.1.24</a>  quinate dehydrogenase
D      <a href="/dbget-bin/www_bget?ec:1.1.1.25">1.1.1.25</a>  shikimate dehydrogenase
D      <a href="/dbget-bin/www_bget?ec:1.1.1.26">1.1.1.26</a>  glyoxylate reductase
D      <a href="/dbget-bin/www_bget?ec:1.1.1.27">1.1.1.27</a>  L-lactate dehydrogenase
E        Contig3157; <a href="/dbget-bin/www_bget?ko:K00016">K00016</a>  LDH, ldh; L-lactate dehydrogenase [EC:1.1.1.27]
D      <a href="/dbget-bin/www_bget?ec:1.1.1.28">1.1.1.28</a>  D-lactate dehydrogenase
D      <a href="/dbget-bin/www_bget?ec:1.1.1.29">1.1.1.29</a>  glycerate dehydrogenase
D      <a href="/dbget-bin/www_bget?ec:1.1.1.30">1.1.1.30</a>  3-hydroxybutyrate dehydrogenase
E        Contig1932; <a href="/dbget-bin/www_bget?ko:K00019">K00019</a>  E1.1.1.30, bdh; 3-hydroxybutyrate dehydrogenase [EC:1.1.1.30]
D      <a href="/dbget-bin/www_bget?ec:1.1.1.31">1.1.1.31</a>  3-hydroxyisobutyrate dehydrogenase
E        Contig5248; <a href="/dbget-bin/www_bget?ko:K00020">K00020</a>  E1.1.1.31, mmsB; 3-hydroxyisobutyrate dehydrogenase [EC:1.1.1.31]
E        Contig13963; <a href="/dbget-bin/www_bget?ko:K00020">K00020</a>  E1.1.1.31, mmsB; 3-hydroxyisobutyrate dehydrogenase [EC:1.1.1.31]
D      <a href="/dbget-bin/www_bget?ec:1.1.1.32">1.1.1.32</a>  mevaldate reductase
D      <a href="/dbget-bin/www_bget?ec:1.1.1.33">1.1.1.33</a>  mevaldate reductase (NADPH)
D      <a href="/dbget-bin/www_bget?ec:1.1.1.34">1.1.1.34</a>  hydroxymethylglutaryl-CoA reductase (NADPH)
E        Contig734; <a href="/dbget-bin/www_bget?ko:K00021">K00021</a>  E1.1.1.34; hydroxymethylglutaryl-CoA reductase (NADPH) [EC:1.1.1.34]
E        Contig7901; <a href="/dbget-bin/www_bget?ko:K00021">K00021</a>  E1.1.1.34; hydroxymethylglutaryl-CoA reductase (NADPH) [EC:1.1.1.34]
D      <a href="/dbget-bin/www_bget?ec:1.1.1.35">1.1.1.35</a>  3-hydroxyacyl-CoA dehydrogenase
E        Contig10758; <a href="/dbget-bin/www_bget?ko:K08683">K08683</a>  HSD17B10; 3-hydroxyacyl-CoA dehydrogenase / 3-hydroxy-2-methylbutyryl-CoA dehydrogenase [EC:1.1.1.35 1.1.1.178]
E        Contig5192; <a href="/dbget-bin/www_bget?ko:K12405">K12405</a>  HSD17B4; 3-hydroxyacyl-CoA dehydrogenase / 3a,7a,12a-trihydroxy-5b-cholest-24-enoyl-CoA hydratase [EC:1.1.1.35 4.2.1.107]
E        Contig6512; <a href="/dbget-bin/www_bget?ko:K12405">K12405</a>  HSD17B4; 3-hydroxyacyl-CoA dehydrogenase / 3a,7a,12a-trihydroxy-5b-cholest-24-enoyl-CoA hydratase [EC:1.1.1.35 4.2.1.107]
D      <a href="/dbget-bin/www_bget?ec:1.1.1.36">1.1.1.36</a>  acetoacetyl-CoA reductase
D      <a href="/dbget-bin/www_bget?ec:1.1.1.37">1.1.1.37</a>  malate dehydrogenase
E        Contig5317; <a href="/dbget-bin/www_bget?ko:K00025">K00025</a>  MDH1; malate dehydrogenase [EC:1.1.1.37]
E        Contig3970; <a href="/dbget-bin/www_bget?ko:K00026">K00026</a>  MDH2; malate dehydrogenase [EC:1.1.1.37]
D      <a href="/dbget-bin/www_bget?ec:1.1.1.38">1.1.1.38</a>  malate dehydrogenase (oxaloacetate-decarboxylating)
D      <a href="/dbget-bin/www_bget?ec:1.1.1.39">1.1.1.39</a>  malate dehydrogenase (decarboxylating)
D      <a href="/dbget-bin/www_bget?ec:1.1.1.40">1.1.1.40</a>  malate dehydrogenase (oxaloacetate-decarboxylating) (NADP+)
E        Contig5675; <a href="/dbget-bin/www_bget?ko:K00029">K00029</a>  E1.1.1.40, maeB; malate dehydrogenase (oxaloacetate-decarboxylating)(NADP+) [EC:1.1.1.40]
E        Contig6200; <a href="/dbget-bin/www_bget?ko:K00029">K00029</a>  E1.1.1.40, maeB; malate dehydrogenase (oxaloacetate-decarboxylating)(NADP+) [EC:1.1.1.40]
D      <a href="/dbget-bin/www_bget?ec:1.1.1.41">1.1.1.41</a>  isocitrate dehydrogenase (NAD+)
E        Contig867; <a href="/dbget-bin/www_bget?ko:K00030">K00030</a>  IDH3; isocitrate dehydrogenase (NAD+) [EC:1.1.1.41]
E        Contig3145; <a href="/dbget-bin/www_bget?ko:K00030">K00030</a>  IDH3; isocitrate dehydrogenase (NAD+) [EC:1.1.1.41]
E        Contig13094; <a href="/dbget-bin/www_bget?ko:K00030">K00030</a>  IDH3; isocitrate dehydrogenase (NAD+) [EC:1.1.1.41]
D      <a href="/dbget-bin/www_bget?ec:1.1.1.42">1.1.1.42</a>  isocitrate dehydrogenase (NADP+)
E        Contig3700; <a href="/dbget-bin/www_bget?ko:K00031">K00031</a>  IDH1, IDH2, icd; isocitrate dehydrogenase [EC:1.1.1.42]
D      <a href="/dbget-bin/www_bget?ec:1.1.1.43">1.1.1.43</a>  phosphogluconate 2-dehydrogenase
D      <a href="/dbget-bin/www_bget?ec:1.1.1.44">1.1.1.44</a>  phosphogluconate dehydrogenase (NADP+-dependent, decarboxylating)
E        Contig5167; <a href="/dbget-bin/www_bget?ko:K00033">K00033</a>  E1.1.1.44, PGD, gnd; 6-phosphogluconate dehydrogenase [EC:1.1.1.44]
D      <a href="/dbget-bin/www_bget?ec:1.1.1.45">1.1.1.45</a>  L-gulonate 3-dehydrogenase
E        Contig1680; <a href="/dbget-bin/www_bget?ko:K13247">K13247</a>  CRYL1; L-gulonate 3-dehydrogenase [EC:1.1.1.45]
E        Contig4654; <a href="/dbget-bin/www_bget?ko:K13247">K13247</a>  CRYL1; L-gulonate 3-dehydrogenase [EC:1.1.1.45]
D      <a href="/dbget-bin/www_bget?ec:1.1.1.46">1.1.1.46</a>  L-arabinose 1-dehydrogenase
D      <a href="/dbget-bin/www_bget?ec:1.1.1.47">1.1.1.47</a>  glucose 1-dehydrogenase
D      <a href="/dbget-bin/www_bget?ec:1.1.1.48">1.1.1.48</a>  D-galactose 1-dehydrogenase
D      <a href="/dbget-bin/www_bget?ec:1.1.1.49">1.1.1.49</a>  glucose-6-phosphate dehydrogenase
E        Contig3859; <a href="/dbget-bin/www_bget?ko:K00036">K00036</a>  G6PD, zwf; glucose-6-phosphate 1-dehydrogenase [EC:1.1.1.49]
D      <a href="/dbget-bin/www_bget?ec:1.1.1.50">1.1.1.50</a>  3alpha-hydroxysteroid 3-dehydrogenase (B-specific)
D      <a href="/dbget-bin/www_bget?ec:1.1.1.51">1.1.1.51</a>  3(or 17)beta-hydroxysteroid dehydrogenase
D      <a href="/dbget-bin/www_bget?ec:1.1.1.52">1.1.1.52</a>  3alpha-hydroxycholanate dehydrogenase
D      <a href="/dbget-bin/www_bget?ec:1.1.1.53">1.1.1.53</a>  3alpha(or 20beta)-hydroxysteroid dehydrogenase
D      <a href="/dbget-bin/www_bget?ec:1.1.1.54">1.1.1.54</a>  allyl-alcohol dehydrogenase
D      <a href="/dbget-bin/www_bget?ec:1.1.1.55">1.1.1.55</a>  lactaldehyde reductase (NADPH)
D      <a href="/dbget-bin/www_bget?ec:1.1.1.56">1.1.1.56</a>  ribitol 2-dehydrogenase
D      <a href="/dbget-bin/www_bget?ec:1.1.1.57">1.1.1.57</a>  fructuronate reductase
D      <a href="/dbget-bin/www_bget?ec:1.1.1.58">1.1.1.58</a>  tagaturonate reductase
D      <a href="/dbget-bin/www_bget?ec:1.1.1.59">1.1.1.59</a>  3-hydroxypropionate dehydrogenase
D      <a href="/dbget-bin/www_bget?ec:1.1.1.60">1.1.1.60</a>  2-hydroxy-3-oxopropionate reductase
D      <a href="/dbget-bin/www_bget?ec:1.1.1.61">1.1.1.61</a>  4-hydroxybutyrate dehydrogenase
D      <a href="/dbget-bin/www_bget?ec:1.1.1.62">1.1.1.62</a>  17beta-estradiol 17-dehydrogenase
E        Contig4310; <a href="/dbget-bin/www_bget?ko:K10251">K10251</a>  HSD17B12, KAR, IFA38; 17beta-estradiol 17-dehydrogenase / very-long-chain 3-oxoacyl-CoA reductase [EC:1.1.1.62 1.1.1.330]
D      <a href="/dbget-bin/www_bget?ec:1.1.1.64">1.1.1.64</a>  testosterone 17beta-dehydrogenase (NADP+)
D      <a href="/dbget-bin/www_bget?ec:1.1.1.65">1.1.1.65</a>  pyridoxine 4-dehydrogenase
D      <a href="/dbget-bin/www_bget?ec:1.1.1.66">1.1.1.66</a>  omega-hydroxydecanoate dehydrogenase
D      <a href="/dbget-bin/www_bget?ec:1.1.1.67">1.1.1.67</a>  mannitol 2-dehydrogenase
D      <a href="/dbget-bin/www_bget?ec:1.1.1.69">1.1.1.69</a>  gluconate 5-dehydrogenase
D      <a href="/dbget-bin/www_bget?ec:1.1.1.71">1.1.1.71</a>  alcohol dehydrogenase [NAD(P)+]
D      <a href="/dbget-bin/www_bget?ec:1.1.1.72">1.1.1.72</a>  glycerol dehydrogenase (NADP+)
D      <a href="/dbget-bin/www_bget?ec:1.1.1.73">1.1.1.73</a>  octanol dehydrogenase
D      <a href="/dbget-bin/www_bget?ec:1.1.1.75">1.1.1.75</a>  (R)-aminopropanol dehydrogenase
D      <a href="/dbget-bin/www_bget?ec:1.1.1.76">1.1.1.76</a>  (S,S)-butanediol dehydrogenase
D      <a href="/dbget-bin/www_bget?ec:1.1.1.77">1.1.1.77</a>  lactaldehyde reductase
D      <a href="/dbget-bin/www_bget?ec:1.1.1.78">1.1.1.78</a>  methylglyoxal reductase (NADH-dependent)
D      <a href="/dbget-bin/www_bget?ec:1.1.1.79">1.1.1.79</a>  glyoxylate reductase (NADP+)
E        Contig6757; <a href="/dbget-bin/www_bget?ko:K00049">K00049</a>  GRHPR; glyoxylate/hydroxypyruvate reductase [EC:1.1.1.79 1.1.1.81]
D      <a href="/dbget-bin/www_bget?ec:1.1.1.80">1.1.1.80</a>  isopropanol dehydrogenase (NADP+)
D      <a href="/dbget-bin/www_bget?ec:1.1.1.81">1.1.1.81</a>  hydroxypyruvate reductase
E        Contig6757; <a href="/dbget-bin/www_bget?ko:K00049">K00049</a>  GRHPR; glyoxylate/hydroxypyruvate reductase [EC:1.1.1.79 1.1.1.81]
D      <a href="/dbget-bin/www_bget?ec:1.1.1.82">1.1.1.82</a>  malate dehydrogenase (NADP+)
D      <a href="/dbget-bin/www_bget?ec:1.1.1.83">1.1.1.83</a>  D-malate dehydrogenase (decarboxylating)
D      <a href="/dbget-bin/www_bget?ec:1.1.1.84">1.1.1.84</a>  dimethylmalate dehydrogenase
D      <a href="/dbget-bin/www_bget?ec:1.1.1.85">1.1.1.85</a>  3-isopropylmalate dehydrogenase
D      <a href="/dbget-bin/www_bget?ec:1.1.1.86">1.1.1.86</a>  ketol-acid reductoisomerase
D      <a href="/dbget-bin/www_bget?ec:1.1.1.87">1.1.1.87</a>  homoisocitrate dehydrogenase
D      <a href="/dbget-bin/www_bget?ec:1.1.1.88">1.1.1.88</a>  hydroxymethylglutaryl-CoA reductase
D      <a href="/dbget-bin/www_bget?ec:1.1.1.90">1.1.1.90</a>  aryl-alcohol dehydrogenase
D      <a href="/dbget-bin/www_bget?ec:1.1.1.91">1.1.1.91</a>  aryl-alcohol dehydrogenase (NADP+)
D      <a href="/dbget-bin/www_bget?ec:1.1.1.92">1.1.1.92</a>  oxaloglycolate reductase (decarboxylating)
D      <a href="/dbget-bin/www_bget?ec:1.1.1.93">1.1.1.93</a>  tartrate dehydrogenase
D      <a href="/dbget-bin/www_bget?ec:1.1.1.94">1.1.1.94</a>  glycerol-3-phosphate dehydrogenase [NAD(P)+]
E        Contig4795; <a href="/dbget-bin/www_bget?ko:K00057">K00057</a>  gpsA; glycerol-3-phosphate dehydrogenase (NAD(P)+) [EC:1.1.1.94]
D      <a href="/dbget-bin/www_bget?ec:1.1.1.95">1.1.1.95</a>  phosphoglycerate dehydrogenase
E        Contig2034; <a href="/dbget-bin/www_bget?ko:K00058">K00058</a>  serA, PHGDH; D-3-phosphoglycerate dehydrogenase [EC:1.1.1.95]
E        Contig4706; <a href="/dbget-bin/www_bget?ko:K00058">K00058</a>  serA, PHGDH; D-3-phosphoglycerate dehydrogenase [EC:1.1.1.95]
E        Contig11479; <a href="/dbget-bin/www_bget?ko:K00058">K00058</a>  serA, PHGDH; D-3-phosphoglycerate dehydrogenase [EC:1.1.1.95]
E        Contig11480; <a href="/dbget-bin/www_bget?ko:K00058">K00058</a>  serA, PHGDH; D-3-phosphoglycerate dehydrogenase [EC:1.1.1.95]
E        Contig13095; <a href="/dbget-bin/www_bget?ko:K00058">K00058</a>  serA, PHGDH; D-3-phosphoglycerate dehydrogenase [EC:1.1.1.95]
E        Contig13096; <a href="/dbget-bin/www_bget?ko:K00058">K00058</a>  serA, PHGDH; D-3-phosphoglycerate dehydrogenase [EC:1.1.1.95]
E        Locus_1096_Transcript_5/6_Confidence_0.667_Length_2322; <a href="/dbget-bin/www_bget?ko:K00058">K00058</a>  serA, PHGDH; D-3-phosphoglycerate dehydrogenase [EC:1.1.1.95]
D      <a href="/dbget-bin/www_bget?ec:1.1.1.96">1.1.1.96</a>  diiodophenylpyruvate reductase
D      <a href="/dbget-bin/www_bget?ec:1.1.1.97">1.1.1.97</a>  3-hydroxybenzyl-alcohol dehydrogenase
D      <a href="/dbget-bin/www_bget?ec:1.1.1.98">1.1.1.98</a>  (R)-2-hydroxy-fatty-acid dehydrogenase
D      <a href="/dbget-bin/www_bget?ec:1.1.1.99">1.1.1.99</a>  (S)-2-hydroxy-fatty-acid dehydrogenase
D      <a href="/dbget-bin/www_bget?ec:1.1.1.100">1.1.1.100</a>  3-oxoacyl-[acyl-carrier-protein] reductase
E        Contig652; <a href="/dbget-bin/www_bget?ko:K00059">K00059</a>  fabG; 3-oxoacyl-[acyl-carrier protein] reductase [EC:1.1.1.100]
D      <a href="/dbget-bin/www_bget?ec:1.1.1.101">1.1.1.101</a>  acylglycerone-phosphate reductase
D      <a href="/dbget-bin/www_bget?ec:1.1.1.102">1.1.1.102</a>  3-dehydrosphinganine reductase
E        Contig2570; <a href="/dbget-bin/www_bget?ko:K04708">K04708</a>  E1.1.1.102; 3-dehydrosphinganine reductase [EC:1.1.1.102]
D      <a href="/dbget-bin/www_bget?ec:1.1.1.103">1.1.1.103</a>  L-threonine 3-dehydrogenase
E        Contig8240; <a href="/dbget-bin/www_bget?ko:K15789">K15789</a>  TDH; threonine 3-dehydrogenase [EC:1.1.1.103]
D      <a href="/dbget-bin/www_bget?ec:1.1.1.104">1.1.1.104</a>  4-oxoproline reductase
D      <a href="/dbget-bin/www_bget?ec:1.1.1.105">1.1.1.105</a>  all-trans-retinol dehydrogenase (NAD+)
E        Contig2137; <a href="/dbget-bin/www_bget?ko:K15734">K15734</a>  SDR16C5; all-trans-retinol dehydrogenase (NAD+) [EC:1.1.1.105]
E        Contig4553; <a href="/dbget-bin/www_bget?ko:K15734">K15734</a>  SDR16C5; all-trans-retinol dehydrogenase (NAD+) [EC:1.1.1.105]
D      <a href="/dbget-bin/www_bget?ec:1.1.1.106">1.1.1.106</a>  pantoate 4-dehydrogenase
D      <a href="/dbget-bin/www_bget?ec:1.1.1.107">1.1.1.107</a>  pyridoxal 4-dehydrogenase
D      <a href="/dbget-bin/www_bget?ec:1.1.1.108">1.1.1.108</a>  carnitine 3-dehydrogenase
D      <a href="/dbget-bin/www_bget?ec:1.1.1.110">1.1.1.110</a>  indolelactate dehydrogenase
D      <a href="/dbget-bin/www_bget?ec:1.1.1.111">1.1.1.111</a>  3-(imidazol-5-yl)lactate dehydrogenase
D      <a href="/dbget-bin/www_bget?ec:1.1.1.112">1.1.1.112</a>  indanol dehydrogenase
D      <a href="/dbget-bin/www_bget?ec:1.1.1.113">1.1.1.113</a>  L-xylose 1-dehydrogenase
D      <a href="/dbget-bin/www_bget?ec:1.1.1.114">1.1.1.114</a>  apiose 1-reductase
D      <a href="/dbget-bin/www_bget?ec:1.1.1.115">1.1.1.115</a>  ribose 1-dehydrogenase (NADP+)
D      <a href="/dbget-bin/www_bget?ec:1.1.1.116">1.1.1.116</a>  D-arabinose 1-dehydrogenase (NAD+)
D      <a href="/dbget-bin/www_bget?ec:1.1.1.117">1.1.1.117</a>  D-arabinose 1-dehydrogenase [NAD(P)+]
D      <a href="/dbget-bin/www_bget?ec:1.1.1.118">1.1.1.118</a>  glucose 1-dehydrogenase (NAD+)
D      <a href="/dbget-bin/www_bget?ec:1.1.1.119">1.1.1.119</a>  glucose 1-dehydrogenase (NADP+)
D      <a href="/dbget-bin/www_bget?ec:1.1.1.120">1.1.1.120</a>  galactose 1-dehydrogenase (NADP+)
D      <a href="/dbget-bin/www_bget?ec:1.1.1.121">1.1.1.121</a>  aldose 1-dehydrogenase (NAD+)
D      <a href="/dbget-bin/www_bget?ec:1.1.1.122">1.1.1.122</a>  D-threo-aldose 1-dehydrogenase
D      <a href="/dbget-bin/www_bget?ec:1.1.1.123">1.1.1.123</a>  sorbose 5-dehydrogenase (NADP+)
D      <a href="/dbget-bin/www_bget?ec:1.1.1.124">1.1.1.124</a>  fructose 5-dehydrogenase (NADP+)
D      <a href="/dbget-bin/www_bget?ec:1.1.1.125">1.1.1.125</a>  2-deoxy-D-gluconate 3-dehydrogenase
D      <a href="/dbget-bin/www_bget?ec:1.1.1.126">1.1.1.126</a>  2-dehydro-3-deoxy-D-gluconate 6-dehydrogenase
D      <a href="/dbget-bin/www_bget?ec:1.1.1.127">1.1.1.127</a>  2-dehydro-3-deoxy-D-gluconate 5-dehydrogenase
D      <a href="/dbget-bin/www_bget?ec:1.1.1.129">1.1.1.129</a>  L-threonate 3-dehydrogenase
D      <a href="/dbget-bin/www_bget?ec:1.1.1.130">1.1.1.130</a>  3-dehydro-L-gulonate 2-dehydrogenase
D      <a href="/dbget-bin/www_bget?ec:1.1.1.131">1.1.1.131</a>  mannuronate reductase
D      <a href="/dbget-bin/www_bget?ec:1.1.1.132">1.1.1.132</a>  GDP-mannose 6-dehydrogenase
D      <a href="/dbget-bin/www_bget?ec:1.1.1.133">1.1.1.133</a>  dTDP-4-dehydrorhamnose reductase
D      <a href="/dbget-bin/www_bget?ec:1.1.1.134">1.1.1.134</a>  dTDP-6-deoxy-L-talose 4-dehydrogenase (NADP+)
D      <a href="/dbget-bin/www_bget?ec:1.1.1.135">1.1.1.135</a>  GDP-6-deoxy-D-talose 4-dehydrogenase
D      <a href="/dbget-bin/www_bget?ec:1.1.1.136">1.1.1.136</a>  UDP-N-acetylglucosamine 6-dehydrogenase
D      <a href="/dbget-bin/www_bget?ec:1.1.1.137">1.1.1.137</a>  ribitol-5-phosphate 2-dehydrogenase
D      <a href="/dbget-bin/www_bget?ec:1.1.1.138">1.1.1.138</a>  mannitol 2-dehydrogenase (NADP+)
D      <a href="/dbget-bin/www_bget?ec:1.1.1.140">1.1.1.140</a>  sorbitol-6-phosphate 2-dehydrogenase
D      <a href="/dbget-bin/www_bget?ec:1.1.1.141">1.1.1.141</a>  15-hydroxyprostaglandin dehydrogenase (NAD+)
D      <a href="/dbget-bin/www_bget?ec:1.1.1.142">1.1.1.142</a>  D-pinitol dehydrogenase
D      <a href="/dbget-bin/www_bget?ec:1.1.1.143">1.1.1.143</a>  sequoyitol dehydrogenase
D      <a href="/dbget-bin/www_bget?ec:1.1.1.144">1.1.1.144</a>  perillyl-alcohol dehydrogenase
D      <a href="/dbget-bin/www_bget?ec:1.1.1.145">1.1.1.145</a>  3beta-hydroxy-Delta5-steroid dehydrogenase
E        Contig7246; <a href="/dbget-bin/www_bget?ko:K00070">K00070</a>  HSD3B; 3beta-hydroxy-delta5-steroid dehydrogenase / steroid delta-isomerase [EC:1.1.1.145 5.3.3.1]
D      <a href="/dbget-bin/www_bget?ec:1.1.1.146">1.1.1.146</a>  11beta-hydroxysteroid dehydrogenase
D      <a href="/dbget-bin/www_bget?ec:1.1.1.147">1.1.1.147</a>  16alpha-hydroxysteroid dehydrogenase
D      <a href="/dbget-bin/www_bget?ec:1.1.1.148">1.1.1.148</a>  estradiol 17alpha-dehydrogenase
D      <a href="/dbget-bin/www_bget?ec:1.1.1.149">1.1.1.149</a>  20alpha-hydroxysteroid dehydrogenase
D      <a href="/dbget-bin/www_bget?ec:1.1.1.150">1.1.1.150</a>  21-hydroxysteroid dehydrogenase (NAD+)
D      <a href="/dbget-bin/www_bget?ec:1.1.1.151">1.1.1.151</a>  21-hydroxysteroid dehydrogenase (NADP+)
D      <a href="/dbget-bin/www_bget?ec:1.1.1.152">1.1.1.152</a>  3alpha-hydroxy-5beta-androstane-17-one 3alpha-dehydrogenase
D      <a href="/dbget-bin/www_bget?ec:1.1.1.153">1.1.1.153</a>  sepiapterin reductase (L-erythro-7,8-dihydrobiopterin forming)
E        Contig7036; <a href="/dbget-bin/www_bget?ko:K00072">K00072</a>  SPR; sepiapterin reductase [EC:1.1.1.153]
E        comp95055_c0_seq1; <a href="/dbget-bin/www_bget?ko:K00072">K00072</a>  SPR; sepiapterin reductase [EC:1.1.1.153]
D      <a href="/dbget-bin/www_bget?ec:1.1.1.154">1.1.1.154</a>  ureidoglycolate dehydrogenase
D      <a href="/dbget-bin/www_bget?ec:1.1.1.156">1.1.1.156</a>  glycerol 2-dehydrogenase (NADP+)
D      <a href="/dbget-bin/www_bget?ec:1.1.1.157">1.1.1.157</a>  3-hydroxybutyryl-CoA dehydrogenase
D      <a href="/dbget-bin/www_bget?ec:1.1.1.159">1.1.1.159</a>  7alpha-hydroxysteroid dehydrogenase
D      <a href="/dbget-bin/www_bget?ec:1.1.1.160">1.1.1.160</a>  dihydrobunolol dehydrogenase
D      <a href="/dbget-bin/www_bget?ec:1.1.1.162">1.1.1.162</a>  erythrulose reductase
D      <a href="/dbget-bin/www_bget?ec:1.1.1.163">1.1.1.163</a>  cyclopentanol dehydrogenase
D      <a href="/dbget-bin/www_bget?ec:1.1.1.164">1.1.1.164</a>  hexadecanol dehydrogenase
D      <a href="/dbget-bin/www_bget?ec:1.1.1.165">1.1.1.165</a>  2-alkyn-1-ol dehydrogenase
D      <a href="/dbget-bin/www_bget?ec:1.1.1.166">1.1.1.166</a>  hydroxycyclohexanecarboxylate dehydrogenase
D      <a href="/dbget-bin/www_bget?ec:1.1.1.167">1.1.1.167</a>  hydroxymalonate dehydrogenase
D      <a href="/dbget-bin/www_bget?ec:1.1.1.168">1.1.1.168</a>  2-dehydropantolactone reductase (A-specific)
D      <a href="/dbget-bin/www_bget?ec:1.1.1.169">1.1.1.169</a>  2-dehydropantoate 2-reductase
D      <a href="/dbget-bin/www_bget?ec:1.1.1.170">1.1.1.170</a>  3beta-hydroxysteroid-4alpha-carboxylate 3-dehydrogenase (decarboxylating)
D      <a href="/dbget-bin/www_bget?ec:1.1.1.172">1.1.1.172</a>  2-oxoadipate reductase
D      <a href="/dbget-bin/www_bget?ec:1.1.1.173">1.1.1.173</a>  L-rhamnose 1-dehydrogenase
D      <a href="/dbget-bin/www_bget?ec:1.1.1.174">1.1.1.174</a>  cyclohexane-1,2-diol dehydrogenase
D      <a href="/dbget-bin/www_bget?ec:1.1.1.175">1.1.1.175</a>  D-xylose 1-dehydrogenase
D      <a href="/dbget-bin/www_bget?ec:1.1.1.176">1.1.1.176</a>  12alpha-hydroxysteroid dehydrogenase
D      <a href="/dbget-bin/www_bget?ec:1.1.1.177">1.1.1.177</a>  glycerol-3-phosphate 1-dehydrogenase (NADP+)
D      <a href="/dbget-bin/www_bget?ec:1.1.1.178">1.1.1.178</a>  3-hydroxy-2-methylbutyryl-CoA dehydrogenase
E        Contig10758; <a href="/dbget-bin/www_bget?ko:K08683">K08683</a>  HSD17B10; 3-hydroxyacyl-CoA dehydrogenase / 3-hydroxy-2-methylbutyryl-CoA dehydrogenase [EC:1.1.1.35 1.1.1.178]
D      <a href="/dbget-bin/www_bget?ec:1.1.1.179">1.1.1.179</a>  D-xylose 1-dehydrogenase (NADP+)
E        Contig7105; <a href="/dbget-bin/www_bget?ko:K00078">K00078</a>  DHDH; dihydrodiol dehydrogenase / D-xylose 1-dehydrogenase (NADP) [EC:1.3.1.20 1.1.1.179]
D      <a href="/dbget-bin/www_bget?ec:1.1.1.181">1.1.1.181</a>  cholest-5-ene-3beta,7alpha-diol 3beta-dehydrogenase
D      <a href="/dbget-bin/www_bget?ec:1.1.1.183">1.1.1.183</a>  geraniol dehydrogenase (NADP+)
D      <a href="/dbget-bin/www_bget?ec:1.1.1.184">1.1.1.184</a>  carbonyl reductase (NADPH)
D      <a href="/dbget-bin/www_bget?ec:1.1.1.185">1.1.1.185</a>  L-glycol dehydrogenase
D      <a href="/dbget-bin/www_bget?ec:1.1.1.186">1.1.1.186</a>  dTDP-galactose 6-dehydrogenase
D      <a href="/dbget-bin/www_bget?ec:1.1.1.187">1.1.1.187</a>  GDP-4-dehydro-D-rhamnose reductase
D      <a href="/dbget-bin/www_bget?ec:1.1.1.188">1.1.1.188</a>  prostaglandin-F synthase
D      <a href="/dbget-bin/www_bget?ec:1.1.1.189">1.1.1.189</a>  prostaglandin-E2 9-reductase
D      <a href="/dbget-bin/www_bget?ec:1.1.1.190">1.1.1.190</a>  indole-3-acetaldehyde reductase (NADH)
D      <a href="/dbget-bin/www_bget?ec:1.1.1.191">1.1.1.191</a>  indole-3-acetaldehyde reductase (NADPH)
D      <a href="/dbget-bin/www_bget?ec:1.1.1.192">1.1.1.192</a>  long-chain-alcohol dehydrogenase
D      <a href="/dbget-bin/www_bget?ec:1.1.1.193">1.1.1.193</a>  5-amino-6-(5-phosphoribosylamino)uracil reductase
D      <a href="/dbget-bin/www_bget?ec:1.1.1.194">1.1.1.194</a>  coniferyl-alcohol dehydrogenase
D      <a href="/dbget-bin/www_bget?ec:1.1.1.195">1.1.1.195</a>  cinnamyl-alcohol dehydrogenase
D      <a href="/dbget-bin/www_bget?ec:1.1.1.196">1.1.1.196</a>  15-hydroxyprostaglandin-D dehydrogenase (NADP+)
D      <a href="/dbget-bin/www_bget?ec:1.1.1.197">1.1.1.197</a>  15-hydroxyprostaglandin dehydrogenase (NADP+)
D      <a href="/dbget-bin/www_bget?ec:1.1.1.198">1.1.1.198</a>  (+)-borneol dehydrogenase
D      <a href="/dbget-bin/www_bget?ec:1.1.1.199">1.1.1.199</a>  (S)-usnate reductase
D      <a href="/dbget-bin/www_bget?ec:1.1.1.200">1.1.1.200</a>  aldose-6-phosphate reductase (NADPH)
D      <a href="/dbget-bin/www_bget?ec:1.1.1.201">1.1.1.201</a>  7beta-hydroxysteroid dehydrogenase (NADP+)
D      <a href="/dbget-bin/www_bget?ec:1.1.1.202">1.1.1.202</a>  1,3-propanediol dehydrogenase
D      <a href="/dbget-bin/www_bget?ec:1.1.1.203">1.1.1.203</a>  uronate dehydrogenase
D      <a href="/dbget-bin/www_bget?ec:1.1.1.205">1.1.1.205</a>  IMP dehydrogenase
E        Contig12211; <a href="/dbget-bin/www_bget?ko:K00088">K00088</a>  guaB; IMP dehydrogenase [EC:1.1.1.205]
D      <a href="/dbget-bin/www_bget?ec:1.1.1.206">1.1.1.206</a>  tropinone reductase I
D      <a href="/dbget-bin/www_bget?ec:1.1.1.207">1.1.1.207</a>  (-)-menthol dehydrogenase
D      <a href="/dbget-bin/www_bget?ec:1.1.1.208">1.1.1.208</a>  (+)-neomenthol dehydrogenase
D      <a href="/dbget-bin/www_bget?ec:1.1.1.209">1.1.1.209</a>  3(or 17)alpha-hydroxysteroid dehydrogenase
D      <a href="/dbget-bin/www_bget?ec:1.1.1.210">1.1.1.210</a>  3beta(or 20alpha)-hydroxysteroid dehydrogenase
D      <a href="/dbget-bin/www_bget?ec:1.1.1.211">1.1.1.211</a>  long-chain-3-hydroxyacyl-CoA dehydrogenase
E        Contig5617; <a href="/dbget-bin/www_bget?ko:K07515">K07515</a>  HADHA; enoyl-CoA hydratase / long-chain 3-hydroxyacyl-CoA dehydrogenase [EC:4.2.1.17 1.1.1.211]
D      <a href="/dbget-bin/www_bget?ec:1.1.1.212">1.1.1.212</a>  3-oxoacyl-[acyl-carrier-protein] reductase (NADH)
D      <a href="/dbget-bin/www_bget?ec:1.1.1.213">1.1.1.213</a>  3alpha-hydroxysteroid 3-dehydrogenase (A-specific)
D      <a href="/dbget-bin/www_bget?ec:1.1.1.214">1.1.1.214</a>  2-dehydropantolactone reductase (B-specific)
D      <a href="/dbget-bin/www_bget?ec:1.1.1.215">1.1.1.215</a>  gluconate 2-dehydrogenase
D      <a href="/dbget-bin/www_bget?ec:1.1.1.216">1.1.1.216</a>  farnesol dehydrogenase (NADP+)
D      <a href="/dbget-bin/www_bget?ec:1.1.1.217">1.1.1.217</a>  benzyl-2-methyl-hydroxybutyrate dehydrogenase
D      <a href="/dbget-bin/www_bget?ec:1.1.1.218">1.1.1.218</a>  morphine 6-dehydrogenase
D      <a href="/dbget-bin/www_bget?ec:1.1.1.219">1.1.1.219</a>  dihydrokaempferol 4-reductase
D      <a href="/dbget-bin/www_bget?ec:1.1.1.220">1.1.1.220</a>  6-pyruvoyltetrahydropterin 2'-reductase
D      <a href="/dbget-bin/www_bget?ec:1.1.1.221">1.1.1.221</a>  vomifoliol dehydrogenase
D      <a href="/dbget-bin/www_bget?ec:1.1.1.222">1.1.1.222</a>  (R)-4-hydroxyphenyllactate dehydrogenase
D      <a href="/dbget-bin/www_bget?ec:1.1.1.223">1.1.1.223</a>  isopiperitenol dehydrogenase
D      <a href="/dbget-bin/www_bget?ec:1.1.1.224">1.1.1.224</a>  mannose-6-phosphate 6-reductase
D      <a href="/dbget-bin/www_bget?ec:1.1.1.225">1.1.1.225</a>  chlordecone reductase
D      <a href="/dbget-bin/www_bget?ec:1.1.1.226">1.1.1.226</a>  4-hydroxycyclohexanecarboxylate dehydrogenase
D      <a href="/dbget-bin/www_bget?ec:1.1.1.227">1.1.1.227</a>  (-)-borneol dehydrogenase
D      <a href="/dbget-bin/www_bget?ec:1.1.1.228">1.1.1.228</a>  (+)-sabinol dehydrogenase
D      <a href="/dbget-bin/www_bget?ec:1.1.1.229">1.1.1.229</a>  diethyl 2-methyl-3-oxosuccinate reductase
D      <a href="/dbget-bin/www_bget?ec:1.1.1.230">1.1.1.230</a>  3alpha-hydroxyglycyrrhetinate dehydrogenase
D      <a href="/dbget-bin/www_bget?ec:1.1.1.231">1.1.1.231</a>  15-hydroxyprostaglandin-I dehydrogenase (NADP+)
D      <a href="/dbget-bin/www_bget?ec:1.1.1.232">1.1.1.232</a>  15-hydroxyicosatetraenoate dehydrogenase
D      <a href="/dbget-bin/www_bget?ec:1.1.1.233">1.1.1.233</a>  N-acylmannosamine 1-dehydrogenase
D      <a href="/dbget-bin/www_bget?ec:1.1.1.234">1.1.1.234</a>  flavanone 4-reductase
D      <a href="/dbget-bin/www_bget?ec:1.1.1.235">1.1.1.235</a>  8-oxocoformycin reductase
D      <a href="/dbget-bin/www_bget?ec:1.1.1.236">1.1.1.236</a>  tropinone reductase II
D      <a href="/dbget-bin/www_bget?ec:1.1.1.237">1.1.1.237</a>  hydroxyphenylpyruvate reductase
D      <a href="/dbget-bin/www_bget?ec:1.1.1.238">1.1.1.238</a>  12beta-hydroxysteroid dehydrogenase
D      <a href="/dbget-bin/www_bget?ec:1.1.1.239">1.1.1.239</a>  3alpha(17beta)-hydroxysteroid dehydrogenase (NAD+)
D      <a href="/dbget-bin/www_bget?ec:1.1.1.240">1.1.1.240</a>  N-acetylhexosamine 1-dehydrogenase
D      <a href="/dbget-bin/www_bget?ec:1.1.1.241">1.1.1.241</a>  6-endo-hydroxycineole dehydrogenase
D      <a href="/dbget-bin/www_bget?ec:1.1.1.243">1.1.1.243</a>  carveol dehydrogenase
D      <a href="/dbget-bin/www_bget?ec:1.1.1.244">1.1.1.244</a>  methanol dehydrogenase
D      <a href="/dbget-bin/www_bget?ec:1.1.1.245">1.1.1.245</a>  cyclohexanol dehydrogenase
D      <a href="/dbget-bin/www_bget?ec:1.1.1.247">1.1.1.247</a>  codeinone reductase (NADPH)
D      <a href="/dbget-bin/www_bget?ec:1.1.1.248">1.1.1.248</a>  salutaridine reductase (NADPH)
D      <a href="/dbget-bin/www_bget?ec:1.1.1.250">1.1.1.250</a>  D-arabinitol 2-dehydrogenase
D      <a href="/dbget-bin/www_bget?ec:1.1.1.251">1.1.1.251</a>  galactitol-1-phosphate 5-dehydrogenase
D      <a href="/dbget-bin/www_bget?ec:1.1.1.252">1.1.1.252</a>  tetrahydroxynaphthalene reductase
D      <a href="/dbget-bin/www_bget?ec:1.1.1.254">1.1.1.254</a>  (S)-carnitine 3-dehydrogenase
D      <a href="/dbget-bin/www_bget?ec:1.1.1.255">1.1.1.255</a>  mannitol dehydrogenase
D      <a href="/dbget-bin/www_bget?ec:1.1.1.256">1.1.1.256</a>  fluoren-9-ol dehydrogenase
D      <a href="/dbget-bin/www_bget?ec:1.1.1.257">1.1.1.257</a>  4-(hydroxymethyl)benzenesulfonate dehydrogenase
D      <a href="/dbget-bin/www_bget?ec:1.1.1.258">1.1.1.258</a>  6-hydroxyhexanoate dehydrogenase
D      <a href="/dbget-bin/www_bget?ec:1.1.1.259">1.1.1.259</a>  3-hydroxypimeloyl-CoA dehydrogenase
D      <a href="/dbget-bin/www_bget?ec:1.1.1.260">1.1.1.260</a>  sulcatone reductase
D      <a href="/dbget-bin/www_bget?ec:1.1.1.261">1.1.1.261</a>  sn-glycerol-1-phosphate dehydrogenase
D      <a href="/dbget-bin/www_bget?ec:1.1.1.262">1.1.1.262</a>  4-hydroxythreonine-4-phosphate dehydrogenase
D      <a href="/dbget-bin/www_bget?ec:1.1.1.263">1.1.1.263</a>  1,5-anhydro-D-fructose reductase
D      <a href="/dbget-bin/www_bget?ec:1.1.1.264">1.1.1.264</a>  L-idonate 5-dehydrogenase
D      <a href="/dbget-bin/www_bget?ec:1.1.1.265">1.1.1.265</a>  3-methylbutanal reductase
D      <a href="/dbget-bin/www_bget?ec:1.1.1.266">1.1.1.266</a>  dTDP-4-dehydro-6-deoxyglucose reductase
D      <a href="/dbget-bin/www_bget?ec:1.1.1.267">1.1.1.267</a>  1-deoxy-D-xylulose-5-phosphate reductoisomerase
D      <a href="/dbget-bin/www_bget?ec:1.1.1.268">1.1.1.268</a>  2-(R)-hydroxypropyl-CoM dehydrogenase
D      <a href="/dbget-bin/www_bget?ec:1.1.1.269">1.1.1.269</a>  2-(S)-hydroxypropyl-CoM dehydrogenase
D      <a href="/dbget-bin/www_bget?ec:1.1.1.270">1.1.1.270</a>  3beta-hydroxysteroid 3-dehydrogenase
D      <a href="/dbget-bin/www_bget?ec:1.1.1.271">1.1.1.271</a>  GDP-L-fucose synthase
E        Contig13901; <a href="/dbget-bin/www_bget?ko:K02377">K02377</a>  E1.1.1.271, fcl; GDP-L-fucose synthase [EC:1.1.1.271]
D      <a href="/dbget-bin/www_bget?ec:1.1.1.272">1.1.1.272</a>  D-2-hydroxyacid dehydrogenase (NADP+)
D      <a href="/dbget-bin/www_bget?ec:1.1.1.273">1.1.1.273</a>  vellosimine dehydrogenase
D      <a href="/dbget-bin/www_bget?ec:1.1.1.274">1.1.1.274</a>  2,5-didehydrogluconate reductase (2-dehydro-D-gluconate-forming)
D      <a href="/dbget-bin/www_bget?ec:1.1.1.275">1.1.1.275</a>  (+)-trans-carveol dehydrogenase
D      <a href="/dbget-bin/www_bget?ec:1.1.1.276">1.1.1.276</a>  serine 3-dehydrogenase
D      <a href="/dbget-bin/www_bget?ec:1.1.1.277">1.1.1.277</a>  3beta-hydroxy-5beta-steroid dehydrogenase
D      <a href="/dbget-bin/www_bget?ec:1.1.1.278">1.1.1.278</a>  3beta-hydroxy-5alpha-steroid dehydrogenase
D      <a href="/dbget-bin/www_bget?ec:1.1.1.279">1.1.1.279</a>  (R)-3-hydroxyacid-ester dehydrogenase
D      <a href="/dbget-bin/www_bget?ec:1.1.1.280">1.1.1.280</a>  (S)-3-hydroxyacid-ester dehydrogenase
D      <a href="/dbget-bin/www_bget?ec:1.1.1.281">1.1.1.281</a>  GDP-4-dehydro-6-deoxy-D-mannose reductase
D      <a href="/dbget-bin/www_bget?ec:1.1.1.282">1.1.1.282</a>  quinate/shikimate dehydrogenase
D      <a href="/dbget-bin/www_bget?ec:1.1.1.283">1.1.1.283</a>  methylglyoxal reductase (NADPH-dependent)
D      <a href="/dbget-bin/www_bget?ec:1.1.1.284">1.1.1.284</a>  S-(hydroxymethyl)glutathione dehydrogenase
E        Contig12536; <a href="/dbget-bin/www_bget?ko:K00121">K00121</a>  frmA, ADH5, adhC; S-(hydroxymethyl)glutathione dehydrogenase / alcohol dehydrogenase [EC:1.1.1.284 1.1.1.1]
D      <a href="/dbget-bin/www_bget?ec:1.1.1.285">1.1.1.285</a>  3''-deamino-3''-oxonicotianamine reductase
D      <a href="/dbget-bin/www_bget?ec:1.1.1.286">1.1.1.286</a>  isocitrate---homoisocitrate dehydrogenase
D      <a href="/dbget-bin/www_bget?ec:1.1.1.287">1.1.1.287</a>  D-arabinitol dehydrogenase (NADP+)
D      <a href="/dbget-bin/www_bget?ec:1.1.1.288">1.1.1.288</a>  xanthoxin dehydrogenase
D      <a href="/dbget-bin/www_bget?ec:1.1.1.289">1.1.1.289</a>  sorbose reductase
D      <a href="/dbget-bin/www_bget?ec:1.1.1.290">1.1.1.290</a>  4-phosphoerythronate dehydrogenase
D      <a href="/dbget-bin/www_bget?ec:1.1.1.291">1.1.1.291</a>  2-hydroxymethylglutarate dehydrogenase
D      <a href="/dbget-bin/www_bget?ec:1.1.1.292">1.1.1.292</a>  1,5-anhydro-D-fructose reductase (1,5-anhydro-D-mannitol-forming)
D      <a href="/dbget-bin/www_bget?ec:1.1.1.294">1.1.1.294</a>  chlorophyll(ide) b reductase
D      <a href="/dbget-bin/www_bget?ec:1.1.1.295">1.1.1.295</a>  momilactone-A synthase
D      <a href="/dbget-bin/www_bget?ec:1.1.1.296">1.1.1.296</a>  dihydrocarveol dehydrogenase
D      <a href="/dbget-bin/www_bget?ec:1.1.1.297">1.1.1.297</a>  limonene-1,2-diol dehydrogenase
D      <a href="/dbget-bin/www_bget?ec:1.1.1.298">1.1.1.298</a>  3-hydroxypropionate dehydrogenase (NADP+)
D      <a href="/dbget-bin/www_bget?ec:1.1.1.299">1.1.1.299</a>  malate dehydrogenase [NAD(P)+]
D      <a href="/dbget-bin/www_bget?ec:1.1.1.300">1.1.1.300</a>  NADP-retinol dehydrogenase
D      <a href="/dbget-bin/www_bget?ec:1.1.1.301">1.1.1.301</a>  D-arabitol-phosphate dehydrogenase
D      <a href="/dbget-bin/www_bget?ec:1.1.1.302">1.1.1.302</a>  2,5-diamino-6-(ribosylamino)-4(3H)-pyrimidinone 5'-phosphate reductase
D      <a href="/dbget-bin/www_bget?ec:1.1.1.303">1.1.1.303</a>  diacetyl reductase [(R)-acetoin forming]
D      <a href="/dbget-bin/www_bget?ec:1.1.1.304">1.1.1.304</a>  diacetyl reductase [(S)-acetoin forming]
D      <a href="/dbget-bin/www_bget?ec:1.1.1.305">1.1.1.305</a>  UDP-glucuronic acid dehydrogenase (UDP-4-keto-hexauronic acid decarboxylating)
D      <a href="/dbget-bin/www_bget?ec:1.1.1.306">1.1.1.306</a>  S-(hydroxymethyl)mycothiol dehydrogenase
D      <a href="/dbget-bin/www_bget?ec:1.1.1.307">1.1.1.307</a>  D-xylose reductase
D      <a href="/dbget-bin/www_bget?ec:1.1.1.308">1.1.1.308</a>  sulfopropanediol 3-dehydrogenase
D      <a href="/dbget-bin/www_bget?ec:1.1.1.309">1.1.1.309</a>  phosphonoacetaldehyde reductase (NADH)
D      <a href="/dbget-bin/www_bget?ec:1.1.1.310">1.1.1.310</a>  (S)-sulfolactate dehydrogenase
D      <a href="/dbget-bin/www_bget?ec:1.1.1.311">1.1.1.311</a>  (S)-1-phenylethanol dehydrogenase
D      <a href="/dbget-bin/www_bget?ec:1.1.1.312">1.1.1.312</a>  2-hydroxy-4-carboxymuconate semialdehyde hemiacetal dehydrogenase
D      <a href="/dbget-bin/www_bget?ec:1.1.1.313">1.1.1.313</a>  sulfoacetaldehyde reductase
D      <a href="/dbget-bin/www_bget?ec:1.1.1.314">1.1.1.314</a>  germacrene A alcohol dehydrogenase
D      <a href="/dbget-bin/www_bget?ec:1.1.1.315">1.1.1.315</a>  11-cis-retinol dehydrogenase
D      <a href="/dbget-bin/www_bget?ec:1.1.1.316">1.1.1.316</a>  L-galactose 1-dehydrogenase
D      <a href="/dbget-bin/www_bget?ec:1.1.1.317">1.1.1.317</a>  perakine reductase
D      <a href="/dbget-bin/www_bget?ec:1.1.1.318">1.1.1.318</a>  eugenol synthase
D      <a href="/dbget-bin/www_bget?ec:1.1.1.319">1.1.1.319</a>  isoeugenol synthase
D      <a href="/dbget-bin/www_bget?ec:1.1.1.320">1.1.1.320</a>  benzil reductase [(S)-benzoin forming]
D      <a href="/dbget-bin/www_bget?ec:1.1.1.321">1.1.1.321</a>  benzil reductase [(R)-benzoin forming]
D      <a href="/dbget-bin/www_bget?ec:1.1.1.322">1.1.1.322</a>  (-)-endo-fenchol dehydrogenase
D      <a href="/dbget-bin/www_bget?ec:1.1.1.323">1.1.1.323</a>  (+)-thujan-3-ol dehydrogenase
D      <a href="/dbget-bin/www_bget?ec:1.1.1.324">1.1.1.324</a>  8-hydroxygeraniol dehydrogenase
D      <a href="/dbget-bin/www_bget?ec:1.1.1.325">1.1.1.325</a>  sepiapterin reductase (L-threo-7,8-dihydrobiopterin forming)
D      <a href="/dbget-bin/www_bget?ec:1.1.1.326">1.1.1.326</a>  zerumbone synthase
D      <a href="/dbget-bin/www_bget?ec:1.1.1.327">1.1.1.327</a>  5-exo-hydroxycamphor dehydrogenase
D      <a href="/dbget-bin/www_bget?ec:1.1.1.328">1.1.1.328</a>  nicotine blue oxidoreductase
D      <a href="/dbget-bin/www_bget?ec:1.1.1.329">1.1.1.329</a>  2-deoxy-scyllo-inosamine dehydrogenase
D      <a href="/dbget-bin/www_bget?ec:1.1.1.330">1.1.1.330</a>  very-long-chain 3-oxoacyl-CoA reductase
E        Contig4310; <a href="/dbget-bin/www_bget?ko:K10251">K10251</a>  HSD17B12, KAR, IFA38; 17beta-estradiol 17-dehydrogenase / very-long-chain 3-oxoacyl-CoA reductase [EC:1.1.1.62 1.1.1.330]
D      <a href="/dbget-bin/www_bget?ec:1.1.1.331">1.1.1.331</a>  secoisolariciresinol dehydrogenase
D      <a href="/dbget-bin/www_bget?ec:1.1.1.332">1.1.1.332</a>  chanoclavine-I dehydrogenase
D      <a href="/dbget-bin/www_bget?ec:1.1.1.333">1.1.1.333</a>  decaprenylphospho-beta-D-erythro-pentofuranosid-2-ulose 2-reductase
D      <a href="/dbget-bin/www_bget?ec:1.1.1.334">1.1.1.334</a>  methylecgonone reductase
D      <a href="/dbget-bin/www_bget?ec:1.1.1.335">1.1.1.335</a>  UDP-N-acetyl-2-amino-2-deoxyglucuronate dehydrogenase
D      <a href="/dbget-bin/www_bget?ec:1.1.1.336">1.1.1.336</a>  UDP-N-acetyl-D-mannosamine dehydrogenase
D      <a href="/dbget-bin/www_bget?ec:1.1.1.337">1.1.1.337</a>  L-2-hydroxycarboxylate dehydrogenase (NAD+)
D      <a href="/dbget-bin/www_bget?ec:1.1.1.338">1.1.1.338</a>  (2R)-3-sulfolactate dehydrogenase (NADP+)
D      <a href="/dbget-bin/www_bget?ec:1.1.1.339">1.1.1.339</a>  dTDP-6-deoxy-L-talose 4-dehydrogenase (NAD+)
D      <a href="/dbget-bin/www_bget?ec:1.1.1.340">1.1.1.340</a>  1-deoxy-11beta-hydroxypentalenate dehydrogenase
D      <a href="/dbget-bin/www_bget?ec:1.1.1.341">1.1.1.341</a>  CDP-abequose synthase
D      <a href="/dbget-bin/www_bget?ec:1.1.1.342">1.1.1.342</a>  CDP-paratose synthase
D      <a href="/dbget-bin/www_bget?ec:1.1.1.343">1.1.1.343</a>  phosphogluconate dehydrogenase (NAD+-dependent, decarboxylating)
D      <a href="/dbget-bin/www_bget?ec:1.1.1.344">1.1.1.344</a>  dTDP-6-deoxy-L-talose 4-dehydrogenase [NAD(P)+]
D      <a href="/dbget-bin/www_bget?ec:1.1.1.345">1.1.1.345</a>  D-2-hydroxyacid dehydrogenase (NAD+)
D      <a href="/dbget-bin/www_bget?ec:1.1.1.346">1.1.1.346</a>  2,5-didehydrogluconate reductase (2-dehydro-L-gulonate-forming)
D      <a href="/dbget-bin/www_bget?ec:1.1.1.347">1.1.1.347</a>  geraniol dehydrogenase (NAD+)
D      <a href="/dbget-bin/www_bget?ec:1.1.1.348">1.1.1.348</a>  vestitone reductase
D      <a href="/dbget-bin/www_bget?ec:1.1.1.349">1.1.1.349</a>  norsolorinic acid ketoreductase
D      <a href="/dbget-bin/www_bget?ec:1.1.1.350">1.1.1.350</a>  ureidoglycolate dehydrogenase (NAD+)
D      <a href="/dbget-bin/www_bget?ec:1.1.1.351">1.1.1.351</a>  phosphogluconate dehydrogenase [NAD(P)+-dependent, decarboxylating]
D      <a href="/dbget-bin/www_bget?ec:1.1.1.352">1.1.1.352</a>  5'-hydroxyaverantin dehydrogenase
D      <a href="/dbget-bin/www_bget?ec:1.1.1.353">1.1.1.353</a>  versiconal hemiacetal acetate reductase
D      1.1.1.-  
C    1.1.2  With a cytochrome as acceptor
D      <a href="/dbget-bin/www_bget?ec:1.1.2.2">1.1.2.2</a>  mannitol dehydrogenase (cytochrome)
D      <a href="/dbget-bin/www_bget?ec:1.1.2.3">1.1.2.3</a>  L-lactate dehydrogenase (cytochrome)
D      <a href="/dbget-bin/www_bget?ec:1.1.2.4">1.1.2.4</a>  D-lactate dehydrogenase (cytochrome)
D      <a href="/dbget-bin/www_bget?ec:1.1.2.5">1.1.2.5</a>  D-lactate dehydrogenase (cytochrome c-553)
D      <a href="/dbget-bin/www_bget?ec:1.1.2.6">1.1.2.6</a>  polyvinyl alcohol dehydrogenase (cytochrome)
D      <a href="/dbget-bin/www_bget?ec:1.1.2.7">1.1.2.7</a>  methanol dehydrogenase (cytochrome c)
D      <a href="/dbget-bin/www_bget?ec:1.1.2.8">1.1.2.8</a>  alcohol dehydrogenase (cytochrome c)
D      1.1.2.-  
C    1.1.3  With oxygen as acceptor
D      <a href="/dbget-bin/www_bget?ec:1.1.3.3">1.1.3.3</a>  malate oxidase
D      <a href="/dbget-bin/www_bget?ec:1.1.3.4">1.1.3.4</a>  glucose oxidase
D      <a href="/dbget-bin/www_bget?ec:1.1.3.5">1.1.3.5</a>  hexose oxidase
D      <a href="/dbget-bin/www_bget?ec:1.1.3.6">1.1.3.6</a>  cholesterol oxidase
D      <a href="/dbget-bin/www_bget?ec:1.1.3.7">1.1.3.7</a>  aryl-alcohol oxidase
D      <a href="/dbget-bin/www_bget?ec:1.1.3.8">1.1.3.8</a>  L-gulonolactone oxidase
D      <a href="/dbget-bin/www_bget?ec:1.1.3.9">1.1.3.9</a>  galactose oxidase
D      <a href="/dbget-bin/www_bget?ec:1.1.3.10">1.1.3.10</a>  pyranose oxidase
D      <a href="/dbget-bin/www_bget?ec:1.1.3.11">1.1.3.11</a>  L-sorbose oxidase
D      <a href="/dbget-bin/www_bget?ec:1.1.3.12">1.1.3.12</a>  pyridoxine 4-oxidase
D      <a href="/dbget-bin/www_bget?ec:1.1.3.13">1.1.3.13</a>  alcohol oxidase
D      <a href="/dbget-bin/www_bget?ec:1.1.3.14">1.1.3.14</a>  catechol oxidase (dimerizing)
D      <a href="/dbget-bin/www_bget?ec:1.1.3.15">1.1.3.15</a>  (S)-2-hydroxy-acid oxidase
E        Contig10847; <a href="/dbget-bin/www_bget?ko:K11517">K11517</a>  HAO; (S)-2-hydroxy-acid oxidase [EC:1.1.3.15]
D      <a href="/dbget-bin/www_bget?ec:1.1.3.16">1.1.3.16</a>  ecdysone oxidase
E        Contig4174; <a href="/dbget-bin/www_bget?ko:K10724">K10724</a>  EO; ecdysone oxidase [EC:1.1.3.16]
D      <a href="/dbget-bin/www_bget?ec:1.1.3.17">1.1.3.17</a>  choline oxidase
D      <a href="/dbget-bin/www_bget?ec:1.1.3.18">1.1.3.18</a>  secondary-alcohol oxidase
D      <a href="/dbget-bin/www_bget?ec:1.1.3.19">1.1.3.19</a>  4-hydroxymandelate oxidase
D      <a href="/dbget-bin/www_bget?ec:1.1.3.20">1.1.3.20</a>  long-chain-alcohol oxidase
D      <a href="/dbget-bin/www_bget?ec:1.1.3.21">1.1.3.21</a>  glycerol-3-phosphate oxidase
D      <a href="/dbget-bin/www_bget?ec:1.1.3.23">1.1.3.23</a>  thiamine oxidase
D      <a href="/dbget-bin/www_bget?ec:1.1.3.27">1.1.3.27</a>  hydroxyphytanate oxidase
D      <a href="/dbget-bin/www_bget?ec:1.1.3.28">1.1.3.28</a>  nucleoside oxidase
D      <a href="/dbget-bin/www_bget?ec:1.1.3.29">1.1.3.29</a>  N-acylhexosamine oxidase
D      <a href="/dbget-bin/www_bget?ec:1.1.3.30">1.1.3.30</a>  polyvinyl-alcohol oxidase
D      <a href="/dbget-bin/www_bget?ec:1.1.3.37">1.1.3.37</a>  D-arabinono-1,4-lactone oxidase
D      <a href="/dbget-bin/www_bget?ec:1.1.3.38">1.1.3.38</a>  vanillyl-alcohol oxidase
D      <a href="/dbget-bin/www_bget?ec:1.1.3.39">1.1.3.39</a>  nucleoside oxidase (H2O2-forming)
D      <a href="/dbget-bin/www_bget?ec:1.1.3.40">1.1.3.40</a>  D-mannitol oxidase
D      <a href="/dbget-bin/www_bget?ec:1.1.3.41">1.1.3.41</a>  alditol oxidase
D      <a href="/dbget-bin/www_bget?ec:1.1.3.42">1.1.3.42</a>  prosolanapyrone-II oxidase
D      <a href="/dbget-bin/www_bget?ec:1.1.3.43">1.1.3.43</a>  paromamine 6'-oxidase
D      <a href="/dbget-bin/www_bget?ec:1.1.3.44">1.1.3.44</a>  6'''-hydroxyneomycin C oxidase
D      1.1.3.-  
C    1.1.4  With a disulfide as acceptor
D      <a href="/dbget-bin/www_bget?ec:1.1.4.1">1.1.4.1</a>  vitamin-K-epoxide reductase (warfarin-sensitive)
D      <a href="/dbget-bin/www_bget?ec:1.1.4.2">1.1.4.2</a>  vitamin-K-epoxide reductase (warfarin-insensitive)
C    1.1.5  With a quinone or similar compound as acceptor
D      <a href="/dbget-bin/www_bget?ec:1.1.5.2">1.1.5.2</a>  glucose 1-dehydrogenase (PQQ, quinone)
D      <a href="/dbget-bin/www_bget?ec:1.1.5.3">1.1.5.3</a>  glycerol-3-phosphate dehydrogenase
E        Contig3664; <a href="/dbget-bin/www_bget?ko:K00111">K00111</a>  glpA, glpD; glycerol-3-phosphate dehydrogenase [EC:1.1.5.3]
D      <a href="/dbget-bin/www_bget?ec:1.1.5.4">1.1.5.4</a>  malate dehydrogenase (quinone)
D      <a href="/dbget-bin/www_bget?ec:1.1.5.5">1.1.5.5</a>  alcohol dehydrogenase (quinone)
D      <a href="/dbget-bin/www_bget?ec:1.1.5.6">1.1.5.6</a>  formate dehydrogenase-N
D      <a href="/dbget-bin/www_bget?ec:1.1.5.7">1.1.5.7</a>  cyclic alcohol dehydrogenase (quinone)
D      <a href="/dbget-bin/www_bget?ec:1.1.5.8">1.1.5.8</a>  quinate dehydrogenase (quinone)
C    1.1.9  With a copper protein as acceptor
D      <a href="/dbget-bin/www_bget?ec:1.1.9.1">1.1.9.1</a>  alcohol dehydrogenase (azurin)
C    1.1.98  With other, known, acceptors
D      <a href="/dbget-bin/www_bget?ec:1.1.98.2">1.1.98.2</a>  glucose-6-phosphate dehydrogenase (coenzyme-F420)
D      <a href="/dbget-bin/www_bget?ec:1.1.98.3">1.1.98.3</a>  decaprenylphospho-beta-D-ribofuranose 2-oxidase
C    1.1.99  With other acceptors
D      <a href="/dbget-bin/www_bget?ec:1.1.99.1">1.1.99.1</a>  choline dehydrogenase
E        Contig5439; <a href="/dbget-bin/www_bget?ko:K00108">K00108</a>  E1.1.99.1, betA, CHDH; choline dehydrogenase [EC:1.1.99.1]
E        Contig13726; <a href="/dbget-bin/www_bget?ko:K00108">K00108</a>  E1.1.99.1, betA, CHDH; choline dehydrogenase [EC:1.1.99.1]
E        Contig14633; <a href="/dbget-bin/www_bget?ko:K00108">K00108</a>  E1.1.99.1, betA, CHDH; choline dehydrogenase [EC:1.1.99.1]
D      <a href="/dbget-bin/www_bget?ec:1.1.99.2">1.1.99.2</a>  2-hydroxyglutarate dehydrogenase
E        Contig4920; <a href="/dbget-bin/www_bget?ko:K00109">K00109</a>  E1.1.99.2; 2-hydroxyglutarate dehydrogenase [EC:1.1.99.2]
D      <a href="/dbget-bin/www_bget?ec:1.1.99.3">1.1.99.3</a>  gluconate 2-dehydrogenase (acceptor)
D      <a href="/dbget-bin/www_bget?ec:1.1.99.4">1.1.99.4</a>  dehydrogluconate dehydrogenase
D      <a href="/dbget-bin/www_bget?ec:1.1.99.6">1.1.99.6</a>  D-2-hydroxy-acid dehydrogenase
D      <a href="/dbget-bin/www_bget?ec:1.1.99.7">1.1.99.7</a>  lactate---malate transhydrogenase
D      <a href="/dbget-bin/www_bget?ec:1.1.99.9">1.1.99.9</a>  pyridoxine 5-dehydrogenase
D      <a href="/dbget-bin/www_bget?ec:1.1.99.10">1.1.99.10</a>  glucose dehydrogenase (acceptor)
E        Contig5382; <a href="/dbget-bin/www_bget?ko:K00115">K00115</a>  E1.1.99.10; glucose dehydrogenase (acceptor) [EC:1.1.99.10]
D      <a href="/dbget-bin/www_bget?ec:1.1.99.11">1.1.99.11</a>  fructose 5-dehydrogenase
D      <a href="/dbget-bin/www_bget?ec:1.1.99.12">1.1.99.12</a>  sorbose dehydrogenase
D      <a href="/dbget-bin/www_bget?ec:1.1.99.13">1.1.99.13</a>  glucoside 3-dehydrogenase
D      <a href="/dbget-bin/www_bget?ec:1.1.99.14">1.1.99.14</a>  glycolate dehydrogenase
D      <a href="/dbget-bin/www_bget?ec:1.1.99.18">1.1.99.18</a>  cellobiose dehydrogenase (acceptor)
D      <a href="/dbget-bin/www_bget?ec:1.1.99.20">1.1.99.20</a>  alkan-1-ol dehydrogenase (acceptor)
D      <a href="/dbget-bin/www_bget?ec:1.1.99.21">1.1.99.21</a>  D-sorbitol dehydrogenase (acceptor)
D      <a href="/dbget-bin/www_bget?ec:1.1.99.22">1.1.99.22</a>  glycerol dehydrogenase (acceptor)
D      <a href="/dbget-bin/www_bget?ec:1.1.99.24">1.1.99.24</a>  hydroxyacid-oxoacid transhydrogenase
D      <a href="/dbget-bin/www_bget?ec:1.1.99.26">1.1.99.26</a>  3-hydroxycyclohexanone dehydrogenase
D      <a href="/dbget-bin/www_bget?ec:1.1.99.27">1.1.99.27</a>  (R)-pantolactone dehydrogenase (flavin)
D      <a href="/dbget-bin/www_bget?ec:1.1.99.28">1.1.99.28</a>  glucose-fructose oxidoreductase
D      <a href="/dbget-bin/www_bget?ec:1.1.99.29">1.1.99.29</a>  pyranose dehydrogenase (acceptor)
D      <a href="/dbget-bin/www_bget?ec:1.1.99.30">1.1.99.30</a>  2-oxo-acid reductase
D      <a href="/dbget-bin/www_bget?ec:1.1.99.31">1.1.99.31</a>  (S)-mandelate dehydrogenase
D      <a href="/dbget-bin/www_bget?ec:1.1.99.32">1.1.99.32</a>  L-sorbose 1-dehydrogenase
D      <a href="/dbget-bin/www_bget?ec:1.1.99.33">1.1.99.33</a>  formate dehydrogenase (acceptor)
D      <a href="/dbget-bin/www_bget?ec:1.1.99.35">1.1.99.35</a>  soluble quinoprotein glucose dehydrogenase
D      <a href="/dbget-bin/www_bget?ec:1.1.99.36">1.1.99.36</a>  alcohol dehydrogenase (nicotinoprotein)
D      <a href="/dbget-bin/www_bget?ec:1.1.99.37">1.1.99.37</a>  methanol dehydrogenase (nicotinoprotein)
D      <a href="/dbget-bin/www_bget?ec:1.1.99.38">1.1.99.38</a>  2-deoxy-scyllo-inosamine dehydrogenase (SAM-dependent)
D      1.1.99.-  
C    1.1.-  Acting on the CH-OH group of donors
D      1.1.-.-  
E        Contig4429; <a href="/dbget-bin/www_bget?ko:K11147">K11147</a>  DHRS4; dehydrogenase/reductase SDR family member 4 [EC:1.1.-.-]
E        Contig2257; <a href="/dbget-bin/www_bget?ko:K11166">K11166</a>  DHRS7B; dehydrogenase/reductase SDR family member 7B [EC:1.1.-.-]
B  1.2  Acting on the aldehyde or oxo group of donors
C    1.2.1  With NAD+ or NADP+ as acceptor
D      <a href="/dbget-bin/www_bget?ec:1.2.1.2">1.2.1.2</a>  formate dehydrogenase
D      <a href="/dbget-bin/www_bget?ec:1.2.1.3">1.2.1.3</a>  aldehyde dehydrogenase (NAD+)
E        Contig3216; <a href="/dbget-bin/www_bget?ko:K00128">K00128</a>  E1.2.1.3; aldehyde dehydrogenase (NAD+) [EC:1.2.1.3]
E        Contig4103; <a href="/dbget-bin/www_bget?ko:K00128">K00128</a>  E1.2.1.3; aldehyde dehydrogenase (NAD+) [EC:1.2.1.3]
E        Contig4987; <a href="/dbget-bin/www_bget?ko:K00128">K00128</a>  E1.2.1.3; aldehyde dehydrogenase (NAD+) [EC:1.2.1.3]
E        Contig15056; <a href="/dbget-bin/www_bget?ko:K00128">K00128</a>  E1.2.1.3; aldehyde dehydrogenase (NAD+) [EC:1.2.1.3]
E        comp8664_c0_seq1; <a href="/dbget-bin/www_bget?ko:K00128">K00128</a>  E1.2.1.3; aldehyde dehydrogenase (NAD+) [EC:1.2.1.3]
E        Contig10978; <a href="/dbget-bin/www_bget?ko:K14085">K14085</a>  ALDH7A1; aldehyde dehydrogenase family 7 member A1 [EC:1.2.1.31 1.2.1.8 1.2.1.3]
E        comp4002_c0_seq1; <a href="/dbget-bin/www_bget?ko:K14085">K14085</a>  ALDH7A1; aldehyde dehydrogenase family 7 member A1 [EC:1.2.1.31 1.2.1.8 1.2.1.3]
D      <a href="/dbget-bin/www_bget?ec:1.2.1.4">1.2.1.4</a>  aldehyde dehydrogenase (NADP+)
D      <a href="/dbget-bin/www_bget?ec:1.2.1.5">1.2.1.5</a>  aldehyde dehydrogenase [NAD(P)+]
E        Contig15053; <a href="/dbget-bin/www_bget?ko:K00129">K00129</a>  E1.2.1.5; aldehyde dehydrogenase (NAD(P)+) [EC:1.2.1.5]
D      <a href="/dbget-bin/www_bget?ec:1.2.1.7">1.2.1.7</a>  benzaldehyde dehydrogenase (NADP+)
D      <a href="/dbget-bin/www_bget?ec:1.2.1.8">1.2.1.8</a>  betaine-aldehyde dehydrogenase
E        Contig10978; <a href="/dbget-bin/www_bget?ko:K14085">K14085</a>  ALDH7A1; aldehyde dehydrogenase family 7 member A1 [EC:1.2.1.31 1.2.1.8 1.2.1.3]
E        comp4002_c0_seq1; <a href="/dbget-bin/www_bget?ko:K14085">K14085</a>  ALDH7A1; aldehyde dehydrogenase family 7 member A1 [EC:1.2.1.31 1.2.1.8 1.2.1.3]
D      <a href="/dbget-bin/www_bget?ec:1.2.1.9">1.2.1.9</a>  glyceraldehyde-3-phosphate dehydrogenase (NADP+)
D      <a href="/dbget-bin/www_bget?ec:1.2.1.10">1.2.1.10</a>  acetaldehyde dehydrogenase (acetylating)
D      <a href="/dbget-bin/www_bget?ec:1.2.1.11">1.2.1.11</a>  aspartate-semialdehyde dehydrogenase
D      <a href="/dbget-bin/www_bget?ec:1.2.1.12">1.2.1.12</a>  glyceraldehyde-3-phosphate dehydrogenase (phosphorylating)
E        Contig6605; <a href="/dbget-bin/www_bget?ko:K00134">K00134</a>  GAPDH, gapA; glyceraldehyde 3-phosphate dehydrogenase [EC:1.2.1.12]
D      <a href="/dbget-bin/www_bget?ec:1.2.1.13">1.2.1.13</a>  glyceraldehyde-3-phosphate dehydrogenase (NADP+) (phosphorylating)
D      <a href="/dbget-bin/www_bget?ec:1.2.1.15">1.2.1.15</a>  malonate-semialdehyde dehydrogenase
D      <a href="/dbget-bin/www_bget?ec:1.2.1.16">1.2.1.16</a>  succinate-semialdehyde dehydrogenase [NAD(P)+]
D      <a href="/dbget-bin/www_bget?ec:1.2.1.17">1.2.1.17</a>  glyoxylate dehydrogenase (acylating)
D      <a href="/dbget-bin/www_bget?ec:1.2.1.18">1.2.1.18</a>  malonate-semialdehyde dehydrogenase (acetylating)
E        Contig3183; <a href="/dbget-bin/www_bget?ko:K00140">K00140</a>  mmsA, iolA, ALDH6A1; malonate-semialdehyde dehydrogenase (acetylating) / methylmalonate-semialdehyde dehydrogenase [EC:1.2.1.18 1.2.1.27]
D      <a href="/dbget-bin/www_bget?ec:1.2.1.19">1.2.1.19</a>  aminobutyraldehyde dehydrogenase
D      <a href="/dbget-bin/www_bget?ec:1.2.1.20">1.2.1.20</a>  glutarate-semialdehyde dehydrogenase
D      <a href="/dbget-bin/www_bget?ec:1.2.1.21">1.2.1.21</a>  glycolaldehyde dehydrogenase
D      <a href="/dbget-bin/www_bget?ec:1.2.1.22">1.2.1.22</a>  lactaldehyde dehydrogenase
D      <a href="/dbget-bin/www_bget?ec:1.2.1.23">1.2.1.23</a>  2-oxoaldehyde dehydrogenase (NAD+)
D      <a href="/dbget-bin/www_bget?ec:1.2.1.24">1.2.1.24</a>  succinate-semialdehyde dehydrogenase (NAD+)
E        Contig14645; <a href="/dbget-bin/www_bget?ko:K00139">K00139</a>  ALDH5A1; succinate-semialdehyde dehydrogenase [EC:1.2.1.24]
D      <a href="/dbget-bin/www_bget?ec:1.2.1.25">1.2.1.25</a>  2-oxoisovalerate dehydrogenase (acylating)
D      <a href="/dbget-bin/www_bget?ec:1.2.1.26">1.2.1.26</a>  2,5-dioxovalerate dehydrogenase
D      <a href="/dbget-bin/www_bget?ec:1.2.1.27">1.2.1.27</a>  methylmalonate-semialdehyde dehydrogenase (acylating)
E        Contig3183; <a href="/dbget-bin/www_bget?ko:K00140">K00140</a>  mmsA, iolA, ALDH6A1; malonate-semialdehyde dehydrogenase (acetylating) / methylmalonate-semialdehyde dehydrogenase [EC:1.2.1.18 1.2.1.27]
D      <a href="/dbget-bin/www_bget?ec:1.2.1.28">1.2.1.28</a>  benzaldehyde dehydrogenase (NAD+)
D      <a href="/dbget-bin/www_bget?ec:1.2.1.29">1.2.1.29</a>  aryl-aldehyde dehydrogenase
D      <a href="/dbget-bin/www_bget?ec:1.2.1.30">1.2.1.30</a>  aryl-aldehyde dehydrogenase (NADP+)
D      <a href="/dbget-bin/www_bget?ec:1.2.1.31">1.2.1.31</a>  L-aminoadipate-semialdehyde dehydrogenase
E        Contig10978; <a href="/dbget-bin/www_bget?ko:K14085">K14085</a>  ALDH7A1; aldehyde dehydrogenase family 7 member A1 [EC:1.2.1.31 1.2.1.8 1.2.1.3]
E        comp4002_c0_seq1; <a href="/dbget-bin/www_bget?ko:K14085">K14085</a>  ALDH7A1; aldehyde dehydrogenase family 7 member A1 [EC:1.2.1.31 1.2.1.8 1.2.1.3]
D      <a href="/dbget-bin/www_bget?ec:1.2.1.32">1.2.1.32</a>  aminomuconate-semialdehyde dehydrogenase
D      <a href="/dbget-bin/www_bget?ec:1.2.1.33">1.2.1.33</a>  (R)-dehydropantoate dehydrogenase
D      <a href="/dbget-bin/www_bget?ec:1.2.1.36">1.2.1.36</a>  retinal dehydrogenase
D      <a href="/dbget-bin/www_bget?ec:1.2.1.38">1.2.1.38</a>  N-acetyl-gamma-glutamyl-phosphate reductase
D      <a href="/dbget-bin/www_bget?ec:1.2.1.39">1.2.1.39</a>  phenylacetaldehyde dehydrogenase
D      <a href="/dbget-bin/www_bget?ec:1.2.1.41">1.2.1.41</a>  glutamate-5-semialdehyde dehydrogenase
E        Contig4559; <a href="/dbget-bin/www_bget?ko:K12657">K12657</a>  ALDH18A1, P5CS; delta-1-pyrroline-5-carboxylate synthetase [EC:2.7.2.11 1.2.1.41]
D      <a href="/dbget-bin/www_bget?ec:1.2.1.42">1.2.1.42</a>  hexadecanal dehydrogenase (acylating)
D      <a href="/dbget-bin/www_bget?ec:1.2.1.43">1.2.1.43</a>  formate dehydrogenase (NADP+)
D      <a href="/dbget-bin/www_bget?ec:1.2.1.44">1.2.1.44</a>  cinnamoyl-CoA reductase
D      <a href="/dbget-bin/www_bget?ec:1.2.1.46">1.2.1.46</a>  formaldehyde dehydrogenase
D      <a href="/dbget-bin/www_bget?ec:1.2.1.47">1.2.1.47</a>  4-trimethylammoniobutyraldehyde dehydrogenase
D      <a href="/dbget-bin/www_bget?ec:1.2.1.48">1.2.1.48</a>  long-chain-aldehyde dehydrogenase
D      <a href="/dbget-bin/www_bget?ec:1.2.1.49">1.2.1.49</a>  2-oxoaldehyde dehydrogenase (NADP+)
D      <a href="/dbget-bin/www_bget?ec:1.2.1.50">1.2.1.50</a>  long-chain-fatty-acyl-CoA reductase
D      <a href="/dbget-bin/www_bget?ec:1.2.1.51">1.2.1.51</a>  pyruvate dehydrogenase (NADP+)
D      <a href="/dbget-bin/www_bget?ec:1.2.1.52">1.2.1.52</a>  oxoglutarate dehydrogenase (NADP+)
D      <a href="/dbget-bin/www_bget?ec:1.2.1.53">1.2.1.53</a>  4-hydroxyphenylacetaldehyde dehydrogenase
D      <a href="/dbget-bin/www_bget?ec:1.2.1.54">1.2.1.54</a>  gamma-guanidinobutyraldehyde dehydrogenase
D      <a href="/dbget-bin/www_bget?ec:1.2.1.57">1.2.1.57</a>  butanal dehydrogenase
D      <a href="/dbget-bin/www_bget?ec:1.2.1.58">1.2.1.58</a>  phenylglyoxylate dehydrogenase (acylating)
D      <a href="/dbget-bin/www_bget?ec:1.2.1.59">1.2.1.59</a>  glyceraldehyde-3-phosphate dehydrogenase (NAD(P)+) (phosphorylating)
D      <a href="/dbget-bin/www_bget?ec:1.2.1.60">1.2.1.60</a>  5-carboxymethyl-2-hydroxymuconic-semialdehyde dehydrogenase
D      <a href="/dbget-bin/www_bget?ec:1.2.1.61">1.2.1.61</a>  4-hydroxymuconic-semialdehyde dehydrogenase
D      <a href="/dbget-bin/www_bget?ec:1.2.1.62">1.2.1.62</a>  4-formylbenzenesulfonate dehydrogenase
D      <a href="/dbget-bin/www_bget?ec:1.2.1.63">1.2.1.63</a>  6-oxohexanoate dehydrogenase
D      <a href="/dbget-bin/www_bget?ec:1.2.1.64">1.2.1.64</a>  4-hydroxybenzaldehyde dehydrogenase
D      <a href="/dbget-bin/www_bget?ec:1.2.1.65">1.2.1.65</a>  salicylaldehyde dehydrogenase
D      <a href="/dbget-bin/www_bget?ec:1.2.1.67">1.2.1.67</a>  vanillin dehydrogenase
D      <a href="/dbget-bin/www_bget?ec:1.2.1.68">1.2.1.68</a>  coniferyl-aldehyde dehydrogenase
D      <a href="/dbget-bin/www_bget?ec:1.2.1.69">1.2.1.69</a>  fluoroacetaldehyde dehydrogenase
D      <a href="/dbget-bin/www_bget?ec:1.2.1.70">1.2.1.70</a>  glutamyl-tRNA reductase
D      <a href="/dbget-bin/www_bget?ec:1.2.1.71">1.2.1.71</a>  succinylglutamate-semialdehyde dehydrogenase
D      <a href="/dbget-bin/www_bget?ec:1.2.1.72">1.2.1.72</a>  erythrose-4-phosphate dehydrogenase
D      <a href="/dbget-bin/www_bget?ec:1.2.1.73">1.2.1.73</a>  sulfoacetaldehyde dehydrogenase
D      <a href="/dbget-bin/www_bget?ec:1.2.1.74">1.2.1.74</a>  abieta-7,13-dien-18-al dehydrogenase
D      <a href="/dbget-bin/www_bget?ec:1.2.1.75">1.2.1.75</a>  malonyl CoA reductase (malonate semialdehyde-forming)
D      <a href="/dbget-bin/www_bget?ec:1.2.1.76">1.2.1.76</a>  succinate-semialdehyde dehydrogenase (acylating)
D      <a href="/dbget-bin/www_bget?ec:1.2.1.77">1.2.1.77</a>  3,4-dehydroadipyl-CoA semialdehyde dehydrogenase (NADP+)
D      <a href="/dbget-bin/www_bget?ec:1.2.1.78">1.2.1.78</a>  2-formylbenzoate dehydrogenase
D      <a href="/dbget-bin/www_bget?ec:1.2.1.79">1.2.1.79</a>  succinate-semialdehyde dehydrogenase (NADP+)
D      <a href="/dbget-bin/www_bget?ec:1.2.1.80">1.2.1.80</a>  long-chain acyl-[acyl-carrier-protein] reductase
D      <a href="/dbget-bin/www_bget?ec:1.2.1.81">1.2.1.81</a>  sulfoacetaldehyde dehydrogenase (acylating)
D      <a href="/dbget-bin/www_bget?ec:1.2.1.82">1.2.1.82</a>  beta-apo-4'-carotenal oxygenase
D      <a href="/dbget-bin/www_bget?ec:1.2.1.83">1.2.1.83</a>  3-succinoylsemialdehyde-pyridine dehydrogenase
D      <a href="/dbget-bin/www_bget?ec:1.2.1.84">1.2.1.84</a>  alcohol-forming fatty acyl-CoA reductase
D      <a href="/dbget-bin/www_bget?ec:1.2.1.85">1.2.1.85</a>  2-hydroxymuconate-6-semialdehyde dehydrogenase
D      <a href="/dbget-bin/www_bget?ec:1.2.1.86">1.2.1.86</a>  geranial dehydrogenase
D      1.2.1.-  
E        Contig789; <a href="/dbget-bin/www_bget?ko:K13356">K13356</a>  FAR; fatty acyl-CoA reductase [EC:1.2.1.-]
E        Contig1874; <a href="/dbget-bin/www_bget?ko:K13356">K13356</a>  FAR; fatty acyl-CoA reductase [EC:1.2.1.-]
E        Contig14828; <a href="/dbget-bin/www_bget?ko:K13356">K13356</a>  FAR; fatty acyl-CoA reductase [EC:1.2.1.-]
E        Contig15221; <a href="/dbget-bin/www_bget?ko:K13356">K13356</a>  FAR; fatty acyl-CoA reductase [EC:1.2.1.-]
E        Contig15392; <a href="/dbget-bin/www_bget?ko:K13356">K13356</a>  FAR; fatty acyl-CoA reductase [EC:1.2.1.-]
C    1.2.2  With a cytochrome as acceptor
D      <a href="/dbget-bin/www_bget?ec:1.2.2.1">1.2.2.1</a>  formate dehydrogenase (cytochrome)
D      <a href="/dbget-bin/www_bget?ec:1.2.2.3">1.2.2.3</a>  formate dehydrogenase (cytochrome-c-553)
D      <a href="/dbget-bin/www_bget?ec:1.2.2.4">1.2.2.4</a>  carbon-monoxide dehydrogenase (cytochrome b-561)
E        Contig1840; <a href="/dbget-bin/www_bget?ko:K05891">K05891</a>  E1.2.2.4; carbon-monoxide dehydrogenase (cytochrome b-561) [EC:1.2.2.4]
C    1.2.3  With oxygen as acceptor
D      <a href="/dbget-bin/www_bget?ec:1.2.3.1">1.2.3.1</a>  aldehyde oxidase
D      <a href="/dbget-bin/www_bget?ec:1.2.3.3">1.2.3.3</a>  pyruvate oxidase
D      <a href="/dbget-bin/www_bget?ec:1.2.3.4">1.2.3.4</a>  oxalate oxidase
D      <a href="/dbget-bin/www_bget?ec:1.2.3.5">1.2.3.5</a>  glyoxylate oxidase
D      <a href="/dbget-bin/www_bget?ec:1.2.3.6">1.2.3.6</a>  pyruvate oxidase (CoA-acetylating)
D      <a href="/dbget-bin/www_bget?ec:1.2.3.7">1.2.3.7</a>  indole-3-acetaldehyde oxidase
D      <a href="/dbget-bin/www_bget?ec:1.2.3.8">1.2.3.8</a>  pyridoxal oxidase
D      <a href="/dbget-bin/www_bget?ec:1.2.3.9">1.2.3.9</a>  aryl-aldehyde oxidase
D      <a href="/dbget-bin/www_bget?ec:1.2.3.13">1.2.3.13</a>  4-hydroxyphenylpyruvate oxidase
D      <a href="/dbget-bin/www_bget?ec:1.2.3.14">1.2.3.14</a>  abscisic-aldehyde oxidase
D      1.2.3.-  
C    1.2.4  With a disulfide as acceptor
D      <a href="/dbget-bin/www_bget?ec:1.2.4.1">1.2.4.1</a>  pyruvate dehydrogenase (acetyl-transferring)
E        Contig3143; <a href="/dbget-bin/www_bget?ko:K00161">K00161</a>  PDHA, pdhA; pyruvate dehydrogenase E1 component subunit alpha [EC:1.2.4.1]
E        Contig3144; <a href="/dbget-bin/www_bget?ko:K00161">K00161</a>  PDHA, pdhA; pyruvate dehydrogenase E1 component subunit alpha [EC:1.2.4.1]
E        Contig3796; <a href="/dbget-bin/www_bget?ko:K00162">K00162</a>  PDHB, pdhB; pyruvate dehydrogenase E1 component subunit beta [EC:1.2.4.1]
D      <a href="/dbget-bin/www_bget?ec:1.2.4.2">1.2.4.2</a>  oxoglutarate dehydrogenase (succinyl-transferring)
E        Contig11365; <a href="/dbget-bin/www_bget?ko:K00164">K00164</a>  OGDH, sucA; 2-oxoglutarate dehydrogenase E1 component [EC:1.2.4.2]
E        Contig12104; <a href="/dbget-bin/www_bget?ko:K00164">K00164</a>  OGDH, sucA; 2-oxoglutarate dehydrogenase E1 component [EC:1.2.4.2]
E        Contig12106; <a href="/dbget-bin/www_bget?ko:K00164">K00164</a>  OGDH, sucA; 2-oxoglutarate dehydrogenase E1 component [EC:1.2.4.2]
E        Contig12107; <a href="/dbget-bin/www_bget?ko:K00164">K00164</a>  OGDH, sucA; 2-oxoglutarate dehydrogenase E1 component [EC:1.2.4.2]
E        Contig2547; <a href="/dbget-bin/www_bget?ko:K15791">K15791</a>  DHKTD1; probable 2-oxoglutarate dehydrogenase E1 component DHKTD1 [EC:1.2.4.2]
D      <a href="/dbget-bin/www_bget?ec:1.2.4.4">1.2.4.4</a>  3-methyl-2-oxobutanoate dehydrogenase (2-methylpropanoyl-transferring)
E        Contig7300; <a href="/dbget-bin/www_bget?ko:K00166">K00166</a>  E1.2.4.4A, bkdA1; 2-oxoisovalerate dehydrogenase E1 component, alpha subunit [EC:1.2.4.4]
E        comp57503_c0_seq1; <a href="/dbget-bin/www_bget?ko:K00167">K00167</a>  E1.2.4.4B, bkdA2; 2-oxoisovalerate dehydrogenase E1 component, beta subunit [EC:1.2.4.4]
D      1.2.4.-  
C    1.2.5  With a quinone or similar compound as acceptor
D      <a href="/dbget-bin/www_bget?ec:1.2.5.1">1.2.5.1</a>  pyruvate dehydrogenase (quinone)
C    1.2.7  With an iron-sulfur protein as acceptor
D      <a href="/dbget-bin/www_bget?ec:1.2.7.1">1.2.7.1</a>  pyruvate synthase
D      <a href="/dbget-bin/www_bget?ec:1.2.7.2">1.2.7.2</a>  2-oxobutyrate synthase
D      <a href="/dbget-bin/www_bget?ec:1.2.7.3">1.2.7.3</a>  2-oxoglutarate synthase
D      <a href="/dbget-bin/www_bget?ec:1.2.7.4">1.2.7.4</a>  carbon-monoxide dehydrogenase (ferredoxin)
D      <a href="/dbget-bin/www_bget?ec:1.2.7.5">1.2.7.5</a>  aldehyde ferredoxin oxidoreductase
D      <a href="/dbget-bin/www_bget?ec:1.2.7.6">1.2.7.6</a>  glyceraldehyde-3-phosphate dehydrogenase (ferredoxin)
D      <a href="/dbget-bin/www_bget?ec:1.2.7.7">1.2.7.7</a>  3-methyl-2-oxobutanoate dehydrogenase (ferredoxin)
D      <a href="/dbget-bin/www_bget?ec:1.2.7.8">1.2.7.8</a>  indolepyruvate ferredoxin oxidoreductase
D      <a href="/dbget-bin/www_bget?ec:1.2.7.10">1.2.7.10</a>  oxalate oxidoreductase
D      1.2.7.-  
C    1.2.99  With other acceptors
D      <a href="/dbget-bin/www_bget?ec:1.2.99.2">1.2.99.2</a>  carbon-monoxide dehydrogenase (acceptor)
D      <a href="/dbget-bin/www_bget?ec:1.2.99.3">1.2.99.3</a>  aldehyde dehydrogenase (pyrroloquinoline-quinone)
D      <a href="/dbget-bin/www_bget?ec:1.2.99.4">1.2.99.4</a>  formaldehyde dismutase
D      <a href="/dbget-bin/www_bget?ec:1.2.99.5">1.2.99.5</a>  formylmethanofuran dehydrogenase
D      <a href="/dbget-bin/www_bget?ec:1.2.99.6">1.2.99.6</a>  carboxylate reductase
D      <a href="/dbget-bin/www_bget?ec:1.2.99.7">1.2.99.7</a>  aldehyde dehydrogenase (FAD-independent)
D      <a href="/dbget-bin/www_bget?ec:1.2.99.8">1.2.99.8</a>  glyceraldehyde dehydrogenase (FAD-containing)
C    1.2.-  Acting on the aldehyde or oxo group of donors
D      1.2.-.-  
B  1.3  Acting on the CH-CH group of donors
C    1.3.1  With NAD+ or NADP+ as acceptor
D      <a href="/dbget-bin/www_bget?ec:1.3.1.1">1.3.1.1</a>  dihydropyrimidine dehydrogenase (NAD+)
D      <a href="/dbget-bin/www_bget?ec:1.3.1.2">1.3.1.2</a>  dihydropyrimidine dehydrogenase (NADP+)
E        Contig4056; <a href="/dbget-bin/www_bget?ko:K00207">K00207</a>  E1.3.1.2, DPYD; dihydropyrimidine dehydrogenase (NADP+) [EC:1.3.1.2]
D      <a href="/dbget-bin/www_bget?ec:1.3.1.3">1.3.1.3</a>  Delta4-3-oxosteroid 5beta-reductase
D      <a href="/dbget-bin/www_bget?ec:1.3.1.5">1.3.1.5</a>  cucurbitacin Delta23-reductase
D      <a href="/dbget-bin/www_bget?ec:1.3.1.6">1.3.1.6</a>  fumarate reductase (NADH)
D      <a href="/dbget-bin/www_bget?ec:1.3.1.7">1.3.1.7</a>  meso-tartrate dehydrogenase
D      <a href="/dbget-bin/www_bget?ec:1.3.1.8">1.3.1.8</a>  acyl-CoA dehydrogenase (NADP+)
D      <a href="/dbget-bin/www_bget?ec:1.3.1.9">1.3.1.9</a>  enoyl-[acyl-carrier-protein] reductase (NADH)
D      <a href="/dbget-bin/www_bget?ec:1.3.1.10">1.3.1.10</a>  enoyl-[acyl-carrier-protein] reductase (NADPH, B-specific)
D      <a href="/dbget-bin/www_bget?ec:1.3.1.11">1.3.1.11</a>  2-coumarate reductase
D      <a href="/dbget-bin/www_bget?ec:1.3.1.12">1.3.1.12</a>  prephenate dehydrogenase
D      <a href="/dbget-bin/www_bget?ec:1.3.1.13">1.3.1.13</a>  prephenate dehydrogenase (NADP+)
D      <a href="/dbget-bin/www_bget?ec:1.3.1.14">1.3.1.14</a>  dihydroorotate dehydrogenase (NAD+)
D      <a href="/dbget-bin/www_bget?ec:1.3.1.15">1.3.1.15</a>  dihydroorotate dehydrogenase (NADP+)
D      <a href="/dbget-bin/www_bget?ec:1.3.1.16">1.3.1.16</a>  beta-nitroacrylate reductase
D      <a href="/dbget-bin/www_bget?ec:1.3.1.17">1.3.1.17</a>  3-methyleneoxindole reductase
D      <a href="/dbget-bin/www_bget?ec:1.3.1.18">1.3.1.18</a>  kynurenate-7,8-dihydrodiol dehydrogenase
D      <a href="/dbget-bin/www_bget?ec:1.3.1.19">1.3.1.19</a>  cis-1,2-dihydrobenzene-1,2-diol dehydrogenase
D      <a href="/dbget-bin/www_bget?ec:1.3.1.20">1.3.1.20</a>  trans-1,2-dihydrobenzene-1,2-diol dehydrogenase
E        Contig7105; <a href="/dbget-bin/www_bget?ko:K00078">K00078</a>  DHDH; dihydrodiol dehydrogenase / D-xylose 1-dehydrogenase (NADP) [EC:1.3.1.20 1.1.1.179]
D      <a href="/dbget-bin/www_bget?ec:1.3.1.21">1.3.1.21</a>  7-dehydrocholesterol reductase
D      <a href="/dbget-bin/www_bget?ec:1.3.1.22">1.3.1.22</a>  3-oxo-5alpha-steroid 4-dehydrogenase (NADP+)
E        Contig15069; <a href="/dbget-bin/www_bget?ko:K12345">K12345</a>  SRD5A3; 3-oxo-5-alpha-steroid 4-dehydrogenase 3 [EC:1.3.1.22 1.3.1.94]
D      <a href="/dbget-bin/www_bget?ec:1.3.1.24">1.3.1.24</a>  biliverdin reductase
D      <a href="/dbget-bin/www_bget?ec:1.3.1.25">1.3.1.25</a>  1,6-dihydroxycyclohexa-2,4-diene-1-carboxylate dehydrogenase
D      <a href="/dbget-bin/www_bget?ec:1.3.1.27">1.3.1.27</a>  2-hexadecenal reductase
D      <a href="/dbget-bin/www_bget?ec:1.3.1.28">1.3.1.28</a>  2,3-dihydro-2,3-dihydroxybenzoate dehydrogenase
D      <a href="/dbget-bin/www_bget?ec:1.3.1.29">1.3.1.29</a>  cis-1,2-dihydro-1,2-dihydroxynaphthalene dehydrogenase
D      <a href="/dbget-bin/www_bget?ec:1.3.1.31">1.3.1.31</a>  2-enoate reductase
D      <a href="/dbget-bin/www_bget?ec:1.3.1.32">1.3.1.32</a>  maleylacetate reductase
D      <a href="/dbget-bin/www_bget?ec:1.3.1.33">1.3.1.33</a>  protochlorophyllide reductase
D      <a href="/dbget-bin/www_bget?ec:1.3.1.34">1.3.1.34</a>  2,4-dienoyl-CoA reductase (NADPH)
D      <a href="/dbget-bin/www_bget?ec:1.3.1.35">1.3.1.35</a>  phosphatidylcholine desaturase
D      <a href="/dbget-bin/www_bget?ec:1.3.1.36">1.3.1.36</a>  geissoschizine dehydrogenase
D      <a href="/dbget-bin/www_bget?ec:1.3.1.37">1.3.1.37</a>  cis-2-enoyl-CoA reductase (NADPH)
D      <a href="/dbget-bin/www_bget?ec:1.3.1.38">1.3.1.38</a>  trans-2-enoyl-CoA reductase (NADPH)
E        Contig13487; <a href="/dbget-bin/www_bget?ko:K07512">K07512</a>  MECR, NRBF1; mitochondrial trans-2-enoyl-CoA reductase [EC:1.3.1.38]
D      <a href="/dbget-bin/www_bget?ec:1.3.1.39">1.3.1.39</a>  enoyl-[acyl-carrier-protein] reductase (NADPH, A-specific)
D      <a href="/dbget-bin/www_bget?ec:1.3.1.40">1.3.1.40</a>  2-hydroxy-6-oxo-6-phenylhexa-2,4-dienoate reductase
D      <a href="/dbget-bin/www_bget?ec:1.3.1.41">1.3.1.41</a>  xanthommatin reductase
D      <a href="/dbget-bin/www_bget?ec:1.3.1.42">1.3.1.42</a>  12-oxophytodienoate reductase
D      <a href="/dbget-bin/www_bget?ec:1.3.1.43">1.3.1.43</a>  arogenate dehydrogenase
D      <a href="/dbget-bin/www_bget?ec:1.3.1.44">1.3.1.44</a>  trans-2-enoyl-CoA reductase (NAD+)
D      <a href="/dbget-bin/www_bget?ec:1.3.1.45">1.3.1.45</a>  2'-hydroxyisoflavone reductase
D      <a href="/dbget-bin/www_bget?ec:1.3.1.46">1.3.1.46</a>  biochanin-A reductase
D      <a href="/dbget-bin/www_bget?ec:1.3.1.47">1.3.1.47</a>  alpha-santonin 1,2-reductase
D      <a href="/dbget-bin/www_bget?ec:1.3.1.48">1.3.1.48</a>  15-oxoprostaglandin 13-oxidase
D      <a href="/dbget-bin/www_bget?ec:1.3.1.49">1.3.1.49</a>  cis-3,4-dihydrophenanthrene-3,4-diol dehydrogenase
D      <a href="/dbget-bin/www_bget?ec:1.3.1.51">1.3.1.51</a>  2'-hydroxydaidzein reductase
D      <a href="/dbget-bin/www_bget?ec:1.3.1.53">1.3.1.53</a>  (3S,4R)-3,4-dihydroxycyclohexa-1,5-diene-1,4-dicarboxylate dehydrogenase
D      <a href="/dbget-bin/www_bget?ec:1.3.1.54">1.3.1.54</a>  precorrin-6A reductase
D      <a href="/dbget-bin/www_bget?ec:1.3.1.56">1.3.1.56</a>  cis-2,3-dihydrobiphenyl-2,3-diol dehydrogenase
D      <a href="/dbget-bin/www_bget?ec:1.3.1.57">1.3.1.57</a>  phloroglucinol reductase
D      <a href="/dbget-bin/www_bget?ec:1.3.1.58">1.3.1.58</a>  2,3-dihydroxy-2,3-dihydro-p-cumate dehydrogenase
D      <a href="/dbget-bin/www_bget?ec:1.3.1.60">1.3.1.60</a>  dibenzothiophene dihydrodiol dehydrogenase
D      <a href="/dbget-bin/www_bget?ec:1.3.1.62">1.3.1.62</a>  pimeloyl-CoA dehydrogenase
D      <a href="/dbget-bin/www_bget?ec:1.3.1.63">1.3.1.63</a>  2,4-dichlorobenzoyl-CoA reductase
D      <a href="/dbget-bin/www_bget?ec:1.3.1.64">1.3.1.64</a>  phthalate 4,5-cis-dihydrodiol dehydrogenase
D      <a href="/dbget-bin/www_bget?ec:1.3.1.65">1.3.1.65</a>  5,6-dihydroxy-3-methyl-2-oxo-1,2,5,6-tetrahydroquinoline dehydrogenase
D      <a href="/dbget-bin/www_bget?ec:1.3.1.66">1.3.1.66</a>  cis-dihydroethylcatechol dehydrogenase
D      <a href="/dbget-bin/www_bget?ec:1.3.1.67">1.3.1.67</a>  cis-1,2-dihydroxy-4-methylcyclohexa-3,5-diene-1-carboxylate dehydrogenase
D      <a href="/dbget-bin/www_bget?ec:1.3.1.68">1.3.1.68</a>  1,2-dihydroxy-6-methylcyclohexa-3,5-dienecarboxylate dehydrogenase
D      <a href="/dbget-bin/www_bget?ec:1.3.1.69">1.3.1.69</a>  zeatin reductase
D      <a href="/dbget-bin/www_bget?ec:1.3.1.70">1.3.1.70</a>  Delta14-sterol reductase
D      <a href="/dbget-bin/www_bget?ec:1.3.1.71">1.3.1.71</a>  Delta24(241)-sterol reductase
D      <a href="/dbget-bin/www_bget?ec:1.3.1.72">1.3.1.72</a>  Delta24-sterol reductase
D      <a href="/dbget-bin/www_bget?ec:1.3.1.73">1.3.1.73</a>  1,2-dihydrovomilenine reductase
D      <a href="/dbget-bin/www_bget?ec:1.3.1.74">1.3.1.74</a>  2-alkenal reductase
D      <a href="/dbget-bin/www_bget?ec:1.3.1.75">1.3.1.75</a>  divinyl chlorophyllide a 8-vinyl-reductase
D      <a href="/dbget-bin/www_bget?ec:1.3.1.76">1.3.1.76</a>  precorrin-2 dehydrogenase
D      <a href="/dbget-bin/www_bget?ec:1.3.1.77">1.3.1.77</a>  anthocyanidin reductase
D      <a href="/dbget-bin/www_bget?ec:1.3.1.78">1.3.1.78</a>  arogenate dehydrogenase (NADP+)
D      <a href="/dbget-bin/www_bget?ec:1.3.1.79">1.3.1.79</a>  arogenate dehydrogenase [NAD(P)+]
D      <a href="/dbget-bin/www_bget?ec:1.3.1.80">1.3.1.80</a>  red chlorophyll catabolite reductase
D      <a href="/dbget-bin/www_bget?ec:1.3.1.81">1.3.1.81</a>  (+)-pulegone reductase
D      <a href="/dbget-bin/www_bget?ec:1.3.1.82">1.3.1.82</a>  (-)-isopiperitenone reductase
D      <a href="/dbget-bin/www_bget?ec:1.3.1.83">1.3.1.83</a>  geranylgeranyl diphosphate reductase
D      <a href="/dbget-bin/www_bget?ec:1.3.1.84">1.3.1.84</a>  acrylyl-CoA reductase (NADPH)
D      <a href="/dbget-bin/www_bget?ec:1.3.1.85">1.3.1.85</a>  crotonyl-CoA carboxylase/reductase
D      <a href="/dbget-bin/www_bget?ec:1.3.1.86">1.3.1.86</a>  crotonyl-CoA reductase
D      <a href="/dbget-bin/www_bget?ec:1.3.1.87">1.3.1.87</a>  3-(cis-5,6-dihydroxycyclohexa-1,3-dien-1-yl)propanoate dehydrogenase
D      <a href="/dbget-bin/www_bget?ec:1.3.1.88">1.3.1.88</a>  tRNA-dihydrouridine16/17 synthase [NAD(P)+]
E        Contig3980; <a href="/dbget-bin/www_bget?ko:K05542">K05542</a>  DUS1; tRNA-dihydrouridine synthase 1 [EC:1.3.1.88]
E        comp91904_c0_seq1; <a href="/dbget-bin/www_bget?ko:K05542">K05542</a>  DUS1; tRNA-dihydrouridine synthase 1 [EC:1.3.1.88]
D      <a href="/dbget-bin/www_bget?ec:1.3.1.89">1.3.1.89</a>  tRNA-dihydrouridine47 synthase [NAD(P)+]
E        Contig1661; <a href="/dbget-bin/www_bget?ko:K05544">K05544</a>  DUS3; tRNA-dihydrouridine synthase 3 [EC:1.3.1.89]
D      <a href="/dbget-bin/www_bget?ec:1.3.1.90">1.3.1.90</a>  tRNA-dihydrouridine20a/20b synthase [NAD(P)+]
E        Contig333; <a href="/dbget-bin/www_bget?ko:K05545">K05545</a>  DUS4; tRNA-dihydrouridine synthase 4 [EC:1.3.1.90]
D      <a href="/dbget-bin/www_bget?ec:1.3.1.91">1.3.1.91</a>  tRNA-dihydrouridine20 synthase [NAD(P)+]
E        Contig10551; <a href="/dbget-bin/www_bget?ko:K05543">K05543</a>  DUS2; tRNA-dihydrouridine synthase 2 [EC:1.3.1.91]
E        Contig11222; <a href="/dbget-bin/www_bget?ko:K05543">K05543</a>  DUS2; tRNA-dihydrouridine synthase 2 [EC:1.3.1.91]
E        Contig11657; <a href="/dbget-bin/www_bget?ko:K05543">K05543</a>  DUS2; tRNA-dihydrouridine synthase 2 [EC:1.3.1.91]
E        comp672_c0_seq2; <a href="/dbget-bin/www_bget?ko:K05543">K05543</a>  DUS2; tRNA-dihydrouridine synthase 2 [EC:1.3.1.91]
D      <a href="/dbget-bin/www_bget?ec:1.3.1.92">1.3.1.92</a>  artemisinic aldehyde Delta11(13)-reductase
D      <a href="/dbget-bin/www_bget?ec:1.3.1.93">1.3.1.93</a>  very-long-chain enoyl-CoA reductase
E        Contig4477; <a href="/dbget-bin/www_bget?ko:K10258">K10258</a>  TER, TSC13, CER10; very-long-chain enoyl-CoA reductase [EC:1.3.1.93]
E        Locus_846_Transcript_1/1_Confidence_1.000_Length_1462; <a href="/dbget-bin/www_bget?ko:K10258">K10258</a>  TER, TSC13, CER10; very-long-chain enoyl-CoA reductase [EC:1.3.1.93]
D      <a href="/dbget-bin/www_bget?ec:1.3.1.94">1.3.1.94</a>  polyprenol reductase
E        Contig15069; <a href="/dbget-bin/www_bget?ko:K12345">K12345</a>  SRD5A3; 3-oxo-5-alpha-steroid 4-dehydrogenase 3 [EC:1.3.1.22 1.3.1.94]
D      <a href="/dbget-bin/www_bget?ec:1.3.1.95">1.3.1.95</a>  acrylyl-CoA reductase (NADH)
D      <a href="/dbget-bin/www_bget?ec:1.3.1.96">1.3.1.96</a>  Botryococcus squalene synthase
D      <a href="/dbget-bin/www_bget?ec:1.3.1.97">1.3.1.97</a>  botryococcene synthase
D      <a href="/dbget-bin/www_bget?ec:1.3.1.98">1.3.1.98</a>  UDP-N-acetylmuramate dehydrogenase
D      <a href="/dbget-bin/www_bget?ec:1.3.1.99">1.3.1.99</a>  iridoid synthase
D      <a href="/dbget-bin/www_bget?ec:1.3.1.100">1.3.1.100</a>  chanoclavine-I aldehyde reductase
D      <a href="/dbget-bin/www_bget?ec:1.3.1.101">1.3.1.101</a>  2,3-bis-O-geranylgeranyl-sn-glycerol 1-phosphate reductase [NAD(P)H]
D      1.3.1.-  
C    1.3.2  With a cytochrome as acceptor
D      <a href="/dbget-bin/www_bget?ec:1.3.2.3">1.3.2.3</a>  L-galactonolactone dehydrogenase
C    1.3.3  With oxygen as acceptor
D      <a href="/dbget-bin/www_bget?ec:1.3.3.3">1.3.3.3</a>  coproporphyrinogen oxidase
E        Contig14810; <a href="/dbget-bin/www_bget?ko:K00228">K00228</a>  hemF, CPOX; coproporphyrinogen III oxidase [EC:1.3.3.3]
D      <a href="/dbget-bin/www_bget?ec:1.3.3.4">1.3.3.4</a>  protoporphyrinogen oxidase
E        Contig2143; <a href="/dbget-bin/www_bget?ko:K00231">K00231</a>  PPOX, hemY; oxygen-dependent protoporphyrinogen oxidase [EC:1.3.3.4]
D      <a href="/dbget-bin/www_bget?ec:1.3.3.5">1.3.3.5</a>  bilirubin oxidase
D      <a href="/dbget-bin/www_bget?ec:1.3.3.6">1.3.3.6</a>  acyl-CoA oxidase
E        Contig1627; <a href="/dbget-bin/www_bget?ko:K00232">K00232</a>  E1.3.3.6, ACOX1, ACOX3; acyl-CoA oxidase [EC:1.3.3.6]
E        Contig1660; <a href="/dbget-bin/www_bget?ko:K00232">K00232</a>  E1.3.3.6, ACOX1, ACOX3; acyl-CoA oxidase [EC:1.3.3.6]
E        Contig3343; <a href="/dbget-bin/www_bget?ko:K00232">K00232</a>  E1.3.3.6, ACOX1, ACOX3; acyl-CoA oxidase [EC:1.3.3.6]
E        Contig14385; <a href="/dbget-bin/www_bget?ko:K00232">K00232</a>  E1.3.3.6, ACOX1, ACOX3; acyl-CoA oxidase [EC:1.3.3.6]
E        Contig14811; <a href="/dbget-bin/www_bget?ko:K00232">K00232</a>  E1.3.3.6, ACOX1, ACOX3; acyl-CoA oxidase [EC:1.3.3.6]
E        comp8874_c0_seq1; <a href="/dbget-bin/www_bget?ko:K00232">K00232</a>  E1.3.3.6, ACOX1, ACOX3; acyl-CoA oxidase [EC:1.3.3.6]
D      <a href="/dbget-bin/www_bget?ec:1.3.3.7">1.3.3.7</a>  dihydrouracil oxidase
D      <a href="/dbget-bin/www_bget?ec:1.3.3.8">1.3.3.8</a>  tetrahydroberberine oxidase
D      <a href="/dbget-bin/www_bget?ec:1.3.3.9">1.3.3.9</a>  secologanin synthase
D      <a href="/dbget-bin/www_bget?ec:1.3.3.10">1.3.3.10</a>  tryptophan alpha,beta-oxidase
D      <a href="/dbget-bin/www_bget?ec:1.3.3.11">1.3.3.11</a>  pyrroloquinoline-quinone synthase
D      <a href="/dbget-bin/www_bget?ec:1.3.3.12">1.3.3.12</a>  L-galactonolactone oxidase
D      <a href="/dbget-bin/www_bget?ec:1.3.3.13">1.3.3.13</a>  albonoursin synthase
D      1.3.3.-  
C    1.3.5  With a quinone or related compound as acceptor
D      <a href="/dbget-bin/www_bget?ec:1.3.5.1">1.3.5.1</a>  succinate dehydrogenase (ubiquinone)
E        Contig5119; <a href="/dbget-bin/www_bget?ko:K00234">K00234</a>  SDHA, SDH1; succinate dehydrogenase (ubiquinone) flavoprotein subunit [EC:1.3.5.1]
E        Contig4327; <a href="/dbget-bin/www_bget?ko:K00235">K00235</a>  SDHB, SDH2; succinate dehydrogenase (ubiquinone) iron-sulfur subunit [EC:1.3.5.1]
D      <a href="/dbget-bin/www_bget?ec:1.3.5.2">1.3.5.2</a>  dihydroorotate dehydrogenase (quinone)
E        Contig13191; <a href="/dbget-bin/www_bget?ko:K00254">K00254</a>  DHODH; dihydroorotate dehydrogenase [EC:1.3.5.2]
D      <a href="/dbget-bin/www_bget?ec:1.3.5.3">1.3.5.3</a>  protoporphyrinogen IX dehydrogenase (menaquinone)
D      <a href="/dbget-bin/www_bget?ec:1.3.5.4">1.3.5.4</a>  fumarate reductase (menaquinone)
D      <a href="/dbget-bin/www_bget?ec:1.3.5.5">1.3.5.5</a>  15-cis-phytoene desaturase
D      <a href="/dbget-bin/www_bget?ec:1.3.5.6">1.3.5.6</a>  9,9'-dicis-zeta-carotene desaturase
C    1.3.7  With an iron-sulfur protein as acceptor
D      <a href="/dbget-bin/www_bget?ec:1.3.7.1">1.3.7.1</a>  6-hydroxynicotinate reductase
D      <a href="/dbget-bin/www_bget?ec:1.3.7.2">1.3.7.2</a>  15,16-dihydrobiliverdin:ferredoxin oxidoreductase
D      <a href="/dbget-bin/www_bget?ec:1.3.7.3">1.3.7.3</a>  phycoerythrobilin:ferredoxin oxidoreductase
D      <a href="/dbget-bin/www_bget?ec:1.3.7.4">1.3.7.4</a>  phytochromobilin:ferredoxin oxidoreductase
D      <a href="/dbget-bin/www_bget?ec:1.3.7.5">1.3.7.5</a>  phycocyanobilin:ferredoxin oxidoreductase
D      <a href="/dbget-bin/www_bget?ec:1.3.7.6">1.3.7.6</a>  phycoerythrobilin synthase
D      <a href="/dbget-bin/www_bget?ec:1.3.7.7">1.3.7.7</a>  ferredoxin:protochlorophyllide reductase (ATP-dependent)
D      <a href="/dbget-bin/www_bget?ec:1.3.7.8">1.3.7.8</a>  benzoyl-CoA reductase
D      <a href="/dbget-bin/www_bget?ec:1.3.7.9">1.3.7.9</a>  4-hydroxybenzoyl-CoA reductase
C    1.3.8  With a flavin as acceptor
D      <a href="/dbget-bin/www_bget?ec:1.3.8.1">1.3.8.1</a>  short-chain acyl-CoA dehydrogenase
E        Contig10605; <a href="/dbget-bin/www_bget?ko:K00248">K00248</a>  ACADS, bcd; butyryl-CoA dehydrogenase [EC:1.3.8.1]
E        comp7822_c0_seq2; <a href="/dbget-bin/www_bget?ko:K00248">K00248</a>  ACADS, bcd; butyryl-CoA dehydrogenase [EC:1.3.8.1]
D      <a href="/dbget-bin/www_bget?ec:1.3.8.2">1.3.8.2</a>  4,4'-diapophytoene desaturase
D      <a href="/dbget-bin/www_bget?ec:1.3.8.3">1.3.8.3</a>  (R)-benzylsuccinyl-CoA dehydrogenase
D      <a href="/dbget-bin/www_bget?ec:1.3.8.4">1.3.8.4</a>  isovaleryl-CoA dehydrogenase
E        Contig504; <a href="/dbget-bin/www_bget?ko:K00253">K00253</a>  IVD, ivd; isovaleryl-CoA dehydrogenase [EC:1.3.8.4]
D      <a href="/dbget-bin/www_bget?ec:1.3.8.5">1.3.8.5</a>  2-methyl-branched-chain-enoyl-CoA reductase
D      <a href="/dbget-bin/www_bget?ec:1.3.8.6">1.3.8.6</a>  glutaryl-CoA dehydrogenase
E        Contig3073; <a href="/dbget-bin/www_bget?ko:K00252">K00252</a>  GCDH, gcdH; glutaryl-CoA dehydrogenase [EC:1.3.8.6]
D      <a href="/dbget-bin/www_bget?ec:1.3.8.7">1.3.8.7</a>  medium-chain acyl-CoA dehydrogenase
E        Contig10159; <a href="/dbget-bin/www_bget?ko:K00249">K00249</a>  ACADM, acd; acyl-CoA dehydrogenase [EC:1.3.8.7]
D      <a href="/dbget-bin/www_bget?ec:1.3.8.8">1.3.8.8</a>  long-chain acyl-CoA dehydrogenase
D      <a href="/dbget-bin/www_bget?ec:1.3.8.9">1.3.8.9</a>  very-long-chain acyl-CoA dehydrogenase
E        Contig4549; <a href="/dbget-bin/www_bget?ko:K09479">K09479</a>  ACADVL; very long chain acyl-CoA dehydrogenase [EC:1.3.8.9]
C    1.3.98  With other, known, acceptors
D      <a href="/dbget-bin/www_bget?ec:1.3.98.1">1.3.98.1</a>  dihydroorotate dehydrogenase (fumarate)
C    1.3.99  With other acceptors
D      <a href="/dbget-bin/www_bget?ec:1.3.99.1">1.3.99.1</a>  succinate dehydrogenase
D      <a href="/dbget-bin/www_bget?ec:1.3.99.4">1.3.99.4</a>  3-oxosteroid 1-dehydrogenase
D      <a href="/dbget-bin/www_bget?ec:1.3.99.5">1.3.99.5</a>  3-oxo-5alpha-steroid 4-dehydrogenase (acceptor)
D      <a href="/dbget-bin/www_bget?ec:1.3.99.6">1.3.99.6</a>  3-oxo-5beta-steroid 4-dehydrogenase
D      <a href="/dbget-bin/www_bget?ec:1.3.99.8">1.3.99.8</a>  2-furoyl-CoA dehydrogenase
D      <a href="/dbget-bin/www_bget?ec:1.3.99.12">1.3.99.12</a>  2-methylacyl-CoA dehydrogenase
E        Contig1815; <a href="/dbget-bin/www_bget?ko:K09478">K09478</a>  ACADSB; short/branched chain acyl-CoA dehydrogenase [EC:1.3.99.12]
D      <a href="/dbget-bin/www_bget?ec:1.3.99.14">1.3.99.14</a>  cyclohexanone dehydrogenase
D      <a href="/dbget-bin/www_bget?ec:1.3.99.16">1.3.99.16</a>  isoquinoline 1-oxidoreductase
D      <a href="/dbget-bin/www_bget?ec:1.3.99.17">1.3.99.17</a>  quinoline 2-oxidoreductase
D      <a href="/dbget-bin/www_bget?ec:1.3.99.18">1.3.99.18</a>  quinaldate 4-oxidoreductase
D      <a href="/dbget-bin/www_bget?ec:1.3.99.19">1.3.99.19</a>  quinoline-4-carboxylate 2-oxidoreductase
D      <a href="/dbget-bin/www_bget?ec:1.3.99.22">1.3.99.22</a>  coproporphyrinogen dehydrogenase
D      <a href="/dbget-bin/www_bget?ec:1.3.99.23">1.3.99.23</a>  all-trans-retinol 13,14-reductase
D      <a href="/dbget-bin/www_bget?ec:1.3.99.24">1.3.99.24</a>  2-amino-4-deoxychorismate dehydrogenase
D      <a href="/dbget-bin/www_bget?ec:1.3.99.25">1.3.99.25</a>  carvone reductase
D      <a href="/dbget-bin/www_bget?ec:1.3.99.26">1.3.99.26</a>  all-trans-zeta-carotene desaturase
D      <a href="/dbget-bin/www_bget?ec:1.3.99.27">1.3.99.27</a>  1-hydroxycarotenoid 3,4-desaturase
D      <a href="/dbget-bin/www_bget?ec:1.3.99.28">1.3.99.28</a>  phytoene desaturase (neurosporene-forming)
D      <a href="/dbget-bin/www_bget?ec:1.3.99.29">1.3.99.29</a>  phytoene desaturase (zeta-carotene-forming)
D      <a href="/dbget-bin/www_bget?ec:1.3.99.30">1.3.99.30</a>  phytoene desaturase (3,4-didehydrolycopene-forming)
D      <a href="/dbget-bin/www_bget?ec:1.3.99.31">1.3.99.31</a>  phytoene desaturase (lycopene-forming)
D      <a href="/dbget-bin/www_bget?ec:1.3.99.32">1.3.99.32</a>  glutaryl-CoA dehydrogenase (non-decarboxylating)
D      <a href="/dbget-bin/www_bget?ec:1.3.99.33">1.3.99.33</a>  urocanate reductase
D      <a href="/dbget-bin/www_bget?ec:1.3.99.34">1.3.99.34</a>  2,3-bis-O-geranylgeranyl-sn-glycerol 1-phosphate reductase (donor)
D      1.3.99.-  
C    1.3.-  Acting on the CH-CH group of donors
D      1.3.-.-  
B  1.4  Acting on the CH-NH2 group of donors
C    1.4.1  With NAD+ or NADP+ as acceptor
D      <a href="/dbget-bin/www_bget?ec:1.4.1.1">1.4.1.1</a>  alanine dehydrogenase
D      <a href="/dbget-bin/www_bget?ec:1.4.1.2">1.4.1.2</a>  glutamate dehydrogenase
D      <a href="/dbget-bin/www_bget?ec:1.4.1.3">1.4.1.3</a>  glutamate dehydrogenase [NAD(P)+]
E        Contig401; <a href="/dbget-bin/www_bget?ko:K00261">K00261</a>  GLUD1_2, gdhA; glutamate dehydrogenase (NAD(P)+) [EC:1.4.1.3]
E        Contig4586; <a href="/dbget-bin/www_bget?ko:K00261">K00261</a>  GLUD1_2, gdhA; glutamate dehydrogenase (NAD(P)+) [EC:1.4.1.3]
E        Contig4587; <a href="/dbget-bin/www_bget?ko:K00261">K00261</a>  GLUD1_2, gdhA; glutamate dehydrogenase (NAD(P)+) [EC:1.4.1.3]
D      <a href="/dbget-bin/www_bget?ec:1.4.1.4">1.4.1.4</a>  glutamate dehydrogenase (NADP+)
D      <a href="/dbget-bin/www_bget?ec:1.4.1.5">1.4.1.5</a>  L-amino-acid dehydrogenase
D      <a href="/dbget-bin/www_bget?ec:1.4.1.7">1.4.1.7</a>  serine 2-dehydrogenase
D      <a href="/dbget-bin/www_bget?ec:1.4.1.8">1.4.1.8</a>  valine dehydrogenase (NADP+)
D      <a href="/dbget-bin/www_bget?ec:1.4.1.9">1.4.1.9</a>  leucine dehydrogenase
D      <a href="/dbget-bin/www_bget?ec:1.4.1.10">1.4.1.10</a>  glycine dehydrogenase
D      <a href="/dbget-bin/www_bget?ec:1.4.1.11">1.4.1.11</a>  L-erythro-3,5-diaminohexanoate dehydrogenase
D      <a href="/dbget-bin/www_bget?ec:1.4.1.12">1.4.1.12</a>  2,4-diaminopentanoate dehydrogenase
D      <a href="/dbget-bin/www_bget?ec:1.4.1.13">1.4.1.13</a>  glutamate synthase (NADPH)
E        Contig811; <a href="/dbget-bin/www_bget?ko:K00264">K00264</a>  GLT1; glutamate synthase (NADPH/NADH) [EC:1.4.1.13 1.4.1.14]
E        Contig3640; <a href="/dbget-bin/www_bget?ko:K00264">K00264</a>  GLT1; glutamate synthase (NADPH/NADH) [EC:1.4.1.13 1.4.1.14]
D      <a href="/dbget-bin/www_bget?ec:1.4.1.14">1.4.1.14</a>  glutamate synthase (NADH)
E        Contig811; <a href="/dbget-bin/www_bget?ko:K00264">K00264</a>  GLT1; glutamate synthase (NADPH/NADH) [EC:1.4.1.13 1.4.1.14]
E        Contig3640; <a href="/dbget-bin/www_bget?ko:K00264">K00264</a>  GLT1; glutamate synthase (NADPH/NADH) [EC:1.4.1.13 1.4.1.14]
D      <a href="/dbget-bin/www_bget?ec:1.4.1.15">1.4.1.15</a>  lysine dehydrogenase
D      <a href="/dbget-bin/www_bget?ec:1.4.1.16">1.4.1.16</a>  diaminopimelate dehydrogenase
D      <a href="/dbget-bin/www_bget?ec:1.4.1.17">1.4.1.17</a>  N-methylalanine dehydrogenase
D      <a href="/dbget-bin/www_bget?ec:1.4.1.18">1.4.1.18</a>  lysine 6-dehydrogenase
D      <a href="/dbget-bin/www_bget?ec:1.4.1.19">1.4.1.19</a>  tryptophan dehydrogenase
D      <a href="/dbget-bin/www_bget?ec:1.4.1.20">1.4.1.20</a>  phenylalanine dehydrogenase
D      <a href="/dbget-bin/www_bget?ec:1.4.1.21">1.4.1.21</a>  aspartate dehydrogenase
D      <a href="/dbget-bin/www_bget?ec:1.4.1.23">1.4.1.23</a>  valine dehydrogenase (NAD+)
D      <a href="/dbget-bin/www_bget?ec:1.4.1.24">1.4.1.24</a>  3-dehydroquinate synthase II
D      1.4.1.-  
C    1.4.2  With a cytochrome as acceptor
D      <a href="/dbget-bin/www_bget?ec:1.4.2.1">1.4.2.1</a>  glycine dehydrogenase (cytochrome)
D      1.4.2.-  
C    1.4.3  With oxygen as acceptor
D      <a href="/dbget-bin/www_bget?ec:1.4.3.1">1.4.3.1</a>  D-aspartate oxidase
E        Contig6188; <a href="/dbget-bin/www_bget?ko:K00272">K00272</a>  DDO; D-aspartate oxidase [EC:1.4.3.1]
D      <a href="/dbget-bin/www_bget?ec:1.4.3.2">1.4.3.2</a>  L-amino-acid oxidase
D      <a href="/dbget-bin/www_bget?ec:1.4.3.3">1.4.3.3</a>  D-amino-acid oxidase
E        Contig2552; <a href="/dbget-bin/www_bget?ko:K00273">K00273</a>  E1.4.3.3, DAO; D-amino-acid oxidase [EC:1.4.3.3]
D      <a href="/dbget-bin/www_bget?ec:1.4.3.4">1.4.3.4</a>  monoamine oxidase
D      <a href="/dbget-bin/www_bget?ec:1.4.3.5">1.4.3.5</a>  pyridoxal 5'-phosphate synthase
E        Contig7090; <a href="/dbget-bin/www_bget?ko:K00275">K00275</a>  pdxH, PNPO; pyridoxamine 5'-phosphate oxidase [EC:1.4.3.5]
D      <a href="/dbget-bin/www_bget?ec:1.4.3.7">1.4.3.7</a>  D-glutamate oxidase
D      <a href="/dbget-bin/www_bget?ec:1.4.3.8">1.4.3.8</a>  ethanolamine oxidase
D      <a href="/dbget-bin/www_bget?ec:1.4.3.10">1.4.3.10</a>  putrescine oxidase
D      <a href="/dbget-bin/www_bget?ec:1.4.3.11">1.4.3.11</a>  L-glutamate oxidase
D      <a href="/dbget-bin/www_bget?ec:1.4.3.12">1.4.3.12</a>  cyclohexylamine oxidase
D      <a href="/dbget-bin/www_bget?ec:1.4.3.13">1.4.3.13</a>  protein-lysine 6-oxidase
E        Contig5946; <a href="/dbget-bin/www_bget?ko:K00277">K00277</a>  LOX; protein-lysine 6-oxidase [EC:1.4.3.13]
D      <a href="/dbget-bin/www_bget?ec:1.4.3.14">1.4.3.14</a>  L-lysine oxidase
D      <a href="/dbget-bin/www_bget?ec:1.4.3.15">1.4.3.15</a>  D-glutamate(D-aspartate) oxidase
D      <a href="/dbget-bin/www_bget?ec:1.4.3.16">1.4.3.16</a>  L-aspartate oxidase
D      <a href="/dbget-bin/www_bget?ec:1.4.3.19">1.4.3.19</a>  glycine oxidase
D      <a href="/dbget-bin/www_bget?ec:1.4.3.20">1.4.3.20</a>  L-lysine 6-oxidase
D      <a href="/dbget-bin/www_bget?ec:1.4.3.21">1.4.3.21</a>  primary-amine oxidase
D      <a href="/dbget-bin/www_bget?ec:1.4.3.22">1.4.3.22</a>  diamine oxidase
D      <a href="/dbget-bin/www_bget?ec:1.4.3.23">1.4.3.23</a>  7-chloro-L-tryptophan oxidase
D      <a href="/dbget-bin/www_bget?ec:1.4.3.24">1.4.3.24</a>  pseudooxynicotine oxidase
D      1.4.3.-  
C    1.4.4  With a disulfide as acceptor
D      <a href="/dbget-bin/www_bget?ec:1.4.4.2">1.4.4.2</a>  glycine dehydrogenase (decarboxylating)
E        Contig2877; <a href="/dbget-bin/www_bget?ko:K00281">K00281</a>  GLDC, gcvP; glycine dehydrogenase [EC:1.4.4.2]
C    1.4.5  With a quinone or other compound as acceptor
D      <a href="/dbget-bin/www_bget?ec:1.4.5.1">1.4.5.1</a>  D-amino acid dehydrogenase (quinone)
C    1.4.7  With an iron-sulfur protein as acceptor
D      <a href="/dbget-bin/www_bget?ec:1.4.7.1">1.4.7.1</a>  glutamate synthase (ferredoxin)
C    1.4.9  With a copper protein as acceptor
D      <a href="/dbget-bin/www_bget?ec:1.4.9.1">1.4.9.1</a>  methylamine dehydrogenase (amicyanin)
D      <a href="/dbget-bin/www_bget?ec:1.4.9.2">1.4.9.2</a>  aralkylamine dehydrogenase (azurin)
C    1.4.99  With other acceptors
D      <a href="/dbget-bin/www_bget?ec:1.4.99.1">1.4.99.1</a>  D-amino-acid dehydrogenase
D      <a href="/dbget-bin/www_bget?ec:1.4.99.2">1.4.99.2</a>  taurine dehydrogenase
D      <a href="/dbget-bin/www_bget?ec:1.4.99.5">1.4.99.5</a>  glycine dehydrogenase (cyanide-forming)
D      1.4.99.-  
C    1.4.-  Acting on the CH-NH2 group of donors
D      1.4.-.-  
B  1.5  Acting on the CH-NH group of donors
C    1.5.1  With NAD+ or NADP+ as acceptor
D      <a href="/dbget-bin/www_bget?ec:1.5.1.1">1.5.1.1</a>  pyrroline-2-carboxylate reductase
D      <a href="/dbget-bin/www_bget?ec:1.5.1.2">1.5.1.2</a>  pyrroline-5-carboxylate reductase
E        Contig2043; <a href="/dbget-bin/www_bget?ko:K00286">K00286</a>  E1.5.1.2, proC; pyrroline-5-carboxylate reductase [EC:1.5.1.2]
E        Contig3023; <a href="/dbget-bin/www_bget?ko:K00286">K00286</a>  E1.5.1.2, proC; pyrroline-5-carboxylate reductase [EC:1.5.1.2]
D      <a href="/dbget-bin/www_bget?ec:1.5.1.3">1.5.1.3</a>  dihydrofolate reductase
E        Contig6598; <a href="/dbget-bin/www_bget?ko:K00287">K00287</a>  folA; dihydrofolate reductase [EC:1.5.1.3]
D      <a href="/dbget-bin/www_bget?ec:1.5.1.5">1.5.1.5</a>  methylenetetrahydrofolate dehydrogenase (NADP+)
E        Contig5779; <a href="/dbget-bin/www_bget?ko:K00288">K00288</a>  MTHFD; methylenetetrahydrofolate dehydrogenase (NADP+) / methenyltetrahydrofolate cyclohydrolase / formyltetrahydrofolate synthetase [EC:1.5.1.5 3.5.4.9 6.3.4.3]
D      <a href="/dbget-bin/www_bget?ec:1.5.1.6">1.5.1.6</a>  formyltetrahydrofolate dehydrogenase
E        Contig2754; <a href="/dbget-bin/www_bget?ko:K00289">K00289</a>  E1.5.1.6, FTHFD; formyltetrahydrofolate dehydrogenase [EC:1.5.1.6]
D      <a href="/dbget-bin/www_bget?ec:1.5.1.7">1.5.1.7</a>  saccharopine dehydrogenase (NAD+, L-lysine-forming)
D      <a href="/dbget-bin/www_bget?ec:1.5.1.8">1.5.1.8</a>  saccharopine dehydrogenase (NADP+, L-lysine-forming)
E        Contig4856; <a href="/dbget-bin/www_bget?ko:K14157">K14157</a>  AASS; alpha-aminoadipic semialdehyde synthase [EC:1.5.1.8 1.5.1.9]
E        Contig11569; <a href="/dbget-bin/www_bget?ko:K14157">K14157</a>  AASS; alpha-aminoadipic semialdehyde synthase [EC:1.5.1.8 1.5.1.9]
E        comp8521_c0_seq3; <a href="/dbget-bin/www_bget?ko:K14157">K14157</a>  AASS; alpha-aminoadipic semialdehyde synthase [EC:1.5.1.8 1.5.1.9]
D      <a href="/dbget-bin/www_bget?ec:1.5.1.9">1.5.1.9</a>  saccharopine dehydrogenase (NAD+, L-glutamate-forming)
E        Contig4856; <a href="/dbget-bin/www_bget?ko:K14157">K14157</a>  AASS; alpha-aminoadipic semialdehyde synthase [EC:1.5.1.8 1.5.1.9]
E        Contig11569; <a href="/dbget-bin/www_bget?ko:K14157">K14157</a>  AASS; alpha-aminoadipic semialdehyde synthase [EC:1.5.1.8 1.5.1.9]
E        comp8521_c0_seq3; <a href="/dbget-bin/www_bget?ko:K14157">K14157</a>  AASS; alpha-aminoadipic semialdehyde synthase [EC:1.5.1.8 1.5.1.9]
D      <a href="/dbget-bin/www_bget?ec:1.5.1.10">1.5.1.10</a>  saccharopine dehydrogenase (NADP+, L-glutamate-forming)
D      <a href="/dbget-bin/www_bget?ec:1.5.1.11">1.5.1.11</a>  D-octopine dehydrogenase
D      <a href="/dbget-bin/www_bget?ec:1.5.1.12">1.5.1.12</a>  1-pyrroline-5-carboxylate dehydrogenase
E        Contig11628; <a href="/dbget-bin/www_bget?ko:K00294">K00294</a>  E1.5.1.12; 1-pyrroline-5-carboxylate dehydrogenase [EC:1.5.1.12]
D      <a href="/dbget-bin/www_bget?ec:1.5.1.15">1.5.1.15</a>  methylenetetrahydrofolate dehydrogenase (NAD+)
E        Contig5040; <a href="/dbget-bin/www_bget?ko:K13403">K13403</a>  MTHFD2; methylenetetrahydrofolate dehydrogenase(NAD+) / 5,10-methenyltetrahydrofolate cyclohydrolase [EC:1.5.1.15 3.5.4.9]
D      <a href="/dbget-bin/www_bget?ec:1.5.1.16">1.5.1.16</a>  D-lysopine dehydrogenase
D      <a href="/dbget-bin/www_bget?ec:1.5.1.17">1.5.1.17</a>  alanopine dehydrogenase
D      <a href="/dbget-bin/www_bget?ec:1.5.1.18">1.5.1.18</a>  ephedrine dehydrogenase
D      <a href="/dbget-bin/www_bget?ec:1.5.1.19">1.5.1.19</a>  D-nopaline dehydrogenase
D      <a href="/dbget-bin/www_bget?ec:1.5.1.20">1.5.1.20</a>  methylenetetrahydrofolate reductase [NAD(P)H]
E        Contig7788; <a href="/dbget-bin/www_bget?ko:K00297">K00297</a>  metF, MTHFR; methylenetetrahydrofolate reductase (NADPH) [EC:1.5.1.20]
D      <a href="/dbget-bin/www_bget?ec:1.5.1.21">1.5.1.21</a>  Delta1-piperideine-2-carboxylate reductase
D      <a href="/dbget-bin/www_bget?ec:1.5.1.22">1.5.1.22</a>  strombine dehydrogenase
D      <a href="/dbget-bin/www_bget?ec:1.5.1.23">1.5.1.23</a>  tauropine dehydrogenase
D      <a href="/dbget-bin/www_bget?ec:1.5.1.24">1.5.1.24</a>  N5-(carboxyethyl)ornithine synthase
D      <a href="/dbget-bin/www_bget?ec:1.5.1.25">1.5.1.25</a>  thiomorpholine-carboxylate dehydrogenase
D      <a href="/dbget-bin/www_bget?ec:1.5.1.26">1.5.1.26</a>  beta-alanopine dehydrogenase
D      <a href="/dbget-bin/www_bget?ec:1.5.1.27">1.5.1.27</a>  1,2-dehydroreticulinium reductase (NADPH)
D      <a href="/dbget-bin/www_bget?ec:1.5.1.28">1.5.1.28</a>  opine dehydrogenase
D      <a href="/dbget-bin/www_bget?ec:1.5.1.30">1.5.1.30</a>  flavin reductase (NADPH)
D      <a href="/dbget-bin/www_bget?ec:1.5.1.31">1.5.1.31</a>  berberine reductase
D      <a href="/dbget-bin/www_bget?ec:1.5.1.32">1.5.1.32</a>  vomilenine reductase
D      <a href="/dbget-bin/www_bget?ec:1.5.1.33">1.5.1.33</a>  pteridine reductase
D      <a href="/dbget-bin/www_bget?ec:1.5.1.34">1.5.1.34</a>  6,7-dihydropteridine reductase
E        Contig14594; <a href="/dbget-bin/www_bget?ko:K00357">K00357</a>  QDPR; dihydropteridine reductase [EC:1.5.1.34]
D      <a href="/dbget-bin/www_bget?ec:1.5.1.36">1.5.1.36</a>  flavin reductase (NADH)
D      <a href="/dbget-bin/www_bget?ec:1.5.1.37">1.5.1.37</a>  FAD reductase (NADH)
D      <a href="/dbget-bin/www_bget?ec:1.5.1.38">1.5.1.38</a>  FMN reductase (NADPH)
D      <a href="/dbget-bin/www_bget?ec:1.5.1.39">1.5.1.39</a>  FMN reductase [NAD(P)H]
D      <a href="/dbget-bin/www_bget?ec:1.5.1.40">1.5.1.40</a>  8-hydroxy-5-deazaflavin:NADPH oxidoreductase
D      <a href="/dbget-bin/www_bget?ec:1.5.1.41">1.5.1.41</a>  riboflavin reductase [NAD(P)H]
D      <a href="/dbget-bin/www_bget?ec:1.5.1.42">1.5.1.42</a>  FMN reductase (NADH)
D      <a href="/dbget-bin/www_bget?ec:1.5.1.43">1.5.1.43</a>  carboxynorspermidine synthase
D      <a href="/dbget-bin/www_bget?ec:1.5.1.44">1.5.1.44</a>  festuclavine dehydrogenase
D      <a href="/dbget-bin/www_bget?ec:1.5.1.45">1.5.1.45</a>  FAD reductase [NAD(P)H]
D      <a href="/dbget-bin/www_bget?ec:1.5.1.46">1.5.1.46</a>  agroclavine dehydrogenase
D      <a href="/dbget-bin/www_bget?ec:1.5.1.47">1.5.1.47</a>  dihydromethanopterin reductase
D      1.5.1.-  
C    1.5.3  With oxygen as acceptor
D      <a href="/dbget-bin/www_bget?ec:1.5.3.1">1.5.3.1</a>  sarcosine oxidase
D      <a href="/dbget-bin/www_bget?ec:1.5.3.2">1.5.3.2</a>  N-methyl-L-amino-acid oxidase
D      <a href="/dbget-bin/www_bget?ec:1.5.3.4">1.5.3.4</a>  N6-methyl-lysine oxidase
D      <a href="/dbget-bin/www_bget?ec:1.5.3.5">1.5.3.5</a>  (S)-6-hydroxynicotine oxidase
D      <a href="/dbget-bin/www_bget?ec:1.5.3.6">1.5.3.6</a>  (R)-6-hydroxynicotine oxidase
D      <a href="/dbget-bin/www_bget?ec:1.5.3.7">1.5.3.7</a>  L-pipecolate oxidase
D      <a href="/dbget-bin/www_bget?ec:1.5.3.10">1.5.3.10</a>  dimethylglycine oxidase
D      <a href="/dbget-bin/www_bget?ec:1.5.3.12">1.5.3.12</a>  dihydrobenzophenanthridine oxidase
D      <a href="/dbget-bin/www_bget?ec:1.5.3.13">1.5.3.13</a>  N1-acetylpolyamine oxidase
D      <a href="/dbget-bin/www_bget?ec:1.5.3.14">1.5.3.14</a>  polyamine oxidase (propane-1,3-diamine-forming)
D      <a href="/dbget-bin/www_bget?ec:1.5.3.15">1.5.3.15</a>  N8-acetylspermidine oxidase (propane-1,3-diamine-forming)
D      <a href="/dbget-bin/www_bget?ec:1.5.3.16">1.5.3.16</a>  spermine oxidase
D      <a href="/dbget-bin/www_bget?ec:1.5.3.17">1.5.3.17</a>  non-specific polyamine oxidase
D      <a href="/dbget-bin/www_bget?ec:1.5.3.18">1.5.3.18</a>  L-saccharopine oxidase
D      <a href="/dbget-bin/www_bget?ec:1.5.3.19">1.5.3.19</a>  4-methylaminobutanoate oxidase (formaldehyde-forming)
D      <a href="/dbget-bin/www_bget?ec:1.5.3.20">1.5.3.20</a>  N-alkylglycine oxidase
D      <a href="/dbget-bin/www_bget?ec:1.5.3.21">1.5.3.21</a>  4-methylaminobutanoate oxidase (methylamine-forming)
D      1.5.3.-  
C    1.5.4  With a disulfide as acceptor
D      <a href="/dbget-bin/www_bget?ec:1.5.4.1">1.5.4.1</a>  pyrimidodiazepine synthase
C    1.5.5  With a quinone or similar compound as acceptor
D      <a href="/dbget-bin/www_bget?ec:1.5.5.1">1.5.5.1</a>  electron-transferring-flavoprotein dehydrogenase
E        Contig4115; <a href="/dbget-bin/www_bget?ko:K00311">K00311</a>  E1.5.5.1, etf; electron-transferring-flavoprotein dehydrogenase [EC:1.5.5.1]
D      1.5.5.-  
C    1.5.7  With an iron-sulfur protein as acceptor
D      <a href="/dbget-bin/www_bget?ec:1.5.7.1">1.5.7.1</a>  methylenetetrahydrofolate reductase (ferredoxin)
C    1.5.8  With a flavin or flavoprotein as acceptor
D      <a href="/dbget-bin/www_bget?ec:1.5.8.1">1.5.8.1</a>  dimethylamine dehydrogenase
D      <a href="/dbget-bin/www_bget?ec:1.5.8.2">1.5.8.2</a>  trimethylamine dehydrogenase
D      <a href="/dbget-bin/www_bget?ec:1.5.8.3">1.5.8.3</a>  sarcosine dehydrogenase
E        Contig272; <a href="/dbget-bin/www_bget?ko:K00314">K00314</a>  SARDH; sarcosine dehydrogenase [EC:1.5.8.3]
D      <a href="/dbget-bin/www_bget?ec:1.5.8.4">1.5.8.4</a>  dimethylglycine dehydrogenase
C    1.5.99  With other acceptors
D      <a href="/dbget-bin/www_bget?ec:1.5.99.3">1.5.99.3</a>  L-pipecolate dehydrogenase
D      <a href="/dbget-bin/www_bget?ec:1.5.99.4">1.5.99.4</a>  nicotine dehydrogenase
D      <a href="/dbget-bin/www_bget?ec:1.5.99.5">1.5.99.5</a>  methylglutamate dehydrogenase
D      <a href="/dbget-bin/www_bget?ec:1.5.99.6">1.5.99.6</a>  spermidine dehydrogenase
D      <a href="/dbget-bin/www_bget?ec:1.5.99.8">1.5.99.8</a>  proline dehydrogenase
E        Contig5028; <a href="/dbget-bin/www_bget?ko:K00318">K00318</a>  E1.5.99.8; proline dehydrogenase [EC:1.5.99.8]
E        comp8707_c1_seq3; <a href="/dbget-bin/www_bget?ko:K00318">K00318</a>  E1.5.99.8; proline dehydrogenase [EC:1.5.99.8]
D      <a href="/dbget-bin/www_bget?ec:1.5.99.9">1.5.99.9</a>  methylenetetrahydromethanopterin dehydrogenase
D      <a href="/dbget-bin/www_bget?ec:1.5.99.11">1.5.99.11</a>  5,10-methylenetetrahydromethanopterin reductase
D      <a href="/dbget-bin/www_bget?ec:1.5.99.12">1.5.99.12</a>  cytokinin dehydrogenase
D      <a href="/dbget-bin/www_bget?ec:1.5.99.13">1.5.99.13</a>  D-proline dehydrogenase
D      <a href="/dbget-bin/www_bget?ec:1.5.99.14">1.5.99.14</a>  6-hydroxypseudooxynicotine dehydrogenase
D      1.5.99.-  
C    1.5.-  Acting on the CH-NH group of donors
D      1.5.-.-  
B  1.6  Acting on NADH or NADPH
C    1.6.1  With NAD+ or NADP+ as acceptor
D      <a href="/dbget-bin/www_bget?ec:1.6.1.1">1.6.1.1</a>  NAD(P)+ transhydrogenase (B-specific)
D      <a href="/dbget-bin/www_bget?ec:1.6.1.2">1.6.1.2</a>  NAD(P)+ transhydrogenase (AB-specific)
C    1.6.2  With a heme protein as acceptor
D      <a href="/dbget-bin/www_bget?ec:1.6.2.2">1.6.2.2</a>  cytochrome-b5 reductase
E        Contig3743; <a href="/dbget-bin/www_bget?ko:K00326">K00326</a>  E1.6.2.2; cytochrome-b5 reductase [EC:1.6.2.2]
E        Contig3744; <a href="/dbget-bin/www_bget?ko:K00326">K00326</a>  E1.6.2.2; cytochrome-b5 reductase [EC:1.6.2.2]
D      <a href="/dbget-bin/www_bget?ec:1.6.2.4">1.6.2.4</a>  NADPH---hemoprotein reductase
E        Contig13060; <a href="/dbget-bin/www_bget?ko:K00327">K00327</a>  E1.6.2.4; NADPH-ferrihemoprotein reductase [EC:1.6.2.4]
E        Contig13061; <a href="/dbget-bin/www_bget?ko:K00327">K00327</a>  E1.6.2.4; NADPH-ferrihemoprotein reductase [EC:1.6.2.4]
D      <a href="/dbget-bin/www_bget?ec:1.6.2.5">1.6.2.5</a>  NADPH---cytochrome-c2 reductase
D      <a href="/dbget-bin/www_bget?ec:1.6.2.6">1.6.2.6</a>  leghemoglobin reductase
C    1.6.3  With oxygen as acceptor
D      <a href="/dbget-bin/www_bget?ec:1.6.3.1">1.6.3.1</a>  NAD(P)H oxidase
E        Contig8514; <a href="/dbget-bin/www_bget?ko:K13411">K13411</a>  DUOX, THOX; dual oxidase [EC:1.6.3.1 1.11.1.-]
E        Contig11066; <a href="/dbget-bin/www_bget?ko:K13411">K13411</a>  DUOX, THOX; dual oxidase [EC:1.6.3.1 1.11.1.-]
D      1.6.3.-  
C    1.6.4  With a disulfide as acceptor
D      1.6.4.-  
C    1.6.5  With a quinone or similar compound as acceptor
D      <a href="/dbget-bin/www_bget?ec:1.6.5.2">1.6.5.2</a>  NAD(P)H dehydrogenase (quinone)
D      <a href="/dbget-bin/www_bget?ec:1.6.5.3">1.6.5.3</a>  NADH:ubiquinone reductase (H+-translocating)
E        Contig10213; <a href="/dbget-bin/www_bget?ko:K00341">K00341</a>  nuoL; NADH-quinone oxidoreductase subunit L [EC:1.6.5.3]
E        Locus_776_Transcript_2/3_Confidence_0.621_Length_1641; <a href="/dbget-bin/www_bget?ko:K00341">K00341</a>  nuoL; NADH-quinone oxidoreductase subunit L [EC:1.6.5.3]
E        Contig11493; <a href="/dbget-bin/www_bget?ko:K00342">K00342</a>  nuoM; NADH-quinone oxidoreductase subunit M [EC:1.6.5.3]
E        Contig13888; <a href="/dbget-bin/www_bget?ko:K03878">K03878</a>  ND1; NADH-ubiquinone oxidoreductase chain 1 [EC:1.6.5.3]
E        Contig13895; <a href="/dbget-bin/www_bget?ko:K03879">K03879</a>  ND2; NADH-ubiquinone oxidoreductase chain 2 [EC:1.6.5.3]
E        Locus_497_Transcript_1/2_Confidence_0.375_Length_904; <a href="/dbget-bin/www_bget?ko:K03879">K03879</a>  ND2; NADH-ubiquinone oxidoreductase chain 2 [EC:1.6.5.3]
E        Contig10267; <a href="/dbget-bin/www_bget?ko:K03881">K03881</a>  ND4; NADH-ubiquinone oxidoreductase chain 4 [EC:1.6.5.3]
E        Contig14049; <a href="/dbget-bin/www_bget?ko:K03881">K03881</a>  ND4; NADH-ubiquinone oxidoreductase chain 4 [EC:1.6.5.3]
E        Locus_1190_Transcript_4/10_Confidence_0.268_Length_1373; <a href="/dbget-bin/www_bget?ko:K03881">K03881</a>  ND4; NADH-ubiquinone oxidoreductase chain 4 [EC:1.6.5.3]
E        Locus_1375_Transcript_4/5_Confidence_0.794_Length_1595; <a href="/dbget-bin/www_bget?ko:K03882">K03882</a>  ND4L; NADH-ubiquinone oxidoreductase chain 4L [EC:1.6.5.3]
E        Locus_1311_Transcript_2/7_Confidence_0.730_Length_1523; <a href="/dbget-bin/www_bget?ko:K03882">K03882</a>  ND4L; NADH-ubiquinone oxidoreductase chain 4L [EC:1.6.5.3]
E        Contig5166; <a href="/dbget-bin/www_bget?ko:K03883">K03883</a>  ND5; NADH-ubiquinone oxidoreductase chain 5 [EC:1.6.5.3]
E        Contig1622; <a href="/dbget-bin/www_bget?ko:K03934">K03934</a>  NDUFS1; NADH dehydrogenase (ubiquinone) Fe-S protein 1 [EC:1.6.5.3 1.6.99.3]
E        Contig5141; <a href="/dbget-bin/www_bget?ko:K03935">K03935</a>  NDUFS2; NADH dehydrogenase (ubiquinone) Fe-S protein 2 [EC:1.6.5.3 1.6.99.3]
E        Contig10598; <a href="/dbget-bin/www_bget?ko:K03936">K03936</a>  NDUFS3; NADH dehydrogenase (ubiquinone) Fe-S protein 3 [EC:1.6.5.3 1.6.99.3]
E        Contig3019; <a href="/dbget-bin/www_bget?ko:K03937">K03937</a>  NDUFS4; NADH dehydrogenase (ubiquinone) Fe-S protein 4 [EC:1.6.5.3 1.6.99.3]
E        Contig1355; <a href="/dbget-bin/www_bget?ko:K03938">K03938</a>  NDUFS5; NADH dehydrogenase (ubiquinone) Fe-S protein 5 [EC:1.6.5.3 1.6.99.3]
E        Contig5870; <a href="/dbget-bin/www_bget?ko:K03939">K03939</a>  NDUFS6; NADH dehydrogenase (ubiquinone) Fe-S protein 6 [EC:1.6.5.3 1.6.99.3]
E        Contig11508; <a href="/dbget-bin/www_bget?ko:K03940">K03940</a>  NDUFS7; NADH dehydrogenase (ubiquinone) Fe-S protein 7 [EC:1.6.5.3 1.6.99.3]
E        Contig2697; <a href="/dbget-bin/www_bget?ko:K03941">K03941</a>  NDUFS8; NADH dehydrogenase (ubiquinone) Fe-S protein 8 [EC:1.6.5.3 1.6.99.3]
E        Contig4315; <a href="/dbget-bin/www_bget?ko:K03942">K03942</a>  NDUFV1; NADH dehydrogenase (ubiquinone) flavoprotein 1 [EC:1.6.5.3 1.6.99.3]
E        Contig6013; <a href="/dbget-bin/www_bget?ko:K03943">K03943</a>  NDUFV2; NADH dehydrogenase (ubiquinone) flavoprotein 2 [EC:1.6.5.3 1.6.99.3]
E        Contig2390; <a href="/dbget-bin/www_bget?ko:K03945">K03945</a>  NDUFA1; NADH dehydrogenase (ubiquinone) 1 alpha subcomplex 1 [EC:1.6.5.3 1.6.99.3]
E        Contig13566; <a href="/dbget-bin/www_bget?ko:K03946">K03946</a>  NDUFA2; NADH dehydrogenase (ubiquinone) 1 alpha subcomplex 2 [EC:1.6.5.3 1.6.99.3]
E        Contig1642; <a href="/dbget-bin/www_bget?ko:K03949">K03949</a>  NDUFA5; NADH dehydrogenase (ubiquinone) 1 alpha subcomplex 5 [EC:1.6.5.3 1.6.99.3]
E        Contig10449; <a href="/dbget-bin/www_bget?ko:K03949">K03949</a>  NDUFA5; NADH dehydrogenase (ubiquinone) 1 alpha subcomplex 5 [EC:1.6.5.3 1.6.99.3]
E        Contig14532; <a href="/dbget-bin/www_bget?ko:K03950">K03950</a>  NDUFA6; NADH dehydrogenase (ubiquinone) 1 alpha subcomplex 6 [EC:1.6.5.3 1.6.99.3]
E        Contig14710; <a href="/dbget-bin/www_bget?ko:K03951">K03951</a>  NDUFA7; NADH dehydrogenase (ubiquinone) 1 alpha subcomplex 7 [EC:1.6.5.3 1.6.99.3]
E        Contig4833; <a href="/dbget-bin/www_bget?ko:K03952">K03952</a>  NDUFA8; NADH dehydrogenase (ubiquinone) 1 alpha subcomplex 8 [EC:1.6.5.3 1.6.99.3]
E        Contig4141; <a href="/dbget-bin/www_bget?ko:K03953">K03953</a>  NDUFA9; NADH dehydrogenase (ubiquinone) 1 alpha subcomplex 9 [EC:1.6.5.3 1.6.99.3]
E        Contig5954; <a href="/dbget-bin/www_bget?ko:K03954">K03954</a>  NDUFA10; NADH dehydrogenase (ubiquinone) 1 alpha subcomplex 10 [EC:1.6.5.3 1.6.99.3]
E        Contig12277; <a href="/dbget-bin/www_bget?ko:K03955">K03955</a>  NDUFAB1; NADH dehydrogenase (ubiquinone) 1 alpha/beta subcomplex 1 [EC:1.6.5.3 1.6.99.3]
E        Contig12278; <a href="/dbget-bin/www_bget?ko:K03955">K03955</a>  NDUFAB1; NADH dehydrogenase (ubiquinone) 1 alpha/beta subcomplex 1 [EC:1.6.5.3 1.6.99.3]
E        Contig15958; <a href="/dbget-bin/www_bget?ko:K03955">K03955</a>  NDUFAB1; NADH dehydrogenase (ubiquinone) 1 alpha/beta subcomplex 1 [EC:1.6.5.3 1.6.99.3]
E        comp8272_c0_seq2; <a href="/dbget-bin/www_bget?ko:K03955">K03955</a>  NDUFAB1; NADH dehydrogenase (ubiquinone) 1 alpha/beta subcomplex 1 [EC:1.6.5.3 1.6.99.3]
E        Contig4153; <a href="/dbget-bin/www_bget?ko:K03956">K03956</a>  NDUFA11; NADH dehydrogenase (ubiquinone) 1 alpha subcomplex 11 [EC:1.6.5.3]
E        comp130346_c0_seq1; <a href="/dbget-bin/www_bget?ko:K03957">K03957</a>  NDUFB1; NADH dehydrogenase (ubiquinone) 1 beta subcomplex 1 [EC:1.6.5.3 1.6.99.3]
E        Contig749; <a href="/dbget-bin/www_bget?ko:K03958">K03958</a>  NDUFB2; NADH dehydrogenase (ubiquinone) 1 beta subcomplex 2 [EC:1.6.5.3 1.6.99.3]
E        Contig1279; <a href="/dbget-bin/www_bget?ko:K03959">K03959</a>  NDUFB3; NADH dehydrogenase (ubiquinone) 1 beta subcomplex 3 [EC:1.6.5.3 1.6.99.3]
E        Contig918; <a href="/dbget-bin/www_bget?ko:K03961">K03961</a>  NDUFB5; NADH dehydrogenase (ubiquinone) 1 beta subcomplex 5 [EC:1.6.5.3 1.6.99.3]
E        Contig14585; <a href="/dbget-bin/www_bget?ko:K03962">K03962</a>  NDUFB6; NADH dehydrogenase (ubiquinone) 1 beta subcomplex 6 [EC:1.6.5.3 1.6.99.3]
E        Contig11431; <a href="/dbget-bin/www_bget?ko:K03963">K03963</a>  NDUFB7; NADH dehydrogenase (ubiquinone) 1 beta subcomplex 7 [EC:1.6.5.3 1.6.99.3]
E        Contig14640; <a href="/dbget-bin/www_bget?ko:K03964">K03964</a>  NDUFB8; NADH dehydrogenase (ubiquinone) 1 beta subcomplex 8 [EC:1.6.5.3 1.6.99.3]
E        Contig188; <a href="/dbget-bin/www_bget?ko:K03965">K03965</a>  NDUFB9; NADH dehydrogenase (ubiquinone) 1 beta subcomplex 9 [EC:1.6.5.3 1.6.99.3]
E        Contig13444; <a href="/dbget-bin/www_bget?ko:K03966">K03966</a>  NDUFB10; NADH dehydrogenase (ubiquinone) 1 beta subcomplex 10 [EC:1.6.5.3 1.6.99.3]
E        Contig1718; <a href="/dbget-bin/www_bget?ko:K03968">K03968</a>  NDUFC2; NADH dehydrogenase (ubiquinone) 1 subcomplex unknown 2 [EC:1.6.5.3 1.6.99.3]
E        Contig2682; <a href="/dbget-bin/www_bget?ko:K11351">K11351</a>  NDUFB11; NADH dehydrogenase (ubiquinone) 1 beta subcomplex 11 [EC:1.6.5.3 1.6.99.3]
E        Contig2480; <a href="/dbget-bin/www_bget?ko:K11352">K11352</a>  NDUFA12; NADH dehydrogenase (ubiquinone) 1 alpha subcomplex 12 [EC:1.6.5.3 1.6.99.3]
D      <a href="/dbget-bin/www_bget?ec:1.6.5.4">1.6.5.4</a>  monodehydroascorbate reductase (NADH)
D      <a href="/dbget-bin/www_bget?ec:1.6.5.5">1.6.5.5</a>  NADPH:quinone reductase
D      <a href="/dbget-bin/www_bget?ec:1.6.5.6">1.6.5.6</a>  p-benzoquinone reductase (NADPH)
D      <a href="/dbget-bin/www_bget?ec:1.6.5.7">1.6.5.7</a>  2-hydroxy-1,4-benzoquinone reductase
D      <a href="/dbget-bin/www_bget?ec:1.6.5.8">1.6.5.8</a>  NADH:ubiquinone reductase (Na+-transporting)
D      <a href="/dbget-bin/www_bget?ec:1.6.5.9">1.6.5.9</a>  NADH:ubiquinone reductase (non-electrogenic)
D      <a href="/dbget-bin/www_bget?ec:1.6.5.10">1.6.5.10</a>  NADPH dehydrogenase (quinone)
D      1.6.5.-  
C    1.6.6  With a nitrogenous group as acceptor
D      <a href="/dbget-bin/www_bget?ec:1.6.6.9">1.6.6.9</a>  trimethylamine-N-oxide reductase
D      1.6.6.-  
C    1.6.99  With other acceptors
D      <a href="/dbget-bin/www_bget?ec:1.6.99.1">1.6.99.1</a>  NADPH dehydrogenase
D      <a href="/dbget-bin/www_bget?ec:1.6.99.3">1.6.99.3</a>  NADH dehydrogenase
E        Contig1622; <a href="/dbget-bin/www_bget?ko:K03934">K03934</a>  NDUFS1; NADH dehydrogenase (ubiquinone) Fe-S protein 1 [EC:1.6.5.3 1.6.99.3]
E        Contig5141; <a href="/dbget-bin/www_bget?ko:K03935">K03935</a>  NDUFS2; NADH dehydrogenase (ubiquinone) Fe-S protein 2 [EC:1.6.5.3 1.6.99.3]
E        Contig10598; <a href="/dbget-bin/www_bget?ko:K03936">K03936</a>  NDUFS3; NADH dehydrogenase (ubiquinone) Fe-S protein 3 [EC:1.6.5.3 1.6.99.3]
E        Contig3019; <a href="/dbget-bin/www_bget?ko:K03937">K03937</a>  NDUFS4; NADH dehydrogenase (ubiquinone) Fe-S protein 4 [EC:1.6.5.3 1.6.99.3]
E        Contig1355; <a href="/dbget-bin/www_bget?ko:K03938">K03938</a>  NDUFS5; NADH dehydrogenase (ubiquinone) Fe-S protein 5 [EC:1.6.5.3 1.6.99.3]
E        Contig5870; <a href="/dbget-bin/www_bget?ko:K03939">K03939</a>  NDUFS6; NADH dehydrogenase (ubiquinone) Fe-S protein 6 [EC:1.6.5.3 1.6.99.3]
E        Contig11508; <a href="/dbget-bin/www_bget?ko:K03940">K03940</a>  NDUFS7; NADH dehydrogenase (ubiquinone) Fe-S protein 7 [EC:1.6.5.3 1.6.99.3]
E        Contig2697; <a href="/dbget-bin/www_bget?ko:K03941">K03941</a>  NDUFS8; NADH dehydrogenase (ubiquinone) Fe-S protein 8 [EC:1.6.5.3 1.6.99.3]
E        Contig4315; <a href="/dbget-bin/www_bget?ko:K03942">K03942</a>  NDUFV1; NADH dehydrogenase (ubiquinone) flavoprotein 1 [EC:1.6.5.3 1.6.99.3]
E        Contig6013; <a href="/dbget-bin/www_bget?ko:K03943">K03943</a>  NDUFV2; NADH dehydrogenase (ubiquinone) flavoprotein 2 [EC:1.6.5.3 1.6.99.3]
E        Contig2390; <a href="/dbget-bin/www_bget?ko:K03945">K03945</a>  NDUFA1; NADH dehydrogenase (ubiquinone) 1 alpha subcomplex 1 [EC:1.6.5.3 1.6.99.3]
E        Contig13566; <a href="/dbget-bin/www_bget?ko:K03946">K03946</a>  NDUFA2; NADH dehydrogenase (ubiquinone) 1 alpha subcomplex 2 [EC:1.6.5.3 1.6.99.3]
E        Contig1642; <a href="/dbget-bin/www_bget?ko:K03949">K03949</a>  NDUFA5; NADH dehydrogenase (ubiquinone) 1 alpha subcomplex 5 [EC:1.6.5.3 1.6.99.3]
E        Contig10449; <a href="/dbget-bin/www_bget?ko:K03949">K03949</a>  NDUFA5; NADH dehydrogenase (ubiquinone) 1 alpha subcomplex 5 [EC:1.6.5.3 1.6.99.3]
E        Contig14532; <a href="/dbget-bin/www_bget?ko:K03950">K03950</a>  NDUFA6; NADH dehydrogenase (ubiquinone) 1 alpha subcomplex 6 [EC:1.6.5.3 1.6.99.3]
E        Contig14710; <a href="/dbget-bin/www_bget?ko:K03951">K03951</a>  NDUFA7; NADH dehydrogenase (ubiquinone) 1 alpha subcomplex 7 [EC:1.6.5.3 1.6.99.3]
E        Contig4833; <a href="/dbget-bin/www_bget?ko:K03952">K03952</a>  NDUFA8; NADH dehydrogenase (ubiquinone) 1 alpha subcomplex 8 [EC:1.6.5.3 1.6.99.3]
E        Contig4141; <a href="/dbget-bin/www_bget?ko:K03953">K03953</a>  NDUFA9; NADH dehydrogenase (ubiquinone) 1 alpha subcomplex 9 [EC:1.6.5.3 1.6.99.3]
E        Contig5954; <a href="/dbget-bin/www_bget?ko:K03954">K03954</a>  NDUFA10; NADH dehydrogenase (ubiquinone) 1 alpha subcomplex 10 [EC:1.6.5.3 1.6.99.3]
E        Contig12277; <a href="/dbget-bin/www_bget?ko:K03955">K03955</a>  NDUFAB1; NADH dehydrogenase (ubiquinone) 1 alpha/beta subcomplex 1 [EC:1.6.5.3 1.6.99.3]
E        Contig12278; <a href="/dbget-bin/www_bget?ko:K03955">K03955</a>  NDUFAB1; NADH dehydrogenase (ubiquinone) 1 alpha/beta subcomplex 1 [EC:1.6.5.3 1.6.99.3]
E        Contig15958; <a href="/dbget-bin/www_bget?ko:K03955">K03955</a>  NDUFAB1; NADH dehydrogenase (ubiquinone) 1 alpha/beta subcomplex 1 [EC:1.6.5.3 1.6.99.3]
E        comp8272_c0_seq2; <a href="/dbget-bin/www_bget?ko:K03955">K03955</a>  NDUFAB1; NADH dehydrogenase (ubiquinone) 1 alpha/beta subcomplex 1 [EC:1.6.5.3 1.6.99.3]
E        comp130346_c0_seq1; <a href="/dbget-bin/www_bget?ko:K03957">K03957</a>  NDUFB1; NADH dehydrogenase (ubiquinone) 1 beta subcomplex 1 [EC:1.6.5.3 1.6.99.3]
E        Contig749; <a href="/dbget-bin/www_bget?ko:K03958">K03958</a>  NDUFB2; NADH dehydrogenase (ubiquinone) 1 beta subcomplex 2 [EC:1.6.5.3 1.6.99.3]
E        Contig1279; <a href="/dbget-bin/www_bget?ko:K03959">K03959</a>  NDUFB3; NADH dehydrogenase (ubiquinone) 1 beta subcomplex 3 [EC:1.6.5.3 1.6.99.3]
E        Contig918; <a href="/dbget-bin/www_bget?ko:K03961">K03961</a>  NDUFB5; NADH dehydrogenase (ubiquinone) 1 beta subcomplex 5 [EC:1.6.5.3 1.6.99.3]
E        Contig14585; <a href="/dbget-bin/www_bget?ko:K03962">K03962</a>  NDUFB6; NADH dehydrogenase (ubiquinone) 1 beta subcomplex 6 [EC:1.6.5.3 1.6.99.3]
E        Contig11431; <a href="/dbget-bin/www_bget?ko:K03963">K03963</a>  NDUFB7; NADH dehydrogenase (ubiquinone) 1 beta subcomplex 7 [EC:1.6.5.3 1.6.99.3]
E        Contig14640; <a href="/dbget-bin/www_bget?ko:K03964">K03964</a>  NDUFB8; NADH dehydrogenase (ubiquinone) 1 beta subcomplex 8 [EC:1.6.5.3 1.6.99.3]
E        Contig188; <a href="/dbget-bin/www_bget?ko:K03965">K03965</a>  NDUFB9; NADH dehydrogenase (ubiquinone) 1 beta subcomplex 9 [EC:1.6.5.3 1.6.99.3]
E        Contig13444; <a href="/dbget-bin/www_bget?ko:K03966">K03966</a>  NDUFB10; NADH dehydrogenase (ubiquinone) 1 beta subcomplex 10 [EC:1.6.5.3 1.6.99.3]
E        Contig1718; <a href="/dbget-bin/www_bget?ko:K03968">K03968</a>  NDUFC2; NADH dehydrogenase (ubiquinone) 1 subcomplex unknown 2 [EC:1.6.5.3 1.6.99.3]
E        Contig2682; <a href="/dbget-bin/www_bget?ko:K11351">K11351</a>  NDUFB11; NADH dehydrogenase (ubiquinone) 1 beta subcomplex 11 [EC:1.6.5.3 1.6.99.3]
E        Contig2480; <a href="/dbget-bin/www_bget?ko:K11352">K11352</a>  NDUFA12; NADH dehydrogenase (ubiquinone) 1 alpha subcomplex 12 [EC:1.6.5.3 1.6.99.3]
D      <a href="/dbget-bin/www_bget?ec:1.6.99.5">1.6.99.5</a>  NADH dehydrogenase (quinone)
D      1.6.99.-  
C    1.6.-  Acting on NADH or NADPH
D      1.6.-.-  
B  1.7  Acting on other nitrogenous compounds as donors
C    1.7.1  With NAD+ or NADP+ as acceptor
D      <a href="/dbget-bin/www_bget?ec:1.7.1.1">1.7.1.1</a>  nitrate reductase (NADH)
D      <a href="/dbget-bin/www_bget?ec:1.7.1.2">1.7.1.2</a>  nitrate reductase [NAD(P)H]
D      <a href="/dbget-bin/www_bget?ec:1.7.1.3">1.7.1.3</a>  nitrate reductase (NADPH)
D      <a href="/dbget-bin/www_bget?ec:1.7.1.4">1.7.1.4</a>  nitrite reductase [NAD(P)H]
D      <a href="/dbget-bin/www_bget?ec:1.7.1.5">1.7.1.5</a>  hyponitrite reductase
D      <a href="/dbget-bin/www_bget?ec:1.7.1.6">1.7.1.6</a>  azobenzene reductase
D      <a href="/dbget-bin/www_bget?ec:1.7.1.7">1.7.1.7</a>  GMP reductase
D      <a href="/dbget-bin/www_bget?ec:1.7.1.9">1.7.1.9</a>  nitroquinoline-N-oxide reductase
D      <a href="/dbget-bin/www_bget?ec:1.7.1.10">1.7.1.10</a>  hydroxylamine reductase (NADH)
D      <a href="/dbget-bin/www_bget?ec:1.7.1.11">1.7.1.11</a>  4-(dimethylamino)phenylazoxybenzene reductase
D      <a href="/dbget-bin/www_bget?ec:1.7.1.12">1.7.1.12</a>  N-hydroxy-2-acetamidofluorene reductase
D      <a href="/dbget-bin/www_bget?ec:1.7.1.13">1.7.1.13</a>  preQ1 synthase
D      <a href="/dbget-bin/www_bget?ec:1.7.1.14">1.7.1.14</a>  nitric oxide reductase [NAD(P)+, nitrous oxide-forming]
D      <a href="/dbget-bin/www_bget?ec:1.7.1.15">1.7.1.15</a>  nitrite reductase (NADH)
D      1.7.1.-  
C    1.7.2  With a cytochrome as acceptor
D      <a href="/dbget-bin/www_bget?ec:1.7.2.1">1.7.2.1</a>  nitrite reductase (NO-forming)
D      <a href="/dbget-bin/www_bget?ec:1.7.2.2">1.7.2.2</a>  nitrite reductase (cytochrome; ammonia-forming)
D      <a href="/dbget-bin/www_bget?ec:1.7.2.3">1.7.2.3</a>  trimethylamine-N-oxide reductase (cytochrome c)
D      <a href="/dbget-bin/www_bget?ec:1.7.2.4">1.7.2.4</a>  nitrous-oxide reductase
D      <a href="/dbget-bin/www_bget?ec:1.7.2.5">1.7.2.5</a>  nitric oxide reductase (cytochrome c)
D      <a href="/dbget-bin/www_bget?ec:1.7.2.6">1.7.2.6</a>  hydroxylamine dehydrogenase
C    1.7.3  With oxygen as acceptor
D      <a href="/dbget-bin/www_bget?ec:1.7.3.1">1.7.3.1</a>  nitroalkane oxidase
D      <a href="/dbget-bin/www_bget?ec:1.7.3.2">1.7.3.2</a>  acetylindoxyl oxidase
D      <a href="/dbget-bin/www_bget?ec:1.7.3.3">1.7.3.3</a>  factor-independent urate hydroxylase
E        Contig13315; <a href="/dbget-bin/www_bget?ko:K00365">K00365</a>  E1.7.3.3; urate oxidase [EC:1.7.3.3]
D      <a href="/dbget-bin/www_bget?ec:1.7.3.5">1.7.3.5</a>  3-aci-nitropropanoate oxidase
D      <a href="/dbget-bin/www_bget?ec:1.7.3.6">1.7.3.6</a>  hydroxylamine oxidase (cytochrome)
D      1.7.3.-  
C    1.7.5  With a quinone or similar compound as acceptor
D      <a href="/dbget-bin/www_bget?ec:1.7.5.1">1.7.5.1</a>  nitrate reductase (quinone)
D      <a href="/dbget-bin/www_bget?ec:1.7.5.2">1.7.5.2</a>  nitric oxide reductase (menaquinol)
C    1.7.6  With a nitrogenous group as acceptor
D      <a href="/dbget-bin/www_bget?ec:1.7.6.1">1.7.6.1</a>  nitrite dismutase
C    1.7.7  With an iron-sulfur protein as acceptor
D      <a href="/dbget-bin/www_bget?ec:1.7.7.1">1.7.7.1</a>  ferredoxin---nitrite reductase
D      <a href="/dbget-bin/www_bget?ec:1.7.7.2">1.7.7.2</a>  ferredoxin---nitrate reductase
C    1.7.99  With other acceptors
D      <a href="/dbget-bin/www_bget?ec:1.7.99.1">1.7.99.1</a>  hydroxylamine reductase
D      <a href="/dbget-bin/www_bget?ec:1.7.99.4">1.7.99.4</a>  nitrate reductase
D      <a href="/dbget-bin/www_bget?ec:1.7.99.8">1.7.99.8</a>  hydrazine oxidoreductase
C    1.7.-  Acting on other nitrogenous compounds as donors
D      1.7.-.-  
B  1.8  Acting on a sulfur group of donors
C    1.8.1  With NAD+ or NADP+ as acceptor
D      <a href="/dbget-bin/www_bget?ec:1.8.1.2">1.8.1.2</a>  sulfite reductase (NADPH)
D      <a href="/dbget-bin/www_bget?ec:1.8.1.3">1.8.1.3</a>  hypotaurine dehydrogenase
D      <a href="/dbget-bin/www_bget?ec:1.8.1.4">1.8.1.4</a>  dihydrolipoyl dehydrogenase
E        Contig4973; <a href="/dbget-bin/www_bget?ko:K00382">K00382</a>  DLD, lpd, pdhD; dihydrolipoamide dehydrogenase [EC:1.8.1.4]
D      <a href="/dbget-bin/www_bget?ec:1.8.1.5">1.8.1.5</a>  2-oxopropyl-CoM reductase (carboxylating)
D      <a href="/dbget-bin/www_bget?ec:1.8.1.6">1.8.1.6</a>  cystine reductase
D      <a href="/dbget-bin/www_bget?ec:1.8.1.7">1.8.1.7</a>  glutathione-disulfide reductase
D      <a href="/dbget-bin/www_bget?ec:1.8.1.8">1.8.1.8</a>  protein-disulfide reductase
D      <a href="/dbget-bin/www_bget?ec:1.8.1.9">1.8.1.9</a>  thioredoxin-disulfide reductase
E        Contig12954; <a href="/dbget-bin/www_bget?ko:K00384">K00384</a>  E1.8.1.9, trxB; thioredoxin reductase (NADPH) [EC:1.8.1.9]
D      <a href="/dbget-bin/www_bget?ec:1.8.1.10">1.8.1.10</a>  CoA-glutathione reductase
D      <a href="/dbget-bin/www_bget?ec:1.8.1.11">1.8.1.11</a>  asparagusate reductase
D      <a href="/dbget-bin/www_bget?ec:1.8.1.12">1.8.1.12</a>  trypanothione-disulfide reductase
D      <a href="/dbget-bin/www_bget?ec:1.8.1.13">1.8.1.13</a>  bis-gamma-glutamylcystine reductase
D      <a href="/dbget-bin/www_bget?ec:1.8.1.14">1.8.1.14</a>  CoA-disulfide reductase
D      <a href="/dbget-bin/www_bget?ec:1.8.1.15">1.8.1.15</a>  mycothione reductase
D      <a href="/dbget-bin/www_bget?ec:1.8.1.16">1.8.1.16</a>  glutathione amide reductase
D      <a href="/dbget-bin/www_bget?ec:1.8.1.17">1.8.1.17</a>  dimethylsulfone reductase
D      1.8.1.-  
C    1.8.2  With a cytochrome as acceptor
D      <a href="/dbget-bin/www_bget?ec:1.8.2.1">1.8.2.1</a>  sulfite dehydrogenase
D      <a href="/dbget-bin/www_bget?ec:1.8.2.2">1.8.2.2</a>  thiosulfate dehydrogenase
D      <a href="/dbget-bin/www_bget?ec:1.8.2.3">1.8.2.3</a>  sulfide-cytochrome-c reductase (flavocytochrome c)
D      <a href="/dbget-bin/www_bget?ec:1.8.2.4">1.8.2.4</a>  dimethyl sulfide:cytochrome c2 reductase
D      1.8.2.-  
C    1.8.3  With oxygen as acceptor
D      <a href="/dbget-bin/www_bget?ec:1.8.3.1">1.8.3.1</a>  sulfite oxidase
E        Contig7043; <a href="/dbget-bin/www_bget?ko:K00387">K00387</a>  SUOX; sulfite oxidase [EC:1.8.3.1]
D      <a href="/dbget-bin/www_bget?ec:1.8.3.2">1.8.3.2</a>  thiol oxidase
D      <a href="/dbget-bin/www_bget?ec:1.8.3.3">1.8.3.3</a>  glutathione oxidase
D      <a href="/dbget-bin/www_bget?ec:1.8.3.4">1.8.3.4</a>  methanethiol oxidase
D      <a href="/dbget-bin/www_bget?ec:1.8.3.5">1.8.3.5</a>  prenylcysteine oxidase
D      <a href="/dbget-bin/www_bget?ec:1.8.3.6">1.8.3.6</a>  farnesylcysteine lyase
C    1.8.4  With a disulfide as acceptor
D      <a href="/dbget-bin/www_bget?ec:1.8.4.1">1.8.4.1</a>  glutathione---homocystine transhydrogenase
D      <a href="/dbget-bin/www_bget?ec:1.8.4.2">1.8.4.2</a>  protein-disulfide reductase (glutathione)
D      <a href="/dbget-bin/www_bget?ec:1.8.4.3">1.8.4.3</a>  glutathione---CoA-glutathione transhydrogenase
D      <a href="/dbget-bin/www_bget?ec:1.8.4.4">1.8.4.4</a>  glutathione---cystine transhydrogenase
D      <a href="/dbget-bin/www_bget?ec:1.8.4.7">1.8.4.7</a>  enzyme-thiol transhydrogenase (glutathione-disulfide)
D      <a href="/dbget-bin/www_bget?ec:1.8.4.8">1.8.4.8</a>  phosphoadenylyl-sulfate reductase (thioredoxin)
D      <a href="/dbget-bin/www_bget?ec:1.8.4.9">1.8.4.9</a>  adenylyl-sulfate reductase (glutathione)
D      <a href="/dbget-bin/www_bget?ec:1.8.4.10">1.8.4.10</a>  adenylyl-sulfate reductase (thioredoxin)
D      <a href="/dbget-bin/www_bget?ec:1.8.4.11">1.8.4.11</a>  peptide-methionine (S)-S-oxide reductase
E        Contig4520; <a href="/dbget-bin/www_bget?ko:K07304">K07304</a>  msrA; peptide-methionine (S)-S-oxide reductase [EC:1.8.4.11]
E        Contig15682; <a href="/dbget-bin/www_bget?ko:K07304">K07304</a>  msrA; peptide-methionine (S)-S-oxide reductase [EC:1.8.4.11]
E        comp8108_c0_seq2; <a href="/dbget-bin/www_bget?ko:K07304">K07304</a>  msrA; peptide-methionine (S)-S-oxide reductase [EC:1.8.4.11]
D      <a href="/dbget-bin/www_bget?ec:1.8.4.12">1.8.4.12</a>  peptide-methionine (R)-S-oxide reductase
E        Contig14985; <a href="/dbget-bin/www_bget?ko:K07305">K07305</a>  msrB; peptide-methionine (R)-S-oxide reductase [EC:1.8.4.12]
E        Contig14986; <a href="/dbget-bin/www_bget?ko:K07305">K07305</a>  msrB; peptide-methionine (R)-S-oxide reductase [EC:1.8.4.12]
D      <a href="/dbget-bin/www_bget?ec:1.8.4.13">1.8.4.13</a>  L-methionine (S)-S-oxide reductase
D      <a href="/dbget-bin/www_bget?ec:1.8.4.14">1.8.4.14</a>  L-methionine (R)-S-oxide reductase
D      1.8.4.-  
E        Contig3838; <a href="/dbget-bin/www_bget?ko:K10950">K10950</a>  ERO1L; ERO1-like protein alpha [EC:1.8.4.-]
E        Contig12586; <a href="/dbget-bin/www_bget?ko:K10950">K10950</a>  ERO1L; ERO1-like protein alpha [EC:1.8.4.-]
C    1.8.5  With a quinone or similar compound as acceptor
D      <a href="/dbget-bin/www_bget?ec:1.8.5.1">1.8.5.1</a>  glutathione dehydrogenase (ascorbate)
D      <a href="/dbget-bin/www_bget?ec:1.8.5.2">1.8.5.2</a>  thiosulfate dehydrogenase (quinone)
D      <a href="/dbget-bin/www_bget?ec:1.8.5.3">1.8.5.3</a>  dimethylsulfoxide reductase
D      <a href="/dbget-bin/www_bget?ec:1.8.5.4">1.8.5.4</a>  sulfide:quinone reductase
D      1.8.5.-  
E        Contig3268; <a href="/dbget-bin/www_bget?ko:K17218">K17218</a>  sqr; sulfide:quinone oxidoreductase [EC:1.8.5.-]
C    1.8.7  With an iron-sulfur protein as acceptor
D      <a href="/dbget-bin/www_bget?ec:1.8.7.1">1.8.7.1</a>  sulfite reductase (ferredoxin)
D      <a href="/dbget-bin/www_bget?ec:1.8.7.2">1.8.7.2</a>  ferredoxin:thioredoxin reductase
C    1.8.98  With other, known, acceptors
D      <a href="/dbget-bin/www_bget?ec:1.8.98.1">1.8.98.1</a>  CoB---CoM heterodisulfide reductase
D      <a href="/dbget-bin/www_bget?ec:1.8.98.2">1.8.98.2</a>  sulfiredoxin
C    1.8.99  With other acceptors
D      <a href="/dbget-bin/www_bget?ec:1.8.99.1">1.8.99.1</a>  sulfite reductase
D      <a href="/dbget-bin/www_bget?ec:1.8.99.2">1.8.99.2</a>  adenylyl-sulfate reductase
D      <a href="/dbget-bin/www_bget?ec:1.8.99.3">1.8.99.3</a>  hydrogensulfite reductase
D      1.8.99.-  
C    1.8.-  Acting on a sulfur group of donors
D      1.8.-.-  
B  1.9  Acting on a heme group of donors
C    1.9.3  With oxygen as acceptor
D      <a href="/dbget-bin/www_bget?ec:1.9.3.1">1.9.3.1</a>  cytochrome-c oxidase
E        Contig11361; <a href="/dbget-bin/www_bget?ko:K02256">K02256</a>  COX1; cytochrome c oxidase subunit 1 [EC:1.9.3.1]
E        Locus_6_Transcript_2/10_Confidence_0.644_Length_1599; <a href="/dbget-bin/www_bget?ko:K02256">K02256</a>  COX1; cytochrome c oxidase subunit 1 [EC:1.9.3.1]
E        Locus_7_Transcript_75/83_Confidence_0.060_Length_1635; <a href="/dbget-bin/www_bget?ko:K02256">K02256</a>  COX1; cytochrome c oxidase subunit 1 [EC:1.9.3.1]
E        Contig10111; <a href="/dbget-bin/www_bget?ko:K15408">K15408</a>  coxAC; cytochrome c oxidase subunit I+III [EC:1.9.3.1]
E        Locus_6_Transcript_1/10_Confidence_0.632_Length_1610; <a href="/dbget-bin/www_bget?ko:K15408">K15408</a>  coxAC; cytochrome c oxidase subunit I+III [EC:1.9.3.1]
E        Locus_6_Transcript_3/10_Confidence_0.644_Length_1602; <a href="/dbget-bin/www_bget?ko:K15408">K15408</a>  coxAC; cytochrome c oxidase subunit I+III [EC:1.9.3.1]
E        Locus_6_Transcript_5/10_Confidence_0.644_Length_1589; <a href="/dbget-bin/www_bget?ko:K15408">K15408</a>  coxAC; cytochrome c oxidase subunit I+III [EC:1.9.3.1]
E        Locus_6_Transcript_6/10_Confidence_0.644_Length_1605; <a href="/dbget-bin/www_bget?ko:K15408">K15408</a>  coxAC; cytochrome c oxidase subunit I+III [EC:1.9.3.1]
C    1.9.6  With a nitrogenous group as acceptor
D      <a href="/dbget-bin/www_bget?ec:1.9.6.1">1.9.6.1</a>  nitrate reductase (cytochrome)
C    1.9.99  With other acceptors
D      <a href="/dbget-bin/www_bget?ec:1.9.99.1">1.9.99.1</a>  iron---cytochrome-c reductase
B  1.10  Acting on diphenols and related substances as donors
C    1.10.1  With NAD+ or NADP+ as acceptor
D      <a href="/dbget-bin/www_bget?ec:1.10.1.1">1.10.1.1</a>  trans-acenaphthene-1,2-diol dehydrogenase
C    1.10.2  With a cytochrome as acceptor
D      <a href="/dbget-bin/www_bget?ec:1.10.2.1">1.10.2.1</a>  L-ascorbate---cytochrome-b5 reductase
D      <a href="/dbget-bin/www_bget?ec:1.10.2.2">1.10.2.2</a>  ubiquinol---cytochrome-c reductase
E        Contig4595; <a href="/dbget-bin/www_bget?ko:K00411">K00411</a>  UQCRFS1, RIP1, petA; ubiquinol-cytochrome c reductase iron-sulfur subunit [EC:1.10.2.2]
D      1.10.2.-  
C    1.10.3  With oxygen as acceptor
D      <a href="/dbget-bin/www_bget?ec:1.10.3.1">1.10.3.1</a>  catechol oxidase
D      <a href="/dbget-bin/www_bget?ec:1.10.3.2">1.10.3.2</a>  laccase
D      <a href="/dbget-bin/www_bget?ec:1.10.3.3">1.10.3.3</a>  L-ascorbate oxidase
E        comp139609_c0_seq1; <a href="/dbget-bin/www_bget?ko:K00423">K00423</a>  E1.10.3.3; L-ascorbate oxidase [EC:1.10.3.3]
D      <a href="/dbget-bin/www_bget?ec:1.10.3.4">1.10.3.4</a>  o-aminophenol oxidase
D      <a href="/dbget-bin/www_bget?ec:1.10.3.5">1.10.3.5</a>  3-hydroxyanthranilate oxidase
D      <a href="/dbget-bin/www_bget?ec:1.10.3.6">1.10.3.6</a>  rifamycin-B oxidase
D      <a href="/dbget-bin/www_bget?ec:1.10.3.9">1.10.3.9</a>  photosystem II
D      <a href="/dbget-bin/www_bget?ec:1.10.3.10">1.10.3.10</a>  ubiquinol oxidase (H+-transporting)
D      <a href="/dbget-bin/www_bget?ec:1.10.3.11">1.10.3.11</a>  ubiquinol oxidase
D      <a href="/dbget-bin/www_bget?ec:1.10.3.12">1.10.3.12</a>  menaquinol oxidase (H+-transporting)
D      1.10.3.-  
C    1.10.9  With a copper protein as acceptor
D      <a href="/dbget-bin/www_bget?ec:1.10.9.1">1.10.9.1</a>  plastoquinol---plastocyanin reductase
C    1.10.99  With other acceptors
D      <a href="/dbget-bin/www_bget?ec:1.10.99.2">1.10.99.2</a>  ribosyldihydronicotinamide dehydrogenase (quinone)
D      <a href="/dbget-bin/www_bget?ec:1.10.99.3">1.10.99.3</a>  violaxanthin de-epoxidase
B  1.11  Acting on a peroxide as acceptor
C    1.11.1  Peroxidases
D      <a href="/dbget-bin/www_bget?ec:1.11.1.1">1.11.1.1</a>  NADH peroxidase
D      <a href="/dbget-bin/www_bget?ec:1.11.1.2">1.11.1.2</a>  NADPH peroxidase
D      <a href="/dbget-bin/www_bget?ec:1.11.1.3">1.11.1.3</a>  fatty-acid peroxidase
D      <a href="/dbget-bin/www_bget?ec:1.11.1.5">1.11.1.5</a>  cytochrome-c peroxidase
D      <a href="/dbget-bin/www_bget?ec:1.11.1.6">1.11.1.6</a>  catalase
E        Contig1159; <a href="/dbget-bin/www_bget?ko:K03781">K03781</a>  katE, CAT, catB, srpA; catalase [EC:1.11.1.6]
D      <a href="/dbget-bin/www_bget?ec:1.11.1.7">1.11.1.7</a>  peroxidase
E        Contig1806; <a href="/dbget-bin/www_bget?ko:K00430">K00430</a>  E1.11.1.7; peroxidase [EC:1.11.1.7]
E        Contig14269; <a href="/dbget-bin/www_bget?ko:K11188">K11188</a>  PRDX6; peroxiredoxin 6, 1-Cys peroxiredoxin [EC:1.11.1.7 1.11.1.15 3.1.1.-]
D      <a href="/dbget-bin/www_bget?ec:1.11.1.8">1.11.1.8</a>  iodide peroxidase
D      <a href="/dbget-bin/www_bget?ec:1.11.1.9">1.11.1.9</a>  glutathione peroxidase
E        Contig5401; <a href="/dbget-bin/www_bget?ko:K00432">K00432</a>  E1.11.1.9; glutathione peroxidase [EC:1.11.1.9]
E        Contig5402; <a href="/dbget-bin/www_bget?ko:K00432">K00432</a>  E1.11.1.9; glutathione peroxidase [EC:1.11.1.9]
D      <a href="/dbget-bin/www_bget?ec:1.11.1.10">1.11.1.10</a>  chloride peroxidase
D      <a href="/dbget-bin/www_bget?ec:1.11.1.11">1.11.1.11</a>  L-ascorbate peroxidase
D      <a href="/dbget-bin/www_bget?ec:1.11.1.12">1.11.1.12</a>  phospholipid-hydroperoxide glutathione peroxidase
D      <a href="/dbget-bin/www_bget?ec:1.11.1.13">1.11.1.13</a>  manganese peroxidase
D      <a href="/dbget-bin/www_bget?ec:1.11.1.14">1.11.1.14</a>  lignin peroxidase
D      <a href="/dbget-bin/www_bget?ec:1.11.1.15">1.11.1.15</a>  peroxiredoxin
E        Contig437; <a href="/dbget-bin/www_bget?ko:K03386">K03386</a>  E1.11.1.15, PRDX, ahpC; peroxiredoxin (alkyl hydroperoxide reductase subunit C) [EC:1.11.1.15]
E        Contig3840; <a href="/dbget-bin/www_bget?ko:K03386">K03386</a>  E1.11.1.15, PRDX, ahpC; peroxiredoxin (alkyl hydroperoxide reductase subunit C) [EC:1.11.1.15]
E        Contig14632; <a href="/dbget-bin/www_bget?ko:K03386">K03386</a>  E1.11.1.15, PRDX, ahpC; peroxiredoxin (alkyl hydroperoxide reductase subunit C) [EC:1.11.1.15]
E        Locus_462_Transcript_1/2_Confidence_0.667_Length_964; <a href="/dbget-bin/www_bget?ko:K03386">K03386</a>  E1.11.1.15, PRDX, ahpC; peroxiredoxin (alkyl hydroperoxide reductase subunit C) [EC:1.11.1.15]
E        Contig14247; <a href="/dbget-bin/www_bget?ko:K11187">K11187</a>  PRDX5; peroxiredoxin 5, atypical 2-Cys peroxiredoxin [EC:1.11.1.15]
E        Contig14269; <a href="/dbget-bin/www_bget?ko:K11188">K11188</a>  PRDX6; peroxiredoxin 6, 1-Cys peroxiredoxin [EC:1.11.1.7 1.11.1.15 3.1.1.-]
D      <a href="/dbget-bin/www_bget?ec:1.11.1.16">1.11.1.16</a>  versatile peroxidase
D      <a href="/dbget-bin/www_bget?ec:1.11.1.17">1.11.1.17</a>  glutathione amide-dependent peroxidase
D      <a href="/dbget-bin/www_bget?ec:1.11.1.18">1.11.1.18</a>  bromide peroxidase
D      <a href="/dbget-bin/www_bget?ec:1.11.1.19">1.11.1.19</a>  dye decolorizing peroxidase
D      <a href="/dbget-bin/www_bget?ec:1.11.1.20">1.11.1.20</a>  prostamide/prostaglandin F2alpha synthase
D      <a href="/dbget-bin/www_bget?ec:1.11.1.21">1.11.1.21</a>  catalase-peroxidase
D      <a href="/dbget-bin/www_bget?ec:1.11.1.22">1.11.1.22</a>  hydroperoxy fatty acid reductase
D      1.11.1.-  
E        Contig8514; <a href="/dbget-bin/www_bget?ko:K13411">K13411</a>  DUOX, THOX; dual oxidase [EC:1.6.3.1 1.11.1.-]
E        Contig11066; <a href="/dbget-bin/www_bget?ko:K13411">K13411</a>  DUOX, THOX; dual oxidase [EC:1.6.3.1 1.11.1.-]
C    1.11.2  Peroxygenases
D      <a href="/dbget-bin/www_bget?ec:1.11.2.1">1.11.2.1</a>  unspecific peroxygenase
D      <a href="/dbget-bin/www_bget?ec:1.11.2.2">1.11.2.2</a>  myeloperoxidase
D      <a href="/dbget-bin/www_bget?ec:1.11.2.3">1.11.2.3</a>  plant seed peroxygenase
D      <a href="/dbget-bin/www_bget?ec:1.11.2.4">1.11.2.4</a>  fatty-acid peroxygenase
B  1.12  Acting on hydrogen as donor
C    1.12.1  With NAD+ or NADP+ as acceptor
D      <a href="/dbget-bin/www_bget?ec:1.12.1.2">1.12.1.2</a>  hydrogen dehydrogenase
D      <a href="/dbget-bin/www_bget?ec:1.12.1.3">1.12.1.3</a>  hydrogen dehydrogenase (NADP+)
D      <a href="/dbget-bin/www_bget?ec:1.12.1.4">1.12.1.4</a>  hydrogenase (NAD+, ferredoxin)
D      <a href="/dbget-bin/www_bget?ec:1.12.1.5">1.12.1.5</a>  hydrogen dehydrogenase [NAD(P)+]
C    1.12.2  With a cytochrome as acceptor
D      <a href="/dbget-bin/www_bget?ec:1.12.2.1">1.12.2.1</a>  cytochrome-c3 hydrogenase
D      1.12.2.-  
C    1.12.5  With a quinone or similar compound as acceptor
D      <a href="/dbget-bin/www_bget?ec:1.12.5.1">1.12.5.1</a>  hydrogen:quinone oxidoreductase
C    1.12.7  With an iron-sulfur protein as acceptor
D      <a href="/dbget-bin/www_bget?ec:1.12.7.2">1.12.7.2</a>  ferredoxin hydrogenase
C    1.12.98  With other, known, acceptors
D      <a href="/dbget-bin/www_bget?ec:1.12.98.1">1.12.98.1</a>  coenzyme F420 hydrogenase
D      <a href="/dbget-bin/www_bget?ec:1.12.98.2">1.12.98.2</a>  5,10-methenyltetrahydromethanopterin hydrogenase
D      <a href="/dbget-bin/www_bget?ec:1.12.98.3">1.12.98.3</a>  Methanosarcina-phenazine hydrogenase
D      <a href="/dbget-bin/www_bget?ec:1.12.98.4">1.12.98.4</a>  sulfhydrogenase
C    1.12.99  With other acceptors
D      <a href="/dbget-bin/www_bget?ec:1.12.99.6">1.12.99.6</a>  hydrogenase (acceptor)
D      1.12.99.-  
C    1.12.-  Acting on hydrogen as donor
D      1.12.-.-  
B  1.13  Acting on single donors with O2 as oxidant and incorporation of oxygen into the substrate (oxygenases). The oxygen incorporated need not be derived from O2
C    1.13.11  With incorporation of two atoms of oxygen
D      <a href="/dbget-bin/www_bget?ec:1.13.11.1">1.13.11.1</a>  catechol 1,2-dioxygenase
D      <a href="/dbget-bin/www_bget?ec:1.13.11.2">1.13.11.2</a>  catechol 2,3-dioxygenase
D      <a href="/dbget-bin/www_bget?ec:1.13.11.3">1.13.11.3</a>  protocatechuate 3,4-dioxygenase
D      <a href="/dbget-bin/www_bget?ec:1.13.11.4">1.13.11.4</a>  gentisate 1,2-dioxygenase
D      <a href="/dbget-bin/www_bget?ec:1.13.11.5">1.13.11.5</a>  homogentisate 1,2-dioxygenase
E        Contig7336; <a href="/dbget-bin/www_bget?ko:K00451">K00451</a>  HGD, hmgA; homogentisate 1,2-dioxygenase [EC:1.13.11.5]
D      <a href="/dbget-bin/www_bget?ec:1.13.11.6">1.13.11.6</a>  3-hydroxyanthranilate 3,4-dioxygenase
D      <a href="/dbget-bin/www_bget?ec:1.13.11.8">1.13.11.8</a>  protocatechuate 4,5-dioxygenase
D      <a href="/dbget-bin/www_bget?ec:1.13.11.9">1.13.11.9</a>  2,5-dihydroxypyridine 5,6-dioxygenase
D      <a href="/dbget-bin/www_bget?ec:1.13.11.10">1.13.11.10</a>  7,8-dihydroxykynurenate 8,8a-dioxygenase
D      <a href="/dbget-bin/www_bget?ec:1.13.11.11">1.13.11.11</a>  tryptophan 2,3-dioxygenase
E        Contig9346; <a href="/dbget-bin/www_bget?ko:K00453">K00453</a>  E1.13.11.11, TDO2; tryptophan 2,3-dioxygenase [EC:1.13.11.11]
D      <a href="/dbget-bin/www_bget?ec:1.13.11.12">1.13.11.12</a>  linoleate 13S-lipoxygenase
D      <a href="/dbget-bin/www_bget?ec:1.13.11.14">1.13.11.14</a>  2,3-dihydroxybenzoate 3,4-dioxygenase
D      <a href="/dbget-bin/www_bget?ec:1.13.11.15">1.13.11.15</a>  3,4-dihydroxyphenylacetate 2,3-dioxygenase
D      <a href="/dbget-bin/www_bget?ec:1.13.11.16">1.13.11.16</a>  3-carboxyethylcatechol 2,3-dioxygenase
D      <a href="/dbget-bin/www_bget?ec:1.13.11.17">1.13.11.17</a>  indole 2,3-dioxygenase
D      <a href="/dbget-bin/www_bget?ec:1.13.11.18">1.13.11.18</a>  sulfur dioxygenase
D      <a href="/dbget-bin/www_bget?ec:1.13.11.19">1.13.11.19</a>  cysteamine dioxygenase
D      <a href="/dbget-bin/www_bget?ec:1.13.11.20">1.13.11.20</a>  cysteine dioxygenase
E        Contig10484; <a href="/dbget-bin/www_bget?ko:K00456">K00456</a>  CDO1; cysteine dioxygenase [EC:1.13.11.20]
D      <a href="/dbget-bin/www_bget?ec:1.13.11.22">1.13.11.22</a>  caffeate 3,4-dioxygenase
D      <a href="/dbget-bin/www_bget?ec:1.13.11.23">1.13.11.23</a>  2,3-dihydroxyindole 2,3-dioxygenase
D      <a href="/dbget-bin/www_bget?ec:1.13.11.24">1.13.11.24</a>  quercetin 2,3-dioxygenase
D      <a href="/dbget-bin/www_bget?ec:1.13.11.25">1.13.11.25</a>  3,4-dihydroxy-9,10-secoandrosta-1,3,5(10)-triene-9,17-dione 4,5-dioxygenase
D      <a href="/dbget-bin/www_bget?ec:1.13.11.26">1.13.11.26</a>  peptide-tryptophan 2,3-dioxygenase
D      <a href="/dbget-bin/www_bget?ec:1.13.11.27">1.13.11.27</a>  4-hydroxyphenylpyruvate dioxygenase
E        Contig1970; <a href="/dbget-bin/www_bget?ko:K00457">K00457</a>  HPD, hppD; 4-hydroxyphenylpyruvate dioxygenase [EC:1.13.11.27]
D      <a href="/dbget-bin/www_bget?ec:1.13.11.28">1.13.11.28</a>  2,3-dihydroxybenzoate 2,3-dioxygenase
D      <a href="/dbget-bin/www_bget?ec:1.13.11.29">1.13.11.29</a>  stizolobate synthase
D      <a href="/dbget-bin/www_bget?ec:1.13.11.30">1.13.11.30</a>  stizolobinate synthase
D      <a href="/dbget-bin/www_bget?ec:1.13.11.31">1.13.11.31</a>  arachidonate 12-lipoxygenase
D      <a href="/dbget-bin/www_bget?ec:1.13.11.33">1.13.11.33</a>  arachidonate 15-lipoxygenase
D      <a href="/dbget-bin/www_bget?ec:1.13.11.34">1.13.11.34</a>  arachidonate 5-lipoxygenase
D      <a href="/dbget-bin/www_bget?ec:1.13.11.35">1.13.11.35</a>  pyrogallol 1,2-oxygenase
D      <a href="/dbget-bin/www_bget?ec:1.13.11.36">1.13.11.36</a>  chloridazon-catechol dioxygenase
D      <a href="/dbget-bin/www_bget?ec:1.13.11.37">1.13.11.37</a>  hydroxyquinol 1,2-dioxygenase
D      <a href="/dbget-bin/www_bget?ec:1.13.11.38">1.13.11.38</a>  1-hydroxy-2-naphthoate 1,2-dioxygenase
D      <a href="/dbget-bin/www_bget?ec:1.13.11.39">1.13.11.39</a>  biphenyl-2,3-diol 1,2-dioxygenase
D      <a href="/dbget-bin/www_bget?ec:1.13.11.40">1.13.11.40</a>  arachidonate 8-lipoxygenase
D      <a href="/dbget-bin/www_bget?ec:1.13.11.41">1.13.11.41</a>  2,4'-dihydroxyacetophenone dioxygenase
D      <a href="/dbget-bin/www_bget?ec:1.13.11.43">1.13.11.43</a>  lignostilbene alphabeta-dioxygenase
D      <a href="/dbget-bin/www_bget?ec:1.13.11.45">1.13.11.45</a>  linoleate 11-lipoxygenase
D      <a href="/dbget-bin/www_bget?ec:1.13.11.46">1.13.11.46</a>  4-hydroxymandelate synthase
D      <a href="/dbget-bin/www_bget?ec:1.13.11.47">1.13.11.47</a>  3-hydroxy-4-oxoquinoline 2,4-dioxygenase
D      <a href="/dbget-bin/www_bget?ec:1.13.11.48">1.13.11.48</a>  3-hydroxy-2-methylquinolin-4-one 2,4-dioxygenase
D      <a href="/dbget-bin/www_bget?ec:1.13.11.49">1.13.11.49</a>  chlorite O2-lyase
D      <a href="/dbget-bin/www_bget?ec:1.13.11.50">1.13.11.50</a>  acetylacetone-cleaving enzyme
D      <a href="/dbget-bin/www_bget?ec:1.13.11.51">1.13.11.51</a>  9-cis-epoxycarotenoid dioxygenase
D      <a href="/dbget-bin/www_bget?ec:1.13.11.52">1.13.11.52</a>  indoleamine 2,3-dioxygenase
D      <a href="/dbget-bin/www_bget?ec:1.13.11.53">1.13.11.53</a>  acireductone dioxygenase (Ni2+-requiring)
E        Contig899; <a href="/dbget-bin/www_bget?ko:K08967">K08967</a>  mtnD, mtnZ, ADI1; 1,2-dihydroxy-3-keto-5-methylthiopentene dioxygenase [EC:1.13.11.53 1.13.11.54]
D      <a href="/dbget-bin/www_bget?ec:1.13.11.54">1.13.11.54</a>  acireductone dioxygenase [iron(II)-requiring]
E        Contig899; <a href="/dbget-bin/www_bget?ko:K08967">K08967</a>  mtnD, mtnZ, ADI1; 1,2-dihydroxy-3-keto-5-methylthiopentene dioxygenase [EC:1.13.11.53 1.13.11.54]
D      <a href="/dbget-bin/www_bget?ec:1.13.11.55">1.13.11.55</a>  sulfur oxygenase/reductase
D      <a href="/dbget-bin/www_bget?ec:1.13.11.56">1.13.11.56</a>  1,2-dihydroxynaphthalene dioxygenase
D      <a href="/dbget-bin/www_bget?ec:1.13.11.57">1.13.11.57</a>  gallate dioxygenase
D      <a href="/dbget-bin/www_bget?ec:1.13.11.58">1.13.11.58</a>  linoleate 9S-lipoxygenase
D      <a href="/dbget-bin/www_bget?ec:1.13.11.59">1.13.11.59</a>  torulene dioxygenase
D      <a href="/dbget-bin/www_bget?ec:1.13.11.60">1.13.11.60</a>  linoleate 8R-lipoxygenase
D      <a href="/dbget-bin/www_bget?ec:1.13.11.61">1.13.11.61</a>  linolenate 9R-lipoxygenase
D      <a href="/dbget-bin/www_bget?ec:1.13.11.62">1.13.11.62</a>  linoleate 10R-lipoxygenase
D      <a href="/dbget-bin/www_bget?ec:1.13.11.63">1.13.11.63</a>  beta-carotene 15,15'-dioxygenase
D      <a href="/dbget-bin/www_bget?ec:1.13.11.64">1.13.11.64</a>  5-nitrosalicylate dioxygenase
D      <a href="/dbget-bin/www_bget?ec:1.13.11.65">1.13.11.65</a>  carotenoid isomerooxygenase
D      <a href="/dbget-bin/www_bget?ec:1.13.11.66">1.13.11.66</a>  hydroquinone 1,2-dioxygenase
D      <a href="/dbget-bin/www_bget?ec:1.13.11.67">1.13.11.67</a>  8'-apo-beta-carotenoid 14',13'-cleaving dioxygenase
D      <a href="/dbget-bin/www_bget?ec:1.13.11.68">1.13.11.68</a>  9-cis-beta-carotene 9',10'-cleaving dioxygenase
D      <a href="/dbget-bin/www_bget?ec:1.13.11.69">1.13.11.69</a>  carlactone synthase
D      <a href="/dbget-bin/www_bget?ec:1.13.11.70">1.13.11.70</a>  all-trans-10'-apo-beta-carotenal 13,14-cleaving dioxygenase
D      <a href="/dbget-bin/www_bget?ec:1.13.11.71">1.13.11.71</a>  carotenoid-9',10'-cleaving dioxygenase
D      <a href="/dbget-bin/www_bget?ec:1.13.11.72">1.13.11.72</a>  2-hydroxyethylphosphonate dioxygenase
D      <a href="/dbget-bin/www_bget?ec:1.13.11.73">1.13.11.73</a>  methylphosphonate synthase
D      <a href="/dbget-bin/www_bget?ec:1.13.11.74">1.13.11.74</a>  2-aminophenol 1,6-dioxygenase
D      1.13.11.-  
C    1.13.12  With incorporation of one atom of oxygen (internal monooxygenases or internal mixed-function oxidases)
D      <a href="/dbget-bin/www_bget?ec:1.13.12.1">1.13.12.1</a>  arginine 2-monooxygenase
D      <a href="/dbget-bin/www_bget?ec:1.13.12.2">1.13.12.2</a>  lysine 2-monooxygenase
D      <a href="/dbget-bin/www_bget?ec:1.13.12.3">1.13.12.3</a>  tryptophan 2-monooxygenase
D      <a href="/dbget-bin/www_bget?ec:1.13.12.4">1.13.12.4</a>  lactate 2-monooxygenase
D      <a href="/dbget-bin/www_bget?ec:1.13.12.5">1.13.12.5</a>  Renilla-luciferin 2-monooxygenase
D      <a href="/dbget-bin/www_bget?ec:1.13.12.6">1.13.12.6</a>  Cypridina-luciferin 2-monooxygenase
D      <a href="/dbget-bin/www_bget?ec:1.13.12.7">1.13.12.7</a>  Photinus-luciferin 4-monooxygenase (ATP-hydrolysing)
D      <a href="/dbget-bin/www_bget?ec:1.13.12.8">1.13.12.8</a>  Watasenia-luciferin 2-monooxygenase
D      <a href="/dbget-bin/www_bget?ec:1.13.12.9">1.13.12.9</a>  phenylalanine 2-monooxygenase
D      <a href="/dbget-bin/www_bget?ec:1.13.12.13">1.13.12.13</a>  Oplophorus-luciferin 2-monooxygenase
D      <a href="/dbget-bin/www_bget?ec:1.13.12.15">1.13.12.15</a>  3,4-dihydroxyphenylalanine oxidative deaminase
D      <a href="/dbget-bin/www_bget?ec:1.13.12.16">1.13.12.16</a>  nitronate monooxygenase
D      <a href="/dbget-bin/www_bget?ec:1.13.12.17">1.13.12.17</a>  dichloroarcyriaflavin A synthase
D      <a href="/dbget-bin/www_bget?ec:1.13.12.18">1.13.12.18</a>  dinoflagellate luciferase
D      <a href="/dbget-bin/www_bget?ec:1.13.12.19">1.13.12.19</a>  2-oxoglutarate dioxygenase (ethylene-forming)
D      <a href="/dbget-bin/www_bget?ec:1.13.12.20">1.13.12.20</a>  noranthrone monooxygenase
D      1.13.12.-  
C    1.13.99  Miscellaneous
D      <a href="/dbget-bin/www_bget?ec:1.13.99.1">1.13.99.1</a>  inositol oxygenase
D      <a href="/dbget-bin/www_bget?ec:1.13.99.3">1.13.99.3</a>  tryptophan 2'-dioxygenase
C    1.13.-  Acting on single donors with O2 as oxidant and incorporation of oxygen into the substrate (oxygenases). The oxygen incorporated need not be derived from O2
D      1.13.-.-  
B  1.14  Acting on paired donors with incorporation of molecular oxygen
C    1.14.1  
D      1.14.1.-  
C    1.14.11  With 2-oxoglutarate as one donor, and incorporation of one atom of oxygen into each donor
D      <a href="/dbget-bin/www_bget?ec:1.14.11.1">1.14.11.1</a>  gamma-butyrobetaine dioxygenase
E        Contig3809; <a href="/dbget-bin/www_bget?ko:K00471">K00471</a>  E1.14.11.1; gamma-butyrobetaine dioxygenase [EC:1.14.11.1]
D      <a href="/dbget-bin/www_bget?ec:1.14.11.2">1.14.11.2</a>  procollagen-proline dioxygenase
E        Contig4158; <a href="/dbget-bin/www_bget?ko:K00472">K00472</a>  E1.14.11.2; prolyl 4-hydroxylase [EC:1.14.11.2]
D      <a href="/dbget-bin/www_bget?ec:1.14.11.3">1.14.11.3</a>  pyrimidine-deoxynucleoside 2'-dioxygenase
D      <a href="/dbget-bin/www_bget?ec:1.14.11.4">1.14.11.4</a>  procollagen-lysine 5-dioxygenase
E        Contig13957; <a href="/dbget-bin/www_bget?ko:K13647">K13647</a>  PLODN; procollagen-lysine,2-oxoglutarate 5-dioxygenase, invertebrate [EC:1.14.11.4]
D      <a href="/dbget-bin/www_bget?ec:1.14.11.6">1.14.11.6</a>  thymine dioxygenase
D      <a href="/dbget-bin/www_bget?ec:1.14.11.7">1.14.11.7</a>  procollagen-proline 3-dioxygenase
D      <a href="/dbget-bin/www_bget?ec:1.14.11.8">1.14.11.8</a>  trimethyllysine dioxygenase
D      <a href="/dbget-bin/www_bget?ec:1.14.11.9">1.14.11.9</a>  flavanone 3-dioxygenase
D      <a href="/dbget-bin/www_bget?ec:1.14.11.10">1.14.11.10</a>  pyrimidine-deoxynucleoside 1'-dioxygenase
D      <a href="/dbget-bin/www_bget?ec:1.14.11.11">1.14.11.11</a>  hyoscyamine (6S)-dioxygenase
D      <a href="/dbget-bin/www_bget?ec:1.14.11.12">1.14.11.12</a>  gibberellin-44 dioxygenase
D      <a href="/dbget-bin/www_bget?ec:1.14.11.13">1.14.11.13</a>  gibberellin 2beta-dioxygenase
D      <a href="/dbget-bin/www_bget?ec:1.14.11.14">1.14.11.14</a>  6beta-hydroxyhyoscyamine epoxidase
D      <a href="/dbget-bin/www_bget?ec:1.14.11.15">1.14.11.15</a>  gibberellin 3beta-dioxygenase
D      <a href="/dbget-bin/www_bget?ec:1.14.11.16">1.14.11.16</a>  peptide-aspartate beta-dioxygenase
E        Contig6389; <a href="/dbget-bin/www_bget?ko:K00476">K00476</a>  E1.14.11.16; aspartate beta-hydroxylase [EC:1.14.11.16]
D      <a href="/dbget-bin/www_bget?ec:1.14.11.17">1.14.11.17</a>  taurine dioxygenase
D      <a href="/dbget-bin/www_bget?ec:1.14.11.18">1.14.11.18</a>  phytanoyl-CoA dioxygenase
D      <a href="/dbget-bin/www_bget?ec:1.14.11.19">1.14.11.19</a>  leucocyanidin oxygenase
D      <a href="/dbget-bin/www_bget?ec:1.14.11.20">1.14.11.20</a>  deacetoxyvindoline 4-hydroxylase
D      <a href="/dbget-bin/www_bget?ec:1.14.11.21">1.14.11.21</a>  clavaminate synthase
D      <a href="/dbget-bin/www_bget?ec:1.14.11.22">1.14.11.22</a>  flavone synthase
D      <a href="/dbget-bin/www_bget?ec:1.14.11.23">1.14.11.23</a>  flavonol synthase
D      <a href="/dbget-bin/www_bget?ec:1.14.11.24">1.14.11.24</a>  2'-deoxymugineic-acid 2'-dioxygenase
D      <a href="/dbget-bin/www_bget?ec:1.14.11.25">1.14.11.25</a>  mugineic-acid 3-dioxygenase
D      <a href="/dbget-bin/www_bget?ec:1.14.11.26">1.14.11.26</a>  deacetoxycephalosporin-C hydroxylase
D      <a href="/dbget-bin/www_bget?ec:1.14.11.27">1.14.11.27</a>  [histone-H3]-lysine-36 demethylase
E        Contig174; <a href="/dbget-bin/www_bget?ko:K10276">K10276</a>  FBXL10_11; F-box and leucine-rich repeat protein 10/11 [EC:1.14.11.27]
E        Contig10399; <a href="/dbget-bin/www_bget?ko:K16914">K16914</a>  NO66; bifunctional lysine-specific demethylase and histidyl-hydroxylase NO66 [EC:1.14.11.- 1.14.11.27]
D      <a href="/dbget-bin/www_bget?ec:1.14.11.28">1.14.11.28</a>  proline 3-hydroxylase
D      <a href="/dbget-bin/www_bget?ec:1.14.11.29">1.14.11.29</a>  hypoxia-inducible factor-proline dioxygenase
D      <a href="/dbget-bin/www_bget?ec:1.14.11.30">1.14.11.30</a>  hypoxia-inducible factor-asparagine dioxygenase
D      <a href="/dbget-bin/www_bget?ec:1.14.11.31">1.14.11.31</a>  thebaine 6-O-demethylase
D      <a href="/dbget-bin/www_bget?ec:1.14.11.32">1.14.11.32</a>  codeine 3-O-demethylase
D      <a href="/dbget-bin/www_bget?ec:1.14.11.33">1.14.11.33</a>  DNA oxidative demethylase
D      <a href="/dbget-bin/www_bget?ec:1.14.11.34">1.14.11.34</a>  2-oxoglutarate/L-arginine monooxygenase/decarboxylase (succinate-forming)
D      <a href="/dbget-bin/www_bget?ec:1.14.11.35">1.14.11.35</a>  1-deoxypentalenic acid 11beta-hydroxylase
D      <a href="/dbget-bin/www_bget?ec:1.14.11.36">1.14.11.36</a>  pentalenolactone F synthase
D      <a href="/dbget-bin/www_bget?ec:1.14.11.37">1.14.11.37</a>  kanamycin B dioxygenase
D      1.14.11.-  
E        Contig7303; <a href="/dbget-bin/www_bget?ko:K06709">K06709</a>  JMJD2, JHDM3; jumonji domain-containing protein 2 [EC:1.14.11.-]
E        Contig15433; <a href="/dbget-bin/www_bget?ko:K06709">K06709</a>  JMJD2, JHDM3; jumonji domain-containing protein 2 [EC:1.14.11.-]
E        Contig2494; <a href="/dbget-bin/www_bget?ko:K09592">K09592</a>  EGLN, HPH; hypoxia-inducible factor prolyl hydroxylase [EC:1.14.11.-]
E        Contig650; <a href="/dbget-bin/www_bget?ko:K10765">K10765</a>  ALKBH1; alkylated DNA repair protein alkB homolog 1 [EC:1.14.11.- 4.2.99.18]
E        comp72880_c0_seq1; <a href="/dbget-bin/www_bget?ko:K10766">K10766</a>  ALKBH4; alkylated DNA repair protein alkB homolog 4 [EC:1.14.11.-]
E        Contig1544; <a href="/dbget-bin/www_bget?ko:K10768">K10768</a>  ALKBH6; alkylated DNA repair protein alkB homolog 6 [EC:1.14.11.-]
E        comp134995_c0_seq1; <a href="/dbget-bin/www_bget?ko:K10769">K10769</a>  ALKBH7; alkylated DNA repair protein alkB homolog 7 [EC:1.14.11.-]
E        Contig2319; <a href="/dbget-bin/www_bget?ko:K10770">K10770</a>  ALKBH8; alkylated DNA repair protein alkB homolog 8 [EC:1.14.11.- 2.1.1.229]
E        Contig357; <a href="/dbget-bin/www_bget?ko:K11323">K11323</a>  JMJD6; histone arginine demethylase JMJD6 [EC:1.14.11.-]
E        Contig14549; <a href="/dbget-bin/www_bget?ko:K11446">K11446</a>  JARID1; histone demethylase JARID1 [EC:1.14.11.-]
E        Contig5257; <a href="/dbget-bin/www_bget?ko:K11447">K11447</a>  UTX, UTY; histone demethylase [EC:1.14.11.-]
E        comp8957_c0_seq5; <a href="/dbget-bin/www_bget?ko:K11447">K11447</a>  UTX, UTY; histone demethylase [EC:1.14.11.-]
E        Contig784; <a href="/dbget-bin/www_bget?ko:K15601">K15601</a>  KDM3; lysine-specific demethylase 3 [EC:1.14.11.-]
E        Contig10399; <a href="/dbget-bin/www_bget?ko:K16914">K16914</a>  NO66; bifunctional lysine-specific demethylase and histidyl-hydroxylase NO66 [EC:1.14.11.- 1.14.11.27]
C    1.14.12  With NADH or NADPH as one donor, and incorporation of two atoms of oxygen into the other donor
D      <a href="/dbget-bin/www_bget?ec:1.14.12.1">1.14.12.1</a>  anthranilate 1,2-dioxygenase (deaminating, decarboxylating)
D      <a href="/dbget-bin/www_bget?ec:1.14.12.3">1.14.12.3</a>  benzene 1,2-dioxygenase
D      <a href="/dbget-bin/www_bget?ec:1.14.12.4">1.14.12.4</a>  3-hydroxy-2-methylpyridinecarboxylate dioxygenase
D      <a href="/dbget-bin/www_bget?ec:1.14.12.5">1.14.12.5</a>  5-pyridoxate dioxygenase
D      <a href="/dbget-bin/www_bget?ec:1.14.12.7">1.14.12.7</a>  phthalate 4,5-dioxygenase
D      <a href="/dbget-bin/www_bget?ec:1.14.12.8">1.14.12.8</a>  4-sulfobenzoate 3,4-dioxygenase
D      <a href="/dbget-bin/www_bget?ec:1.14.12.9">1.14.12.9</a>  4-chlorophenylacetate 3,4-dioxygenase
D      <a href="/dbget-bin/www_bget?ec:1.14.12.10">1.14.12.10</a>  benzoate 1,2-dioxygenase
D      <a href="/dbget-bin/www_bget?ec:1.14.12.11">1.14.12.11</a>  toluene dioxygenase
D      <a href="/dbget-bin/www_bget?ec:1.14.12.12">1.14.12.12</a>  naphthalene 1,2-dioxygenase
D      <a href="/dbget-bin/www_bget?ec:1.14.12.13">1.14.12.13</a>  2-halobenzoate 1,2-dioxygenase
D      <a href="/dbget-bin/www_bget?ec:1.14.12.14">1.14.12.14</a>  2-aminobenzenesulfonate 2,3-dioxygenase
D      <a href="/dbget-bin/www_bget?ec:1.14.12.15">1.14.12.15</a>  terephthalate 1,2-dioxygenase
D      <a href="/dbget-bin/www_bget?ec:1.14.12.16">1.14.12.16</a>  2-hydroxyquinoline 5,6-dioxygenase
D      <a href="/dbget-bin/www_bget?ec:1.14.12.17">1.14.12.17</a>  nitric oxide dioxygenase
D      <a href="/dbget-bin/www_bget?ec:1.14.12.18">1.14.12.18</a>  biphenyl 2,3-dioxygenase
D      <a href="/dbget-bin/www_bget?ec:1.14.12.19">1.14.12.19</a>  3-phenylpropanoate dioxygenase
D      <a href="/dbget-bin/www_bget?ec:1.14.12.20">1.14.12.20</a>  pheophorbide a oxygenase
D      <a href="/dbget-bin/www_bget?ec:1.14.12.21">1.14.12.21</a>  benzoyl-CoA 2,3-dioxygenase
D      <a href="/dbget-bin/www_bget?ec:1.14.12.22">1.14.12.22</a>  carbazole 1,9a-dioxygenase
D      1.14.12.-  
C    1.14.13  With NADH or NADPH as one donor, and incorporation of one atom of oxygen into the other donor
D      <a href="/dbget-bin/www_bget?ec:1.14.13.1">1.14.13.1</a>  salicylate 1-monooxygenase
D      <a href="/dbget-bin/www_bget?ec:1.14.13.2">1.14.13.2</a>  4-hydroxybenzoate 3-monooxygenase
D      <a href="/dbget-bin/www_bget?ec:1.14.13.4">1.14.13.4</a>  melilotate 3-monooxygenase
D      <a href="/dbget-bin/www_bget?ec:1.14.13.5">1.14.13.5</a>  imidazoleacetate 4-monooxygenase
D      <a href="/dbget-bin/www_bget?ec:1.14.13.6">1.14.13.6</a>  orcinol 2-monooxygenase
D      <a href="/dbget-bin/www_bget?ec:1.14.13.7">1.14.13.7</a>  phenol 2-monooxygenase
D      <a href="/dbget-bin/www_bget?ec:1.14.13.8">1.14.13.8</a>  flavin-containing monooxygenase
E        Contig10377; <a href="/dbget-bin/www_bget?ko:K00485">K00485</a>  E1.14.13.8; dimethylaniline monooxygenase (N-oxide forming) [EC:1.14.13.8]
D      <a href="/dbget-bin/www_bget?ec:1.14.13.9">1.14.13.9</a>  kynurenine 3-monooxygenase
E        Contig14483; <a href="/dbget-bin/www_bget?ko:K00486">K00486</a>  KMO; kynurenine 3-monooxygenase [EC:1.14.13.9]
D      <a href="/dbget-bin/www_bget?ec:1.14.13.10">1.14.13.10</a>  2,6-dihydroxypyridine 3-monooxygenase
D      <a href="/dbget-bin/www_bget?ec:1.14.13.11">1.14.13.11</a>  trans-cinnamate 4-monooxygenase
D      <a href="/dbget-bin/www_bget?ec:1.14.13.12">1.14.13.12</a>  benzoate 4-monooxygenase
D      <a href="/dbget-bin/www_bget?ec:1.14.13.13">1.14.13.13</a>  calcidiol 1-monooxygenase
D      <a href="/dbget-bin/www_bget?ec:1.14.13.14">1.14.13.14</a>  trans-cinnamate 2-monooxygenase
D      <a href="/dbget-bin/www_bget?ec:1.14.13.15">1.14.13.15</a>  cholestanetriol 26-monooxygenase
D      <a href="/dbget-bin/www_bget?ec:1.14.13.16">1.14.13.16</a>  cyclopentanone monooxygenase
D      <a href="/dbget-bin/www_bget?ec:1.14.13.17">1.14.13.17</a>  cholesterol 7alpha-monooxygenase
D      <a href="/dbget-bin/www_bget?ec:1.14.13.18">1.14.13.18</a>  4-hydroxyphenylacetate 1-monooxygenase
D      <a href="/dbget-bin/www_bget?ec:1.14.13.19">1.14.13.19</a>  taxifolin 8-monooxygenase
D      <a href="/dbget-bin/www_bget?ec:1.14.13.20">1.14.13.20</a>  2,4-dichlorophenol 6-monooxygenase
D      <a href="/dbget-bin/www_bget?ec:1.14.13.21">1.14.13.21</a>  flavonoid 3'-monooxygenase
D      <a href="/dbget-bin/www_bget?ec:1.14.13.22">1.14.13.22</a>  cyclohexanone monooxygenase
D      <a href="/dbget-bin/www_bget?ec:1.14.13.23">1.14.13.23</a>  3-hydroxybenzoate 4-monooxygenase
D      <a href="/dbget-bin/www_bget?ec:1.14.13.24">1.14.13.24</a>  3-hydroxybenzoate 6-monooxygenase
D      <a href="/dbget-bin/www_bget?ec:1.14.13.25">1.14.13.25</a>  methane monooxygenase (soluble)
D      <a href="/dbget-bin/www_bget?ec:1.14.13.26">1.14.13.26</a>  phosphatidylcholine 12-monooxygenase
D      <a href="/dbget-bin/www_bget?ec:1.14.13.27">1.14.13.27</a>  4-aminobenzoate 1-monooxygenase
D      <a href="/dbget-bin/www_bget?ec:1.14.13.28">1.14.13.28</a>  3,9-dihydroxypterocarpan 6a-monooxygenase
D      <a href="/dbget-bin/www_bget?ec:1.14.13.29">1.14.13.29</a>  4-nitrophenol 2-monooxygenase
D      <a href="/dbget-bin/www_bget?ec:1.14.13.30">1.14.13.30</a>  leukotriene-B4 20-monooxygenase
D      <a href="/dbget-bin/www_bget?ec:1.14.13.31">1.14.13.31</a>  2-nitrophenol 2-monooxygenase
D      <a href="/dbget-bin/www_bget?ec:1.14.13.32">1.14.13.32</a>  albendazole monooxygenase
D      <a href="/dbget-bin/www_bget?ec:1.14.13.33">1.14.13.33</a>  4-hydroxybenzoate 3-monooxygenase [NAD(P)H]
D      <a href="/dbget-bin/www_bget?ec:1.14.13.34">1.14.13.34</a>  leukotriene-E4 20-monooxygenase
D      <a href="/dbget-bin/www_bget?ec:1.14.13.35">1.14.13.35</a>  anthranilate 3-monooxygenase (deaminating)
D      <a href="/dbget-bin/www_bget?ec:1.14.13.36">1.14.13.36</a>  5-O-(4-coumaroyl)-D-quinate 3'-monooxygenase
D      <a href="/dbget-bin/www_bget?ec:1.14.13.37">1.14.13.37</a>  methyltetrahydroprotoberberine 14-monooxygenase
D      <a href="/dbget-bin/www_bget?ec:1.14.13.38">1.14.13.38</a>  anhydrotetracycline monooxygenase
D      <a href="/dbget-bin/www_bget?ec:1.14.13.39">1.14.13.39</a>  nitric-oxide synthase (NADPH dependent)
D      <a href="/dbget-bin/www_bget?ec:1.14.13.40">1.14.13.40</a>  anthraniloyl-CoA monooxygenase
D      <a href="/dbget-bin/www_bget?ec:1.14.13.41">1.14.13.41</a>  tyrosine N-monooxygenase
D      <a href="/dbget-bin/www_bget?ec:1.14.13.43">1.14.13.43</a>  questin monooxygenase
D      <a href="/dbget-bin/www_bget?ec:1.14.13.44">1.14.13.44</a>  2-hydroxybiphenyl 3-monooxygenase
D      <a href="/dbget-bin/www_bget?ec:1.14.13.46">1.14.13.46</a>  (-)-menthol monooxygenase
D      <a href="/dbget-bin/www_bget?ec:1.14.13.47">1.14.13.47</a>  (S)-limonene 3-monooxygenase
D      <a href="/dbget-bin/www_bget?ec:1.14.13.48">1.14.13.48</a>  (S)-limonene 6-monooxygenase
D      <a href="/dbget-bin/www_bget?ec:1.14.13.49">1.14.13.49</a>  (S)-limonene 7-monooxygenase
D      <a href="/dbget-bin/www_bget?ec:1.14.13.50">1.14.13.50</a>  pentachlorophenol monooxygenase
D      <a href="/dbget-bin/www_bget?ec:1.14.13.51">1.14.13.51</a>  6-oxocineole dehydrogenase
D      <a href="/dbget-bin/www_bget?ec:1.14.13.52">1.14.13.52</a>  isoflavone 3'-hydroxylase
D      <a href="/dbget-bin/www_bget?ec:1.14.13.53">1.14.13.53</a>  4'-methoxyisoflavone 2'-hydroxylase
D      <a href="/dbget-bin/www_bget?ec:1.14.13.54">1.14.13.54</a>  ketosteroid monooxygenase
D      <a href="/dbget-bin/www_bget?ec:1.14.13.55">1.14.13.55</a>  protopine 6-monooxygenase
D      <a href="/dbget-bin/www_bget?ec:1.14.13.56">1.14.13.56</a>  dihydrosanguinarine 10-monooxygenase
D      <a href="/dbget-bin/www_bget?ec:1.14.13.57">1.14.13.57</a>  dihydrochelirubine 12-monooxygenase
D      <a href="/dbget-bin/www_bget?ec:1.14.13.58">1.14.13.58</a>  benzoyl-CoA 3-monooxygenase
D      <a href="/dbget-bin/www_bget?ec:1.14.13.59">1.14.13.59</a>  L-lysine N6-monooxygenase (NADPH)
D      <a href="/dbget-bin/www_bget?ec:1.14.13.60">1.14.13.60</a>  27-hydroxycholesterol 7alpha-monooxygenase
D      <a href="/dbget-bin/www_bget?ec:1.14.13.61">1.14.13.61</a>  2-hydroxyquinoline 8-monooxygenase
D      <a href="/dbget-bin/www_bget?ec:1.14.13.62">1.14.13.62</a>  4-hydroxyquinoline 3-monooxygenase
D      <a href="/dbget-bin/www_bget?ec:1.14.13.63">1.14.13.63</a>  3-hydroxyphenylacetate 6-hydroxylase
D      <a href="/dbget-bin/www_bget?ec:1.14.13.64">1.14.13.64</a>  4-hydroxybenzoate 1-hydroxylase
D      <a href="/dbget-bin/www_bget?ec:1.14.13.66">1.14.13.66</a>  2-hydroxycyclohexanone 2-monooxygenase
D      <a href="/dbget-bin/www_bget?ec:1.14.13.67">1.14.13.67</a>  quinine 3-monooxygenase
D      <a href="/dbget-bin/www_bget?ec:1.14.13.68">1.14.13.68</a>  4-hydroxyphenylacetaldehyde oxime monooxygenase
D      <a href="/dbget-bin/www_bget?ec:1.14.13.69">1.14.13.69</a>  alkene monooxygenase
D      <a href="/dbget-bin/www_bget?ec:1.14.13.70">1.14.13.70</a>  sterol 14alpha-demethylase
D      <a href="/dbget-bin/www_bget?ec:1.14.13.71">1.14.13.71</a>  N-methylcoclaurine 3'-monooxygenase
D      <a href="/dbget-bin/www_bget?ec:1.14.13.72">1.14.13.72</a>  methylsterol monooxygenase
E        Contig3873; <a href="/dbget-bin/www_bget?ko:K07750">K07750</a>  E1.14.13.72, SC4MOL, ERG25; methylsterol monooxygenase [EC:1.14.13.72]
D      <a href="/dbget-bin/www_bget?ec:1.14.13.73">1.14.13.73</a>  tabersonine 16-hydroxylase
D      <a href="/dbget-bin/www_bget?ec:1.14.13.74">1.14.13.74</a>  7-deoxyloganin 7-hydroxylase
D      <a href="/dbget-bin/www_bget?ec:1.14.13.75">1.14.13.75</a>  vinorine hydroxylase
D      <a href="/dbget-bin/www_bget?ec:1.14.13.76">1.14.13.76</a>  taxane 10beta-hydroxylase
D      <a href="/dbget-bin/www_bget?ec:1.14.13.77">1.14.13.77</a>  taxane 13alpha-hydroxylase
D      <a href="/dbget-bin/www_bget?ec:1.14.13.78">1.14.13.78</a>  ent-kaurene oxidase
D      <a href="/dbget-bin/www_bget?ec:1.14.13.79">1.14.13.79</a>  ent-kaurenoic acid oxidase
D      <a href="/dbget-bin/www_bget?ec:1.14.13.80">1.14.13.80</a>  (R)-limonene 6-monooxygenase
D      <a href="/dbget-bin/www_bget?ec:1.14.13.81">1.14.13.81</a>  magnesium-protoporphyrin IX monomethyl ester (oxidative) cyclase
D      <a href="/dbget-bin/www_bget?ec:1.14.13.82">1.14.13.82</a>  vanillate monooxygenase
D      <a href="/dbget-bin/www_bget?ec:1.14.13.83">1.14.13.83</a>  precorrin-3B synthase
D      <a href="/dbget-bin/www_bget?ec:1.14.13.84">1.14.13.84</a>  4-hydroxyacetophenone monooxygenase
D      <a href="/dbget-bin/www_bget?ec:1.14.13.85">1.14.13.85</a>  glyceollin synthase
D      <a href="/dbget-bin/www_bget?ec:1.14.13.87">1.14.13.87</a>  licodione synthase
D      <a href="/dbget-bin/www_bget?ec:1.14.13.88">1.14.13.88</a>  flavanoid 3',5'-hydroxylase
D      <a href="/dbget-bin/www_bget?ec:1.14.13.89">1.14.13.89</a>  isoflavone 2'-hydroxylase
D      <a href="/dbget-bin/www_bget?ec:1.14.13.90">1.14.13.90</a>  zeaxanthin epoxidase
D      <a href="/dbget-bin/www_bget?ec:1.14.13.91">1.14.13.91</a>  deoxysarpagine hydroxylase
D      <a href="/dbget-bin/www_bget?ec:1.14.13.92">1.14.13.92</a>  phenylacetone monooxygenase
D      <a href="/dbget-bin/www_bget?ec:1.14.13.93">1.14.13.93</a>  (+)-abscisic acid 8'-hydroxylase
D      <a href="/dbget-bin/www_bget?ec:1.14.13.94">1.14.13.94</a>  lithocholate 6beta-hydroxylase
D      <a href="/dbget-bin/www_bget?ec:1.14.13.95">1.14.13.95</a>  7alpha-hydroxycholest-4-en-3-one 12alpha-hydroxylase
D      <a href="/dbget-bin/www_bget?ec:1.14.13.96">1.14.13.96</a>  5beta-cholestane-3alpha,7alpha-diol 12alpha-hydroxylase
D      <a href="/dbget-bin/www_bget?ec:1.14.13.97">1.14.13.97</a>  taurochenodeoxycholate 6alpha-hydroxylase
D      <a href="/dbget-bin/www_bget?ec:1.14.13.98">1.14.13.98</a>  cholesterol 24-hydroxylase
D      <a href="/dbget-bin/www_bget?ec:1.14.13.99">1.14.13.99</a>  24-hydroxycholesterol 7alpha-hydroxylase
D      <a href="/dbget-bin/www_bget?ec:1.14.13.100">1.14.13.100</a>  25-hydroxycholesterol 7alpha-hydroxylase
D      <a href="/dbget-bin/www_bget?ec:1.14.13.101">1.14.13.101</a>  senecionine N-oxygenase
D      <a href="/dbget-bin/www_bget?ec:1.14.13.102">1.14.13.102</a>  psoralen synthase
D      <a href="/dbget-bin/www_bget?ec:1.14.13.103">1.14.13.103</a>  8-dimethylallylnaringenin 2'-hydroxylase
D      <a href="/dbget-bin/www_bget?ec:1.14.13.104">1.14.13.104</a>  (+)-menthofuran synthase
D      <a href="/dbget-bin/www_bget?ec:1.14.13.105">1.14.13.105</a>  monocyclic monoterpene ketone monooxygenase
D      <a href="/dbget-bin/www_bget?ec:1.14.13.106">1.14.13.106</a>  epi-isozizaene 5-monooxygenase
D      <a href="/dbget-bin/www_bget?ec:1.14.13.107">1.14.13.107</a>  limonene 1,2-monooxygenase
D      <a href="/dbget-bin/www_bget?ec:1.14.13.108">1.14.13.108</a>  abieta-7,13-diene hydroxylase
D      <a href="/dbget-bin/www_bget?ec:1.14.13.109">1.14.13.109</a>  abieta-7,13-dien-18-ol hydroxylase
D      <a href="/dbget-bin/www_bget?ec:1.14.13.110">1.14.13.110</a>  geranylgeraniol 18-hydroxylase
D      <a href="/dbget-bin/www_bget?ec:1.14.13.111">1.14.13.111</a>  methanesulfonate monooxygenase
D      <a href="/dbget-bin/www_bget?ec:1.14.13.112">1.14.13.112</a>  3-epi-6-deoxocathasterone 23-monooxygenase
D      <a href="/dbget-bin/www_bget?ec:1.14.13.113">1.14.13.113</a>  FAD-dependent urate hydroxylase
D      <a href="/dbget-bin/www_bget?ec:1.14.13.114">1.14.13.114</a>  6-hydroxynicotinate 3-monooxygenase
D      <a href="/dbget-bin/www_bget?ec:1.14.13.115">1.14.13.115</a>  angelicin synthase
D      <a href="/dbget-bin/www_bget?ec:1.14.13.116">1.14.13.116</a>  geranylhydroquinone 3''-hydroxylase
D      <a href="/dbget-bin/www_bget?ec:1.14.13.117">1.14.13.117</a>  isoleucine N-monooxygenase
D      <a href="/dbget-bin/www_bget?ec:1.14.13.118">1.14.13.118</a>  valine N-monooxygenase
D      <a href="/dbget-bin/www_bget?ec:1.14.13.119">1.14.13.119</a>  5-epiaristolochene 1,3-dihydroxylase
D      <a href="/dbget-bin/www_bget?ec:1.14.13.120">1.14.13.120</a>  costunolide synthase
D      <a href="/dbget-bin/www_bget?ec:1.14.13.121">1.14.13.121</a>  premnaspirodiene oxygenase
D      <a href="/dbget-bin/www_bget?ec:1.14.13.122">1.14.13.122</a>  chlorophyllide-a oxygenase
D      <a href="/dbget-bin/www_bget?ec:1.14.13.123">1.14.13.123</a>  germacrene A hydroxylase
D      <a href="/dbget-bin/www_bget?ec:1.14.13.124">1.14.13.124</a>  phenylalanine N-monooxygenase
D      <a href="/dbget-bin/www_bget?ec:1.14.13.125">1.14.13.125</a>  tryptophan N-monooxygenase
D      <a href="/dbget-bin/www_bget?ec:1.14.13.126">1.14.13.126</a>  vitamin D3 24-hydroxylase
D      <a href="/dbget-bin/www_bget?ec:1.14.13.127">1.14.13.127</a>  3-(3-hydroxyphenyl)propanoate hydroxylase
D      <a href="/dbget-bin/www_bget?ec:1.14.13.128">1.14.13.128</a>  7-methylxanthine demethylase
D      <a href="/dbget-bin/www_bget?ec:1.14.13.129">1.14.13.129</a>  beta-carotene 3-hydroxylase
D      <a href="/dbget-bin/www_bget?ec:1.14.13.130">1.14.13.130</a>  pyrrole-2-carboxylate monooxygenase
D      <a href="/dbget-bin/www_bget?ec:1.14.13.131">1.14.13.131</a>  dimethyl-sulfide monooxygenase
D      <a href="/dbget-bin/www_bget?ec:1.14.13.132">1.14.13.132</a>  squalene monooxygenase
D      <a href="/dbget-bin/www_bget?ec:1.14.13.133">1.14.13.133</a>  pentalenene oxygenase
D      <a href="/dbget-bin/www_bget?ec:1.14.13.134">1.14.13.134</a>  beta-amyrin 11-oxidase
D      <a href="/dbget-bin/www_bget?ec:1.14.13.135">1.14.13.135</a>  1-hydroxy-2-naphthoate hydroxylase
D      <a href="/dbget-bin/www_bget?ec:1.14.13.136">1.14.13.136</a>  2-hydroxyisoflavanone synthase
D      <a href="/dbget-bin/www_bget?ec:1.14.13.137">1.14.13.137</a>  indole-2-monooxygenase
D      <a href="/dbget-bin/www_bget?ec:1.14.13.138">1.14.13.138</a>  indolin-2-one monooxygenase
D      <a href="/dbget-bin/www_bget?ec:1.14.13.139">1.14.13.139</a>  3-hydroxyindolin-2-one monooxygenase
D      <a href="/dbget-bin/www_bget?ec:1.14.13.140">1.14.13.140</a>  2-hydroxy-1,4-benzoxazin-3-one monooxygenase
D      <a href="/dbget-bin/www_bget?ec:1.14.13.141">1.14.13.141</a>  cholest-4-en-3-one 26-monooxygenase
D      <a href="/dbget-bin/www_bget?ec:1.14.13.142">1.14.13.142</a>  3-ketosteroid 9alpha-monooxygenase
D      <a href="/dbget-bin/www_bget?ec:1.14.13.143">1.14.13.143</a>  ent-isokaurene C2-hydroxylase
D      <a href="/dbget-bin/www_bget?ec:1.14.13.144">1.14.13.144</a>  9beta-pimara-7,15-diene oxidase
D      <a href="/dbget-bin/www_bget?ec:1.14.13.145">1.14.13.145</a>  ent-cassa-12,15-diene 11-hydroxylase
D      <a href="/dbget-bin/www_bget?ec:1.14.13.146">1.14.13.146</a>  taxoid 14beta-hydroxylase
D      <a href="/dbget-bin/www_bget?ec:1.14.13.147">1.14.13.147</a>  taxoid 7beta-hydroxylase
D      <a href="/dbget-bin/www_bget?ec:1.14.13.148">1.14.13.148</a>  trimethylamine monooxygenase
D      <a href="/dbget-bin/www_bget?ec:1.14.13.149">1.14.13.149</a>  phenylacetyl-CoA 1,2-epoxidase
D      <a href="/dbget-bin/www_bget?ec:1.14.13.150">1.14.13.150</a>  alpha-humulene 10-hydroxylase
D      <a href="/dbget-bin/www_bget?ec:1.14.13.151">1.14.13.151</a>  linalool 8-monooxygenase
D      <a href="/dbget-bin/www_bget?ec:1.14.13.152">1.14.13.152</a>  geraniol 8-hydroxylase
D      <a href="/dbget-bin/www_bget?ec:1.14.13.153">1.14.13.153</a>  (+)-sabinene 3-hydroxylase
D      <a href="/dbget-bin/www_bget?ec:1.14.13.154">1.14.13.154</a>  erythromycin 12 hydroxylase
D      <a href="/dbget-bin/www_bget?ec:1.14.13.155">1.14.13.155</a>  alpha-pinene monooxygenase
D      <a href="/dbget-bin/www_bget?ec:1.14.13.156">1.14.13.156</a>  1,8-cineole 2-endo-monooxygenase
D      <a href="/dbget-bin/www_bget?ec:1.14.13.157">1.14.13.157</a>  1,8-cineole 2-exo-monooxygenase
D      <a href="/dbget-bin/www_bget?ec:1.14.13.158">1.14.13.158</a>  amorpha-4,11-diene 12-monooxygenase
D      <a href="/dbget-bin/www_bget?ec:1.14.13.159">1.14.13.159</a>  vitamin D 25-hydroxylase
D      <a href="/dbget-bin/www_bget?ec:1.14.13.160">1.14.13.160</a>  (2,2,3-trimethyl-5-oxocyclopent-3-enyl)acetyl-CoA 1,5-monooxygenase
D      <a href="/dbget-bin/www_bget?ec:1.14.13.161">1.14.13.161</a>  (+)-camphor 6-exo-hydroxylase
D      <a href="/dbget-bin/www_bget?ec:1.14.13.162">1.14.13.162</a>  2,5-diketocamphane 1,2-monooxygenase
D      <a href="/dbget-bin/www_bget?ec:1.14.13.163">1.14.13.163</a>  6-hydroxy-3-succinoylpyridine 3-monooxygenase
D      <a href="/dbget-bin/www_bget?ec:1.14.13.165">1.14.13.165</a>  nitric-oxide synthase [NAD(P)H-dependent]
D      <a href="/dbget-bin/www_bget?ec:1.14.13.166">1.14.13.166</a>  4-nitrocatechol 4-monooxygenase
D      <a href="/dbget-bin/www_bget?ec:1.14.13.167">1.14.13.167</a>  4-nitrophenol 4-monooxygenase
D      <a href="/dbget-bin/www_bget?ec:1.14.13.168">1.14.13.168</a>  indole-3-pyruvate monooxygenase
D      <a href="/dbget-bin/www_bget?ec:1.14.13.169">1.14.13.169</a>  sphinganine C4-monooxygenase
D      <a href="/dbget-bin/www_bget?ec:1.14.13.170">1.14.13.170</a>  pentalenolactone D synthase
D      <a href="/dbget-bin/www_bget?ec:1.14.13.171">1.14.13.171</a>  neopentalenolactone D synthase
D      <a href="/dbget-bin/www_bget?ec:1.14.13.172">1.14.13.172</a>  salicylate 5-hydroxylase
D      <a href="/dbget-bin/www_bget?ec:1.14.13.173">1.14.13.173</a>  11-oxo-beta-amyrin 30-oxidase
D      <a href="/dbget-bin/www_bget?ec:1.14.13.174">1.14.13.174</a>  averantin hydroxylase
D      <a href="/dbget-bin/www_bget?ec:1.14.13.175">1.14.13.175</a>  aflatoxin B synthase
D      <a href="/dbget-bin/www_bget?ec:1.14.13.176">1.14.13.176</a>  tryprostatin B 6-hydroxylase
D      1.14.13.-  
E        Contig6920; <a href="/dbget-bin/www_bget?ko:K06126">K06126</a>  COQ6; ubiquinone biosynthesis monooxygenase Coq6 [EC:1.14.13.-]
E        Contig14704; <a href="/dbget-bin/www_bget?ko:K06134">K06134</a>  COQ7; ubiquinone biosynthesis monooxygenase Coq7 [EC:1.14.13.-]
C    1.14.14  With reduced flavin or flavoprotein as one donor, and incorporation of one atom of oxygen into the other donor
D      <a href="/dbget-bin/www_bget?ec:1.14.14.1">1.14.14.1</a>  unspecific monooxygenase
D      <a href="/dbget-bin/www_bget?ec:1.14.14.3">1.14.14.3</a>  alkanal monooxygenase (FMN)
D      <a href="/dbget-bin/www_bget?ec:1.14.14.5">1.14.14.5</a>  alkanesulfonate monooxygenase
D      <a href="/dbget-bin/www_bget?ec:1.14.14.7">1.14.14.7</a>  tryptophan 7-halogenase
D      <a href="/dbget-bin/www_bget?ec:1.14.14.8">1.14.14.8</a>  anthranilate 3-monooxygenase (FAD)
D      <a href="/dbget-bin/www_bget?ec:1.14.14.9">1.14.14.9</a>  4-hydroxyphenylacetate 3-monooxygenase
D      <a href="/dbget-bin/www_bget?ec:1.14.14.10">1.14.14.10</a>  nitrilotriacetate monooxygenase
D      <a href="/dbget-bin/www_bget?ec:1.14.14.11">1.14.14.11</a>  styrene monooxygenase
D      <a href="/dbget-bin/www_bget?ec:1.14.14.12">1.14.14.12</a>  3-hydroxy-9,10-secoandrosta-1,3,5(10)-triene-9,17-dione monooxygenase
D      <a href="/dbget-bin/www_bget?ec:1.14.14.13">1.14.14.13</a>  4-(gamma-L-glutamylamino)butanoyl-[BtrI acyl-carrier protein] monooxygenase
D      1.14.14.-  
C    1.14.15  With reduced iron-sulfur protein as one donor, and incorporation of one atom of oxygen into the other donor
D      <a href="/dbget-bin/www_bget?ec:1.14.15.1">1.14.15.1</a>  camphor 5-monooxygenase
D      <a href="/dbget-bin/www_bget?ec:1.14.15.3">1.14.15.3</a>  alkane 1-monooxygenase
D      <a href="/dbget-bin/www_bget?ec:1.14.15.4">1.14.15.4</a>  steroid 11beta-monooxygenase
D      <a href="/dbget-bin/www_bget?ec:1.14.15.5">1.14.15.5</a>  corticosterone 18-monooxygenase
D      <a href="/dbget-bin/www_bget?ec:1.14.15.6">1.14.15.6</a>  cholesterol monooxygenase (side-chain-cleaving)
D      <a href="/dbget-bin/www_bget?ec:1.14.15.7">1.14.15.7</a>  choline monooxygenase
D      <a href="/dbget-bin/www_bget?ec:1.14.15.8">1.14.15.8</a>  steroid 15beta-monooxygenase
D      <a href="/dbget-bin/www_bget?ec:1.14.15.9">1.14.15.9</a>  spheroidene monooxygenase
D      <a href="/dbget-bin/www_bget?ec:1.14.15.10">1.14.15.10</a>  (+)-camphor 6-endo-hydroxylase
D      <a href="/dbget-bin/www_bget?ec:1.14.15.11">1.14.15.11</a>  pentalenic acid synthase
D      <a href="/dbget-bin/www_bget?ec:1.14.15.12">1.14.15.12</a>  pimeloyl-[acyl-carrier protein] synthase
D      <a href="/dbget-bin/www_bget?ec:1.14.15.13">1.14.15.13</a>  pulcherriminic acid synthase
D      1.14.15.-  
C    1.14.16  With reduced pteridine as one donor, and incorporation of one atom of oxygen into the other donor
D      <a href="/dbget-bin/www_bget?ec:1.14.16.1">1.14.16.1</a>  phenylalanine 4-monooxygenase
E        Contig13278; <a href="/dbget-bin/www_bget?ko:K00500">K00500</a>  phhA, PAH; phenylalanine-4-hydroxylase [EC:1.14.16.1]
E        Locus_4946_Transcript_1/1_Confidence_1.000_Length_2508; <a href="/dbget-bin/www_bget?ko:K00500">K00500</a>  phhA, PAH; phenylalanine-4-hydroxylase [EC:1.14.16.1]
D      <a href="/dbget-bin/www_bget?ec:1.14.16.2">1.14.16.2</a>  tyrosine 3-monooxygenase
E        Contig12121; <a href="/dbget-bin/www_bget?ko:K00501">K00501</a>  TH; tyrosine 3-monooxygenase [EC:1.14.16.2]
E        Contig12122; <a href="/dbget-bin/www_bget?ko:K00501">K00501</a>  TH; tyrosine 3-monooxygenase [EC:1.14.16.2]
E        Contig13745; <a href="/dbget-bin/www_bget?ko:K00501">K00501</a>  TH; tyrosine 3-monooxygenase [EC:1.14.16.2]
E        Contig13748; <a href="/dbget-bin/www_bget?ko:K00501">K00501</a>  TH; tyrosine 3-monooxygenase [EC:1.14.16.2]
E        Locus_61_Transcript_7/10_Confidence_0.304_Length_2559; <a href="/dbget-bin/www_bget?ko:K00501">K00501</a>  TH; tyrosine 3-monooxygenase [EC:1.14.16.2]
E        Locus_61_Transcript_9/10_Confidence_0.402_Length_3033; <a href="/dbget-bin/www_bget?ko:K00501">K00501</a>  TH; tyrosine 3-monooxygenase [EC:1.14.16.2]
D      <a href="/dbget-bin/www_bget?ec:1.14.16.3">1.14.16.3</a>  anthranilate 3-monooxygenase
D      <a href="/dbget-bin/www_bget?ec:1.14.16.4">1.14.16.4</a>  tryptophan 5-monooxygenase
D      <a href="/dbget-bin/www_bget?ec:1.14.16.5">1.14.16.5</a>  alkylglycerol monooxygenase
D      <a href="/dbget-bin/www_bget?ec:1.14.16.6">1.14.16.6</a>  mandelate 4-monooxygenase
D      1.14.16.-  
C    1.14.17  With reduced ascorbate as one donor, and incorporation of one atom of oxygen into the other donor
D      <a href="/dbget-bin/www_bget?ec:1.14.17.1">1.14.17.1</a>  dopamine beta-monooxygenase
E        Contig8403; <a href="/dbget-bin/www_bget?ko:K00503">K00503</a>  DBH; dopamine beta-monooxygenase [EC:1.14.17.1]
E        comp84014_c0_seq1; <a href="/dbget-bin/www_bget?ko:K00503">K00503</a>  DBH; dopamine beta-monooxygenase [EC:1.14.17.1]
D      <a href="/dbget-bin/www_bget?ec:1.14.17.3">1.14.17.3</a>  peptidylglycine monooxygenase
E        Contig4168; <a href="/dbget-bin/www_bget?ko:K00504">K00504</a>  E1.14.17.3; peptidylglycine monooxygenase [EC:1.14.17.3]
D      <a href="/dbget-bin/www_bget?ec:1.14.17.4">1.14.17.4</a>  aminocyclopropanecarboxylate oxidase
C    1.14.18  With another compound as one donor, and incorporation of one atom of oxygen into the other donor
D      <a href="/dbget-bin/www_bget?ec:1.14.18.1">1.14.18.1</a>  tyrosinase
E        Contig5280; <a href="/dbget-bin/www_bget?ko:K00505">K00505</a>  TYR; tyrosinase [EC:1.14.18.1]
D      <a href="/dbget-bin/www_bget?ec:1.14.18.2">1.14.18.2</a>  CMP-N-acetylneuraminate monooxygenase
D      <a href="/dbget-bin/www_bget?ec:1.14.18.3">1.14.18.3</a>  methane monooxygenase (particulate)
D      1.14.18.-  
C    1.14.19  With oxidation of a pair of donors resulting in the reduction of O2 to two molecules of water
D      <a href="/dbget-bin/www_bget?ec:1.14.19.1">1.14.19.1</a>  stearoyl-CoA 9-desaturase
E        Contig2801; <a href="/dbget-bin/www_bget?ko:K00507">K00507</a>  SCD, desC; stearoyl-CoA desaturase (delta-9 desaturase) [EC:1.14.19.1]
E        Contig3651; <a href="/dbget-bin/www_bget?ko:K00507">K00507</a>  SCD, desC; stearoyl-CoA desaturase (delta-9 desaturase) [EC:1.14.19.1]
E        Contig3851; <a href="/dbget-bin/www_bget?ko:K00507">K00507</a>  SCD, desC; stearoyl-CoA desaturase (delta-9 desaturase) [EC:1.14.19.1]
E        Contig4142; <a href="/dbget-bin/www_bget?ko:K00507">K00507</a>  SCD, desC; stearoyl-CoA desaturase (delta-9 desaturase) [EC:1.14.19.1]
E        Contig4462; <a href="/dbget-bin/www_bget?ko:K00507">K00507</a>  SCD, desC; stearoyl-CoA desaturase (delta-9 desaturase) [EC:1.14.19.1]
E        Contig4463; <a href="/dbget-bin/www_bget?ko:K00507">K00507</a>  SCD, desC; stearoyl-CoA desaturase (delta-9 desaturase) [EC:1.14.19.1]
E        Contig11557; <a href="/dbget-bin/www_bget?ko:K00507">K00507</a>  SCD, desC; stearoyl-CoA desaturase (delta-9 desaturase) [EC:1.14.19.1]
D      <a href="/dbget-bin/www_bget?ec:1.14.19.2">1.14.19.2</a>  acyl-[acyl-carrier-protein] desaturase
D      <a href="/dbget-bin/www_bget?ec:1.14.19.3">1.14.19.3</a>  linoleoyl-CoA desaturase
D      <a href="/dbget-bin/www_bget?ec:1.14.19.4">1.14.19.4</a>  Delta8-fatty-acid desaturase
D      <a href="/dbget-bin/www_bget?ec:1.14.19.5">1.14.19.5</a>  Delta11-fatty-acid desaturase
D      <a href="/dbget-bin/www_bget?ec:1.14.19.6">1.14.19.6</a>  Delta12-fatty-acid desaturase
D      <a href="/dbget-bin/www_bget?ec:1.14.19.7">1.14.19.7</a>  (S)-2-hydroxypropylphosphonic acid epoxidase
D      <a href="/dbget-bin/www_bget?ec:1.14.19.8">1.14.19.8</a>  pentalenolactone synthase
D      1.14.19.-  
C    1.14.20  With 2-oxoglutarate as one donor, and the other dehydrogenated
D      <a href="/dbget-bin/www_bget?ec:1.14.20.1">1.14.20.1</a>  deacetoxycephalosporin-C synthase
D      <a href="/dbget-bin/www_bget?ec:1.14.20.2">1.14.20.2</a>  2,4-dihydroxy-1,4-benzoxazin-3-one-glucoside dioxygenase
C    1.14.21  With NADH or NADPH as one donor, and the other dehydrogenated
D      <a href="/dbget-bin/www_bget?ec:1.14.21.1">1.14.21.1</a>  (S)-stylopine synthase
D      <a href="/dbget-bin/www_bget?ec:1.14.21.2">1.14.21.2</a>  (S)-cheilanthifoline synthase
D      <a href="/dbget-bin/www_bget?ec:1.14.21.3">1.14.21.3</a>  berbamunine synthase
D      <a href="/dbget-bin/www_bget?ec:1.14.21.4">1.14.21.4</a>  salutaridine synthase
D      <a href="/dbget-bin/www_bget?ec:1.14.21.5">1.14.21.5</a>  (S)-canadine synthase
D      <a href="/dbget-bin/www_bget?ec:1.14.21.6">1.14.21.6</a>  lathosterol oxidase
D      <a href="/dbget-bin/www_bget?ec:1.14.21.7">1.14.21.7</a>  biflaviolin synthase
D      <a href="/dbget-bin/www_bget?ec:1.14.21.8">1.14.21.8</a>  pseudobaptigenin synthase
D      <a href="/dbget-bin/www_bget?ec:1.14.21.9">1.14.21.9</a>  mycocyclosin synthase
D      1.14.21.-  
C    1.14.99  Miscellaneous
D      <a href="/dbget-bin/www_bget?ec:1.14.99.1">1.14.99.1</a>  prostaglandin-endoperoxide synthase
D      <a href="/dbget-bin/www_bget?ec:1.14.99.2">1.14.99.2</a>  kynurenine 7,8-hydroxylase
D      <a href="/dbget-bin/www_bget?ec:1.14.99.3">1.14.99.3</a>  heme oxygenase
E        Contig14249; <a href="/dbget-bin/www_bget?ko:K00510">K00510</a>  HMOX, hmuO, ho; heme oxygenase [EC:1.14.99.3]
E        Locus_2398_Transcript_1/2_Confidence_0.600_Length_1001; <a href="/dbget-bin/www_bget?ko:K00510">K00510</a>  HMOX, hmuO, ho; heme oxygenase [EC:1.14.99.3]
D      <a href="/dbget-bin/www_bget?ec:1.14.99.4">1.14.99.4</a>  progesterone monooxygenase
D      <a href="/dbget-bin/www_bget?ec:1.14.99.9">1.14.99.9</a>  steroid 17alpha-monooxygenase
D      <a href="/dbget-bin/www_bget?ec:1.14.99.10">1.14.99.10</a>  steroid 21-monooxygenase
D      <a href="/dbget-bin/www_bget?ec:1.14.99.11">1.14.99.11</a>  estradiol 6beta-monooxygenase
D      <a href="/dbget-bin/www_bget?ec:1.14.99.12">1.14.99.12</a>  androst-4-ene-3,17-dione monooxygenase
D      <a href="/dbget-bin/www_bget?ec:1.14.99.14">1.14.99.14</a>  progesterone 11alpha-monooxygenase
D      <a href="/dbget-bin/www_bget?ec:1.14.99.15">1.14.99.15</a>  4-methoxybenzoate monooxygenase (O-demethylating)
D      <a href="/dbget-bin/www_bget?ec:1.14.99.19">1.14.99.19</a>  plasmanylethanolamine desaturase
D      <a href="/dbget-bin/www_bget?ec:1.14.99.20">1.14.99.20</a>  phylloquinone monooxygenase (2,3-epoxidizing)
D      <a href="/dbget-bin/www_bget?ec:1.14.99.21">1.14.99.21</a>  Latia-luciferin monooxygenase (demethylating)
D      <a href="/dbget-bin/www_bget?ec:1.14.99.22">1.14.99.22</a>  ecdysone 20-monooxygenase
E        Contig7741; <a href="/dbget-bin/www_bget?ko:K10723">K10723</a>  SHD, CYP314A1; ecdysone 20-monooxygenase [EC:1.14.99.22]
D      <a href="/dbget-bin/www_bget?ec:1.14.99.23">1.14.99.23</a>  3-hydroxybenzoate 2-monooxygenase
D      <a href="/dbget-bin/www_bget?ec:1.14.99.24">1.14.99.24</a>  steroid 9alpha-monooxygenase
D      <a href="/dbget-bin/www_bget?ec:1.14.99.26">1.14.99.26</a>  2-hydroxypyridine 5-monooxygenase
D      <a href="/dbget-bin/www_bget?ec:1.14.99.27">1.14.99.27</a>  juglone 3-monooxygenase
D      <a href="/dbget-bin/www_bget?ec:1.14.99.29">1.14.99.29</a>  deoxyhypusine monooxygenase
E        Contig3280; <a href="/dbget-bin/www_bget?ko:K06072">K06072</a>  E1.14.99.29, DOHH; deoxyhypusine monooxygenase [EC:1.14.99.29]
D      <a href="/dbget-bin/www_bget?ec:1.14.99.31">1.14.99.31</a>  myristoyl-CoA 11-(E) desaturase
D      <a href="/dbget-bin/www_bget?ec:1.14.99.32">1.14.99.32</a>  myristoyl-CoA 11-(Z) desaturase
D      <a href="/dbget-bin/www_bget?ec:1.14.99.33">1.14.99.33</a>  Delta12-fatty acid dehydrogenase
D      <a href="/dbget-bin/www_bget?ec:1.14.99.34">1.14.99.34</a>  monoprenyl isoflavone epoxidase
D      <a href="/dbget-bin/www_bget?ec:1.14.99.35">1.14.99.35</a>  thiophene-2-carbonyl-CoA monooxygenase
D      <a href="/dbget-bin/www_bget?ec:1.14.99.36">1.14.99.36</a>  beta-carotene 15,15'-monooxygenase
D      <a href="/dbget-bin/www_bget?ec:1.14.99.37">1.14.99.37</a>  taxadiene 5alpha-hydroxylase
D      <a href="/dbget-bin/www_bget?ec:1.14.99.38">1.14.99.38</a>  cholesterol 25-hydroxylase
D      <a href="/dbget-bin/www_bget?ec:1.14.99.39">1.14.99.39</a>  ammonia monooxygenase
D      <a href="/dbget-bin/www_bget?ec:1.14.99.40">1.14.99.40</a>  5,6-dimethylbenzimidazole synthase
D      <a href="/dbget-bin/www_bget?ec:1.14.99.41">1.14.99.41</a>  all-trans-8'-apo-beta-carotenal 15,15'-oxygenase
D      <a href="/dbget-bin/www_bget?ec:1.14.99.42">1.14.99.42</a>  zeaxanthin 7,8-dioxygenase
D      <a href="/dbget-bin/www_bget?ec:1.14.99.43">1.14.99.43</a>  beta-amyrin 24-hydroxylase
D      <a href="/dbget-bin/www_bget?ec:1.14.99.44">1.14.99.44</a>  diapolycopene oxygenase
D      <a href="/dbget-bin/www_bget?ec:1.14.99.45">1.14.99.45</a>  carotene epsilon-monooxygenase
D      <a href="/dbget-bin/www_bget?ec:1.14.99.46">1.14.99.46</a>  pyrimidine oxygenase
D      <a href="/dbget-bin/www_bget?ec:1.14.99.47">1.14.99.47</a>  (+)-larreatricin hydroxylase
D      1.14.99.-  
C    1.14.-  Acting on paired donors with incorporation of molecular oxygen
D      1.14.-.-  
E        Contig6974; <a href="/dbget-bin/www_bget?ko:K00517">K00517</a>  E1.14.-.- [EC:1.14.-.-]
E        Contig739; <a href="/dbget-bin/www_bget?ko:K04712">K04712</a>  DEGS; sphingolipid delta-4 desaturase [EC:1.14.-.-]
E        Contig11483; <a href="/dbget-bin/www_bget?ko:K14985">K14985</a>  CYP18A1; cytochrome P450, family 18, subfamily A, polypeptide 1 (26-hydroxylase) [EC:1.14.-.-]
E        Contig6655; <a href="/dbget-bin/www_bget?ko:K14999">K14999</a>  CYP6G1; cytochrome P450, family 6, subfamily G, polypeptide 1 [EC:1.14.-.-]
E        Contig741; <a href="/dbget-bin/www_bget?ko:K15001">K15001</a>  CYP4; cytochrome P450, family 4 [EC:1.14.-.-]
E        Contig3301; <a href="/dbget-bin/www_bget?ko:K15001">K15001</a>  CYP4; cytochrome P450, family 4 [EC:1.14.-.-]
E        Contig3330; <a href="/dbget-bin/www_bget?ko:K15001">K15001</a>  CYP4; cytochrome P450, family 4 [EC:1.14.-.-]
E        Contig3495; <a href="/dbget-bin/www_bget?ko:K15001">K15001</a>  CYP4; cytochrome P450, family 4 [EC:1.14.-.-]
E        Contig6036; <a href="/dbget-bin/www_bget?ko:K15001">K15001</a>  CYP4; cytochrome P450, family 4 [EC:1.14.-.-]
E        Contig14763; <a href="/dbget-bin/www_bget?ko:K15001">K15001</a>  CYP4; cytochrome P450, family 4 [EC:1.14.-.-]
E        comp72009_c0_seq1; <a href="/dbget-bin/www_bget?ko:K15001">K15001</a>  CYP4; cytochrome P450, family 4 [EC:1.14.-.-]
E        comp99809_c0_seq1; <a href="/dbget-bin/www_bget?ko:K15001">K15001</a>  CYP4; cytochrome P450, family 4 [EC:1.14.-.-]
E        Contig8717; <a href="/dbget-bin/www_bget?ko:K15002">K15002</a>  CYP6; cytochrome P450, family 6 [EC:1.14.-.-]
E        Contig9046; <a href="/dbget-bin/www_bget?ko:K15002">K15002</a>  CYP6; cytochrome P450, family 6 [EC:1.14.-.-]
E        Contig14854; <a href="/dbget-bin/www_bget?ko:K15002">K15002</a>  CYP6; cytochrome P450, family 6 [EC:1.14.-.-]
E        Contig5504; <a href="/dbget-bin/www_bget?ko:K15003">K15003</a>  CYP9; cytochrome P450, family 9 [EC:1.14.-.-]
E        Contig12468; <a href="/dbget-bin/www_bget?ko:K15003">K15003</a>  CYP9; cytochrome P450, family 9 [EC:1.14.-.-]
E        Contig5595; <a href="/dbget-bin/www_bget?ko:K15004">K15004</a>  CYP12; cytochrome P450, family 12 [EC:1.14.-.-]
E        Contig14338; <a href="/dbget-bin/www_bget?ko:K15004">K15004</a>  CYP12; cytochrome P450, family 12 [EC:1.14.-.-]
E        Contig4030; <a href="/dbget-bin/www_bget?ko:K15005">K15005</a>  CYP28; cytochrome P450, family 28 [EC:1.14.-.-]
E        Contig2358; <a href="/dbget-bin/www_bget?ko:K15006">K15006</a>  CYP309; cytochrome P450, family 309 [EC:1.14.-.-]
E        Contig5376; <a href="/dbget-bin/www_bget?ko:K15006">K15006</a>  CYP309; cytochrome P450, family 309 [EC:1.14.-.-]
E        Contig7460; <a href="/dbget-bin/www_bget?ko:K15007">K15007</a>  CYP313; cytochrome P450, family 313 [EC:1.14.-.-]
B  1.15  Acting on superoxide as acceptor
C    1.15.1  Acting on superoxide as acceptor (only sub-subclass identified to date)
D      <a href="/dbget-bin/www_bget?ec:1.15.1.1">1.15.1.1</a>  superoxide dismutase
E        Contig4531; <a href="/dbget-bin/www_bget?ko:K04564">K04564</a>  SOD2; superoxide dismutase, Fe-Mn family [EC:1.15.1.1]
E        Contig11779; <a href="/dbget-bin/www_bget?ko:K04565">K04565</a>  SOD1; superoxide dismutase, Cu-Zn family [EC:1.15.1.1]
E        Contig12561; <a href="/dbget-bin/www_bget?ko:K04565">K04565</a>  SOD1; superoxide dismutase, Cu-Zn family [EC:1.15.1.1]
E        comp94452_c0_seq1; <a href="/dbget-bin/www_bget?ko:K04565">K04565</a>  SOD1; superoxide dismutase, Cu-Zn family [EC:1.15.1.1]
E        Locus_9041_Transcript_3/4_Confidence_0.429_Length_843; <a href="/dbget-bin/www_bget?ko:K04565">K04565</a>  SOD1; superoxide dismutase, Cu-Zn family [EC:1.15.1.1]
D      <a href="/dbget-bin/www_bget?ec:1.15.1.2">1.15.1.2</a>  superoxide reductase
C    1.15.-  Acting on superoxide as acceptor
D      1.15.-.-  
B  1.16  Oxidizing metal ions
C    1.16.1  With NAD+ or NADP+ as acceptor
D      <a href="/dbget-bin/www_bget?ec:1.16.1.1">1.16.1.1</a>  mercury(II) reductase
D      <a href="/dbget-bin/www_bget?ec:1.16.1.2">1.16.1.2</a>  diferric-transferrin reductase
D      <a href="/dbget-bin/www_bget?ec:1.16.1.3">1.16.1.3</a>  aquacobalamin reductase
D      <a href="/dbget-bin/www_bget?ec:1.16.1.4">1.16.1.4</a>  cob(II)alamin reductase
D      <a href="/dbget-bin/www_bget?ec:1.16.1.5">1.16.1.5</a>  aquacobalamin reductase (NADPH)
D      <a href="/dbget-bin/www_bget?ec:1.16.1.6">1.16.1.6</a>  cyanocobalamin reductase (cyanide-eliminating)
D      <a href="/dbget-bin/www_bget?ec:1.16.1.7">1.16.1.7</a>  ferric-chelate reductase (NADH)
D      <a href="/dbget-bin/www_bget?ec:1.16.1.8">1.16.1.8</a>  [methionine synthase] reductase
D      <a href="/dbget-bin/www_bget?ec:1.16.1.9">1.16.1.9</a>  ferric-chelate reductase (NADPH)
D      1.16.1.-  
C    1.16.3  With oxygen as acceptor
D      <a href="/dbget-bin/www_bget?ec:1.16.3.1">1.16.3.1</a>  ferroxidase
E        Contig12791; <a href="/dbget-bin/www_bget?ko:K00522">K00522</a>  FTH1; ferritin heavy chain [EC:1.16.3.1]
E        comp131463_c0_seq1; <a href="/dbget-bin/www_bget?ko:K00522">K00522</a>  FTH1; ferritin heavy chain [EC:1.16.3.1]
C    1.16.5  With a quinone or similar compound as acceptor
D      <a href="/dbget-bin/www_bget?ec:1.16.5.1">1.16.5.1</a>  ascorbate ferrireductase (transmembrane)
C    1.16.8  With a flavin as acceptor
D      <a href="/dbget-bin/www_bget?ec:1.16.8.1">1.16.8.1</a>  cob(II)yrinic acid a,c-diamide reductase
C    1.16.9  With a copper protein as acceptor
D      <a href="/dbget-bin/www_bget?ec:1.16.9.1">1.16.9.1</a>  iron:rusticyanin reductase
B  1.17  Acting on CH or CH2 groups
C    1.17.1  With NAD+ or NADP+ as acceptor
D      <a href="/dbget-bin/www_bget?ec:1.17.1.1">1.17.1.1</a>  CDP-4-dehydro-6-deoxyglucose reductase
D      <a href="/dbget-bin/www_bget?ec:1.17.1.2">1.17.1.2</a>  4-hydroxy-3-methylbut-2-enyl diphosphate reductase
D      <a href="/dbget-bin/www_bget?ec:1.17.1.3">1.17.1.3</a>  leucoanthocyanidin reductase
D      <a href="/dbget-bin/www_bget?ec:1.17.1.4">1.17.1.4</a>  xanthine dehydrogenase
E        Contig8627; <a href="/dbget-bin/www_bget?ko:K00106">K00106</a>  XDH; xanthine dehydrogenase/oxidase [EC:1.17.1.4 1.17.3.2]
E        Contig11104; <a href="/dbget-bin/www_bget?ko:K00106">K00106</a>  XDH; xanthine dehydrogenase/oxidase [EC:1.17.1.4 1.17.3.2]
D      <a href="/dbget-bin/www_bget?ec:1.17.1.5">1.17.1.5</a>  nicotinate dehydrogenase
D      <a href="/dbget-bin/www_bget?ec:1.17.1.7">1.17.1.7</a>  3-oxo-5,6-dehydrosuberyl-CoA semialdehyde dehydrogenase
D      <a href="/dbget-bin/www_bget?ec:1.17.1.8">1.17.1.8</a>  4-hydroxy-tetrahydrodipicolinate reductase
C    1.17.2  With a cytochrome as acceptor
D      <a href="/dbget-bin/www_bget?ec:1.17.2.1">1.17.2.1</a>  nicotinate dehydrogenase (cytochrome)
D      <a href="/dbget-bin/www_bget?ec:1.17.2.2">1.17.2.2</a>  lupanine 17-hydroxylase (cytochrome c)
C    1.17.3  With oxygen as acceptor
D      <a href="/dbget-bin/www_bget?ec:1.17.3.1">1.17.3.1</a>  pteridine oxidase
D      <a href="/dbget-bin/www_bget?ec:1.17.3.2">1.17.3.2</a>  xanthine oxidase
E        Contig8627; <a href="/dbget-bin/www_bget?ko:K00106">K00106</a>  XDH; xanthine dehydrogenase/oxidase [EC:1.17.1.4 1.17.3.2]
E        Contig11104; <a href="/dbget-bin/www_bget?ko:K00106">K00106</a>  XDH; xanthine dehydrogenase/oxidase [EC:1.17.1.4 1.17.3.2]
D      <a href="/dbget-bin/www_bget?ec:1.17.3.3">1.17.3.3</a>  6-hydroxynicotinate dehydrogenase
C    1.17.4  With a disulfide as acceptor
D      <a href="/dbget-bin/www_bget?ec:1.17.4.1">1.17.4.1</a>  ribonucleoside-diphosphate reductase
E        Contig4569; <a href="/dbget-bin/www_bget?ko:K10807">K10807</a>  RRM1; ribonucleoside-diphosphate reductase subunit M1 [EC:1.17.4.1]
E        Contig5359; <a href="/dbget-bin/www_bget?ko:K10808">K10808</a>  RRM2; ribonucleoside-diphosphate reductase subunit M2 [EC:1.17.4.1]
D      <a href="/dbget-bin/www_bget?ec:1.17.4.2">1.17.4.2</a>  ribonucleoside-triphosphate reductase
C    1.17.5  With a quinone or similar compound as acceptor
D      <a href="/dbget-bin/www_bget?ec:1.17.5.1">1.17.5.1</a>  phenylacetyl-CoA dehydrogenase
D      <a href="/dbget-bin/www_bget?ec:1.17.5.2">1.17.5.2</a>  caffeine dehydrogenase
D      1.17.5.-  
C    1.17.7  With an iron-sulfur protein as acceptor
D      <a href="/dbget-bin/www_bget?ec:1.17.7.1">1.17.7.1</a>  (E)-4-hydroxy-3-methylbut-2-enyl-diphosphate synthase
D      <a href="/dbget-bin/www_bget?ec:1.17.7.2">1.17.7.2</a>  7-hydroxymethyl chlorophyll a reductase
C    1.17.99  With other acceptors
D      <a href="/dbget-bin/www_bget?ec:1.17.99.1">1.17.99.1</a>  4-methylphenol dehydrogenase (hydroxylating)
D      <a href="/dbget-bin/www_bget?ec:1.17.99.2">1.17.99.2</a>  ethylbenzene hydroxylase
D      <a href="/dbget-bin/www_bget?ec:1.17.99.3">1.17.99.3</a>  3alpha,7alpha,12alpha-trihydroxy-5beta-cholestanoyl-CoA 24-hydroxylase
D      <a href="/dbget-bin/www_bget?ec:1.17.99.4">1.17.99.4</a>  uracil/thymine dehydrogenase
D      <a href="/dbget-bin/www_bget?ec:1.17.99.5">1.17.99.5</a>  bile-acid 7alpha-dehydroxylase
C    1.17.-  Acting on CH or CH2 groups
D      1.17.-.-  
B  1.18  Acting on iron-sulfur proteins as donors
C    1.18.1  With NAD+ or NADP+ as acceptor
D      <a href="/dbget-bin/www_bget?ec:1.18.1.1">1.18.1.1</a>  rubredoxin---NAD+ reductase
D      <a href="/dbget-bin/www_bget?ec:1.18.1.2">1.18.1.2</a>  ferredoxin---NADP+ reductase
E        comp90322_c0_seq1; <a href="/dbget-bin/www_bget?ko:K00528">K00528</a>  E1.18.1.2, fpr; ferredoxin--NADP+ reductase [EC:1.18.1.2]
D      <a href="/dbget-bin/www_bget?ec:1.18.1.3">1.18.1.3</a>  ferredoxin---NAD+ reductase
D      <a href="/dbget-bin/www_bget?ec:1.18.1.4">1.18.1.4</a>  rubredoxin---NAD(P)+ reductase
D      <a href="/dbget-bin/www_bget?ec:1.18.1.5">1.18.1.5</a>  putidaredoxin---NAD+ reductase
D      <a href="/dbget-bin/www_bget?ec:1.18.1.6">1.18.1.6</a>  adrenodoxin-NADP+ reductase
D      <a href="/dbget-bin/www_bget?ec:1.18.1.7">1.18.1.7</a>  ferredoxin---NAD(P)+ reductase (naphthalene dioxygenase ferredoxin-specific)
D      1.18.1.-  
C    1.18.6  With dinitrogen as acceptor
D      <a href="/dbget-bin/www_bget?ec:1.18.6.1">1.18.6.1</a>  nitrogenase
C    1.18.-  Acting on iron-sulfur proteins as donors
D      1.18.-.-  
B  1.19  Acting on reduced flavodoxin as donor
C    1.19.6  With dinitrogen as acceptor
D      <a href="/dbget-bin/www_bget?ec:1.19.6.1">1.19.6.1</a>  nitrogenase (flavodoxin)
D      1.19.6.-  
B  1.20  Acting on phosphorus or arsenic in donors
C    1.20.1  With NAD+ or NADP+ as acceptor
D      <a href="/dbget-bin/www_bget?ec:1.20.1.1">1.20.1.1</a>  phosphonate dehydrogenase
C    1.20.2  With a cytochrome as acceptor
D      <a href="/dbget-bin/www_bget?ec:1.20.2.1">1.20.2.1</a>  arsenate reductase (cytochrome c)
C    1.20.4  With disulfide as acceptor
D      <a href="/dbget-bin/www_bget?ec:1.20.4.1">1.20.4.1</a>  arsenate reductase (glutaredoxin)
D      <a href="/dbget-bin/www_bget?ec:1.20.4.2">1.20.4.2</a>  methylarsonate reductase
D      <a href="/dbget-bin/www_bget?ec:1.20.4.3">1.20.4.3</a>  mycoredoxin
C    1.20.9  With a copper protein as acceptor
D      <a href="/dbget-bin/www_bget?ec:1.20.9.1">1.20.9.1</a>  arsenate reductase (azurin)
C    1.20.99  With other acceptors
D      <a href="/dbget-bin/www_bget?ec:1.20.99.1">1.20.99.1</a>  arsenate reductase (donor)
B  1.21  Acting on X-H and Y-H to form an X-Y bond
C    1.21.3  With oxygen as acceptor
D      <a href="/dbget-bin/www_bget?ec:1.21.3.1">1.21.3.1</a>  isopenicillin-N synthase
D      <a href="/dbget-bin/www_bget?ec:1.21.3.2">1.21.3.2</a>  columbamine oxidase
D      <a href="/dbget-bin/www_bget?ec:1.21.3.3">1.21.3.3</a>  reticuline oxidase
D      <a href="/dbget-bin/www_bget?ec:1.21.3.4">1.21.3.4</a>  sulochrin oxidase [(+)-bisdechlorogeodin-forming]
D      <a href="/dbget-bin/www_bget?ec:1.21.3.5">1.21.3.5</a>  sulochrin oxidase [(-)-bisdechlorogeodin-forming]
D      <a href="/dbget-bin/www_bget?ec:1.21.3.6">1.21.3.6</a>  aureusidin synthase
D      <a href="/dbget-bin/www_bget?ec:1.21.3.7">1.21.3.7</a>  tetrahydrocannabinolic acid synthase
D      <a href="/dbget-bin/www_bget?ec:1.21.3.8">1.21.3.8</a>  cannabidiolic acid synthase
D      <a href="/dbget-bin/www_bget?ec:1.21.3.9">1.21.3.9</a>  dichlorochromopyrrolate synthase
C    1.21.4  With a disulfide as acceptor
D      <a href="/dbget-bin/www_bget?ec:1.21.4.1">1.21.4.1</a>  D-proline reductase (dithiol)
D      <a href="/dbget-bin/www_bget?ec:1.21.4.2">1.21.4.2</a>  glycine reductase
D      <a href="/dbget-bin/www_bget?ec:1.21.4.3">1.21.4.3</a>  sarcosine reductase
D      <a href="/dbget-bin/www_bget?ec:1.21.4.4">1.21.4.4</a>  betaine reductase
C    1.21.99  With other acceptors
D      <a href="/dbget-bin/www_bget?ec:1.21.99.1">1.21.99.1</a>  beta-cyclopiazonate dehydrogenase
C    1.21.-  Acting on X-H and Y-H to form an X-Y bond
D      1.21.-.-  
B  1.22  Acting on halogen in donors
C    1.22.1  With NAD+ or NADP+ as acceptor
D      <a href="/dbget-bin/www_bget?ec:1.22.1.1">1.22.1.1</a>  iodotyrosine deiodinase
E        Contig11231; <a href="/dbget-bin/www_bget?ko:K17231">K17231</a>  IYD, DEHAL1; iodotyrosine deiodinase [EC:1.22.1.1]
B  1.23  Reducing C-O-C group as acceptor
C    1.23.1  With NADH or NADPH as donor (only sub-subclass identified to date)
D      <a href="/dbget-bin/www_bget?ec:1.23.1.1">1.23.1.1</a>  (+)-pinoresinol reductase
D      <a href="/dbget-bin/www_bget?ec:1.23.1.2">1.23.1.2</a>  (+)-lariciresinol reductase
D      <a href="/dbget-bin/www_bget?ec:1.23.1.3">1.23.1.3</a>  (-)-pinoresinol reductase
D      <a href="/dbget-bin/www_bget?ec:1.23.1.4">1.23.1.4</a>  (-)-lariciresinol reductase
D      1.23.1.-  
B  1.97  Other oxidoreductases
C    1.97.1  Sole sub-subclass for oxidoreductases that do not belong in the other subclasses
D      <a href="/dbget-bin/www_bget?ec:1.97.1.1">1.97.1.1</a>  chlorate reductase
D      <a href="/dbget-bin/www_bget?ec:1.97.1.2">1.97.1.2</a>  pyrogallol hydroxytransferase
D      <a href="/dbget-bin/www_bget?ec:1.97.1.4">1.97.1.4</a>  [formate-C-acetyltransferase]-activating enzyme
D      <a href="/dbget-bin/www_bget?ec:1.97.1.8">1.97.1.8</a>  tetrachloroethene reductive dehalogenase
D      <a href="/dbget-bin/www_bget?ec:1.97.1.9">1.97.1.9</a>  selenate reductase
D      <a href="/dbget-bin/www_bget?ec:1.97.1.10">1.97.1.10</a>  thyroxine 5'-deiodinase
D      <a href="/dbget-bin/www_bget?ec:1.97.1.11">1.97.1.11</a>  thyroxine 5-deiodinase
D      <a href="/dbget-bin/www_bget?ec:1.97.1.12">1.97.1.12</a>  photosystem I
D      1.97.1.-  
B  1.-  
C    1.-.-  
D      1.-.-.-  
E        Contig2972; <a href="/dbget-bin/www_bget?ko:K04727">K04727</a>  PDCD8, AIF; programmed cell death 8 (apoptosis-inducing factor) [EC:1.-.-.-]
E        Contig667; <a href="/dbget-bin/www_bget?ko:K11450">K11450</a>  AOF2, LSD1; lysine-specific histone demethylase 1 [EC:1.-.-.-]
#
A<b>2. Transferases</b>
B  2.1  Transferring one-carbon groups
C    2.1.1  Methyltransferases
D      <a href="/dbget-bin/www_bget?ec:2.1.1.1">2.1.1.1</a>  nicotinamide N-methyltransferase
D      <a href="/dbget-bin/www_bget?ec:2.1.1.2">2.1.1.2</a>  guanidinoacetate N-methyltransferase
D      <a href="/dbget-bin/www_bget?ec:2.1.1.3">2.1.1.3</a>  thetin---homocysteine S-methyltransferase
D      <a href="/dbget-bin/www_bget?ec:2.1.1.4">2.1.1.4</a>  acetylserotonin O-methyltransferase
D      <a href="/dbget-bin/www_bget?ec:2.1.1.5">2.1.1.5</a>  betaine---homocysteine S-methyltransferase
D      <a href="/dbget-bin/www_bget?ec:2.1.1.6">2.1.1.6</a>  catechol O-methyltransferase
D      <a href="/dbget-bin/www_bget?ec:2.1.1.7">2.1.1.7</a>  nicotinate N-methyltransferase
D      <a href="/dbget-bin/www_bget?ec:2.1.1.8">2.1.1.8</a>  histamine N-methyltransferase
D      <a href="/dbget-bin/www_bget?ec:2.1.1.9">2.1.1.9</a>  thiol S-methyltransferase
D      <a href="/dbget-bin/www_bget?ec:2.1.1.10">2.1.1.10</a>  homocysteine S-methyltransferase
E        Contig14794; <a href="/dbget-bin/www_bget?ko:K00547">K00547</a>  mmuM; homocysteine S-methyltransferase [EC:2.1.1.10]
D      <a href="/dbget-bin/www_bget?ec:2.1.1.11">2.1.1.11</a>  magnesium protoporphyrin IX methyltransferase
D      <a href="/dbget-bin/www_bget?ec:2.1.1.12">2.1.1.12</a>  methionine S-methyltransferase
D      <a href="/dbget-bin/www_bget?ec:2.1.1.13">2.1.1.13</a>  methionine synthase
D      <a href="/dbget-bin/www_bget?ec:2.1.1.14">2.1.1.14</a>  5-methyltetrahydropteroyltriglutamate---homocysteine S-methyltransferase
D      <a href="/dbget-bin/www_bget?ec:2.1.1.15">2.1.1.15</a>  fatty-acid O-methyltransferase
D      <a href="/dbget-bin/www_bget?ec:2.1.1.16">2.1.1.16</a>  methylene-fatty-acyl-phospholipid synthase
D      <a href="/dbget-bin/www_bget?ec:2.1.1.17">2.1.1.17</a>  phosphatidylethanolamine N-methyltransferase
D      <a href="/dbget-bin/www_bget?ec:2.1.1.18">2.1.1.18</a>  polysaccharide O-methyltransferase
D      <a href="/dbget-bin/www_bget?ec:2.1.1.19">2.1.1.19</a>  trimethylsulfonium---tetrahydrofolate N-methyltransferase
D      <a href="/dbget-bin/www_bget?ec:2.1.1.20">2.1.1.20</a>  glycine N-methyltransferase
E        Contig1700; <a href="/dbget-bin/www_bget?ko:K00552">K00552</a>  GNMT; glycine N-methyltransferase [EC:2.1.1.20]
D      <a href="/dbget-bin/www_bget?ec:2.1.1.21">2.1.1.21</a>  methylamine---glutamate N-methyltransferase
D      <a href="/dbget-bin/www_bget?ec:2.1.1.22">2.1.1.22</a>  carnosine N-methyltransferase
D      <a href="/dbget-bin/www_bget?ec:2.1.1.25">2.1.1.25</a>  phenol O-methyltransferase
D      <a href="/dbget-bin/www_bget?ec:2.1.1.26">2.1.1.26</a>  iodophenol O-methyltransferase
D      <a href="/dbget-bin/www_bget?ec:2.1.1.27">2.1.1.27</a>  tyramine N-methyltransferase
D      <a href="/dbget-bin/www_bget?ec:2.1.1.28">2.1.1.28</a>  phenylethanolamine N-methyltransferase
D      <a href="/dbget-bin/www_bget?ec:2.1.1.33">2.1.1.33</a>  tRNA (guanine46-N7)-methyltransferase
E        Contig6741; <a href="/dbget-bin/www_bget?ko:K03439">K03439</a>  trmB, METTL1; tRNA (guanine-N7-)-methyltransferase [EC:2.1.1.33]
D      <a href="/dbget-bin/www_bget?ec:2.1.1.34">2.1.1.34</a>  tRNA (guanosine18-2'-O)-methyltransferase
D      <a href="/dbget-bin/www_bget?ec:2.1.1.35">2.1.1.35</a>  tRNA (uracil54-C5)-methyltransferase
D      <a href="/dbget-bin/www_bget?ec:2.1.1.37">2.1.1.37</a>  DNA (cytosine-5-)-methyltransferase
D      <a href="/dbget-bin/www_bget?ec:2.1.1.38">2.1.1.38</a>  O-demethylpuromycin O-methyltransferase
D      <a href="/dbget-bin/www_bget?ec:2.1.1.39">2.1.1.39</a>  inositol 3-methyltransferase
D      <a href="/dbget-bin/www_bget?ec:2.1.1.40">2.1.1.40</a>  inositol 1-methyltransferase
D      <a href="/dbget-bin/www_bget?ec:2.1.1.41">2.1.1.41</a>  sterol 24-C-methyltransferase
D      <a href="/dbget-bin/www_bget?ec:2.1.1.42">2.1.1.42</a>  flavone 3'-O-methyltransferase
D      <a href="/dbget-bin/www_bget?ec:2.1.1.43">2.1.1.43</a>  histone-lysine N-methyltransferase
E        Contig13753; <a href="/dbget-bin/www_bget?ko:K06101">K06101</a>  ASH1L; histone-lysine N-methyltransferase ASH1L [EC:2.1.1.43]
E        comp2946_c0_seq2; <a href="/dbget-bin/www_bget?ko:K06101">K06101</a>  ASH1L; histone-lysine N-methyltransferase ASH1L [EC:2.1.1.43]
E        Contig1966; <a href="/dbget-bin/www_bget?ko:K09186">K09186</a>  MLL1; histone-lysine N-methyltransferase MLL1 [EC:2.1.1.43]
E        Contig6682; <a href="/dbget-bin/www_bget?ko:K09186">K09186</a>  MLL1; histone-lysine N-methyltransferase MLL1 [EC:2.1.1.43]
E        Contig14190; <a href="/dbget-bin/www_bget?ko:K09186">K09186</a>  MLL1; histone-lysine N-methyltransferase MLL1 [EC:2.1.1.43]
E        Contig445; <a href="/dbget-bin/www_bget?ko:K09188">K09188</a>  MLL3; histone-lysine N-methyltransferase MLL3 [EC:2.1.1.43]
E        comp96306_c0_seq1; <a href="/dbget-bin/www_bget?ko:K11419">K11419</a>  SUV39H, CLR4; histone-lysine N-methyltransferase SUV39H [EC:2.1.1.43]
E        Contig13674; <a href="/dbget-bin/www_bget?ko:K11420">K11420</a>  EHMT; euchromatic histone-lysine N-methyltransferase [EC:2.1.1.43]
E        Contig363; <a href="/dbget-bin/www_bget?ko:K11421">K11421</a>  SETDB; histone-lysine N-methyltransferase SETDB [EC:2.1.1.43]
E        Contig14967; <a href="/dbget-bin/www_bget?ko:K11422">K11422</a>  SETD1, SET1; histone-lysine N-methyltransferase SETD1 [EC:2.1.1.43]
E        Contig7001; <a href="/dbget-bin/www_bget?ko:K11425">K11425</a>  WHSC1L1, NSD3; histone-lysine N-methyltransferase NSD3 [EC:2.1.1.43]
E        Contig12032; <a href="/dbget-bin/www_bget?ko:K11427">K11427</a>  DOT1L, DOT1; histone-lysine N-methyltransferase, H3 lysine-79 specific [EC:2.1.1.43]
E        Contig3751; <a href="/dbget-bin/www_bget?ko:K11428">K11428</a>  SETD8; histone-lysine N-methyltransferase SETD8 [EC:2.1.1.43]
E        Contig2703; <a href="/dbget-bin/www_bget?ko:K11429">K11429</a>  SUV420H; histone-lysine N-methyltransferase SUV420H [EC:2.1.1.43]
E        Contig10207; <a href="/dbget-bin/www_bget?ko:K11429">K11429</a>  SUV420H; histone-lysine N-methyltransferase SUV420H [EC:2.1.1.43]
E        Contig12192; <a href="/dbget-bin/www_bget?ko:K11429">K11429</a>  SUV420H; histone-lysine N-methyltransferase SUV420H [EC:2.1.1.43]
E        Contig7074; <a href="/dbget-bin/www_bget?ko:K11430">K11430</a>  EZH; enhancer of zeste [EC:2.1.1.43]
E        Contig9518; <a href="/dbget-bin/www_bget?ko:K11433">K11433</a>  SETMAR; histone-lysine N-methyltransferase SETMAR [EC:2.1.1.43]
E        comp93356_c0_seq1; <a href="/dbget-bin/www_bget?ko:K11433">K11433</a>  SETMAR; histone-lysine N-methyltransferase SETMAR [EC:2.1.1.43]
D      <a href="/dbget-bin/www_bget?ec:2.1.1.44">2.1.1.44</a>  dimethylhistidine N-methyltransferase
D      <a href="/dbget-bin/www_bget?ec:2.1.1.45">2.1.1.45</a>  thymidylate synthase
E        Contig6341; <a href="/dbget-bin/www_bget?ko:K00560">K00560</a>  thyA, TYMS; thymidylate synthase [EC:2.1.1.45]
D      <a href="/dbget-bin/www_bget?ec:2.1.1.46">2.1.1.46</a>  isoflavone 4'-O-methyltransferase
D      <a href="/dbget-bin/www_bget?ec:2.1.1.47">2.1.1.47</a>  indolepyruvate C-methyltransferase
D      <a href="/dbget-bin/www_bget?ec:2.1.1.49">2.1.1.49</a>  amine N-methyltransferase
D      <a href="/dbget-bin/www_bget?ec:2.1.1.50">2.1.1.50</a>  loganate O-methyltransferase
D      <a href="/dbget-bin/www_bget?ec:2.1.1.53">2.1.1.53</a>  putrescine N-methyltransferase
D      <a href="/dbget-bin/www_bget?ec:2.1.1.54">2.1.1.54</a>  deoxycytidylate C-methyltransferase
D      <a href="/dbget-bin/www_bget?ec:2.1.1.55">2.1.1.55</a>  tRNA (adenine-N6-)-methyltransferase
D      <a href="/dbget-bin/www_bget?ec:2.1.1.56">2.1.1.56</a>  mRNA (guanine-N7)-methyltransferase
E        comp70131_c0_seq1; <a href="/dbget-bin/www_bget?ko:K00565">K00565</a>  RNMT; mRNA (guanine-N7-)-methyltransferase [EC:2.1.1.56]
E        comp93653_c0_seq1; <a href="/dbget-bin/www_bget?ko:K00565">K00565</a>  RNMT; mRNA (guanine-N7-)-methyltransferase [EC:2.1.1.56]
D      <a href="/dbget-bin/www_bget?ec:2.1.1.57">2.1.1.57</a>  mRNA (nucleoside-2'-O)-methyltransferase
E        Contig15232; <a href="/dbget-bin/www_bget?ko:K14589">K14589</a>  FTSJD2, MTR1; cap-specific mRNA (nucleoside-2'-O-)-methyltransferase 1 [EC:2.1.1.57]
D      <a href="/dbget-bin/www_bget?ec:2.1.1.59">2.1.1.59</a>  [cytochrome c]-lysine N-methyltransferase
D      <a href="/dbget-bin/www_bget?ec:2.1.1.60">2.1.1.60</a>  calmodulin-lysine N-methyltransferase
D      <a href="/dbget-bin/www_bget?ec:2.1.1.61">2.1.1.61</a>  tRNA (5-methylaminomethyl-2-thiouridylate)-methyltransferase
D      <a href="/dbget-bin/www_bget?ec:2.1.1.62">2.1.1.62</a>  mRNA (2'-O-methyladenosine-N6-)-methyltransferase
E        Contig5940; <a href="/dbget-bin/www_bget?ko:K05925">K05925</a>  METTL3; mRNA (2'-O-methyladenosine-N6-)-methyltransferase [EC:2.1.1.62]
D      <a href="/dbget-bin/www_bget?ec:2.1.1.63">2.1.1.63</a>  methylated-DNA---[protein]-cysteine S-methyltransferase
E        Contig6003; <a href="/dbget-bin/www_bget?ko:K00567">K00567</a>  E2.1.1.63, MGMT, ogt; methylated-DNA-[protein]-cysteine S-methyltransferase [EC:2.1.1.63]
D      <a href="/dbget-bin/www_bget?ec:2.1.1.64">2.1.1.64</a>  3-demethylubiquinol 3-O-methyltransferase
D      <a href="/dbget-bin/www_bget?ec:2.1.1.65">2.1.1.65</a>  licodione 2'-O-methyltransferase
D      <a href="/dbget-bin/www_bget?ec:2.1.1.66">2.1.1.66</a>  rRNA (adenosine-2'-O-)-methyltransferase
D      <a href="/dbget-bin/www_bget?ec:2.1.1.67">2.1.1.67</a>  thiopurine S-methyltransferase
D      <a href="/dbget-bin/www_bget?ec:2.1.1.68">2.1.1.68</a>  caffeate O-methyltransferase
D      <a href="/dbget-bin/www_bget?ec:2.1.1.69">2.1.1.69</a>  5-hydroxyfuranocoumarin 5-O-methyltransferase
D      <a href="/dbget-bin/www_bget?ec:2.1.1.70">2.1.1.70</a>  8-hydroxyfuranocoumarin 8-O-methyltransferase
D      <a href="/dbget-bin/www_bget?ec:2.1.1.71">2.1.1.71</a>  phosphatidyl-N-methylethanolamine N-methyltransferase
D      <a href="/dbget-bin/www_bget?ec:2.1.1.72">2.1.1.72</a>  site-specific DNA-methyltransferase (adenine-specific)
D      <a href="/dbget-bin/www_bget?ec:2.1.1.74">2.1.1.74</a>  methylenetetrahydrofolate---tRNA-(uracil54-C5)-methyltransferase (FADH2-oxidizing)
D      <a href="/dbget-bin/www_bget?ec:2.1.1.75">2.1.1.75</a>  apigenin 4'-O-methyltransferase
D      <a href="/dbget-bin/www_bget?ec:2.1.1.76">2.1.1.76</a>  quercetin 3-O-methyltransferase
D      <a href="/dbget-bin/www_bget?ec:2.1.1.77">2.1.1.77</a>  protein-L-isoaspartate(D-aspartate) O-methyltransferase
E        Contig1667; <a href="/dbget-bin/www_bget?ko:K00573">K00573</a>  E2.1.1.77, pcm; protein-L-isoaspartate(D-aspartate) O-methyltransferase [EC:2.1.1.77]
D      <a href="/dbget-bin/www_bget?ec:2.1.1.78">2.1.1.78</a>  isoorientin 3'-O-methyltransferase
D      <a href="/dbget-bin/www_bget?ec:2.1.1.79">2.1.1.79</a>  cyclopropane-fatty-acyl-phospholipid synthase
D      <a href="/dbget-bin/www_bget?ec:2.1.1.80">2.1.1.80</a>  protein-glutamate O-methyltransferase
D      <a href="/dbget-bin/www_bget?ec:2.1.1.82">2.1.1.82</a>  3-methylquercetin 7-O-methyltransferase
D      <a href="/dbget-bin/www_bget?ec:2.1.1.83">2.1.1.83</a>  3,7-dimethylquercetin 4'-O-methyltransferase
D      <a href="/dbget-bin/www_bget?ec:2.1.1.84">2.1.1.84</a>  methylquercetagetin 6-O-methyltransferase
D      <a href="/dbget-bin/www_bget?ec:2.1.1.85">2.1.1.85</a>  protein-histidine N-methyltransferase
D      <a href="/dbget-bin/www_bget?ec:2.1.1.86">2.1.1.86</a>  tetrahydromethanopterin S-methyltransferase
D      <a href="/dbget-bin/www_bget?ec:2.1.1.87">2.1.1.87</a>  pyridine N-methyltransferase
D      <a href="/dbget-bin/www_bget?ec:2.1.1.88">2.1.1.88</a>  8-hydroxyquercetin 8-O-methyltransferase
D      <a href="/dbget-bin/www_bget?ec:2.1.1.89">2.1.1.89</a>  tetrahydrocolumbamine 2-O-methyltransferase
D      <a href="/dbget-bin/www_bget?ec:2.1.1.90">2.1.1.90</a>  methanol---corrinoid protein Co-methyltransferase
D      <a href="/dbget-bin/www_bget?ec:2.1.1.91">2.1.1.91</a>  isobutyraldoxime O-methyltransferase
D      <a href="/dbget-bin/www_bget?ec:2.1.1.94">2.1.1.94</a>  tabersonine 16-O-methyltransferase
D      <a href="/dbget-bin/www_bget?ec:2.1.1.95">2.1.1.95</a>  tocopherol O-methyltransferase
D      <a href="/dbget-bin/www_bget?ec:2.1.1.96">2.1.1.96</a>  thioether S-methyltransferase
D      <a href="/dbget-bin/www_bget?ec:2.1.1.97">2.1.1.97</a>  3-hydroxyanthranilate 4-C-methyltransferase
D      <a href="/dbget-bin/www_bget?ec:2.1.1.98">2.1.1.98</a>  diphthine synthase
E        Contig15113; <a href="/dbget-bin/www_bget?ko:K00586">K00586</a>  DPH5; diphthine synthase [EC:2.1.1.98]
D      <a href="/dbget-bin/www_bget?ec:2.1.1.99">2.1.1.99</a>  3-hydroxy-16-methoxy-2,3-dihydrotabersonine N-methyltransferase
D      <a href="/dbget-bin/www_bget?ec:2.1.1.100">2.1.1.100</a>  protein-S-isoprenylcysteine O-methyltransferase
E        Contig483; <a href="/dbget-bin/www_bget?ko:K00587">K00587</a>  ICMT, STE14; protein-S-isoprenylcysteine O-methyltransferase [EC:2.1.1.100]
D      <a href="/dbget-bin/www_bget?ec:2.1.1.101">2.1.1.101</a>  macrocin O-methyltransferase
D      <a href="/dbget-bin/www_bget?ec:2.1.1.102">2.1.1.102</a>  demethylmacrocin O-methyltransferase
D      <a href="/dbget-bin/www_bget?ec:2.1.1.103">2.1.1.103</a>  phosphoethanolamine N-methyltransferase
D      <a href="/dbget-bin/www_bget?ec:2.1.1.104">2.1.1.104</a>  caffeoyl-CoA O-methyltransferase
D      <a href="/dbget-bin/www_bget?ec:2.1.1.105">2.1.1.105</a>  N-benzoyl-4-hydroxyanthranilate 4-O-methyltransferase
D      <a href="/dbget-bin/www_bget?ec:2.1.1.106">2.1.1.106</a>  tryptophan 2-C-methyltransferase
D      <a href="/dbget-bin/www_bget?ec:2.1.1.107">2.1.1.107</a>  uroporphyrinogen-III C-methyltransferase
D      <a href="/dbget-bin/www_bget?ec:2.1.1.108">2.1.1.108</a>  6-hydroxymellein O-methyltransferase
D      <a href="/dbget-bin/www_bget?ec:2.1.1.109">2.1.1.109</a>  demethylsterigmatocystin 6-O-methyltransferase
D      <a href="/dbget-bin/www_bget?ec:2.1.1.110">2.1.1.110</a>  sterigmatocystin 8-O-methyltransferase
D      <a href="/dbget-bin/www_bget?ec:2.1.1.111">2.1.1.111</a>  anthranilate N-methyltransferase
D      <a href="/dbget-bin/www_bget?ec:2.1.1.112">2.1.1.112</a>  glucuronoxylan 4-O-methyltransferase
D      <a href="/dbget-bin/www_bget?ec:2.1.1.113">2.1.1.113</a>  site-specific DNA-methyltransferase (cytosine-N4-specific)
D      <a href="/dbget-bin/www_bget?ec:2.1.1.114">2.1.1.114</a>  polyprenyldihydroxybenzoate methyltransferase
E        Contig5960; <a href="/dbget-bin/www_bget?ko:K00591">K00591</a>  COQ3; hexaprenyldihydroxybenzoate methyltransferase [EC:2.1.1.114]
D      <a href="/dbget-bin/www_bget?ec:2.1.1.115">2.1.1.115</a>  (RS)-1-benzyl-1,2,3,4-tetrahydroisoquinoline N-methyltransferase
D      <a href="/dbget-bin/www_bget?ec:2.1.1.116">2.1.1.116</a>  3'-hydroxy-N-methyl-(S)-coclaurine 4'-O-methyltransferase
D      <a href="/dbget-bin/www_bget?ec:2.1.1.117">2.1.1.117</a>  (S)-scoulerine 9-O-methyltransferase
D      <a href="/dbget-bin/www_bget?ec:2.1.1.118">2.1.1.118</a>  columbamine O-methyltransferase
D      <a href="/dbget-bin/www_bget?ec:2.1.1.119">2.1.1.119</a>  10-hydroxydihydrosanguinarine 10-O-methyltransferase
D      <a href="/dbget-bin/www_bget?ec:2.1.1.120">2.1.1.120</a>  12-hydroxydihydrochelirubine 12-O-methyltransferase
D      <a href="/dbget-bin/www_bget?ec:2.1.1.121">2.1.1.121</a>  6-O-methylnorlaudanosoline 5'-O-methyltransferase
D      <a href="/dbget-bin/www_bget?ec:2.1.1.122">2.1.1.122</a>  (S)-tetrahydroprotoberberine N-methyltransferase
D      <a href="/dbget-bin/www_bget?ec:2.1.1.123">2.1.1.123</a>  [cytochrome-c]-methionine S-methyltransferase
D      <a href="/dbget-bin/www_bget?ec:2.1.1.124">2.1.1.124</a>  [cytochrome c]-arginine N-methyltransferase
D      <a href="/dbget-bin/www_bget?ec:2.1.1.125">2.1.1.125</a>  histone-arginine N-methyltransferase
E        Contig6195; <a href="/dbget-bin/www_bget?ko:K02516">K02516</a>  PRMT5, HSL7; protein arginine N-methyltransferase 5 [EC:2.1.1.125]
E        comp93672_c0_seq1; <a href="/dbget-bin/www_bget?ko:K02516">K02516</a>  PRMT5, HSL7; protein arginine N-methyltransferase 5 [EC:2.1.1.125]
E        Contig10122; <a href="/dbget-bin/www_bget?ko:K05931">K05931</a>  CARM1, PRMT4; histone-arginine methyltransferase CARM1 [EC:2.1.1.125]
D      <a href="/dbget-bin/www_bget?ec:2.1.1.126">2.1.1.126</a>  [myelin basic protein]-arginine N-methyltransferase
D      <a href="/dbget-bin/www_bget?ec:2.1.1.127">2.1.1.127</a>  [ribulose-bisphosphate carboxylase]-lysine N-methyltransferase
D      <a href="/dbget-bin/www_bget?ec:2.1.1.128">2.1.1.128</a>  (RS)-norcoclaurine 6-O-methyltransferase
D      <a href="/dbget-bin/www_bget?ec:2.1.1.129">2.1.1.129</a>  inositol 4-methyltransferase
D      <a href="/dbget-bin/www_bget?ec:2.1.1.130">2.1.1.130</a>  precorrin-2 C20-methyltransferase
D      <a href="/dbget-bin/www_bget?ec:2.1.1.131">2.1.1.131</a>  precorrin-3B C17-methyltransferase
D      <a href="/dbget-bin/www_bget?ec:2.1.1.132">2.1.1.132</a>  precorrin-6B C5,15-methyltransferase (decarboxylating)
D      <a href="/dbget-bin/www_bget?ec:2.1.1.133">2.1.1.133</a>  precorrin-4 C11-methyltransferase
D      <a href="/dbget-bin/www_bget?ec:2.1.1.136">2.1.1.136</a>  chlorophenol O-methyltransferase
D      <a href="/dbget-bin/www_bget?ec:2.1.1.137">2.1.1.137</a>  arsenite methyltransferase
D      <a href="/dbget-bin/www_bget?ec:2.1.1.139">2.1.1.139</a>  3'-demethylstaurosporine O-methyltransferase
D      <a href="/dbget-bin/www_bget?ec:2.1.1.140">2.1.1.140</a>  (S)-coclaurine-N-methyltransferase
D      <a href="/dbget-bin/www_bget?ec:2.1.1.141">2.1.1.141</a>  jasmonate O-methyltransferase
D      <a href="/dbget-bin/www_bget?ec:2.1.1.142">2.1.1.142</a>  cycloartenol 24-C-methyltransferase
D      <a href="/dbget-bin/www_bget?ec:2.1.1.143">2.1.1.143</a>  24-methylenesterol C-methyltransferase
D      <a href="/dbget-bin/www_bget?ec:2.1.1.144">2.1.1.144</a>  trans-aconitate 2-methyltransferase
D      <a href="/dbget-bin/www_bget?ec:2.1.1.145">2.1.1.145</a>  trans-aconitate 3-methyltransferase
D      <a href="/dbget-bin/www_bget?ec:2.1.1.146">2.1.1.146</a>  (iso)eugenol O-methyltransferase
D      <a href="/dbget-bin/www_bget?ec:2.1.1.147">2.1.1.147</a>  corydaline synthase
D      <a href="/dbget-bin/www_bget?ec:2.1.1.148">2.1.1.148</a>  thymidylate synthase (FAD)
D      <a href="/dbget-bin/www_bget?ec:2.1.1.150">2.1.1.150</a>  isoflavone 7-O-methyltransferase
D      <a href="/dbget-bin/www_bget?ec:2.1.1.151">2.1.1.151</a>  cobalt-factor II C20-methyltransferase
D      <a href="/dbget-bin/www_bget?ec:2.1.1.152">2.1.1.152</a>  precorrin-6A synthase (deacetylating)
D      <a href="/dbget-bin/www_bget?ec:2.1.1.153">2.1.1.153</a>  vitexin 2''-O-rhamnoside 7-O-methyltransferase
D      <a href="/dbget-bin/www_bget?ec:2.1.1.154">2.1.1.154</a>  isoliquiritigenin 2'-O-methyltransferase
D      <a href="/dbget-bin/www_bget?ec:2.1.1.155">2.1.1.155</a>  kaempferol 4'-O-methyltransferase
D      <a href="/dbget-bin/www_bget?ec:2.1.1.156">2.1.1.156</a>  glycine/sarcosine N-methyltransferase
D      <a href="/dbget-bin/www_bget?ec:2.1.1.157">2.1.1.157</a>  sarcosine/dimethylglycine N-methyltransferase
D      <a href="/dbget-bin/www_bget?ec:2.1.1.158">2.1.1.158</a>  7-methylxanthosine synthase
D      <a href="/dbget-bin/www_bget?ec:2.1.1.159">2.1.1.159</a>  theobromine synthase
D      <a href="/dbget-bin/www_bget?ec:2.1.1.160">2.1.1.160</a>  caffeine synthase
D      <a href="/dbget-bin/www_bget?ec:2.1.1.161">2.1.1.161</a>  dimethylglycine N-methyltransferase
D      <a href="/dbget-bin/www_bget?ec:2.1.1.162">2.1.1.162</a>  glycine/sarcosine/dimethylglycine N-methyltransferase
D      <a href="/dbget-bin/www_bget?ec:2.1.1.163">2.1.1.163</a>  demethylmenaquinone methyltransferase
D      <a href="/dbget-bin/www_bget?ec:2.1.1.164">2.1.1.164</a>  demethylrebeccamycin-D-glucose O-methyltransferase
D      <a href="/dbget-bin/www_bget?ec:2.1.1.165">2.1.1.165</a>  methyl halide transferase
D      <a href="/dbget-bin/www_bget?ec:2.1.1.166">2.1.1.166</a>  23S rRNA (uridine2552-2'-O)-methyltransferase
E        comp135618_c0_seq1; <a href="/dbget-bin/www_bget?ko:K02427">K02427</a>  rlmE, rrmJ, ftsJ; 23S rRNA (uridine2552-2'-O)-methyltransferase [EC:2.1.1.166]
D      <a href="/dbget-bin/www_bget?ec:2.1.1.167">2.1.1.167</a>  27S pre-rRNA (guanosine2922-2'-O)-methyltransferase
D      <a href="/dbget-bin/www_bget?ec:2.1.1.168">2.1.1.168</a>  21S rRNA (uridine2791-2'-O)-methyltransferase
D      <a href="/dbget-bin/www_bget?ec:2.1.1.169">2.1.1.169</a>  tricetin 3',4',5'-O-trimethyltransferase
D      <a href="/dbget-bin/www_bget?ec:2.1.1.170">2.1.1.170</a>  16S rRNA (guanine527-N7)-methyltransferase
D      <a href="/dbget-bin/www_bget?ec:2.1.1.171">2.1.1.171</a>  16S rRNA (guanine966-N2)-methyltransferase
D      <a href="/dbget-bin/www_bget?ec:2.1.1.172">2.1.1.172</a>  16S rRNA (guanine1207-N2)-methyltransferase
D      <a href="/dbget-bin/www_bget?ec:2.1.1.173">2.1.1.173</a>  23S rRNA (guanine2445-N2)-methyltransferase
D      <a href="/dbget-bin/www_bget?ec:2.1.1.174">2.1.1.174</a>  23S rRNA (guanine1835-N2)-methyltransferase
D      <a href="/dbget-bin/www_bget?ec:2.1.1.175">2.1.1.175</a>  tricin synthase
D      <a href="/dbget-bin/www_bget?ec:2.1.1.176">2.1.1.176</a>  16S rRNA (cytosine967-C5)-methyltransferase
D      <a href="/dbget-bin/www_bget?ec:2.1.1.177">2.1.1.177</a>  23S rRNA (pseudouridine1915-N3)-methyltransferase
D      <a href="/dbget-bin/www_bget?ec:2.1.1.178">2.1.1.178</a>  16S rRNA (cytosine1407-C5)-methyltransferase
D      <a href="/dbget-bin/www_bget?ec:2.1.1.179">2.1.1.179</a>  16S rRNA (guanine1405-N7)-methyltransferase
D      <a href="/dbget-bin/www_bget?ec:2.1.1.180">2.1.1.180</a>  16S rRNA (adenine1408-N1)-methyltransferase
D      <a href="/dbget-bin/www_bget?ec:2.1.1.181">2.1.1.181</a>  23S rRNA (adenine1618-N6)-methyltransferase
D      <a href="/dbget-bin/www_bget?ec:2.1.1.182">2.1.1.182</a>  16S rRNA (adenine1518-N6/adenine1519-N6)-dimethyltransferase
D      <a href="/dbget-bin/www_bget?ec:2.1.1.183">2.1.1.183</a>  18S rRNA (adenine1779-N6/adenine1780-N6)-dimethyltransferase
E        Contig6725; <a href="/dbget-bin/www_bget?ko:K14191">K14191</a>  DIM1; 18S rRNA (adenine1779-N6/adenine1780-N6)-dimethyltransferase [EC:2.1.1.183]
D      <a href="/dbget-bin/www_bget?ec:2.1.1.184">2.1.1.184</a>  23S rRNA (adenine2085-N6)-dimethyltransferase
D      <a href="/dbget-bin/www_bget?ec:2.1.1.185">2.1.1.185</a>  23S rRNA (guanosine2251-2'-O)-methyltransferase
D      <a href="/dbget-bin/www_bget?ec:2.1.1.186">2.1.1.186</a>  23S rRNA (cytidine2498-2'-O)-methyltransferase
D      <a href="/dbget-bin/www_bget?ec:2.1.1.187">2.1.1.187</a>  23S rRNA (guanine745-N1)-methyltransferase
D      <a href="/dbget-bin/www_bget?ec:2.1.1.188">2.1.1.188</a>  23S rRNA (guanine748-N1)-methyltransferase
D      <a href="/dbget-bin/www_bget?ec:2.1.1.189">2.1.1.189</a>  23S rRNA (uracil747-C5)-methyltransferase
D      <a href="/dbget-bin/www_bget?ec:2.1.1.190">2.1.1.190</a>  23S rRNA (uracil1939-C5)-methyltransferase
D      <a href="/dbget-bin/www_bget?ec:2.1.1.191">2.1.1.191</a>  23S rRNA (cytosine1962-C5)-methyltransferase
D      <a href="/dbget-bin/www_bget?ec:2.1.1.192">2.1.1.192</a>  23S rRNA (adenine2503-C2)-methyltransferase
D      <a href="/dbget-bin/www_bget?ec:2.1.1.193">2.1.1.193</a>  16S rRNA (uracil1498-N3)-methyltransferase
D      <a href="/dbget-bin/www_bget?ec:2.1.1.195">2.1.1.195</a>  cobalt-precorrin-5B (C1)-methyltransferase
D      <a href="/dbget-bin/www_bget?ec:2.1.1.196">2.1.1.196</a>  cobalt-precorrin-7 (C15)-methyltransferase [decarboxylating]
D      <a href="/dbget-bin/www_bget?ec:2.1.1.197">2.1.1.197</a>  malonyl-[acyl-carrier protein] O-methyltransferase
D      <a href="/dbget-bin/www_bget?ec:2.1.1.198">2.1.1.198</a>  16S rRNA (cytidine1402-2'-O)-methyltransferase
D      <a href="/dbget-bin/www_bget?ec:2.1.1.199">2.1.1.199</a>  16S rRNA (cytosine1402-N4)-methyltransferase
D      <a href="/dbget-bin/www_bget?ec:2.1.1.200">2.1.1.200</a>  tRNA (cytidine32/uridine32-2'-O)-methyltransferase
D      <a href="/dbget-bin/www_bget?ec:2.1.1.201">2.1.1.201</a>  2-methoxy-6-polyprenyl-1,4-benzoquinol methylase
E        Contig2007; <a href="/dbget-bin/www_bget?ko:K06127">K06127</a>  COQ5; ubiquinone biosynthesis methyltransferase [EC:2.1.1.201]
D      <a href="/dbget-bin/www_bget?ec:2.1.1.202">2.1.1.202</a>  multisite-specific tRNA:(cytosine-C5)-methyltransferase
D      <a href="/dbget-bin/www_bget?ec:2.1.1.203">2.1.1.203</a>  tRNA (cytosine34-C5)-methyltransferase
E        Contig133; <a href="/dbget-bin/www_bget?ko:K15335">K15335</a>  NSUN2; tRNA (cytosine34-C5)-methyltransferase [EC:2.1.1.203]
D      <a href="/dbget-bin/www_bget?ec:2.1.1.204">2.1.1.204</a>  tRNA (cytosine38-C5)-methyltransferase
E        Contig9004; <a href="/dbget-bin/www_bget?ko:K15336">K15336</a>  TRDMT1, DNMT2; tRNA (cytosine38-C5)-methyltransferase [EC:2.1.1.204]
D      <a href="/dbget-bin/www_bget?ec:2.1.1.205">2.1.1.205</a>  tRNA (cytidine32/guanosine34-2'-O)-methyltransferase
E        Contig5945; <a href="/dbget-bin/www_bget?ko:K14864">K14864</a>  FTSJ1, TRM7; tRNA (cytidine32/guanosine34-2'-O)-methyltransferase [EC:2.1.1.205]
D      <a href="/dbget-bin/www_bget?ec:2.1.1.206">2.1.1.206</a>  tRNA (cytidine56-2'-O)-methyltransferase
D      <a href="/dbget-bin/www_bget?ec:2.1.1.207">2.1.1.207</a>  tRNA (cytidine34-2'-O)-methyltransferase
D      <a href="/dbget-bin/www_bget?ec:2.1.1.208">2.1.1.208</a>  23S rRNA (uridine2479-2'-O)-methyltransferase
D      <a href="/dbget-bin/www_bget?ec:2.1.1.209">2.1.1.209</a>  23S rRNA (guanine2535-N1)-methyltransferase
D      <a href="/dbget-bin/www_bget?ec:2.1.1.210">2.1.1.210</a>  demethylspheroidene O-methyltransferase
D      <a href="/dbget-bin/www_bget?ec:2.1.1.211">2.1.1.211</a>  tRNASer (uridine44-2'-O)-methyltransferase
E        comp23263_c0_seq1; <a href="/dbget-bin/www_bget?ko:K15447">K15447</a>  TRM44, METTL19; tRNASer (uridine44-2'-O)-methyltransferase [EC:2.1.1.211]
D      <a href="/dbget-bin/www_bget?ec:2.1.1.212">2.1.1.212</a>  2,7,4'-trihydroxyisoflavanone 4'-O-methyltransferase
D      <a href="/dbget-bin/www_bget?ec:2.1.1.213">2.1.1.213</a>  tRNA (guanine10-N2)-dimethyltransferase
D      <a href="/dbget-bin/www_bget?ec:2.1.1.214">2.1.1.214</a>  tRNA (guanine10-N2)-methyltransferase
E        Contig9230; <a href="/dbget-bin/www_bget?ko:K15430">K15430</a>  TRM11, TRMT11; tRNA (guanine10-N2)-methyltransferase [EC:2.1.1.214]
D      <a href="/dbget-bin/www_bget?ec:2.1.1.215">2.1.1.215</a>  tRNA (guanine26-N2/guanine27-N2)-dimethyltransferase
E        Contig2245; <a href="/dbget-bin/www_bget?ko:K00555">K00555</a>  TRMT1, trm1; tRNA (guanine26-N2/guanine27-N2)-dimethyltransferase [EC:2.1.1.215 2.1.1.216]
D      <a href="/dbget-bin/www_bget?ec:2.1.1.216">2.1.1.216</a>  tRNA (guanine26-N2)-dimethyltransferase
E        Contig2245; <a href="/dbget-bin/www_bget?ko:K00555">K00555</a>  TRMT1, trm1; tRNA (guanine26-N2/guanine27-N2)-dimethyltransferase [EC:2.1.1.215 2.1.1.216]
D      <a href="/dbget-bin/www_bget?ec:2.1.1.217">2.1.1.217</a>  tRNA (adenine22-N1)-methyltransferase
D      <a href="/dbget-bin/www_bget?ec:2.1.1.218">2.1.1.218</a>  tRNA (adenine9-N1)-methyltransferase
D      <a href="/dbget-bin/www_bget?ec:2.1.1.219">2.1.1.219</a>  tRNA (adenine57-N1/adenine58-N1)-methyltransferase
E        Contig235; <a href="/dbget-bin/www_bget?ko:K07442">K07442</a>  TRM61, GCD14; tRNA (adenine57-N1/adenine58-N1)-methyltransferase [EC:2.1.1.219 2.1.1.220]
D      <a href="/dbget-bin/www_bget?ec:2.1.1.220">2.1.1.220</a>  tRNA (adenine58-N1)-methyltransferase
E        Contig235; <a href="/dbget-bin/www_bget?ko:K07442">K07442</a>  TRM61, GCD14; tRNA (adenine57-N1/adenine58-N1)-methyltransferase [EC:2.1.1.219 2.1.1.220]
D      <a href="/dbget-bin/www_bget?ec:2.1.1.221">2.1.1.221</a>  tRNA (guanine9-N1)-methyltransferase
E        Contig3158; <a href="/dbget-bin/www_bget?ko:K15445">K15445</a>  TRM10, RG9MTD2; tRNA (guanine9-N1)-methyltransferase [EC:2.1.1.221]
D      <a href="/dbget-bin/www_bget?ec:2.1.1.222">2.1.1.222</a>  2-polyprenyl-6-hydroxyphenyl methylase
D      <a href="/dbget-bin/www_bget?ec:2.1.1.223">2.1.1.223</a>  tRNA1Val (adenine37-N6)-methyltransferase
D      <a href="/dbget-bin/www_bget?ec:2.1.1.224">2.1.1.224</a>  23S rRNA (adenine2503-C8)-methyltransferase
D      <a href="/dbget-bin/www_bget?ec:2.1.1.225">2.1.1.225</a>  tRNA:m4X modification enzyme
E        comp115938_c0_seq1; <a href="/dbget-bin/www_bget?ko:K15446">K15446</a>  TRM13, CCDC76; tRNA:m4X modification enzyme [EC:2.1.1.225]
D      <a href="/dbget-bin/www_bget?ec:2.1.1.226">2.1.1.226</a>  23S rRNA (cytidine1920-2'-O)-methyltransferase
D      <a href="/dbget-bin/www_bget?ec:2.1.1.227">2.1.1.227</a>  16S rRNA (cytidine1409-2'-O)-methyltransferase
D      <a href="/dbget-bin/www_bget?ec:2.1.1.228">2.1.1.228</a>  tRNA (guanine37-N1)-methyltransferase
E        Contig4886; <a href="/dbget-bin/www_bget?ko:K15429">K15429</a>  TRM5, TRMT5; tRNA (guanine37-N1)-methyltransferase [EC:2.1.1.228]
D      <a href="/dbget-bin/www_bget?ec:2.1.1.229">2.1.1.229</a>  tRNA (carboxymethyluridine34-5-O)-methyltransferase
E        Contig2319; <a href="/dbget-bin/www_bget?ko:K10770">K10770</a>  ALKBH8; alkylated DNA repair protein alkB homolog 8 [EC:1.14.11.- 2.1.1.229]
D      <a href="/dbget-bin/www_bget?ec:2.1.1.230">2.1.1.230</a>  23S rRNA (adenosine1067-2'-O)-methyltransferase
D      <a href="/dbget-bin/www_bget?ec:2.1.1.231">2.1.1.231</a>  flavonoid 4'-O-methyltransferase
D      <a href="/dbget-bin/www_bget?ec:2.1.1.232">2.1.1.232</a>  naringenin 7-O-methyltransferase
D      <a href="/dbget-bin/www_bget?ec:2.1.1.233">2.1.1.233</a>  [phosphatase 2A protein]-leucine-carboxy methyltransferase
D      <a href="/dbget-bin/www_bget?ec:2.1.1.234">2.1.1.234</a>  dTDP-3-amino-3,4,6-trideoxy-alpha-D-glucopyranose N,N-dimethyltransferase
D      <a href="/dbget-bin/www_bget?ec:2.1.1.235">2.1.1.235</a>  dTDP-3-amino-3,6-dideoxy-alpha-D-glucopyranose N,N-dimethyltransferase
D      <a href="/dbget-bin/www_bget?ec:2.1.1.236">2.1.1.236</a>  dTDP-3-amino-3,6-dideoxy-alpha-D-galactopyranose N,N-dimethyltransferase
D      <a href="/dbget-bin/www_bget?ec:2.1.1.237">2.1.1.237</a>  mycinamicin III 3''-O-methyltransferase
D      <a href="/dbget-bin/www_bget?ec:2.1.1.238">2.1.1.238</a>  mycinamicin VI 2''-O-methyltransferase
D      <a href="/dbget-bin/www_bget?ec:2.1.1.239">2.1.1.239</a>  L-olivosyl-oleandolide 3-O-methyltransferase
D      <a href="/dbget-bin/www_bget?ec:2.1.1.240">2.1.1.240</a>  trans-resveratrol di-O-methyltransferase
D      <a href="/dbget-bin/www_bget?ec:2.1.1.241">2.1.1.241</a>  2,4,7-trihydroxy-1,4-benzoxazin-3-one-glucoside 7-O-methyltransferase
D      <a href="/dbget-bin/www_bget?ec:2.1.1.242">2.1.1.242</a>  16S rRNA (guanine1516-N2)-methyltransferase
D      <a href="/dbget-bin/www_bget?ec:2.1.1.243">2.1.1.243</a>  2-ketoarginine methyltransferase
D      <a href="/dbget-bin/www_bget?ec:2.1.1.244">2.1.1.244</a>  protein N-terminal methyltransferase
E        Contig15781; <a href="/dbget-bin/www_bget?ko:K16219">K16219</a>  METTL11, NTM1; protein N-terminal methyltransferase [EC:2.1.1.244]
D      <a href="/dbget-bin/www_bget?ec:2.1.1.245">2.1.1.245</a>  5-methyltetrahydrosarcinapterin:corrinoid/iron-sulfur protein Co-methyltransferase
D      <a href="/dbget-bin/www_bget?ec:2.1.1.246">2.1.1.246</a>  [methyl-Co(III) methanol-specific corrinoid protein]:coenzyme M methyltransferase
D      <a href="/dbget-bin/www_bget?ec:2.1.1.247">2.1.1.247</a>  [methyl-Co(III) methylamine-specific corrinoid protein]:coenzyme M methyltransferase
D      <a href="/dbget-bin/www_bget?ec:2.1.1.248">2.1.1.248</a>  methylamine---corrinoid protein Co-methyltransferase
D      <a href="/dbget-bin/www_bget?ec:2.1.1.249">2.1.1.249</a>  dimethylamine---corrinoid protein Co-methyltransferase
D      <a href="/dbget-bin/www_bget?ec:2.1.1.250">2.1.1.250</a>  trimethylamine---corrinoid protein Co-methyltransferase
D      <a href="/dbget-bin/www_bget?ec:2.1.1.251">2.1.1.251</a>  methylated-thiol---coenzyme M methyltransferase
D      <a href="/dbget-bin/www_bget?ec:2.1.1.252">2.1.1.252</a>  tetramethylammonium---corrinoid protein Co-methyltransferase
D      <a href="/dbget-bin/www_bget?ec:2.1.1.253">2.1.1.253</a>  [methyl-Co(III) tetramethylammonium-specific corrinoid protein]:coenzyme M methyltransferase
D      <a href="/dbget-bin/www_bget?ec:2.1.1.254">2.1.1.254</a>  erythromycin 3''-O-methyltransferase
D      <a href="/dbget-bin/www_bget?ec:2.1.1.255">2.1.1.255</a>  geranyl diphosphate 2-C-methyltransferase
D      <a href="/dbget-bin/www_bget?ec:2.1.1.256">2.1.1.256</a>  tRNA (guanine6-N2)-methyltransferase
D      <a href="/dbget-bin/www_bget?ec:2.1.1.257">2.1.1.257</a>  tRNA (pseudouridine54-N1)-methyltransferase
D      <a href="/dbget-bin/www_bget?ec:2.1.1.258">2.1.1.258</a>  5-methyltetrahydrofolate:corrinoid/iron-sulfur protein Co-methyltransferase
D      <a href="/dbget-bin/www_bget?ec:2.1.1.259">2.1.1.259</a>  [fructose-bisphosphate aldolase]-lysine N-methyltransferase
D      <a href="/dbget-bin/www_bget?ec:2.1.1.260">2.1.1.260</a>  rRNA small subunit pseudouridine methyltransferase Nep1
E        Contig5117; <a href="/dbget-bin/www_bget?ko:K14568">K14568</a>  EMG1, NEP1; rRNA small subunit pseudouridine methyltransferase Nep1 [EC:2.1.1.260]
D      <a href="/dbget-bin/www_bget?ec:2.1.1.261">2.1.1.261</a>  4-dimethylallyltryptophan N-methyltransferase
D      <a href="/dbget-bin/www_bget?ec:2.1.1.262">2.1.1.262</a>  squalene methyltransferase
D      <a href="/dbget-bin/www_bget?ec:2.1.1.263">2.1.1.263</a>  botryococcene C-methyltransferase
D      <a href="/dbget-bin/www_bget?ec:2.1.1.264">2.1.1.264</a>  23S rRNA (guanine2069-N7)-methyltransferase
D      <a href="/dbget-bin/www_bget?ec:2.1.1.265">2.1.1.265</a>  tellurite methyltransferase
D      <a href="/dbget-bin/www_bget?ec:2.1.1.266">2.1.1.266</a>  23S rRNA (adenine2030-N6)-methyltransferase
D      <a href="/dbget-bin/www_bget?ec:2.1.1.267">2.1.1.267</a>  flavonoid 3',5'-methyltransferase
D      <a href="/dbget-bin/www_bget?ec:2.1.1.268">2.1.1.268</a>  tRNAThr (cytosine32-N3)-methyltransferase
D      <a href="/dbget-bin/www_bget?ec:2.1.1.269">2.1.1.269</a>  dimethylsulfoniopropionate demethylase
D      <a href="/dbget-bin/www_bget?ec:2.1.1.270">2.1.1.270</a>  (+)-6a-hydroxymaackiain 3-O-methyltransferase
D      <a href="/dbget-bin/www_bget?ec:2.1.1.271">2.1.1.271</a>  cobalt-precorrin-4 methyltransferase
D      <a href="/dbget-bin/www_bget?ec:2.1.1.272">2.1.1.272</a>  cobalt-factor III methyltransferase
D      2.1.1.-  
E        Contig1111; <a href="/dbget-bin/www_bget?ko:K00599">K00599</a>  E2.1.1.- [EC:2.1.1.-]
E        comp72068_c0_seq1; <a href="/dbget-bin/www_bget?ko:K10718">K10718</a>  JHAMT; juvenile hormone acid methyltransferase [EC:2.1.1.-]
E        Contig2592; <a href="/dbget-bin/www_bget?ko:K11434">K11434</a>  PRMT1; protein arginine N-methyltransferase 1 [EC:2.1.1.-]
E        Contig882; <a href="/dbget-bin/www_bget?ko:K11436">K11436</a>  PRMT3; protein arginine N-methyltransferase 3 [EC:2.1.1.-]
E        Contig304; <a href="/dbget-bin/www_bget?ko:K11438">K11438</a>  PRMT7; protein arginine N-methyltransferase 7 [EC:2.1.1.-]
E        Contig9591; <a href="/dbget-bin/www_bget?ko:K14292">K14292</a>  TGS1; trimethylguanosine synthase [EC:2.1.1.-]
E        Contig4275; <a href="/dbget-bin/www_bget?ko:K14563">K14563</a>  NOP1, FBL; rRNA 2'-O-methyltransferase fibrillarin [EC:2.1.1.-]
E        Contig10796; <a href="/dbget-bin/www_bget?ko:K14590">K14590</a>  FTSJD1, AFT; FtsJ methyltransferase domain-containing protein 1 [EC:2.1.1.-]
E        comp1789_c0_seq2; <a href="/dbget-bin/www_bget?ko:K14590">K14590</a>  FTSJD1, AFT; FtsJ methyltransferase domain-containing protein 1 [EC:2.1.1.-]
E        comp9297_c0_seq4; <a href="/dbget-bin/www_bget?ko:K14835">K14835</a>  NOP2; ribosomal RNA methyltransferase Nop2 [EC:2.1.1.-]
E        comp9297_c0_seq12; <a href="/dbget-bin/www_bget?ko:K14835">K14835</a>  NOP2; ribosomal RNA methyltransferase Nop2 [EC:2.1.1.-]
E        Contig14074; <a href="/dbget-bin/www_bget?ko:K14857">K14857</a>  SPB1, FTSJ3; AdoMet-dependent rRNA methyltransferase SPB1 [EC:2.1.1.-]
E        Contig9056; <a href="/dbget-bin/www_bget?ko:K15190">K15190</a>  MEPCE, BCDIN3; 7SK snRNA methylphosphate capping enzyme [EC:2.1.1.-]
E        Contig10256; <a href="/dbget-bin/www_bget?ko:K15190">K15190</a>  MEPCE, BCDIN3; 7SK snRNA methylphosphate capping enzyme [EC:2.1.1.-]
E        comp6675_c0_seq2; <a href="/dbget-bin/www_bget?ko:K15190">K15190</a>  MEPCE, BCDIN3; 7SK snRNA methylphosphate capping enzyme [EC:2.1.1.-]
E        Contig6989; <a href="/dbget-bin/www_bget?ko:K15264">K15264</a>  NSUN5, WBSCR20; putative methyltransferase [EC:2.1.1.-]
E        Contig3431; <a href="/dbget-bin/www_bget?ko:K15451">K15451</a>  PPM2, LCMT2, TYW4; tRNA wybutosine-synthesizing protein 4 [EC:2.1.1.-]
C    2.1.2  Hydroxymethyl-, formyl- and related transferases
D      <a href="/dbget-bin/www_bget?ec:2.1.2.1">2.1.2.1</a>  glycine hydroxymethyltransferase
E        Contig14406; <a href="/dbget-bin/www_bget?ko:K00600">K00600</a>  glyA, SHMT; glycine hydroxymethyltransferase [EC:2.1.2.1]
D      <a href="/dbget-bin/www_bget?ec:2.1.2.2">2.1.2.2</a>  phosphoribosylglycinamide formyltransferase
E        Contig5636; <a href="/dbget-bin/www_bget?ko:K11787">K11787</a>  GART; phosphoribosylamine--glycine ligase / phosphoribosylglycinamide formyltransferase / phosphoribosylformylglycinamidine cyclo-ligase [EC:6.3.4.13 2.1.2.2 6.3.3.1]
D      <a href="/dbget-bin/www_bget?ec:2.1.2.3">2.1.2.3</a>  phosphoribosylaminoimidazolecarboxamide formyltransferase
E        Contig13942; <a href="/dbget-bin/www_bget?ko:K00602">K00602</a>  purH; phosphoribosylaminoimidazolecarboxamide formyltransferase / IMP cyclohydrolase [EC:2.1.2.3 3.5.4.10]
D      <a href="/dbget-bin/www_bget?ec:2.1.2.4">2.1.2.4</a>  glycine formimidoyltransferase
D      <a href="/dbget-bin/www_bget?ec:2.1.2.5">2.1.2.5</a>  glutamate formimidoyltransferase
D      <a href="/dbget-bin/www_bget?ec:2.1.2.7">2.1.2.7</a>  D-alanine 2-hydroxymethyltransferase
D      <a href="/dbget-bin/www_bget?ec:2.1.2.8">2.1.2.8</a>  deoxycytidylate 5-hydroxymethyltransferase
D      <a href="/dbget-bin/www_bget?ec:2.1.2.9">2.1.2.9</a>  methionyl-tRNA formyltransferase
E        comp136767_c0_seq1; <a href="/dbget-bin/www_bget?ko:K00604">K00604</a>  MTFMT, fmt; methionyl-tRNA formyltransferase [EC:2.1.2.9]
D      <a href="/dbget-bin/www_bget?ec:2.1.2.10">2.1.2.10</a>  aminomethyltransferase
E        Contig3674; <a href="/dbget-bin/www_bget?ko:K00605">K00605</a>  gcvT, AMT; aminomethyltransferase [EC:2.1.2.10]
D      <a href="/dbget-bin/www_bget?ec:2.1.2.11">2.1.2.11</a>  3-methyl-2-oxobutanoate hydroxymethyltransferase
D      <a href="/dbget-bin/www_bget?ec:2.1.2.13">2.1.2.13</a>  UDP-4-amino-4-deoxy-L-arabinose formyltransferase
D      2.1.2.-  
C    2.1.3  Carboxy- and carbamoyltransferases
D      <a href="/dbget-bin/www_bget?ec:2.1.3.1">2.1.3.1</a>  methylmalonyl-CoA carboxytransferase
D      <a href="/dbget-bin/www_bget?ec:2.1.3.2">2.1.3.2</a>  aspartate carbamoyltransferase
E        Contig4075; <a href="/dbget-bin/www_bget?ko:K11540">K11540</a>  CAD; carbamoyl-phosphate synthase / aspartate carbamoyltransferase / dihydroorotase [EC:6.3.5.5 2.1.3.2 3.5.2.3]
D      <a href="/dbget-bin/www_bget?ec:2.1.3.3">2.1.3.3</a>  ornithine carbamoyltransferase
D      <a href="/dbget-bin/www_bget?ec:2.1.3.5">2.1.3.5</a>  oxamate carbamoyltransferase
D      <a href="/dbget-bin/www_bget?ec:2.1.3.6">2.1.3.6</a>  putrescine carbamoyltransferase
D      <a href="/dbget-bin/www_bget?ec:2.1.3.7">2.1.3.7</a>  3-hydroxymethylcephem carbamoyltransferase
D      <a href="/dbget-bin/www_bget?ec:2.1.3.8">2.1.3.8</a>  lysine carbamoyltransferase
D      <a href="/dbget-bin/www_bget?ec:2.1.3.9">2.1.3.9</a>  N-acetylornithine carbamoyltransferase
D      <a href="/dbget-bin/www_bget?ec:2.1.3.10">2.1.3.10</a>  malonyl-S-ACP:biotin-protein carboxyltransferase
D      <a href="/dbget-bin/www_bget?ec:2.1.3.11">2.1.3.11</a>  N-succinylornithine carbamoyltransferase
D      2.1.3.-  
C    2.1.4  Amidinotransferases
D      <a href="/dbget-bin/www_bget?ec:2.1.4.1">2.1.4.1</a>  glycine amidinotransferase
D      <a href="/dbget-bin/www_bget?ec:2.1.4.2">2.1.4.2</a>  scyllo-inosamine-4-phosphate amidinotransferase
C    2.1.-  Transferring one-carbon groups
D      2.1.-.-  
B  2.2  Transferring aldehyde or ketonic groups
C    2.2.1  Transketolases and transaldolases
D      <a href="/dbget-bin/www_bget?ec:2.2.1.1">2.2.1.1</a>  transketolase
E        Contig12341; <a href="/dbget-bin/www_bget?ko:K00615">K00615</a>  E2.2.1.1, tktA, tktB; transketolase [EC:2.2.1.1]
D      <a href="/dbget-bin/www_bget?ec:2.2.1.2">2.2.1.2</a>  transaldolase
E        Contig4810; <a href="/dbget-bin/www_bget?ko:K00616">K00616</a>  E2.2.1.2, talA, talB; transaldolase [EC:2.2.1.2]
D      <a href="/dbget-bin/www_bget?ec:2.2.1.3">2.2.1.3</a>  formaldehyde transketolase
D      <a href="/dbget-bin/www_bget?ec:2.2.1.4">2.2.1.4</a>  acetoin---ribose-5-phosphate transaldolase
D      <a href="/dbget-bin/www_bget?ec:2.2.1.5">2.2.1.5</a>  2-hydroxy-3-oxoadipate synthase
D      <a href="/dbget-bin/www_bget?ec:2.2.1.6">2.2.1.6</a>  acetolactate synthase
D      <a href="/dbget-bin/www_bget?ec:2.2.1.7">2.2.1.7</a>  1-deoxy-D-xylulose-5-phosphate synthase
D      <a href="/dbget-bin/www_bget?ec:2.2.1.8">2.2.1.8</a>  fluorothreonine transaldolase
D      <a href="/dbget-bin/www_bget?ec:2.2.1.9">2.2.1.9</a>  2-succinyl-5-enolpyruvyl-6-hydroxy-3-cyclohexene-1-carboxylic-acid synthase
D      <a href="/dbget-bin/www_bget?ec:2.2.1.10">2.2.1.10</a>  2-amino-3,7-dideoxy-D-threo-hept-6-ulosonate synthase
D      <a href="/dbget-bin/www_bget?ec:2.2.1.11">2.2.1.11</a>  6-deoxy-5-ketofructose 1-phosphate synthase
D      2.2.1.-  
B  2.3  Acyltransferases
C    2.3.1  Transferring groups other than aminoacyl groups
D      <a href="/dbget-bin/www_bget?ec:2.3.1.1">2.3.1.1</a>  amino-acid N-acetyltransferase
D      <a href="/dbget-bin/www_bget?ec:2.3.1.2">2.3.1.2</a>  imidazole N-acetyltransferase
D      <a href="/dbget-bin/www_bget?ec:2.3.1.3">2.3.1.3</a>  glucosamine N-acetyltransferase
D      <a href="/dbget-bin/www_bget?ec:2.3.1.4">2.3.1.4</a>  glucosamine-phosphate N-acetyltransferase
E        Contig2402; <a href="/dbget-bin/www_bget?ko:K00621">K00621</a>  E2.3.1.4, GNA1; glucosamine-phosphate N-acetyltransferase [EC:2.3.1.4]
D      <a href="/dbget-bin/www_bget?ec:2.3.1.5">2.3.1.5</a>  arylamine N-acetyltransferase
D      <a href="/dbget-bin/www_bget?ec:2.3.1.6">2.3.1.6</a>  choline O-acetyltransferase
D      <a href="/dbget-bin/www_bget?ec:2.3.1.7">2.3.1.7</a>  carnitine O-acetyltransferase
E        Contig4874; <a href="/dbget-bin/www_bget?ko:K00624">K00624</a>  E2.3.1.7; carnitine O-acetyltransferase [EC:2.3.1.7]
D      <a href="/dbget-bin/www_bget?ec:2.3.1.8">2.3.1.8</a>  phosphate acetyltransferase
D      <a href="/dbget-bin/www_bget?ec:2.3.1.9">2.3.1.9</a>  acetyl-CoA C-acetyltransferase
E        Contig4577; <a href="/dbget-bin/www_bget?ko:K00626">K00626</a>  E2.3.1.9, atoB; acetyl-CoA C-acetyltransferase [EC:2.3.1.9]
E        Contig6175; <a href="/dbget-bin/www_bget?ko:K00626">K00626</a>  E2.3.1.9, atoB; acetyl-CoA C-acetyltransferase [EC:2.3.1.9]
D      <a href="/dbget-bin/www_bget?ec:2.3.1.10">2.3.1.10</a>  hydrogen-sulfide S-acetyltransferase
D      <a href="/dbget-bin/www_bget?ec:2.3.1.11">2.3.1.11</a>  thioethanolamine S-acetyltransferase
D      <a href="/dbget-bin/www_bget?ec:2.3.1.12">2.3.1.12</a>  dihydrolipoyllysine-residue acetyltransferase
E        Contig5284; <a href="/dbget-bin/www_bget?ko:K00627">K00627</a>  DLAT, aceF, pdhC; pyruvate dehydrogenase E2 component (dihydrolipoamide acetyltransferase) [EC:2.3.1.12]
D      <a href="/dbget-bin/www_bget?ec:2.3.1.13">2.3.1.13</a>  glycine N-acyltransferase
D      <a href="/dbget-bin/www_bget?ec:2.3.1.14">2.3.1.14</a>  glutamine N-phenylacetyltransferase
D      <a href="/dbget-bin/www_bget?ec:2.3.1.15">2.3.1.15</a>  glycerol-3-phosphate 1-O-acyltransferase
E        Contig2359; <a href="/dbget-bin/www_bget?ko:K00629">K00629</a>  GPAT1_2; glycerol-3-phosphate O-acyltransferase 1/2 [EC:2.3.1.15]
E        Contig4762; <a href="/dbget-bin/www_bget?ko:K13506">K13506</a>  GPAT3_4, AGPAT9, AGPAT6; glycerol-3-phosphate O-acyltransferase 3/4 [EC:2.3.1.15]
E        Contig15905; <a href="/dbget-bin/www_bget?ko:K13506">K13506</a>  GPAT3_4, AGPAT9, AGPAT6; glycerol-3-phosphate O-acyltransferase 3/4 [EC:2.3.1.15]
D      <a href="/dbget-bin/www_bget?ec:2.3.1.16">2.3.1.16</a>  acetyl-CoA C-acyltransferase
E        Contig5021; <a href="/dbget-bin/www_bget?ko:K07508">K07508</a>  ACAA2; acetyl-CoA acyltransferase 2 [EC:2.3.1.16]
E        Contig10239; <a href="/dbget-bin/www_bget?ko:K07509">K07509</a>  HADHB; acetyl-CoA acyltransferase [EC:2.3.1.16]
D      <a href="/dbget-bin/www_bget?ec:2.3.1.17">2.3.1.17</a>  aspartate N-acetyltransferase
D      <a href="/dbget-bin/www_bget?ec:2.3.1.18">2.3.1.18</a>  galactoside O-acetyltransferase
D      <a href="/dbget-bin/www_bget?ec:2.3.1.19">2.3.1.19</a>  phosphate butyryltransferase
D      <a href="/dbget-bin/www_bget?ec:2.3.1.20">2.3.1.20</a>  diacylglycerol O-acyltransferase
E        Contig3581; <a href="/dbget-bin/www_bget?ko:K11155">K11155</a>  DGAT1; diacylglycerol O-acyltransferase 1 [EC:2.3.1.20 2.3.1.75 2.3.1.76]
D      <a href="/dbget-bin/www_bget?ec:2.3.1.21">2.3.1.21</a>  carnitine O-palmitoyltransferase
E        Contig5202; <a href="/dbget-bin/www_bget?ko:K08765">K08765</a>  CPT1; carnitine O-palmitoyltransferase 1 [EC:2.3.1.21]
E        Contig10662; <a href="/dbget-bin/www_bget?ko:K08766">K08766</a>  CPT2; carnitine O-palmitoyltransferase 2 [EC:2.3.1.21]
D      <a href="/dbget-bin/www_bget?ec:2.3.1.22">2.3.1.22</a>  2-acylglycerol O-acyltransferase
E        Contig173; <a href="/dbget-bin/www_bget?ko:K14457">K14457</a>  MOGAT2, MGAT2; 2-acylglycerol O-acyltransferase 2 [EC:2.3.1.22]
D      <a href="/dbget-bin/www_bget?ec:2.3.1.23">2.3.1.23</a>  1-acylglycerophosphocholine O-acyltransferase
E        Contig4124; <a href="/dbget-bin/www_bget?ko:K13510">K13510</a>  LPCAT1_2; lysophosphatidylcholine acyltransferase / lyso-PAF acetyltransferase [EC:2.3.1.23 2.3.1.67]
E        Contig2768; <a href="/dbget-bin/www_bget?ko:K13515">K13515</a>  LPCAT3, MBOAT5; lysophospholipid acyltransferase 5 [EC:2.3.1.23 2.3.1.-]
D      <a href="/dbget-bin/www_bget?ec:2.3.1.24">2.3.1.24</a>  sphingosine N-acyltransferase
E        Contig4889; <a href="/dbget-bin/www_bget?ko:K04710">K04710</a>  CERS; ceramide synthetase [EC:2.3.1.24]
E        Contig10719; <a href="/dbget-bin/www_bget?ko:K04710">K04710</a>  CERS; ceramide synthetase [EC:2.3.1.24]
E        comp8557_c0_seq6; <a href="/dbget-bin/www_bget?ko:K04710">K04710</a>  CERS; ceramide synthetase [EC:2.3.1.24]
D      <a href="/dbget-bin/www_bget?ec:2.3.1.25">2.3.1.25</a>  plasmalogen synthase
D      <a href="/dbget-bin/www_bget?ec:2.3.1.26">2.3.1.26</a>  sterol O-acyltransferase
E        Contig13544; <a href="/dbget-bin/www_bget?ko:K00637">K00637</a>  E2.3.1.26, SOAT; sterol O-acyltransferase [EC:2.3.1.26]
D      <a href="/dbget-bin/www_bget?ec:2.3.1.27">2.3.1.27</a>  cortisol O-acetyltransferase
D      <a href="/dbget-bin/www_bget?ec:2.3.1.28">2.3.1.28</a>  chloramphenicol O-acetyltransferase
D      <a href="/dbget-bin/www_bget?ec:2.3.1.29">2.3.1.29</a>  glycine C-acetyltransferase
E        Contig14879; <a href="/dbget-bin/www_bget?ko:K00639">K00639</a>  kbl, GCAT; glycine C-acetyltransferase [EC:2.3.1.29]
D      <a href="/dbget-bin/www_bget?ec:2.3.1.30">2.3.1.30</a>  serine O-acetyltransferase
D      <a href="/dbget-bin/www_bget?ec:2.3.1.31">2.3.1.31</a>  homoserine O-acetyltransferase
D      <a href="/dbget-bin/www_bget?ec:2.3.1.32">2.3.1.32</a>  lysine N-acetyltransferase
D      <a href="/dbget-bin/www_bget?ec:2.3.1.33">2.3.1.33</a>  histidine N-acetyltransferase
D      <a href="/dbget-bin/www_bget?ec:2.3.1.34">2.3.1.34</a>  D-tryptophan N-acetyltransferase
D      <a href="/dbget-bin/www_bget?ec:2.3.1.35">2.3.1.35</a>  glutamate N-acetyltransferase
D      <a href="/dbget-bin/www_bget?ec:2.3.1.36">2.3.1.36</a>  D-amino-acid N-acetyltransferase
D      <a href="/dbget-bin/www_bget?ec:2.3.1.37">2.3.1.37</a>  5-aminolevulinate synthase
E        Contig6233; <a href="/dbget-bin/www_bget?ko:K00643">K00643</a>  E2.3.1.37, ALAS; 5-aminolevulinate synthase [EC:2.3.1.37]
D      <a href="/dbget-bin/www_bget?ec:2.3.1.38">2.3.1.38</a>  [acyl-carrier-protein] S-acetyltransferase
D      <a href="/dbget-bin/www_bget?ec:2.3.1.39">2.3.1.39</a>  [acyl-carrier-protein] S-malonyltransferase
E        Contig8068; <a href="/dbget-bin/www_bget?ko:K00645">K00645</a>  fabD; [acyl-carrier-protein] S-malonyltransferase [EC:2.3.1.39]
D      <a href="/dbget-bin/www_bget?ec:2.3.1.40">2.3.1.40</a>  acyl-[acyl-carrier-protein]---phospholipid O-acyltransferase
D      <a href="/dbget-bin/www_bget?ec:2.3.1.41">2.3.1.41</a>  beta-ketoacyl-[acyl-carrier-protein] synthase I
D      <a href="/dbget-bin/www_bget?ec:2.3.1.42">2.3.1.42</a>  glycerone-phosphate O-acyltransferase
E        Contig14666; <a href="/dbget-bin/www_bget?ko:K00649">K00649</a>  GNPAT; glyceronephosphate O-acyltransferase [EC:2.3.1.42]
D      <a href="/dbget-bin/www_bget?ec:2.3.1.43">2.3.1.43</a>  phosphatidylcholine---sterol O-acyltransferase
D      <a href="/dbget-bin/www_bget?ec:2.3.1.44">2.3.1.44</a>  N-acetylneuraminate 4-O-acetyltransferase
D      <a href="/dbget-bin/www_bget?ec:2.3.1.45">2.3.1.45</a>  N-acetylneuraminate 7-O(or 9-O)-acetyltransferase
D      <a href="/dbget-bin/www_bget?ec:2.3.1.46">2.3.1.46</a>  homoserine O-succinyltransferase
D      <a href="/dbget-bin/www_bget?ec:2.3.1.47">2.3.1.47</a>  8-amino-7-oxononanoate synthase
D      <a href="/dbget-bin/www_bget?ec:2.3.1.48">2.3.1.48</a>  histone acetyltransferase
E        Contig14389; <a href="/dbget-bin/www_bget?ko:K04498">K04498</a>  EP300, CREBBP, KAT3; E1A/CREB-binding protein [EC:2.3.1.48]
E        comp58920_c0_seq1; <a href="/dbget-bin/www_bget?ko:K06062">K06062</a>  PCAF, KAT2, GCN5; histone acetyltransferase [EC:2.3.1.48]
E        Contig2386; <a href="/dbget-bin/www_bget?ko:K07739">K07739</a>  ELP3, KAT9; elongator complex protein 3 [EC:2.3.1.48]
E        Contig2921; <a href="/dbget-bin/www_bget?ko:K11303">K11303</a>  HAT1, KAT1; histone acetyltransferase 1 [EC:2.3.1.48]
E        Contig3584; <a href="/dbget-bin/www_bget?ko:K11304">K11304</a>  TIP60, KAT5, ESA1; histone acetyltransferase HTATIP [EC:2.3.1.48]
E        Contig283; <a href="/dbget-bin/www_bget?ko:K11306">K11306</a>  MYST4, KAT6B; histone acetyltransferase MYST4 [EC:2.3.1.48]
E        Contig4286; <a href="/dbget-bin/www_bget?ko:K11306">K11306</a>  MYST4, KAT6B; histone acetyltransferase MYST4 [EC:2.3.1.48]
E        Contig8707; <a href="/dbget-bin/www_bget?ko:K11307">K11307</a>  MYST2, HBO1, KAT7; histone acetyltransferase MYST2 [EC:2.3.1.48]
E        Contig14440; <a href="/dbget-bin/www_bget?ko:K11308">K11308</a>  MYST1, MOF, KAT8; histone acetyltransferase MYST1 [EC:2.3.1.48]
E        Contig1294; <a href="/dbget-bin/www_bget?ko:K11310">K11310</a>  GTF3C4, KAT12; general transcription factor 3C polypeptide 4 [EC:2.3.1.48]
E        Contig1672; <a href="/dbget-bin/www_bget?ko:K15719">K15719</a>  NCOAT, MGEA5; protein O-GlcNAcase / histone acetyltransferase [EC:3.2.1.169 2.3.1.48]
E        Contig3375; <a href="/dbget-bin/www_bget?ko:K15719">K15719</a>  NCOAT, MGEA5; protein O-GlcNAcase / histone acetyltransferase [EC:3.2.1.169 2.3.1.48]
D      <a href="/dbget-bin/www_bget?ec:2.3.1.49">2.3.1.49</a>  deacetyl-[citrate-(pro-3S)-lyase] S-acetyltransferase
D      <a href="/dbget-bin/www_bget?ec:2.3.1.50">2.3.1.50</a>  serine C-palmitoyltransferase
E        Contig2050; <a href="/dbget-bin/www_bget?ko:K00654">K00654</a>  E2.3.1.50; serine palmitoyltransferase [EC:2.3.1.50]
E        Contig4584; <a href="/dbget-bin/www_bget?ko:K00654">K00654</a>  E2.3.1.50; serine palmitoyltransferase [EC:2.3.1.50]
D      <a href="/dbget-bin/www_bget?ec:2.3.1.51">2.3.1.51</a>  1-acylglycerol-3-phosphate O-acyltransferase
E        Contig12327; <a href="/dbget-bin/www_bget?ko:K13509">K13509</a>  LPAAT, AGPAT1, AGPAT2; lysophosphatidate acyltransferase [EC:2.3.1.51]
E        Contig10624; <a href="/dbget-bin/www_bget?ko:K13523">K13523</a>  AGPAT3_4; lysophosphatidic acid acyltransferase / lysophosphatidylinositol acyltransferase [EC:2.3.1.51 2.3.1.-]
D      <a href="/dbget-bin/www_bget?ec:2.3.1.52">2.3.1.52</a>  2-acylglycerol-3-phosphate O-acyltransferase
D      <a href="/dbget-bin/www_bget?ec:2.3.1.53">2.3.1.53</a>  phenylalanine N-acetyltransferase
D      <a href="/dbget-bin/www_bget?ec:2.3.1.54">2.3.1.54</a>  formate C-acetyltransferase
D      <a href="/dbget-bin/www_bget?ec:2.3.1.56">2.3.1.56</a>  aromatic-hydroxylamine O-acetyltransferase
D      <a href="/dbget-bin/www_bget?ec:2.3.1.57">2.3.1.57</a>  diamine N-acetyltransferase
D      <a href="/dbget-bin/www_bget?ec:2.3.1.58">2.3.1.58</a>  2,3-diaminopropionate N-oxalyltransferase
D      <a href="/dbget-bin/www_bget?ec:2.3.1.59">2.3.1.59</a>  gentamicin 2'-N-acetyltransferase
D      <a href="/dbget-bin/www_bget?ec:2.3.1.60">2.3.1.60</a>  gentamicin 3'-N-acetyltransferase
D      <a href="/dbget-bin/www_bget?ec:2.3.1.61">2.3.1.61</a>  dihydrolipoyllysine-residue succinyltransferase
E        Contig14728; <a href="/dbget-bin/www_bget?ko:K00658">K00658</a>  DLST, sucB; 2-oxoglutarate dehydrogenase E2 component (dihydrolipoamide succinyltransferase) [EC:2.3.1.61]
D      <a href="/dbget-bin/www_bget?ec:2.3.1.62">2.3.1.62</a>  2-acylglycerophosphocholine O-acyltransferase
D      <a href="/dbget-bin/www_bget?ec:2.3.1.63">2.3.1.63</a>  1-alkylglycerophosphocholine O-acyltransferase
D      <a href="/dbget-bin/www_bget?ec:2.3.1.64">2.3.1.64</a>  agmatine N4-coumaroyltransferase
D      <a href="/dbget-bin/www_bget?ec:2.3.1.65">2.3.1.65</a>  bile acid-CoA:amino acid N-acyltransferase
D      <a href="/dbget-bin/www_bget?ec:2.3.1.66">2.3.1.66</a>  leucine N-acetyltransferase
D      <a href="/dbget-bin/www_bget?ec:2.3.1.67">2.3.1.67</a>  1-alkylglycerophosphocholine O-acetyltransferase
E        Contig4124; <a href="/dbget-bin/www_bget?ko:K13510">K13510</a>  LPCAT1_2; lysophosphatidylcholine acyltransferase / lyso-PAF acetyltransferase [EC:2.3.1.23 2.3.1.67]
D      <a href="/dbget-bin/www_bget?ec:2.3.1.68">2.3.1.68</a>  glutamine N-acyltransferase
D      <a href="/dbget-bin/www_bget?ec:2.3.1.69">2.3.1.69</a>  monoterpenol O-acetyltransferase
D      <a href="/dbget-bin/www_bget?ec:2.3.1.71">2.3.1.71</a>  glycine N-benzoyltransferase
D      <a href="/dbget-bin/www_bget?ec:2.3.1.72">2.3.1.72</a>  indoleacetylglucose---inositol O-acyltransferase
D      <a href="/dbget-bin/www_bget?ec:2.3.1.73">2.3.1.73</a>  diacylglycerol---sterol O-acyltransferase
D      <a href="/dbget-bin/www_bget?ec:2.3.1.74">2.3.1.74</a>  naringenin-chalcone synthase
D      <a href="/dbget-bin/www_bget?ec:2.3.1.75">2.3.1.75</a>  long-chain-alcohol O-fatty-acyltransferase
E        Contig3581; <a href="/dbget-bin/www_bget?ko:K11155">K11155</a>  DGAT1; diacylglycerol O-acyltransferase 1 [EC:2.3.1.20 2.3.1.75 2.3.1.76]
D      <a href="/dbget-bin/www_bget?ec:2.3.1.76">2.3.1.76</a>  retinol O-fatty-acyltransferase
E        Contig3581; <a href="/dbget-bin/www_bget?ko:K11155">K11155</a>  DGAT1; diacylglycerol O-acyltransferase 1 [EC:2.3.1.20 2.3.1.75 2.3.1.76]
D      <a href="/dbget-bin/www_bget?ec:2.3.1.77">2.3.1.77</a>  triacylglycerol---sterol O-acyltransferase
D      <a href="/dbget-bin/www_bget?ec:2.3.1.78">2.3.1.78</a>  heparan-alpha-glucosaminide N-acetyltransferase
E        Contig3036; <a href="/dbget-bin/www_bget?ko:K10532">K10532</a>  HGSNAT; heparan-alpha-glucosaminide N-acetyltransferase [EC:2.3.1.78]
D      <a href="/dbget-bin/www_bget?ec:2.3.1.79">2.3.1.79</a>  maltose O-acetyltransferase
D      <a href="/dbget-bin/www_bget?ec:2.3.1.80">2.3.1.80</a>  cysteine-S-conjugate N-acetyltransferase
D      <a href="/dbget-bin/www_bget?ec:2.3.1.81">2.3.1.81</a>  aminoglycoside N3'-acetyltransferase
D      <a href="/dbget-bin/www_bget?ec:2.3.1.82">2.3.1.82</a>  aminoglycoside N6'-acetyltransferase
D      <a href="/dbget-bin/www_bget?ec:2.3.1.83">2.3.1.83</a>  phosphatidylcholine---dolichol O-acyltransferase
D      <a href="/dbget-bin/www_bget?ec:2.3.1.84">2.3.1.84</a>  alcohol O-acetyltransferase
D      <a href="/dbget-bin/www_bget?ec:2.3.1.85">2.3.1.85</a>  fatty-acid synthase
E        Contig5876; <a href="/dbget-bin/www_bget?ko:K00665">K00665</a>  FASN; fatty acid synthase, animal type [EC:2.3.1.85]
E        Contig12180; <a href="/dbget-bin/www_bget?ko:K00665">K00665</a>  FASN; fatty acid synthase, animal type [EC:2.3.1.85]
D      <a href="/dbget-bin/www_bget?ec:2.3.1.86">2.3.1.86</a>  fatty-acyl-CoA synthase
D      <a href="/dbget-bin/www_bget?ec:2.3.1.87">2.3.1.87</a>  aralkylamine N-acetyltransferase
D      <a href="/dbget-bin/www_bget?ec:2.3.1.88">2.3.1.88</a>  peptide alpha-N-acetyltransferase
E        Contig3208; <a href="/dbget-bin/www_bget?ko:K00670">K00670</a>  E2.3.1.88; peptide alpha-N-acetyltransferase [EC:2.3.1.88]
E        Contig4653; <a href="/dbget-bin/www_bget?ko:K00670">K00670</a>  E2.3.1.88; peptide alpha-N-acetyltransferase [EC:2.3.1.88]
E        Contig6043; <a href="/dbget-bin/www_bget?ko:K00670">K00670</a>  E2.3.1.88; peptide alpha-N-acetyltransferase [EC:2.3.1.88]
E        Contig6196; <a href="/dbget-bin/www_bget?ko:K00670">K00670</a>  E2.3.1.88; peptide alpha-N-acetyltransferase [EC:2.3.1.88]
D      <a href="/dbget-bin/www_bget?ec:2.3.1.89">2.3.1.89</a>  tetrahydrodipicolinate N-acetyltransferase
D      <a href="/dbget-bin/www_bget?ec:2.3.1.90">2.3.1.90</a>  beta-glucogallin O-galloyltransferase
D      <a href="/dbget-bin/www_bget?ec:2.3.1.91">2.3.1.91</a>  sinapoylglucose---choline O-sinapoyltransferase
D      <a href="/dbget-bin/www_bget?ec:2.3.1.92">2.3.1.92</a>  sinapoylglucose---malate O-sinapoyltransferase
D      <a href="/dbget-bin/www_bget?ec:2.3.1.93">2.3.1.93</a>  13-hydroxylupanine O-tigloyltransferase
D      <a href="/dbget-bin/www_bget?ec:2.3.1.94">2.3.1.94</a>  6-deoxyerythronolide-B synthase
D      <a href="/dbget-bin/www_bget?ec:2.3.1.95">2.3.1.95</a>  trihydroxystilbene synthase
D      <a href="/dbget-bin/www_bget?ec:2.3.1.96">2.3.1.96</a>  glycoprotein N-palmitoyltransferase
D      <a href="/dbget-bin/www_bget?ec:2.3.1.97">2.3.1.97</a>  glycylpeptide N-tetradecanoyltransferase
E        Contig546; <a href="/dbget-bin/www_bget?ko:K00671">K00671</a>  E2.3.1.97, NMT; glycylpeptide N-tetradecanoyltransferase [EC:2.3.1.97]
D      <a href="/dbget-bin/www_bget?ec:2.3.1.98">2.3.1.98</a>  chlorogenate---glucarate O-hydroxycinnamoyltransferase
D      <a href="/dbget-bin/www_bget?ec:2.3.1.99">2.3.1.99</a>  quinate O-hydroxycinnamoyltransferase
D      <a href="/dbget-bin/www_bget?ec:2.3.1.100">2.3.1.100</a>  [myelin-proteolipid] O-palmitoyltransferase
D      <a href="/dbget-bin/www_bget?ec:2.3.1.101">2.3.1.101</a>  formylmethanofuran---tetrahydromethanopterin N-formyltransferase
D      <a href="/dbget-bin/www_bget?ec:2.3.1.102">2.3.1.102</a>  N6-hydroxylysine O-acetyltransferase
D      <a href="/dbget-bin/www_bget?ec:2.3.1.103">2.3.1.103</a>  sinapoylglucose---sinapoylglucose O-sinapoyltransferase
D      <a href="/dbget-bin/www_bget?ec:2.3.1.105">2.3.1.105</a>  alkylglycerophosphate 2-O-acetyltransferase
D      <a href="/dbget-bin/www_bget?ec:2.3.1.106">2.3.1.106</a>  tartronate O-hydroxycinnamoyltransferase
D      <a href="/dbget-bin/www_bget?ec:2.3.1.107">2.3.1.107</a>  deacetylvindoline O-acetyltransferase
D      <a href="/dbget-bin/www_bget?ec:2.3.1.108">2.3.1.108</a>  alpha-tubulin N-acetyltransferase
D      <a href="/dbget-bin/www_bget?ec:2.3.1.109">2.3.1.109</a>  arginine N-succinyltransferase
D      <a href="/dbget-bin/www_bget?ec:2.3.1.110">2.3.1.110</a>  tyramine N-feruloyltransferase
D      <a href="/dbget-bin/www_bget?ec:2.3.1.111">2.3.1.111</a>  mycocerosate synthase
D      <a href="/dbget-bin/www_bget?ec:2.3.1.112">2.3.1.112</a>  D-tryptophan N-malonyltransferase
D      <a href="/dbget-bin/www_bget?ec:2.3.1.113">2.3.1.113</a>  anthranilate N-malonyltransferase
D      <a href="/dbget-bin/www_bget?ec:2.3.1.114">2.3.1.114</a>  3,4-dichloroaniline N-malonyltransferase
D      <a href="/dbget-bin/www_bget?ec:2.3.1.115">2.3.1.115</a>  isoflavone-7-O-beta-glucoside 6''-O-malonyltransferase
D      <a href="/dbget-bin/www_bget?ec:2.3.1.116">2.3.1.116</a>  flavonol-3-O-beta-glucoside O-malonyltransferase
D      <a href="/dbget-bin/www_bget?ec:2.3.1.117">2.3.1.117</a>  2,3,4,5-tetrahydropyridine-2,6-dicarboxylate N-succinyltransferase
D      <a href="/dbget-bin/www_bget?ec:2.3.1.118">2.3.1.118</a>  N-hydroxyarylamine O-acetyltransferase
D      <a href="/dbget-bin/www_bget?ec:2.3.1.119">2.3.1.119</a>  icosanoyl-CoA synthase
D      <a href="/dbget-bin/www_bget?ec:2.3.1.121">2.3.1.121</a>  1-alkenylglycerophosphoethanolamine O-acyltransferase
D      <a href="/dbget-bin/www_bget?ec:2.3.1.122">2.3.1.122</a>  trehalose O-mycolyltransferase
D      <a href="/dbget-bin/www_bget?ec:2.3.1.123">2.3.1.123</a>  dolichol O-acyltransferase
D      <a href="/dbget-bin/www_bget?ec:2.3.1.125">2.3.1.125</a>  1-alkyl-2-acetylglycerol O-acyltransferase
D      <a href="/dbget-bin/www_bget?ec:2.3.1.126">2.3.1.126</a>  isocitrate O-dihydroxycinnamoyltransferase
D      <a href="/dbget-bin/www_bget?ec:2.3.1.127">2.3.1.127</a>  ornithine N-benzoyltransferase
D      <a href="/dbget-bin/www_bget?ec:2.3.1.128">2.3.1.128</a>  ribosomal-protein-alanine N-acetyltransferase
D      <a href="/dbget-bin/www_bget?ec:2.3.1.129">2.3.1.129</a>  acyl-[acyl-carrier-protein]---UDP-N-acetylglucosamine O-acyltransferase
D      <a href="/dbget-bin/www_bget?ec:2.3.1.130">2.3.1.130</a>  galactarate O-hydroxycinnamoyltransferase
D      <a href="/dbget-bin/www_bget?ec:2.3.1.131">2.3.1.131</a>  glucarate O-hydroxycinnamoyltransferase
D      <a href="/dbget-bin/www_bget?ec:2.3.1.132">2.3.1.132</a>  glucarolactone O-hydroxycinnamoyltransferase
D      <a href="/dbget-bin/www_bget?ec:2.3.1.133">2.3.1.133</a>  shikimate O-hydroxycinnamoyltransferase
D      <a href="/dbget-bin/www_bget?ec:2.3.1.134">2.3.1.134</a>  galactolipid O-acyltransferase
D      <a href="/dbget-bin/www_bget?ec:2.3.1.135">2.3.1.135</a>  phosphatidylcholine---retinol O-acyltransferase
D      <a href="/dbget-bin/www_bget?ec:2.3.1.136">2.3.1.136</a>  polysialic-acid O-acetyltransferase
D      <a href="/dbget-bin/www_bget?ec:2.3.1.137">2.3.1.137</a>  carnitine O-octanoyltransferase
E        Contig2459; <a href="/dbget-bin/www_bget?ko:K05940">K05940</a>  CROT; carnitine O-octanoyltransferase [EC:2.3.1.137]
D      <a href="/dbget-bin/www_bget?ec:2.3.1.138">2.3.1.138</a>  putrescine N-hydroxycinnamoyltransferase
D      <a href="/dbget-bin/www_bget?ec:2.3.1.139">2.3.1.139</a>  ecdysone O-acyltransferase
D      <a href="/dbget-bin/www_bget?ec:2.3.1.140">2.3.1.140</a>  rosmarinate synthase
D      <a href="/dbget-bin/www_bget?ec:2.3.1.141">2.3.1.141</a>  galactosylacylglycerol O-acyltransferase
D      <a href="/dbget-bin/www_bget?ec:2.3.1.142">2.3.1.142</a>  glycoprotein O-fatty-acyltransferase
D      <a href="/dbget-bin/www_bget?ec:2.3.1.143">2.3.1.143</a>  beta-glucogallin---tetrakisgalloylglucose O-galloyltransferase
D      <a href="/dbget-bin/www_bget?ec:2.3.1.144">2.3.1.144</a>  anthranilate N-benzoyltransferase
D      <a href="/dbget-bin/www_bget?ec:2.3.1.145">2.3.1.145</a>  piperidine N-piperoyltransferase
D      <a href="/dbget-bin/www_bget?ec:2.3.1.146">2.3.1.146</a>  pinosylvin synthase
D      <a href="/dbget-bin/www_bget?ec:2.3.1.147">2.3.1.147</a>  glycerophospholipid arachidonoyl-transferase (CoA-independent)
D      <a href="/dbget-bin/www_bget?ec:2.3.1.148">2.3.1.148</a>  glycerophospholipid acyltransferase (CoA-dependent)
D      <a href="/dbget-bin/www_bget?ec:2.3.1.149">2.3.1.149</a>  platelet-activating factor acetyltransferase
D      <a href="/dbget-bin/www_bget?ec:2.3.1.150">2.3.1.150</a>  salutaridinol 7-O-acetyltransferase
D      <a href="/dbget-bin/www_bget?ec:2.3.1.151">2.3.1.151</a>  2,3',4,6-tetrahydroxybenzophenone synthase
D      <a href="/dbget-bin/www_bget?ec:2.3.1.152">2.3.1.152</a>  alcohol O-cinnamoyltransferase
D      <a href="/dbget-bin/www_bget?ec:2.3.1.153">2.3.1.153</a>  anthocyanin 5-(6'''-hydroxycinnamoyltransferase)
D      <a href="/dbget-bin/www_bget?ec:2.3.1.154">2.3.1.154</a>  propionyl-CoA C2-trimethyltridecanoyltransferase
D      <a href="/dbget-bin/www_bget?ec:2.3.1.155">2.3.1.155</a>  acetyl-CoA C-myristoyltransferase
D      <a href="/dbget-bin/www_bget?ec:2.3.1.156">2.3.1.156</a>  phloroisovalerophenone synthase
D      <a href="/dbget-bin/www_bget?ec:2.3.1.157">2.3.1.157</a>  glucosamine-1-phosphate N-acetyltransferase
D      <a href="/dbget-bin/www_bget?ec:2.3.1.158">2.3.1.158</a>  phospholipid:diacylglycerol acyltransferase
D      <a href="/dbget-bin/www_bget?ec:2.3.1.159">2.3.1.159</a>  acridone synthase
D      <a href="/dbget-bin/www_bget?ec:2.3.1.160">2.3.1.160</a>  vinorine synthase
D      <a href="/dbget-bin/www_bget?ec:2.3.1.161">2.3.1.161</a>  lovastatin nonaketide synthase
D      <a href="/dbget-bin/www_bget?ec:2.3.1.162">2.3.1.162</a>  taxadien-5alpha-ol O-acetyltransferase
D      <a href="/dbget-bin/www_bget?ec:2.3.1.163">2.3.1.163</a>  10-hydroxytaxane O-acetyltransferase
D      <a href="/dbget-bin/www_bget?ec:2.3.1.164">2.3.1.164</a>  isopenicillin-N N-acyltransferase
D      <a href="/dbget-bin/www_bget?ec:2.3.1.165">2.3.1.165</a>  6-methylsalicylic-acid synthase
D      <a href="/dbget-bin/www_bget?ec:2.3.1.166">2.3.1.166</a>  2alpha-hydroxytaxane 2-O-benzoyltransferase
D      <a href="/dbget-bin/www_bget?ec:2.3.1.167">2.3.1.167</a>  10-deacetylbaccatin III 10-O-acetyltransferase
D      <a href="/dbget-bin/www_bget?ec:2.3.1.168">2.3.1.168</a>  dihydrolipoyllysine-residue (2-methylpropanoyl)transferase
E        Contig9927; <a href="/dbget-bin/www_bget?ko:K09699">K09699</a>  E2.3.1.168, bkdB; 2-oxoisovalerate dehydrogenase E2 component (dihydrolipoyl transacylase) [EC:2.3.1.168]
E        comp37793_c0_seq1; <a href="/dbget-bin/www_bget?ko:K09699">K09699</a>  E2.3.1.168, bkdB; 2-oxoisovalerate dehydrogenase E2 component (dihydrolipoyl transacylase) [EC:2.3.1.168]
D      <a href="/dbget-bin/www_bget?ec:2.3.1.169">2.3.1.169</a>  CO-methylating acetyl-CoA synthase
D      <a href="/dbget-bin/www_bget?ec:2.3.1.170">2.3.1.170</a>  6'-deoxychalcone synthase
D      <a href="/dbget-bin/www_bget?ec:2.3.1.171">2.3.1.171</a>  anthocyanin 6''-O-malonyltransferase
D      <a href="/dbget-bin/www_bget?ec:2.3.1.172">2.3.1.172</a>  anthocyanin 5-O-glucoside 6'''-O-malonyltransferase
D      <a href="/dbget-bin/www_bget?ec:2.3.1.173">2.3.1.173</a>  flavonol-3-O-triglucoside O-coumaroyltransferase
D      <a href="/dbget-bin/www_bget?ec:2.3.1.174">2.3.1.174</a>  3-oxoadipyl-CoA thiolase
D      <a href="/dbget-bin/www_bget?ec:2.3.1.175">2.3.1.175</a>  deacetylcephalosporin-C acetyltransferase
D      <a href="/dbget-bin/www_bget?ec:2.3.1.176">2.3.1.176</a>  propanoyl-CoA C-acyltransferase
E        Contig4696; <a href="/dbget-bin/www_bget?ko:K08764">K08764</a>  SCP2, SCPX; sterol carrier protein 2 [EC:2.3.1.176]
E        Locus_5733_Transcript_1/1_Confidence_1.000_Length_1753; <a href="/dbget-bin/www_bget?ko:K08764">K08764</a>  SCP2, SCPX; sterol carrier protein 2 [EC:2.3.1.176]
D      <a href="/dbget-bin/www_bget?ec:2.3.1.177">2.3.1.177</a>  3,5-dihydroxybiphenyl synthase
D      <a href="/dbget-bin/www_bget?ec:2.3.1.178">2.3.1.178</a>  diaminobutyrate acetyltransferase
D      <a href="/dbget-bin/www_bget?ec:2.3.1.179">2.3.1.179</a>  beta-ketoacyl-[acyl-carrier-protein] synthase II
E        Contig7710; <a href="/dbget-bin/www_bget?ko:K09458">K09458</a>  fabF; 3-oxoacyl-[acyl-carrier-protein] synthase II [EC:2.3.1.179]
D      <a href="/dbget-bin/www_bget?ec:2.3.1.180">2.3.1.180</a>  beta-ketoacyl-[acyl-carrier-protein] synthase III
D      <a href="/dbget-bin/www_bget?ec:2.3.1.181">2.3.1.181</a>  lipoyl(octanoyl) transferase
D      <a href="/dbget-bin/www_bget?ec:2.3.1.182">2.3.1.182</a>  (R)-citramalate synthase
D      <a href="/dbget-bin/www_bget?ec:2.3.1.183">2.3.1.183</a>  phosphinothricin acetyltransferase
D      <a href="/dbget-bin/www_bget?ec:2.3.1.184">2.3.1.184</a>  acyl-homoserine-lactone synthase
D      <a href="/dbget-bin/www_bget?ec:2.3.1.185">2.3.1.185</a>  tropine acyltransferase
D      <a href="/dbget-bin/www_bget?ec:2.3.1.186">2.3.1.186</a>  pseudotropine acyltransferase
D      <a href="/dbget-bin/www_bget?ec:2.3.1.187">2.3.1.187</a>  acetyl-S-ACP:malonate ACP transferase
D      <a href="/dbget-bin/www_bget?ec:2.3.1.188">2.3.1.188</a>  omega-hydroxypalmitate O-feruloyl transferase
D      <a href="/dbget-bin/www_bget?ec:2.3.1.189">2.3.1.189</a>  mycothiol synthase
D      <a href="/dbget-bin/www_bget?ec:2.3.1.190">2.3.1.190</a>  acetoin dehydrogenase
D      <a href="/dbget-bin/www_bget?ec:2.3.1.191">2.3.1.191</a>  UDP-3-O-(3-hydroxymyristoyl)glucosamine N-acyltransferase
D      <a href="/dbget-bin/www_bget?ec:2.3.1.192">2.3.1.192</a>  glycine N-phenylacetyltransferase
D      <a href="/dbget-bin/www_bget?ec:2.3.1.193">2.3.1.193</a>  tRNAMet cytidine acetyltransferase
D      <a href="/dbget-bin/www_bget?ec:2.3.1.194">2.3.1.194</a>  acetoacetyl-CoA synthase
D      <a href="/dbget-bin/www_bget?ec:2.3.1.195">2.3.1.195</a>  (Z)-3-hexen-1-ol acetyltransferase
D      <a href="/dbget-bin/www_bget?ec:2.3.1.196">2.3.1.196</a>  benzyl alcohol O-benzoyltransferase
D      <a href="/dbget-bin/www_bget?ec:2.3.1.197">2.3.1.197</a>  dTDP-3-amino-3,6-dideoxy-alpha-D-galactopyranose 3-N-acetyltransferase
D      <a href="/dbget-bin/www_bget?ec:2.3.1.198">2.3.1.198</a>  glycerol-3-phosphate 2-O-acyltransferase
D      <a href="/dbget-bin/www_bget?ec:2.3.1.199">2.3.1.199</a>  very-long-chain 3-oxoacyl-CoA synthase
D      <a href="/dbget-bin/www_bget?ec:2.3.1.200">2.3.1.200</a>  lipoyl amidotransferase
D      <a href="/dbget-bin/www_bget?ec:2.3.1.201">2.3.1.201</a>  UDP-2-acetamido-3-amino-2,3-dideoxy-glucuronate N-acetyltransferase
D      <a href="/dbget-bin/www_bget?ec:2.3.1.202">2.3.1.202</a>  UDP-4-amino-4,6-dideoxy-N-acetyl-beta-L-altrosamine N-acetyltransferase
D      <a href="/dbget-bin/www_bget?ec:2.3.1.203">2.3.1.203</a>  UDP-N-acetylbacillosamine N-acetyltransferase
D      <a href="/dbget-bin/www_bget?ec:2.3.1.204">2.3.1.204</a>  octanoyl-[GcvH]:protein N-octanoyltransferase
D      <a href="/dbget-bin/www_bget?ec:2.3.1.205">2.3.1.205</a>  fumigaclavine B O-acetyltransferase
D      <a href="/dbget-bin/www_bget?ec:2.3.1.206">2.3.1.206</a>  3,5,7-trioxododecanoyl-CoA synthase
D      <a href="/dbget-bin/www_bget?ec:2.3.1.207">2.3.1.207</a>  beta-ketodecanoyl-[acyl-carrier-protein] synthase
D      <a href="/dbget-bin/www_bget?ec:2.3.1.208">2.3.1.208</a>  4-hydroxycoumarin synthase
D      <a href="/dbget-bin/www_bget?ec:2.3.1.209">2.3.1.209</a>  dTDP-4-amino-4,6-dideoxy-D-glucose acyltransferase
D      <a href="/dbget-bin/www_bget?ec:2.3.1.210">2.3.1.210</a>  dTDP-4-amino-4,6-dideoxy-D-galactose acyltransferase
D      <a href="/dbget-bin/www_bget?ec:2.3.1.211">2.3.1.211</a>  bisdemethoxycurcumin synthase
D      <a href="/dbget-bin/www_bget?ec:2.3.1.212">2.3.1.212</a>  benzalacetone synthase
D      <a href="/dbget-bin/www_bget?ec:2.3.1.213">2.3.1.213</a>  cyanidin 3-O-(6-O-glucosyl-2-O-xylosylgalactoside) 6'''-O-hydroxycinnamoyltransferase
D      <a href="/dbget-bin/www_bget?ec:2.3.1.214">2.3.1.214</a>  pelargonidin 3-O-(6-caffeoylglucoside) 5-O-(6-O-malonylglucoside) 4'''-malonyltransferase
D      <a href="/dbget-bin/www_bget?ec:2.3.1.215">2.3.1.215</a>  anthocyanidin 3-O-glucoside 6''-O-acyltransferase
D      <a href="/dbget-bin/www_bget?ec:2.3.1.216">2.3.1.216</a>  5,7-dihydroxy-2-methylchromone synthase
D      <a href="/dbget-bin/www_bget?ec:2.3.1.217">2.3.1.217</a>  curcumin synthase
D      <a href="/dbget-bin/www_bget?ec:2.3.1.218">2.3.1.218</a>  phenylpropanoylacetyl-CoA synthase
D      <a href="/dbget-bin/www_bget?ec:2.3.1.219">2.3.1.219</a>  demethoxycurcumin synthase
D      <a href="/dbget-bin/www_bget?ec:2.3.1.220">2.3.1.220</a>  2,4,6-trihydroxybenzophenone synthase
D      <a href="/dbget-bin/www_bget?ec:2.3.1.221">2.3.1.221</a>  noranthrone synthase
D      <a href="/dbget-bin/www_bget?ec:2.3.1.222">2.3.1.222</a>  phosphate propanoyltransferase
D      <a href="/dbget-bin/www_bget?ec:2.3.1.223">2.3.1.223</a>  3-oxo-5,6-didehydrosuberyl-CoA thiolase
D      2.3.1.-  
E        Contig72; <a href="/dbget-bin/www_bget?ko:K03372">K03372</a>  ACATN, SLC33A1; MFS transporter, PAT family, solute carrier family 33 (acetyl-CoA transportor), member 1 [EC:2.3.1.-]
E        Contig2238; <a href="/dbget-bin/www_bget?ko:K11268">K11268</a>  ESCO, ECO1; N-acetyltransferase [EC:2.3.1.-]
E        Contig4281; <a href="/dbget-bin/www_bget?ko:K13511">K13511</a>  TAZ; monolysocardiolipin acyltransferase [EC:2.3.1.-]
E        Contig2768; <a href="/dbget-bin/www_bget?ko:K13515">K13515</a>  LPCAT3, MBOAT5; lysophospholipid acyltransferase 5 [EC:2.3.1.23 2.3.1.-]
E        Contig6623; <a href="/dbget-bin/www_bget?ko:K13516">K13516</a>  MBOAT7; lysophospholipid acyltransferase 7 [EC:2.3.1.-]
E        Contig10624; <a href="/dbget-bin/www_bget?ko:K13523">K13523</a>  AGPAT3_4; lysophosphatidic acid acyltransferase / lysophosphatidylinositol acyltransferase [EC:2.3.1.51 2.3.1.-]
E        Contig830; <a href="/dbget-bin/www_bget?ko:K14521">K14521</a>  NAT10, KRE33; N-acetyltransferase 10 [EC:2.3.1.-]
E        Contig5962; <a href="/dbget-bin/www_bget?ko:K16675">K16675</a>  ZDHHC14; probable palmitoyltransferase ZDHHC14 [EC:2.3.1.-]
E        Contig10887; <a href="/dbget-bin/www_bget?ko:K16675">K16675</a>  ZDHHC14; probable palmitoyltransferase ZDHHC14 [EC:2.3.1.-]
C    2.3.2  Aminoacyltransferases
D      <a href="/dbget-bin/www_bget?ec:2.3.2.1">2.3.2.1</a>  D-glutamyltransferase
D      <a href="/dbget-bin/www_bget?ec:2.3.2.2">2.3.2.2</a>  gamma-glutamyltransferase
E        Contig3418; <a href="/dbget-bin/www_bget?ko:K00681">K00681</a>  ggt; gamma-glutamyltranspeptidase [EC:2.3.2.2]
D      <a href="/dbget-bin/www_bget?ec:2.3.2.3">2.3.2.3</a>  lysyltransferase
D      <a href="/dbget-bin/www_bget?ec:2.3.2.4">2.3.2.4</a>  gamma-glutamylcyclotransferase
D      <a href="/dbget-bin/www_bget?ec:2.3.2.5">2.3.2.5</a>  glutaminyl-peptide cyclotransferase
D      <a href="/dbget-bin/www_bget?ec:2.3.2.6">2.3.2.6</a>  leucyltransferase
D      <a href="/dbget-bin/www_bget?ec:2.3.2.7">2.3.2.7</a>  aspartyltransferase
D      <a href="/dbget-bin/www_bget?ec:2.3.2.8">2.3.2.8</a>  arginyltransferase
E        Contig4528; <a href="/dbget-bin/www_bget?ko:K00685">K00685</a>  ATE1, ate1; arginine-tRNA-protein transferase [EC:2.3.2.8]
E        Contig4529; <a href="/dbget-bin/www_bget?ko:K00685">K00685</a>  ATE1, ate1; arginine-tRNA-protein transferase [EC:2.3.2.8]
D      <a href="/dbget-bin/www_bget?ec:2.3.2.9">2.3.2.9</a>  agaritine gamma-glutamyltransferase
D      <a href="/dbget-bin/www_bget?ec:2.3.2.10">2.3.2.10</a>  UDP-N-acetylmuramoylpentapeptide-lysine N6-alanyltransferase
D      <a href="/dbget-bin/www_bget?ec:2.3.2.11">2.3.2.11</a>  alanylphosphatidylglycerol synthase
D      <a href="/dbget-bin/www_bget?ec:2.3.2.12">2.3.2.12</a>  peptidyltransferase
D      <a href="/dbget-bin/www_bget?ec:2.3.2.13">2.3.2.13</a>  protein-glutamine gamma-glutamyltransferase
D      <a href="/dbget-bin/www_bget?ec:2.3.2.14">2.3.2.14</a>  D-alanine gamma-glutamyltransferase
D      <a href="/dbget-bin/www_bget?ec:2.3.2.15">2.3.2.15</a>  glutathione gamma-glutamylcysteinyltransferase
D      <a href="/dbget-bin/www_bget?ec:2.3.2.16">2.3.2.16</a>  lipid II:glycine glycyltransferase
D      <a href="/dbget-bin/www_bget?ec:2.3.2.17">2.3.2.17</a>  N-acetylmuramoyl-L-alanyl-D-glutamyl-L-lysyl-(N6-glycyl)-D-alanyl-D-alanine-diphosphoundecaprenyl-N-acetylglucosamine:glycine glycyltransferase
D      <a href="/dbget-bin/www_bget?ec:2.3.2.18">2.3.2.18</a>  N-acetylmuramoyl-L-alanyl-D-glutamyl-L-lysyl-(N6-triglycine)-D-alanyl-D-alanine-diphosphoundecaprenyl-N-acetylglucosamine:glycine glycyltransferase
D      <a href="/dbget-bin/www_bget?ec:2.3.2.19">2.3.2.19</a>  ribostamycin:4-(gamma-L-glutamylamino)-(S)-2-hydroxybutanoyl-[BtrI acyl-carrier protein] 4-(gamma-L-glutamylamino)-(S)-2-hydroxybutanoate transferase
D      <a href="/dbget-bin/www_bget?ec:2.3.2.20">2.3.2.20</a>  cyclo(L-leucyl-L-phenylalanyl) synthase
D      <a href="/dbget-bin/www_bget?ec:2.3.2.21">2.3.2.21</a>  cyclo(L-tyrosyl-L-tyrosyl) synthase
D      <a href="/dbget-bin/www_bget?ec:2.3.2.22">2.3.2.22</a>  cyclo(L-leucyl-L-leucyl) synthase
D      2.3.2.-  
C    2.3.3  Acyl groups converted into alkyl groups on transfer
D      <a href="/dbget-bin/www_bget?ec:2.3.3.1">2.3.3.1</a>  citrate (Si)-synthase
E        Contig10175; <a href="/dbget-bin/www_bget?ko:K01647">K01647</a>  CS, gltA; citrate synthase [EC:2.3.3.1]
D      <a href="/dbget-bin/www_bget?ec:2.3.3.2">2.3.3.2</a>  decylcitrate synthase
D      <a href="/dbget-bin/www_bget?ec:2.3.3.3">2.3.3.3</a>  citrate (Re)-synthase
D      <a href="/dbget-bin/www_bget?ec:2.3.3.4">2.3.3.4</a>  decylhomocitrate synthase
D      <a href="/dbget-bin/www_bget?ec:2.3.3.5">2.3.3.5</a>  2-methylcitrate synthase
D      <a href="/dbget-bin/www_bget?ec:2.3.3.6">2.3.3.6</a>  2-ethylmalate synthase
D      <a href="/dbget-bin/www_bget?ec:2.3.3.7">2.3.3.7</a>  3-ethylmalate synthase
D      <a href="/dbget-bin/www_bget?ec:2.3.3.8">2.3.3.8</a>  ATP citrate synthase
E        Contig4911; <a href="/dbget-bin/www_bget?ko:K01648">K01648</a>  ACLY; ATP citrate (pro-S)-lyase [EC:2.3.3.8]
D      <a href="/dbget-bin/www_bget?ec:2.3.3.9">2.3.3.9</a>  malate synthase
D      <a href="/dbget-bin/www_bget?ec:2.3.3.10">2.3.3.10</a>  hydroxymethylglutaryl-CoA synthase
E        Contig3756; <a href="/dbget-bin/www_bget?ko:K01641">K01641</a>  E2.3.3.10; hydroxymethylglutaryl-CoA synthase [EC:2.3.3.10]
E        Locus_1902_Transcript_1/2_Confidence_0.429_Length_1782; <a href="/dbget-bin/www_bget?ko:K01641">K01641</a>  E2.3.3.10; hydroxymethylglutaryl-CoA synthase [EC:2.3.3.10]
D      <a href="/dbget-bin/www_bget?ec:2.3.3.11">2.3.3.11</a>  2-hydroxyglutarate synthase
D      <a href="/dbget-bin/www_bget?ec:2.3.3.12">2.3.3.12</a>  3-propylmalate synthase
D      <a href="/dbget-bin/www_bget?ec:2.3.3.13">2.3.3.13</a>  2-isopropylmalate synthase
D      <a href="/dbget-bin/www_bget?ec:2.3.3.14">2.3.3.14</a>  homocitrate synthase
D      <a href="/dbget-bin/www_bget?ec:2.3.3.15">2.3.3.15</a>  sulfoacetaldehyde acetyltransferase
D      2.3.3.-  
C    2.3.-  Acyltransferases
D      2.3.-.-  
E        comp57301_c0_seq1; <a href="/dbget-bin/www_bget?ko:K05283">K05283</a>  PIGW; phosphatidylinositol glycan, class W [EC:2.3.-.-]
B  2.4  Glycosyltransferases
C    2.4.1  Hexosyltransferases
D      <a href="/dbget-bin/www_bget?ec:2.4.1.1">2.4.1.1</a>  phosphorylase
E        Contig4343; <a href="/dbget-bin/www_bget?ko:K00688">K00688</a>  E2.4.1.1, glgP, PYG; starch phosphorylase [EC:2.4.1.1]
D      <a href="/dbget-bin/www_bget?ec:2.4.1.2">2.4.1.2</a>  dextrin dextranase
D      <a href="/dbget-bin/www_bget?ec:2.4.1.4">2.4.1.4</a>  amylosucrase
D      <a href="/dbget-bin/www_bget?ec:2.4.1.5">2.4.1.5</a>  dextransucrase
D      <a href="/dbget-bin/www_bget?ec:2.4.1.7">2.4.1.7</a>  sucrose phosphorylase
D      <a href="/dbget-bin/www_bget?ec:2.4.1.8">2.4.1.8</a>  maltose phosphorylase
D      <a href="/dbget-bin/www_bget?ec:2.4.1.9">2.4.1.9</a>  inulosucrase
D      <a href="/dbget-bin/www_bget?ec:2.4.1.10">2.4.1.10</a>  levansucrase
D      <a href="/dbget-bin/www_bget?ec:2.4.1.11">2.4.1.11</a>  glycogen(starch) synthase
E        Contig3305; <a href="/dbget-bin/www_bget?ko:K00693">K00693</a>  GYS; glycogen(starch) synthase [EC:2.4.1.11]
D      <a href="/dbget-bin/www_bget?ec:2.4.1.12">2.4.1.12</a>  cellulose synthase (UDP-forming)
D      <a href="/dbget-bin/www_bget?ec:2.4.1.13">2.4.1.13</a>  sucrose synthase
D      <a href="/dbget-bin/www_bget?ec:2.4.1.14">2.4.1.14</a>  sucrose-phosphate synthase
D      <a href="/dbget-bin/www_bget?ec:2.4.1.15">2.4.1.15</a>  alpha,alpha-trehalose-phosphate synthase (UDP-forming)
E        Contig10294; <a href="/dbget-bin/www_bget?ko:K16055">K16055</a>  TPS; trehalose 6-phosphate synthase/phosphatase [EC:2.4.1.15 3.1.3.12]
D      <a href="/dbget-bin/www_bget?ec:2.4.1.16">2.4.1.16</a>  chitin synthase
E        Contig14447; <a href="/dbget-bin/www_bget?ko:K00698">K00698</a>  CHS1; chitin synthase [EC:2.4.1.16]
D      <a href="/dbget-bin/www_bget?ec:2.4.1.17">2.4.1.17</a>  glucuronosyltransferase
E        Contig3728; <a href="/dbget-bin/www_bget?ko:K00699">K00699</a>  UGT; glucuronosyltransferase [EC:2.4.1.17]
E        Contig5445; <a href="/dbget-bin/www_bget?ko:K00699">K00699</a>  UGT; glucuronosyltransferase [EC:2.4.1.17]
E        Contig10708; <a href="/dbget-bin/www_bget?ko:K00699">K00699</a>  UGT; glucuronosyltransferase [EC:2.4.1.17]
E        Contig13431; <a href="/dbget-bin/www_bget?ko:K00699">K00699</a>  UGT; glucuronosyltransferase [EC:2.4.1.17]
E        Contig13432; <a href="/dbget-bin/www_bget?ko:K00699">K00699</a>  UGT; glucuronosyltransferase [EC:2.4.1.17]
E        Contig13531; <a href="/dbget-bin/www_bget?ko:K00699">K00699</a>  UGT; glucuronosyltransferase [EC:2.4.1.17]
D      <a href="/dbget-bin/www_bget?ec:2.4.1.18">2.4.1.18</a>  1,4-alpha-glucan branching enzyme
E        Contig3905; <a href="/dbget-bin/www_bget?ko:K00700">K00700</a>  glgB; 1,4-alpha-glucan branching enzyme [EC:2.4.1.18]
D      <a href="/dbget-bin/www_bget?ec:2.4.1.19">2.4.1.19</a>  cyclomaltodextrin glucanotransferase
D      <a href="/dbget-bin/www_bget?ec:2.4.1.20">2.4.1.20</a>  cellobiose phosphorylase
D      <a href="/dbget-bin/www_bget?ec:2.4.1.21">2.4.1.21</a>  starch synthase (glycosyl-transferring)
D      <a href="/dbget-bin/www_bget?ec:2.4.1.22">2.4.1.22</a>  lactose synthase
D      <a href="/dbget-bin/www_bget?ec:2.4.1.23">2.4.1.23</a>  sphingosine beta-galactosyltransferase
D      <a href="/dbget-bin/www_bget?ec:2.4.1.24">2.4.1.24</a>  1,4-alpha-glucan 6-alpha-glucosyltransferase
D      <a href="/dbget-bin/www_bget?ec:2.4.1.25">2.4.1.25</a>  4-alpha-glucanotransferase
E        Contig14762; <a href="/dbget-bin/www_bget?ko:K01196">K01196</a>  AGL; glycogen debranching enzyme [EC:2.4.1.25 3.2.1.33]
D      <a href="/dbget-bin/www_bget?ec:2.4.1.26">2.4.1.26</a>  DNA alpha-glucosyltransferase
D      <a href="/dbget-bin/www_bget?ec:2.4.1.27">2.4.1.27</a>  DNA beta-glucosyltransferase
D      <a href="/dbget-bin/www_bget?ec:2.4.1.28">2.4.1.28</a>  glucosyl-DNA beta-glucosyltransferase
D      <a href="/dbget-bin/www_bget?ec:2.4.1.29">2.4.1.29</a>  cellulose synthase (GDP-forming)
D      <a href="/dbget-bin/www_bget?ec:2.4.1.30">2.4.1.30</a>  1,3-beta-oligoglucan phosphorylase
D      <a href="/dbget-bin/www_bget?ec:2.4.1.31">2.4.1.31</a>  laminaribiose phosphorylase
D      <a href="/dbget-bin/www_bget?ec:2.4.1.32">2.4.1.32</a>  glucomannan 4-beta-mannosyltransferase
D      <a href="/dbget-bin/www_bget?ec:2.4.1.33">2.4.1.33</a>  alginate synthase
D      <a href="/dbget-bin/www_bget?ec:2.4.1.34">2.4.1.34</a>  1,3-beta-glucan synthase
D      <a href="/dbget-bin/www_bget?ec:2.4.1.35">2.4.1.35</a>  phenol beta-glucosyltransferase
D      <a href="/dbget-bin/www_bget?ec:2.4.1.36">2.4.1.36</a>  alpha,alpha-trehalose-phosphate synthase (GDP-forming)
D      <a href="/dbget-bin/www_bget?ec:2.4.1.37">2.4.1.37</a>  fucosylgalactoside 3-alpha-galactosyltransferase
D      <a href="/dbget-bin/www_bget?ec:2.4.1.38">2.4.1.38</a>  beta-N-acetylglucosaminylglycopeptide beta-1,4-galactosyltransferase
D      <a href="/dbget-bin/www_bget?ec:2.4.1.39">2.4.1.39</a>  steroid N-acetylglucosaminyltransferase
D      <a href="/dbget-bin/www_bget?ec:2.4.1.40">2.4.1.40</a>  glycoprotein-fucosylgalactoside alpha-N-acetylgalactosaminyltransferase
D      <a href="/dbget-bin/www_bget?ec:2.4.1.41">2.4.1.41</a>  polypeptide N-acetylgalactosaminyltransferase
E        Contig2850; <a href="/dbget-bin/www_bget?ko:K00710">K00710</a>  GALNT; polypeptide N-acetylgalactosaminyltransferase [EC:2.4.1.41]
E        Contig3191; <a href="/dbget-bin/www_bget?ko:K00710">K00710</a>  GALNT; polypeptide N-acetylgalactosaminyltransferase [EC:2.4.1.41]
E        Contig4467; <a href="/dbget-bin/www_bget?ko:K00710">K00710</a>  GALNT; polypeptide N-acetylgalactosaminyltransferase [EC:2.4.1.41]
E        Contig4738; <a href="/dbget-bin/www_bget?ko:K00710">K00710</a>  GALNT; polypeptide N-acetylgalactosaminyltransferase [EC:2.4.1.41]
E        Contig4739; <a href="/dbget-bin/www_bget?ko:K00710">K00710</a>  GALNT; polypeptide N-acetylgalactosaminyltransferase [EC:2.4.1.41]
E        Contig7294; <a href="/dbget-bin/www_bget?ko:K00710">K00710</a>  GALNT; polypeptide N-acetylgalactosaminyltransferase [EC:2.4.1.41]
E        Contig7705; <a href="/dbget-bin/www_bget?ko:K00710">K00710</a>  GALNT; polypeptide N-acetylgalactosaminyltransferase [EC:2.4.1.41]
E        Contig12662; <a href="/dbget-bin/www_bget?ko:K00710">K00710</a>  GALNT; polypeptide N-acetylgalactosaminyltransferase [EC:2.4.1.41]
E        Contig15254; <a href="/dbget-bin/www_bget?ko:K00710">K00710</a>  GALNT; polypeptide N-acetylgalactosaminyltransferase [EC:2.4.1.41]
D      <a href="/dbget-bin/www_bget?ec:2.4.1.43">2.4.1.43</a>  polygalacturonate 4-alpha-galacturonosyltransferase
D      <a href="/dbget-bin/www_bget?ec:2.4.1.44">2.4.1.44</a>  lipopolysaccharide 3-alpha-galactosyltransferase
D      <a href="/dbget-bin/www_bget?ec:2.4.1.45">2.4.1.45</a>  2-hydroxyacylsphingosine 1-beta-galactosyltransferase
D      <a href="/dbget-bin/www_bget?ec:2.4.1.46">2.4.1.46</a>  monogalactosyldiacylglycerol synthase
D      <a href="/dbget-bin/www_bget?ec:2.4.1.47">2.4.1.47</a>  N-acylsphingosine galactosyltransferase
D      <a href="/dbget-bin/www_bget?ec:2.4.1.48">2.4.1.48</a>  heteroglycan alpha-mannosyltransferase
D      <a href="/dbget-bin/www_bget?ec:2.4.1.49">2.4.1.49</a>  cellodextrin phosphorylase
D      <a href="/dbget-bin/www_bget?ec:2.4.1.50">2.4.1.50</a>  procollagen galactosyltransferase
E        Contig2740; <a href="/dbget-bin/www_bget?ko:K11703">K11703</a>  GLT25D; collagen beta-1,O-galactosyltransferase [EC:2.4.1.50]
D      <a href="/dbget-bin/www_bget?ec:2.4.1.52">2.4.1.52</a>  poly(glycerol-phosphate) alpha-glucosyltransferase
D      <a href="/dbget-bin/www_bget?ec:2.4.1.53">2.4.1.53</a>  poly(ribitol-phosphate) beta-glucosyltransferase
D      <a href="/dbget-bin/www_bget?ec:2.4.1.54">2.4.1.54</a>  undecaprenyl-phosphate mannosyltransferase
D      <a href="/dbget-bin/www_bget?ec:2.4.1.56">2.4.1.56</a>  lipopolysaccharide N-acetylglucosaminyltransferase
D      <a href="/dbget-bin/www_bget?ec:2.4.1.57">2.4.1.57</a>  phosphatidylinositol alpha-mannosyltransferase
D      <a href="/dbget-bin/www_bget?ec:2.4.1.58">2.4.1.58</a>  lipopolysaccharide glucosyltransferase I
D      <a href="/dbget-bin/www_bget?ec:2.4.1.60">2.4.1.60</a>  abequosyltransferase
D      <a href="/dbget-bin/www_bget?ec:2.4.1.62">2.4.1.62</a>  ganglioside galactosyltransferase
D      <a href="/dbget-bin/www_bget?ec:2.4.1.63">2.4.1.63</a>  linamarin synthase
D      <a href="/dbget-bin/www_bget?ec:2.4.1.64">2.4.1.64</a>  alpha,alpha-trehalose phosphorylase
D      <a href="/dbget-bin/www_bget?ec:2.4.1.65">2.4.1.65</a>  3-galactosyl-N-acetylglucosaminide 4-alpha-L-fucosyltransferase
D      <a href="/dbget-bin/www_bget?ec:2.4.1.66">2.4.1.66</a>  procollagen glucosyltransferase
D      <a href="/dbget-bin/www_bget?ec:2.4.1.67">2.4.1.67</a>  galactinol---raffinose galactosyltransferase
D      <a href="/dbget-bin/www_bget?ec:2.4.1.68">2.4.1.68</a>  glycoprotein 6-alpha-L-fucosyltransferase
E        Contig6143; <a href="/dbget-bin/www_bget?ko:K00717">K00717</a>  FUT8; glycoprotein 6-alpha-L-fucosyltransferase [EC:2.4.1.68]
D      <a href="/dbget-bin/www_bget?ec:2.4.1.69">2.4.1.69</a>  galactoside 2-alpha-L-fucosyltransferase
D      <a href="/dbget-bin/www_bget?ec:2.4.1.70">2.4.1.70</a>  poly(ribitol-phosphate) N-acetylglucosaminyltransferase
D      <a href="/dbget-bin/www_bget?ec:2.4.1.71">2.4.1.71</a>  arylamine glucosyltransferase
D      <a href="/dbget-bin/www_bget?ec:2.4.1.73">2.4.1.73</a>  lipopolysaccharide glucosyltransferase II
D      <a href="/dbget-bin/www_bget?ec:2.4.1.74">2.4.1.74</a>  glycosaminoglycan galactosyltransferase
D      <a href="/dbget-bin/www_bget?ec:2.4.1.78">2.4.1.78</a>  phosphopolyprenol glucosyltransferase
D      <a href="/dbget-bin/www_bget?ec:2.4.1.79">2.4.1.79</a>  globotriaosylceramide 3-beta-N-acetylgalactosaminyltransferase
D      <a href="/dbget-bin/www_bget?ec:2.4.1.80">2.4.1.80</a>  ceramide glucosyltransferase
E        Contig15091; <a href="/dbget-bin/www_bget?ko:K00720">K00720</a>  UGCG; ceramide glucosyltransferase [EC:2.4.1.80]
D      <a href="/dbget-bin/www_bget?ec:2.4.1.81">2.4.1.81</a>  flavone 7-O-beta-glucosyltransferase
D      <a href="/dbget-bin/www_bget?ec:2.4.1.82">2.4.1.82</a>  galactinol---sucrose galactosyltransferase
D      <a href="/dbget-bin/www_bget?ec:2.4.1.83">2.4.1.83</a>  dolichyl-phosphate beta-D-mannosyltransferase
E        Contig2380; <a href="/dbget-bin/www_bget?ko:K00721">K00721</a>  DPM1; dolichol-phosphate mannosyltransferase [EC:2.4.1.83]
D      <a href="/dbget-bin/www_bget?ec:2.4.1.85">2.4.1.85</a>  cyanohydrin beta-glucosyltransferase
D      <a href="/dbget-bin/www_bget?ec:2.4.1.86">2.4.1.86</a>  glucosaminylgalactosylglucosylceramide beta-galactosyltransferase
D      <a href="/dbget-bin/www_bget?ec:2.4.1.87">2.4.1.87</a>  N-acetyllactosaminide 3-alpha-galactosyltransferase
D      <a href="/dbget-bin/www_bget?ec:2.4.1.88">2.4.1.88</a>  globoside alpha-N-acetylgalactosaminyltransferase
D      <a href="/dbget-bin/www_bget?ec:2.4.1.90">2.4.1.90</a>  N-acetyllactosamine synthase
D      <a href="/dbget-bin/www_bget?ec:2.4.1.91">2.4.1.91</a>  flavonol 3-O-glucosyltransferase
D      <a href="/dbget-bin/www_bget?ec:2.4.1.92">2.4.1.92</a>  (N-acetylneuraminyl)-galactosylglucosylceramide N-acetylgalactosaminyltransferase
D      <a href="/dbget-bin/www_bget?ec:2.4.1.94">2.4.1.94</a>  protein N-acetylglucosaminyltransferase
D      <a href="/dbget-bin/www_bget?ec:2.4.1.95">2.4.1.95</a>  bilirubin-glucuronoside glucuronosyltransferase
D      <a href="/dbget-bin/www_bget?ec:2.4.1.96">2.4.1.96</a>  sn-glycerol-3-phosphate 1-galactosyltransferase
D      <a href="/dbget-bin/www_bget?ec:2.4.1.97">2.4.1.97</a>  1,3-beta-D-glucan phosphorylase
D      <a href="/dbget-bin/www_bget?ec:2.4.1.99">2.4.1.99</a>  sucrose:sucrose fructosyltransferase
D      <a href="/dbget-bin/www_bget?ec:2.4.1.100">2.4.1.100</a>  2,1-fructan:2,1-fructan 1-fructosyltransferase
D      <a href="/dbget-bin/www_bget?ec:2.4.1.101">2.4.1.101</a>  alpha-1,3-mannosyl-glycoprotein 2-beta-N-acetylglucosaminyltransferase
E        Contig6525; <a href="/dbget-bin/www_bget?ko:K00726">K00726</a>  MGAT1; alpha-1,3-mannosyl-glycoprotein beta-1,2-N-acetylglucosaminyltransferase [EC:2.4.1.101]
D      <a href="/dbget-bin/www_bget?ec:2.4.1.102">2.4.1.102</a>  beta-1,3-galactosyl-O-glycosyl-glycoprotein beta-1,6-N-acetylglucosaminyltransferase
D      <a href="/dbget-bin/www_bget?ec:2.4.1.103">2.4.1.103</a>  alizarin 2-beta-glucosyltransferase
D      <a href="/dbget-bin/www_bget?ec:2.4.1.104">2.4.1.104</a>  o-dihydroxycoumarin 7-O-glucosyltransferase
D      <a href="/dbget-bin/www_bget?ec:2.4.1.105">2.4.1.105</a>  vitexin beta-glucosyltransferase
D      <a href="/dbget-bin/www_bget?ec:2.4.1.106">2.4.1.106</a>  isovitexin beta-glucosyltransferase
D      <a href="/dbget-bin/www_bget?ec:2.4.1.109">2.4.1.109</a>  dolichyl-phosphate-mannose-protein mannosyltransferase
E        Contig2544; <a href="/dbget-bin/www_bget?ko:K00728">K00728</a>  POMT; dolichyl-phosphate-mannose-protein mannosyltransferase [EC:2.4.1.109]
E        Contig7108; <a href="/dbget-bin/www_bget?ko:K00728">K00728</a>  POMT; dolichyl-phosphate-mannose-protein mannosyltransferase [EC:2.4.1.109]
D      <a href="/dbget-bin/www_bget?ec:2.4.1.110">2.4.1.110</a>  tRNA-queuosine beta-mannosyltransferase
D      <a href="/dbget-bin/www_bget?ec:2.4.1.111">2.4.1.111</a>  coniferyl-alcohol glucosyltransferase
D      <a href="/dbget-bin/www_bget?ec:2.4.1.113">2.4.1.113</a>  alpha-1,4-glucan-protein synthase (ADP-forming)
D      <a href="/dbget-bin/www_bget?ec:2.4.1.114">2.4.1.114</a>  2-coumarate O-beta-glucosyltransferase
D      <a href="/dbget-bin/www_bget?ec:2.4.1.115">2.4.1.115</a>  anthocyanidin 3-O-glucosyltransferase
D      <a href="/dbget-bin/www_bget?ec:2.4.1.116">2.4.1.116</a>  cyanidin 3-O-rutinoside 5-O-glucosyltransferase
D      <a href="/dbget-bin/www_bget?ec:2.4.1.117">2.4.1.117</a>  dolichyl-phosphate beta-glucosyltransferase
E        Contig14915; <a href="/dbget-bin/www_bget?ko:K00729">K00729</a>  ALG5; dolichyl-phosphate beta-glucosyltransferase [EC:2.4.1.117]
D      <a href="/dbget-bin/www_bget?ec:2.4.1.118">2.4.1.118</a>  cytokinin 7-beta-glucosyltransferase
D      <a href="/dbget-bin/www_bget?ec:2.4.1.120">2.4.1.120</a>  sinapate 1-glucosyltransferase
D      <a href="/dbget-bin/www_bget?ec:2.4.1.121">2.4.1.121</a>  indole-3-acetate beta-glucosyltransferase
D      <a href="/dbget-bin/www_bget?ec:2.4.1.122">2.4.1.122</a>  glycoprotein-N-acetylgalactosamine 3-beta-galactosyltransferase
E        Contig3460; <a href="/dbget-bin/www_bget?ko:K00731">K00731</a>  C1GALT1; glycoprotein-N-acetylgalactosamine 3-beta-galactosyltransferase [EC:2.4.1.122]
D      <a href="/dbget-bin/www_bget?ec:2.4.1.123">2.4.1.123</a>  inositol 3-alpha-galactosyltransferase
D      <a href="/dbget-bin/www_bget?ec:2.4.1.125">2.4.1.125</a>  sucrose---1,6-alpha-glucan 3(6)-alpha-glucosyltransferase
D      <a href="/dbget-bin/www_bget?ec:2.4.1.126">2.4.1.126</a>  hydroxycinnamate 4-beta-glucosyltransferase
D      <a href="/dbget-bin/www_bget?ec:2.4.1.127">2.4.1.127</a>  monoterpenol beta-glucosyltransferase
D      <a href="/dbget-bin/www_bget?ec:2.4.1.128">2.4.1.128</a>  scopoletin glucosyltransferase
D      <a href="/dbget-bin/www_bget?ec:2.4.1.129">2.4.1.129</a>  peptidoglycan glycosyltransferase
D      <a href="/dbget-bin/www_bget?ec:2.4.1.131">2.4.1.131</a>  GDP-Man:Man3GlcNAc2-PP-dolichol alpha-1,2-mannosyltransferase
E        Contig14264; <a href="/dbget-bin/www_bget?ko:K03844">K03844</a>  ALG11; alpha-1,2-mannosyltransferase [EC:2.4.1.131]
D      <a href="/dbget-bin/www_bget?ec:2.4.1.132">2.4.1.132</a>  GDP-Man:Man1GlcNAc2-PP-dolichol alpha-1,3-mannosyltransferase
E        Contig15114; <a href="/dbget-bin/www_bget?ko:K03843">K03843</a>  ALG2; alpha-1,3/alpha-1,6-mannosyltransferase [EC:2.4.1.132 2.4.1.257]
D      <a href="/dbget-bin/www_bget?ec:2.4.1.133">2.4.1.133</a>  xylosylprotein 4-beta-galactosyltransferase
E        Contig7291; <a href="/dbget-bin/www_bget?ko:K00733">K00733</a>  B4GALT7; xylosylprotein 4-beta-galactosyltransferase [EC:2.4.1.133]
D      <a href="/dbget-bin/www_bget?ec:2.4.1.134">2.4.1.134</a>  galactosylxylosylprotein 3-beta-galactosyltransferase
D      <a href="/dbget-bin/www_bget?ec:2.4.1.135">2.4.1.135</a>  galactosylgalactosylxylosylprotein 3-beta-glucuronosyltransferase
E        Contig10857; <a href="/dbget-bin/www_bget?ko:K10158">K10158</a>  B3GAT3; galactosylgalactosylxylosylprotein 3-beta-glucuronosyltransferase 3 [EC:2.4.1.135]
E        Contig1936; <a href="/dbget-bin/www_bget?ko:K10812">K10812</a>  GlcAT-SP; beta-1,3-glucuronyltransferase [EC:2.4.1.135 2.4.1.-]
D      <a href="/dbget-bin/www_bget?ec:2.4.1.136">2.4.1.136</a>  gallate 1-beta-glucosyltransferase
D      <a href="/dbget-bin/www_bget?ec:2.4.1.137">2.4.1.137</a>  sn-glycerol-3-phosphate 2-alpha-galactosyltransferase
D      <a href="/dbget-bin/www_bget?ec:2.4.1.138">2.4.1.138</a>  mannotetraose 2-alpha-N-acetylglucosaminyltransferase
D      <a href="/dbget-bin/www_bget?ec:2.4.1.139">2.4.1.139</a>  maltose synthase
D      <a href="/dbget-bin/www_bget?ec:2.4.1.140">2.4.1.140</a>  alternansucrase
D      <a href="/dbget-bin/www_bget?ec:2.4.1.141">2.4.1.141</a>  N-acetylglucosaminyldiphosphodolichol N-acetylglucosaminyltransferase
E        Contig15459; <a href="/dbget-bin/www_bget?ko:K07432">K07432</a>  ALG13; beta-1,4-N-acetylglucosaminyltransferase [EC:2.4.1.141]
E        Contig8785; <a href="/dbget-bin/www_bget?ko:K07441">K07441</a>  ALG14; beta-1,4-N-acetylglucosaminyltransferase [EC:2.4.1.141]
D      <a href="/dbget-bin/www_bget?ec:2.4.1.142">2.4.1.142</a>  chitobiosyldiphosphodolichol beta-mannosyltransferase
E        Contig825; <a href="/dbget-bin/www_bget?ko:K03842">K03842</a>  ALG1; beta-1,4-mannosyltransferase [EC:2.4.1.142]
D      <a href="/dbget-bin/www_bget?ec:2.4.1.143">2.4.1.143</a>  alpha-1,6-mannosyl-glycoprotein 2-beta-N-acetylglucosaminyltransferase
D      <a href="/dbget-bin/www_bget?ec:2.4.1.144">2.4.1.144</a>  beta-1,4-mannosyl-glycoprotein 4-beta-N-acetylglucosaminyltransferase
E        Contig6199; <a href="/dbget-bin/www_bget?ko:K00737">K00737</a>  MGAT3; beta-1,4-mannosyl-glycoprotein beta-1,4-N-acetylglucosaminyltransferase [EC:2.4.1.144]
D      <a href="/dbget-bin/www_bget?ec:2.4.1.145">2.4.1.145</a>  alpha-1,3-mannosyl-glycoprotein 4-beta-N-acetylglucosaminyltransferase
E        Contig1569; <a href="/dbget-bin/www_bget?ko:K00738">K00738</a>  MGAT4A_B; alpha-1,3-mannosylglycoprotein beta-1,4-N-acetylglucosaminyltransferase A/B [EC:2.4.1.145]
D      <a href="/dbget-bin/www_bget?ec:2.4.1.146">2.4.1.146</a>  beta-1,3-galactosyl-O-glycosyl-glycoprotein beta-1,3-N-acetylglucosaminyltransferase
D      <a href="/dbget-bin/www_bget?ec:2.4.1.147">2.4.1.147</a>  acetylgalactosaminyl-O-glycosyl-glycoprotein beta-1,3-N-acetylglucosaminyltransferase
D      <a href="/dbget-bin/www_bget?ec:2.4.1.148">2.4.1.148</a>  acetylgalactosaminyl-O-glycosyl-glycoprotein beta-1,6-N-acetylglucosaminyltransferase
D      <a href="/dbget-bin/www_bget?ec:2.4.1.149">2.4.1.149</a>  N-acetyllactosaminide beta-1,3-N-acetylglucosaminyltransferase
E        comp133455_c0_seq1; <a href="/dbget-bin/www_bget?ko:K00741">K00741</a>  B3GNT1, B3GNT2; N-acetyllactosaminide beta-1,3-N-acetylglucosaminyltransferase [EC:2.4.1.149]
D      <a href="/dbget-bin/www_bget?ec:2.4.1.150">2.4.1.150</a>  N-acetyllactosaminide beta-1,6-N-acetylglucosaminyl-transferase
D      <a href="/dbget-bin/www_bget?ec:2.4.1.152">2.4.1.152</a>  4-galactosyl-N-acetylglucosaminide 3-alpha-L-fucosyltransferase
D      <a href="/dbget-bin/www_bget?ec:2.4.1.153">2.4.1.153</a>  dolichyl-phosphate alpha-N-acetylglucosaminyltransferase
D      <a href="/dbget-bin/www_bget?ec:2.4.1.155">2.4.1.155</a>  alpha-1,6-mannosyl-glycoprotein 6-beta-N-acetylglucosaminyltransferase
D      <a href="/dbget-bin/www_bget?ec:2.4.1.156">2.4.1.156</a>  indolylacetyl-myo-inositol galactosyltransferase
D      <a href="/dbget-bin/www_bget?ec:2.4.1.157">2.4.1.157</a>  1,2-diacylglycerol 3-glucosyltransferase
D      <a href="/dbget-bin/www_bget?ec:2.4.1.158">2.4.1.158</a>  13-hydroxydocosanoate 13-beta-glucosyltransferase
D      <a href="/dbget-bin/www_bget?ec:2.4.1.159">2.4.1.159</a>  flavonol-3-O-glucoside L-rhamnosyltransferase
D      <a href="/dbget-bin/www_bget?ec:2.4.1.160">2.4.1.160</a>  pyridoxine 5'-O-beta-D-glucosyltransferase
D      <a href="/dbget-bin/www_bget?ec:2.4.1.161">2.4.1.161</a>  oligosaccharide 4-alpha-D-glucosyltransferase
D      <a href="/dbget-bin/www_bget?ec:2.4.1.162">2.4.1.162</a>  aldose beta-D-fructosyltransferase
D      <a href="/dbget-bin/www_bget?ec:2.4.1.163">2.4.1.163</a>  beta-galactosyl-N-acetylglucosaminylgalactosylglucosyl-ceramide beta-1,3-acetylglucosaminyltransferase
D      <a href="/dbget-bin/www_bget?ec:2.4.1.164">2.4.1.164</a>  galactosyl-N-acetylglucosaminylgalactosylglucosyl-ceramide beta-1,6-N-acetylglucosaminyltransferase
D      <a href="/dbget-bin/www_bget?ec:2.4.1.165">2.4.1.165</a>  N-acetylneuraminylgalactosylglucosylceramide beta-1,4-N-acetylgalactosaminyltransferase
D      <a href="/dbget-bin/www_bget?ec:2.4.1.166">2.4.1.166</a>  raffinose---raffinose alpha-galactosyltransferase
D      <a href="/dbget-bin/www_bget?ec:2.4.1.167">2.4.1.167</a>  sucrose 6F-alpha-galactosyltransferase
D      <a href="/dbget-bin/www_bget?ec:2.4.1.168">2.4.1.168</a>  xyloglucan 4-glucosyltransferase
D      <a href="/dbget-bin/www_bget?ec:2.4.1.170">2.4.1.170</a>  isoflavone 7-O-glucosyltransferase
D      <a href="/dbget-bin/www_bget?ec:2.4.1.171">2.4.1.171</a>  methyl-ONN-azoxymethanol beta-D-glucosyltransferase
D      <a href="/dbget-bin/www_bget?ec:2.4.1.172">2.4.1.172</a>  salicyl-alcohol beta-D-glucosyltransferase
D      <a href="/dbget-bin/www_bget?ec:2.4.1.173">2.4.1.173</a>  sterol 3beta-glucosyltransferase
D      <a href="/dbget-bin/www_bget?ec:2.4.1.174">2.4.1.174</a>  glucuronylgalactosylproteoglycan 4-beta-N-acetylgalactosaminyltransferase
D      <a href="/dbget-bin/www_bget?ec:2.4.1.175">2.4.1.175</a>  glucuronosyl-N-acetylgalactosaminyl-proteoglycan 4-beta-N-acetylgalactosaminyltransferase
E        Contig5744; <a href="/dbget-bin/www_bget?ko:K00747">K00747</a>  CHPF; chondroitin polymerizing factor [EC:2.4.1.175 2.4.1.226]
E        Contig11834; <a href="/dbget-bin/www_bget?ko:K13499">K13499</a>  CHSY; chondroitin sulfate synthase [EC:2.4.1.175 2.4.1.226]
D      <a href="/dbget-bin/www_bget?ec:2.4.1.176">2.4.1.176</a>  gibberellin beta-D-glucosyltransferase
D      <a href="/dbget-bin/www_bget?ec:2.4.1.177">2.4.1.177</a>  cinnamate beta-D-glucosyltransferase
D      <a href="/dbget-bin/www_bget?ec:2.4.1.178">2.4.1.178</a>  hydroxymandelonitrile glucosyltransferase
D      <a href="/dbget-bin/www_bget?ec:2.4.1.179">2.4.1.179</a>  lactosylceramide beta-1,3-galactosyltransferase
D      <a href="/dbget-bin/www_bget?ec:2.4.1.180">2.4.1.180</a>  lipopolysaccharide N-acetylmannosaminouronosyltransferase
D      <a href="/dbget-bin/www_bget?ec:2.4.1.181">2.4.1.181</a>  hydroxyanthraquinone glucosyltransferase
D      <a href="/dbget-bin/www_bget?ec:2.4.1.182">2.4.1.182</a>  lipid-A-disaccharide synthase
D      <a href="/dbget-bin/www_bget?ec:2.4.1.183">2.4.1.183</a>  alpha-1,3-glucan synthase
D      <a href="/dbget-bin/www_bget?ec:2.4.1.184">2.4.1.184</a>  galactolipid galactosyltransferase
D      <a href="/dbget-bin/www_bget?ec:2.4.1.185">2.4.1.185</a>  flavanone 7-O-beta-glucosyltransferase
D      <a href="/dbget-bin/www_bget?ec:2.4.1.186">2.4.1.186</a>  glycogenin glucosyltransferase
E        Contig5865; <a href="/dbget-bin/www_bget?ko:K00750">K00750</a>  GYG1, GYG2; glycogenin glucosyltransferase [EC:2.4.1.186]
D      <a href="/dbget-bin/www_bget?ec:2.4.1.187">2.4.1.187</a>  N-acetylglucosaminyldiphosphoundecaprenol N-acetyl-beta-D-mannosaminyltransferase
D      <a href="/dbget-bin/www_bget?ec:2.4.1.188">2.4.1.188</a>  N-acetylglucosaminyldiphosphoundecaprenol glucosyltransferase
D      <a href="/dbget-bin/www_bget?ec:2.4.1.189">2.4.1.189</a>  luteolin 7-O-glucuronosyltransferase
D      <a href="/dbget-bin/www_bget?ec:2.4.1.190">2.4.1.190</a>  luteolin-7-O-glucuronide 2''-O-glucuronosyltransferase
D      <a href="/dbget-bin/www_bget?ec:2.4.1.191">2.4.1.191</a>  luteolin-7-O-diglucuronide 4'-O-glucuronosyltransferase
D      <a href="/dbget-bin/www_bget?ec:2.4.1.192">2.4.1.192</a>  nuatigenin 3beta-glucosyltransferase
D      <a href="/dbget-bin/www_bget?ec:2.4.1.193">2.4.1.193</a>  sarsapogenin 3beta-glucosyltransferase
D      <a href="/dbget-bin/www_bget?ec:2.4.1.194">2.4.1.194</a>  4-hydroxybenzoate 4-O-beta-D-glucosyltransferase
D      <a href="/dbget-bin/www_bget?ec:2.4.1.195">2.4.1.195</a>  N-hydroxythioamide S-beta-glucosyltransferase
D      <a href="/dbget-bin/www_bget?ec:2.4.1.196">2.4.1.196</a>  nicotinate glucosyltransferase
D      <a href="/dbget-bin/www_bget?ec:2.4.1.197">2.4.1.197</a>  high-mannose-oligosaccharide beta-1,4-N-acetylglucosaminyltransferase
D      <a href="/dbget-bin/www_bget?ec:2.4.1.198">2.4.1.198</a>  phosphatidylinositol N-acetylglucosaminyltransferase
E        Contig1198; <a href="/dbget-bin/www_bget?ko:K03857">K03857</a>  PIGA, GPI3; phosphatidylinositol glycan, class A [EC:2.4.1.198]
D      <a href="/dbget-bin/www_bget?ec:2.4.1.199">2.4.1.199</a>  beta-mannosylphosphodecaprenol---mannooligosaccharide 6-mannosyltransferase
D      <a href="/dbget-bin/www_bget?ec:2.4.1.201">2.4.1.201</a>  alpha-1,6-mannosyl-glycoprotein 4-beta-N-acetylglucosaminyltransferase
D      <a href="/dbget-bin/www_bget?ec:2.4.1.202">2.4.1.202</a>  2,4-dihydroxy-7-methoxy-2H-1,4-benzoxazin-3(4H)-one 2-D-glucosyltransferase
D      <a href="/dbget-bin/www_bget?ec:2.4.1.203">2.4.1.203</a>  trans-zeatin O-beta-D-glucosyltransferase
D      <a href="/dbget-bin/www_bget?ec:2.4.1.205">2.4.1.205</a>  galactogen 6beta-galactosyltransferase
D      <a href="/dbget-bin/www_bget?ec:2.4.1.206">2.4.1.206</a>  lactosylceramide 1,3-N-acetyl-beta-D-glucosaminyltransferase
D      <a href="/dbget-bin/www_bget?ec:2.4.1.207">2.4.1.207</a>  xyloglucan:xyloglucosyl transferase
D      <a href="/dbget-bin/www_bget?ec:2.4.1.208">2.4.1.208</a>  diglucosyl diacylglycerol synthase
D      <a href="/dbget-bin/www_bget?ec:2.4.1.209">2.4.1.209</a>  cis-p-coumarate glucosyltransferase
D      <a href="/dbget-bin/www_bget?ec:2.4.1.210">2.4.1.210</a>  limonoid glucosyltransferase
D      <a href="/dbget-bin/www_bget?ec:2.4.1.211">2.4.1.211</a>  1,3-beta-galactosyl-N-acetylhexosamine phosphorylase
D      <a href="/dbget-bin/www_bget?ec:2.4.1.212">2.4.1.212</a>  hyaluronan synthase
D      <a href="/dbget-bin/www_bget?ec:2.4.1.213">2.4.1.213</a>  glucosylglycerol-phosphate synthase
D      <a href="/dbget-bin/www_bget?ec:2.4.1.214">2.4.1.214</a>  glycoprotein 3-alpha-L-fucosyltransferase
E        Contig9029; <a href="/dbget-bin/www_bget?ko:K00753">K00753</a>  E2.4.1.214; glycoprotein 3-alpha-L-fucosyltransferase [EC:2.4.1.214]
D      <a href="/dbget-bin/www_bget?ec:2.4.1.215">2.4.1.215</a>  cis-zeatin O-beta-D-glucosyltransferase
D      <a href="/dbget-bin/www_bget?ec:2.4.1.216">2.4.1.216</a>  trehalose 6-phosphate phosphorylase
D      <a href="/dbget-bin/www_bget?ec:2.4.1.217">2.4.1.217</a>  mannosyl-3-phosphoglycerate synthase
D      <a href="/dbget-bin/www_bget?ec:2.4.1.218">2.4.1.218</a>  hydroquinone glucosyltransferase
D      <a href="/dbget-bin/www_bget?ec:2.4.1.219">2.4.1.219</a>  vomilenine glucosyltransferase
D      <a href="/dbget-bin/www_bget?ec:2.4.1.220">2.4.1.220</a>  indoxyl-UDPG glucosyltransferase
D      <a href="/dbget-bin/www_bget?ec:2.4.1.221">2.4.1.221</a>  peptide-O-fucosyltransferase
E        Contig1613; <a href="/dbget-bin/www_bget?ko:K03691">K03691</a>  POFUT; peptide-O-fucosyltransferase [EC:2.4.1.221]
E        Contig6892; <a href="/dbget-bin/www_bget?ko:K03691">K03691</a>  POFUT; peptide-O-fucosyltransferase [EC:2.4.1.221]
D      <a href="/dbget-bin/www_bget?ec:2.4.1.222">2.4.1.222</a>  O-fucosylpeptide 3-beta-N-acetylglucosaminyltransferase
E        Contig2240; <a href="/dbget-bin/www_bget?ko:K05948">K05948</a>  FNG; fringe [EC:2.4.1.222]
D      <a href="/dbget-bin/www_bget?ec:2.4.1.223">2.4.1.223</a>  glucuronyl-galactosyl-proteoglycan 4-alpha-N-acetylglucosaminyltransferase
E        Contig6226; <a href="/dbget-bin/www_bget?ko:K02370">K02370</a>  EXTL3; alpha-1,4-N-acetylglucosaminyltransferase EXTL3 [EC:2.4.1.223 2.4.1.224]
D      <a href="/dbget-bin/www_bget?ec:2.4.1.224">2.4.1.224</a>  glucuronosyl-N-acetylglucosaminyl-proteoglycan 4-alpha-N-acetylglucosaminyltransferase
E        Contig6765; <a href="/dbget-bin/www_bget?ko:K02366">K02366</a>  EXT1; glucuronyl/N-acetylglucosaminyl transferase EXT1 [EC:2.4.1.224 2.4.1.225]
E        Contig8033; <a href="/dbget-bin/www_bget?ko:K02367">K02367</a>  EXT2; glucuronyl/N-acetylglucosaminyl transferase EXT2 [EC:2.4.1.224 2.4.1.225]
E        comp92017_c0_seq1; <a href="/dbget-bin/www_bget?ko:K02367">K02367</a>  EXT2; glucuronyl/N-acetylglucosaminyl transferase EXT2 [EC:2.4.1.224 2.4.1.225]
E        Contig6226; <a href="/dbget-bin/www_bget?ko:K02370">K02370</a>  EXTL3; alpha-1,4-N-acetylglucosaminyltransferase EXTL3 [EC:2.4.1.223 2.4.1.224]
D      <a href="/dbget-bin/www_bget?ec:2.4.1.225">2.4.1.225</a>  N-acetylglucosaminyl-proteoglycan 4-beta-glucuronosyltransferase
E        Contig6765; <a href="/dbget-bin/www_bget?ko:K02366">K02366</a>  EXT1; glucuronyl/N-acetylglucosaminyl transferase EXT1 [EC:2.4.1.224 2.4.1.225]
E        Contig8033; <a href="/dbget-bin/www_bget?ko:K02367">K02367</a>  EXT2; glucuronyl/N-acetylglucosaminyl transferase EXT2 [EC:2.4.1.224 2.4.1.225]
E        comp92017_c0_seq1; <a href="/dbget-bin/www_bget?ko:K02367">K02367</a>  EXT2; glucuronyl/N-acetylglucosaminyl transferase EXT2 [EC:2.4.1.224 2.4.1.225]
D      <a href="/dbget-bin/www_bget?ec:2.4.1.226">2.4.1.226</a>  N-acetylgalactosaminyl-proteoglycan 3-beta-glucuronosyltransferase
E        Contig5744; <a href="/dbget-bin/www_bget?ko:K00747">K00747</a>  CHPF; chondroitin polymerizing factor [EC:2.4.1.175 2.4.1.226]
E        Contig11834; <a href="/dbget-bin/www_bget?ko:K13499">K13499</a>  CHSY; chondroitin sulfate synthase [EC:2.4.1.175 2.4.1.226]
D      <a href="/dbget-bin/www_bget?ec:2.4.1.227">2.4.1.227</a>  undecaprenyldiphospho-muramoylpentapeptide beta-N-acetylglucosaminyltransferase
D      <a href="/dbget-bin/www_bget?ec:2.4.1.228">2.4.1.228</a>  lactosylceramide 4-alpha-galactosyltransferase
E        Contig2851; <a href="/dbget-bin/www_bget?ko:K01988">K01988</a>  A4GALT; lactosylceramide 4-alpha-galactosyltransferase [EC:2.4.1.228]
D      <a href="/dbget-bin/www_bget?ec:2.4.1.229">2.4.1.229</a>  [Skp1-protein]-hydroxyproline N-acetylglucosaminyltransferase
D      <a href="/dbget-bin/www_bget?ec:2.4.1.230">2.4.1.230</a>  kojibiose phosphorylase
D      <a href="/dbget-bin/www_bget?ec:2.4.1.231">2.4.1.231</a>  alpha,alpha-trehalose phosphorylase (configuration-retaining)
D      <a href="/dbget-bin/www_bget?ec:2.4.1.232">2.4.1.232</a>  initiation-specific alpha-1,6-mannosyltransferase
D      <a href="/dbget-bin/www_bget?ec:2.4.1.234">2.4.1.234</a>  kaempferol 3-O-galactosyltransferase
D      <a href="/dbget-bin/www_bget?ec:2.4.1.236">2.4.1.236</a>  flavanone 7-O-glucoside 2''-O-beta-L-rhamnosyltransferase
D      <a href="/dbget-bin/www_bget?ec:2.4.1.237">2.4.1.237</a>  flavonol 7-O-beta-glucosyltransferase
D      <a href="/dbget-bin/www_bget?ec:2.4.1.238">2.4.1.238</a>  delphinidin 3,5-di-O-glucoside 3'-O-glucosyltransferase
D      <a href="/dbget-bin/www_bget?ec:2.4.1.239">2.4.1.239</a>  flavonol-3-O-glucoside glucosyltransferase
D      <a href="/dbget-bin/www_bget?ec:2.4.1.240">2.4.1.240</a>  flavonol-3-O-glycoside glucosyltransferase
D      <a href="/dbget-bin/www_bget?ec:2.4.1.241">2.4.1.241</a>  digalactosyldiacylglycerol synthase
D      <a href="/dbget-bin/www_bget?ec:2.4.1.242">2.4.1.242</a>  NDP-glucose---starch glucosyltransferase
D      <a href="/dbget-bin/www_bget?ec:2.4.1.243">2.4.1.243</a>  6G-fructosyltransferase
D      <a href="/dbget-bin/www_bget?ec:2.4.1.244">2.4.1.244</a>  N-acetyl-beta-glucosaminyl-glycoprotein 4-beta-N-acetylgalactosaminyltransferase
D      <a href="/dbget-bin/www_bget?ec:2.4.1.245">2.4.1.245</a>  alpha,alpha-trehalose synthase
D      <a href="/dbget-bin/www_bget?ec:2.4.1.246">2.4.1.246</a>  mannosylfructose-phosphate synthase
D      <a href="/dbget-bin/www_bget?ec:2.4.1.247">2.4.1.247</a>  beta-D-galactosyl-(1->4)-L-rhamnose phosphorylase
D      <a href="/dbget-bin/www_bget?ec:2.4.1.248">2.4.1.248</a>  cycloisomaltooligosaccharide glucanotransferase
D      <a href="/dbget-bin/www_bget?ec:2.4.1.249">2.4.1.249</a>  delphinidin 3',5'-O-glucosyltransferase
D      <a href="/dbget-bin/www_bget?ec:2.4.1.250">2.4.1.250</a>  D-inositol-3-phosphate glycosyltransferase
D      <a href="/dbget-bin/www_bget?ec:2.4.1.251">2.4.1.251</a>  GlcA-beta-(1->2)-D-Man-alpha-(1->3)-D-Glc-beta-(1->4)-D-Glc-alpha-1-diphospho-ditrans,octacis-undecaprenol 4-beta-mannosyltransferase
D      <a href="/dbget-bin/www_bget?ec:2.4.1.252">2.4.1.252</a>  GDP-mannose:cellobiosyl-diphosphopolyprenol alpha-mannosyltransferase
D      <a href="/dbget-bin/www_bget?ec:2.4.1.253">2.4.1.253</a>  baicalein 7-O-glucuronosyltransferase
D      <a href="/dbget-bin/www_bget?ec:2.4.1.254">2.4.1.254</a>  cyanidin-3-O-glucoside 2''-O-glucuronosyltransferase
D      <a href="/dbget-bin/www_bget?ec:2.4.1.255">2.4.1.255</a>  protein O-GlcNAc transferase
D      <a href="/dbget-bin/www_bget?ec:2.4.1.256">2.4.1.256</a>  dolichyl-P-Glc:Glc2Man9GlcNAc2-PP-dolichol alpha-1,2-glucosyltransferase
E        Contig3545; <a href="/dbget-bin/www_bget?ko:K03850">K03850</a>  ALG10; alpha-1,2-glucosyltransferase [EC:2.4.1.256]
E        Contig10682; <a href="/dbget-bin/www_bget?ko:K03850">K03850</a>  ALG10; alpha-1,2-glucosyltransferase [EC:2.4.1.256]
D      <a href="/dbget-bin/www_bget?ec:2.4.1.257">2.4.1.257</a>  GDP-Man:Man2GlcNAc2-PP-dolichol alpha-1,6-mannosyltransferase
E        Contig15114; <a href="/dbget-bin/www_bget?ko:K03843">K03843</a>  ALG2; alpha-1,3/alpha-1,6-mannosyltransferase [EC:2.4.1.132 2.4.1.257]
D      <a href="/dbget-bin/www_bget?ec:2.4.1.258">2.4.1.258</a>  dolichyl-P-Man:Man5GlcNAc2-PP-dolichol alpha-1,3-mannosyltransferase
E        comp98539_c0_seq1; <a href="/dbget-bin/www_bget?ko:K03845">K03845</a>  ALG3; alpha-1,3-mannosyltransferase [EC:2.4.1.258]
D      <a href="/dbget-bin/www_bget?ec:2.4.1.259">2.4.1.259</a>  dolichyl-P-Man:Man6GlcNAc2-PP-dolichol alpha-1,2-mannosyltransferase
E        Contig571; <a href="/dbget-bin/www_bget?ko:K03846">K03846</a>  ALG9; alpha-1,2-mannosyltransferase [EC:2.4.1.259 2.4.1.261]
D      <a href="/dbget-bin/www_bget?ec:2.4.1.260">2.4.1.260</a>  dolichyl-P-Man:Man7GlcNAc2-PP-dolichol alpha-1,6-mannosyltransferase
E        Contig15929; <a href="/dbget-bin/www_bget?ko:K03847">K03847</a>  ALG12; alpha-1,6-mannosyltransferase [EC:2.4.1.260]
D      <a href="/dbget-bin/www_bget?ec:2.4.1.261">2.4.1.261</a>  dolichyl-P-Man:Man8GlcNAc2-PP-dolichol alpha-1,2-mannosyltransferase
E        Contig571; <a href="/dbget-bin/www_bget?ko:K03846">K03846</a>  ALG9; alpha-1,2-mannosyltransferase [EC:2.4.1.259 2.4.1.261]
D      <a href="/dbget-bin/www_bget?ec:2.4.1.262">2.4.1.262</a>  soyasapogenol glucuronosyltransferase
D      <a href="/dbget-bin/www_bget?ec:2.4.1.263">2.4.1.263</a>  abscisate beta-glucosyltransferase
D      <a href="/dbget-bin/www_bget?ec:2.4.1.264">2.4.1.264</a>  D-Man-alpha-(1->3)-D-Glc-beta-(1->4)-D-Glc-alpha-1-diphosphoundecaprenol 2-beta-glucuronyltransferase
D      <a href="/dbget-bin/www_bget?ec:2.4.1.265">2.4.1.265</a>  dolichyl-P-Glc:Glc1Man9GlcNAc2-PP-dolichol alpha-1,3-glucosyltransferase
E        Contig7648; <a href="/dbget-bin/www_bget?ko:K03849">K03849</a>  ALG8; alpha-1,3-glucosyltransferase [EC:2.4.1.265]
D      <a href="/dbget-bin/www_bget?ec:2.4.1.266">2.4.1.266</a>  glucosyl-3-phosphoglycerate synthase
D      <a href="/dbget-bin/www_bget?ec:2.4.1.267">2.4.1.267</a>  dolichyl-P-Glc:Man9GlcNAc2-PP-dolichol alpha-1,3-glucosyltransferase
E        Contig68; <a href="/dbget-bin/www_bget?ko:K03848">K03848</a>  ALG6; alpha-1,3-glucosyltransferase [EC:2.4.1.267]
D      <a href="/dbget-bin/www_bget?ec:2.4.1.268">2.4.1.268</a>  glucosylglycerate synthase
D      <a href="/dbget-bin/www_bget?ec:2.4.1.269">2.4.1.269</a>  mannosylglycerate synthase
D      <a href="/dbget-bin/www_bget?ec:2.4.1.270">2.4.1.270</a>  mannosylglucosyl-3-phosphoglycerate synthase
D      <a href="/dbget-bin/www_bget?ec:2.4.1.271">2.4.1.271</a>  crocetin glucosyltransferase
D      <a href="/dbget-bin/www_bget?ec:2.4.1.272">2.4.1.272</a>  soyasapogenol B glucuronide galactosyltransferase
D      <a href="/dbget-bin/www_bget?ec:2.4.1.273">2.4.1.273</a>  soyasaponin III rhamnosyltransferase
D      <a href="/dbget-bin/www_bget?ec:2.4.1.274">2.4.1.274</a>  glucosylceramide beta-1,4-galactosyltransferase
D      <a href="/dbget-bin/www_bget?ec:2.4.1.275">2.4.1.275</a>  neolactotriaosylceramide beta-1,4-galactosyltransferase
D      <a href="/dbget-bin/www_bget?ec:2.4.1.276">2.4.1.276</a>  zeaxanthin glucosyltransferase
D      <a href="/dbget-bin/www_bget?ec:2.4.1.277">2.4.1.277</a>  glycosyltransferase DesVII
D      <a href="/dbget-bin/www_bget?ec:2.4.1.278">2.4.1.278</a>  desosaminyl transferase EryCIII
D      <a href="/dbget-bin/www_bget?ec:2.4.1.279">2.4.1.279</a>  nigerose phosphorylase
D      <a href="/dbget-bin/www_bget?ec:2.4.1.280">2.4.1.280</a>  N,N'-diacetylchitobiose phosphorylase
D      <a href="/dbget-bin/www_bget?ec:2.4.1.281">2.4.1.281</a>  4-O-beta-D-mannosyl-D-glucose phosphorylase
D      <a href="/dbget-bin/www_bget?ec:2.4.1.282">2.4.1.282</a>  3-O-alpha-D-glucosyl-L-rhamnose phosphorylase
D      <a href="/dbget-bin/www_bget?ec:2.4.1.283">2.4.1.283</a>  2-deoxystreptamine N-acetyl-D-glucosaminyltransferase
D      <a href="/dbget-bin/www_bget?ec:2.4.1.284">2.4.1.284</a>  2-deoxystreptamine glucosyltransferase
D      <a href="/dbget-bin/www_bget?ec:2.4.1.285">2.4.1.285</a>  UDP-GlcNAc:ribostamycin N-acetylglucosaminyltransferase
D      <a href="/dbget-bin/www_bget?ec:2.4.1.286">2.4.1.286</a>  chalcone 4'-O-glucosyltransferase
D      <a href="/dbget-bin/www_bget?ec:2.4.1.287">2.4.1.287</a>  rhamnopyranosyl-N-acetylglucosaminyl-diphospho-decaprenol beta-1,3/1,4-galactofuranosyltransferase
D      <a href="/dbget-bin/www_bget?ec:2.4.1.288">2.4.1.288</a>  galactofuranosylgalactofuranosylrhamnosyl-N-acetylglucosaminyl-diphospho-decaprenol beta-1,5/1,6-galactofuranosyltransferase
D      <a href="/dbget-bin/www_bget?ec:2.4.1.289">2.4.1.289</a>  N-acetylglucosaminyl-diphospho-decaprenol L-rhamnosyltransferase
D      <a href="/dbget-bin/www_bget?ec:2.4.1.290">2.4.1.290</a>  N,N'-diacetylbacillosaminyl-diphospho-undecaprenol alpha-1,3-N-acetylgalactosaminyltransferase
D      <a href="/dbget-bin/www_bget?ec:2.4.1.291">2.4.1.291</a>  N-acetylgalactosamine-N,N'-diacetylbacillosaminyl-diphospho-undecaprenol 4-alpha-N-acetylgalactosaminyltransferase
D      <a href="/dbget-bin/www_bget?ec:2.4.1.292">2.4.1.292</a>  GalNAc-alpha-(1->4)-GalNAc-alpha-(1->3)-diNAcBac-PP-undecaprenol alpha-1,4-N-acetyl-D-galactosaminyltransferase
D      <a href="/dbget-bin/www_bget?ec:2.4.1.293">2.4.1.293</a>  GalNAc5-diNAcBac-PP-undecaprenol beta-1,3-glucosyltransferase
D      <a href="/dbget-bin/www_bget?ec:2.4.1.294">2.4.1.294</a>  cyanidin 3-O-galactosyltransferase
D      <a href="/dbget-bin/www_bget?ec:2.4.1.295">2.4.1.295</a>  anthocyanin 3-O-sambubioside 5-O-glucosyltransferase
D      <a href="/dbget-bin/www_bget?ec:2.4.1.296">2.4.1.296</a>  anthocyanidin 3-O-coumaroylrutinoside 5-O-glucosyltransferase
D      <a href="/dbget-bin/www_bget?ec:2.4.1.297">2.4.1.297</a>  anthocyanidin 3-O-glucoside 2''-O-glucosyltransferase
D      <a href="/dbget-bin/www_bget?ec:2.4.1.298">2.4.1.298</a>  anthocyanidin 3-O-glucoside 5-O-glucosyltransferase
D      <a href="/dbget-bin/www_bget?ec:2.4.1.299">2.4.1.299</a>  cyanidin 3-O-glucoside 5-O-glucosyltransferase (acyl-glucose)
D      <a href="/dbget-bin/www_bget?ec:2.4.1.300">2.4.1.300</a>  cyanidin 3-O-glucoside 7-O-glucosyltransferase (acyl-glucose)
D      2.4.1.-  
E        Contig3395; <a href="/dbget-bin/www_bget?ko:K05284">K05284</a>  PIGM; phosphatidylinositol glycan, class M [EC:2.4.1.-]
E        Contig2140; <a href="/dbget-bin/www_bget?ko:K05286">K05286</a>  PIGB; phosphatidylinositol glycan, class B [EC:2.4.1.-]
E        Contig10613; <a href="/dbget-bin/www_bget?ko:K07542">K07542</a>  PIGV; phosphatidylinositol glycan, class V [EC:2.4.1.-]
E        comp92951_c0_seq1; <a href="/dbget-bin/www_bget?ko:K07819">K07819</a>  B3GALT1; beta-1,3-galactosyltransferase 1 [EC:2.4.1.-]
E        Contig6439; <a href="/dbget-bin/www_bget?ko:K08098">K08098</a>  PIGZ, SMP3; phosphatidylinositol glycan, class Z [EC:2.4.1.-]
E        Contig4846; <a href="/dbget-bin/www_bget?ko:K09667">K09667</a>  OGT; polypeptide N-acetylglucosaminyltransferase [EC:2.4.1.-]
E        comp92447_c0_seq1; <a href="/dbget-bin/www_bget?ko:K09669">K09669</a>  FUT10; alpha-1,3-fucosyltransferase 10 [EC:2.4.1.-]
E        Contig1936; <a href="/dbget-bin/www_bget?ko:K10812">K10812</a>  GlcAT-SP; beta-1,3-glucuronyltransferase [EC:2.4.1.135 2.4.1.-]
E        Contig15651; <a href="/dbget-bin/www_bget?ko:K11718">K11718</a>  HUGT; UDP-glucose:glycoprotein glucosyltransferase [EC:2.4.1.-]
E        Contig10468; <a href="/dbget-bin/www_bget?ko:K13667">K13667</a>  RUMI, KTELC1; protein glucosyltransferase [EC:2.4.1.-]
E        comp69704_c0_seq1; <a href="/dbget-bin/www_bget?ko:K14464">K14464</a>  FUT-1, FucTC; alpha-1,3-fucosyltransferase [EC:2.4.1.-]
C    2.4.2  Pentosyltransferases
D      <a href="/dbget-bin/www_bget?ec:2.4.2.1">2.4.2.1</a>  purine-nucleoside phosphorylase
E        Contig2959; <a href="/dbget-bin/www_bget?ko:K03783">K03783</a>  punA; purine-nucleoside phosphorylase [EC:2.4.2.1]
D      <a href="/dbget-bin/www_bget?ec:2.4.2.2">2.4.2.2</a>  pyrimidine-nucleoside phosphorylase
D      <a href="/dbget-bin/www_bget?ec:2.4.2.3">2.4.2.3</a>  uridine phosphorylase
E        Contig14720; <a href="/dbget-bin/www_bget?ko:K00757">K00757</a>  E2.4.2.3, udp; uridine phosphorylase [EC:2.4.2.3]
D      <a href="/dbget-bin/www_bget?ec:2.4.2.4">2.4.2.4</a>  thymidine phosphorylase
D      <a href="/dbget-bin/www_bget?ec:2.4.2.5">2.4.2.5</a>  nucleoside ribosyltransferase
D      <a href="/dbget-bin/www_bget?ec:2.4.2.6">2.4.2.6</a>  nucleoside deoxyribosyltransferase
D      <a href="/dbget-bin/www_bget?ec:2.4.2.7">2.4.2.7</a>  adenine phosphoribosyltransferase
E        Contig147; <a href="/dbget-bin/www_bget?ko:K00759">K00759</a>  E2.4.2.7, apt; adenine phosphoribosyltransferase [EC:2.4.2.7]
D      <a href="/dbget-bin/www_bget?ec:2.4.2.8">2.4.2.8</a>  hypoxanthine phosphoribosyltransferase
D      <a href="/dbget-bin/www_bget?ec:2.4.2.9">2.4.2.9</a>  uracil phosphoribosyltransferase
E        Contig6412; <a href="/dbget-bin/www_bget?ko:K00761">K00761</a>  upp, UPRT; uracil phosphoribosyltransferase [EC:2.4.2.9]
D      <a href="/dbget-bin/www_bget?ec:2.4.2.10">2.4.2.10</a>  orotate phosphoribosyltransferase
E        Contig2556; <a href="/dbget-bin/www_bget?ko:K13421">K13421</a>  UMPS; uridine monophosphate synthetase [EC:2.4.2.10 4.1.1.23]
D      <a href="/dbget-bin/www_bget?ec:2.4.2.12">2.4.2.12</a>  nicotinamide phosphoribosyltransferase
D      <a href="/dbget-bin/www_bget?ec:2.4.2.14">2.4.2.14</a>  amidophosphoribosyltransferase
E        Contig4160; <a href="/dbget-bin/www_bget?ko:K00764">K00764</a>  purF, PPAT; amidophosphoribosyltransferase [EC:2.4.2.14]
E        Contig13552; <a href="/dbget-bin/www_bget?ko:K00764">K00764</a>  purF, PPAT; amidophosphoribosyltransferase [EC:2.4.2.14]
D      <a href="/dbget-bin/www_bget?ec:2.4.2.15">2.4.2.15</a>  guanosine phosphorylase
D      <a href="/dbget-bin/www_bget?ec:2.4.2.16">2.4.2.16</a>  urate-ribonucleotide phosphorylase
D      <a href="/dbget-bin/www_bget?ec:2.4.2.17">2.4.2.17</a>  ATP phosphoribosyltransferase
D      <a href="/dbget-bin/www_bget?ec:2.4.2.18">2.4.2.18</a>  anthranilate phosphoribosyltransferase
D      <a href="/dbget-bin/www_bget?ec:2.4.2.19">2.4.2.19</a>  nicotinate-nucleotide diphosphorylase (carboxylating)
D      <a href="/dbget-bin/www_bget?ec:2.4.2.20">2.4.2.20</a>  dioxotetrahydropyrimidine phosphoribosyltransferase
D      <a href="/dbget-bin/www_bget?ec:2.4.2.21">2.4.2.21</a>  nicotinate-nucleotide---dimethylbenzimidazole phosphoribosyltransferase
D      <a href="/dbget-bin/www_bget?ec:2.4.2.22">2.4.2.22</a>  xanthine phosphoribosyltransferase
D      <a href="/dbget-bin/www_bget?ec:2.4.2.23">2.4.2.23</a>  deoxyuridine phosphorylase
D      <a href="/dbget-bin/www_bget?ec:2.4.2.24">2.4.2.24</a>  1,4-beta-D-xylan synthase
D      <a href="/dbget-bin/www_bget?ec:2.4.2.25">2.4.2.25</a>  flavone apiosyltransferase
D      <a href="/dbget-bin/www_bget?ec:2.4.2.26">2.4.2.26</a>  protein xylosyltransferase
E        Contig14274; <a href="/dbget-bin/www_bget?ko:K00771">K00771</a>  XYLT; protein xylosyltransferase [EC:2.4.2.26]
D      <a href="/dbget-bin/www_bget?ec:2.4.2.27">2.4.2.27</a>  dTDP-dihydrostreptose---streptidine-6-phosphate dihydrostreptosyltransferase
D      <a href="/dbget-bin/www_bget?ec:2.4.2.28">2.4.2.28</a>  S-methyl-5'-thioadenosine phosphorylase
E        Contig15095; <a href="/dbget-bin/www_bget?ko:K00772">K00772</a>  E2.4.2.28, mtaP; 5'-methylthioadenosine phosphorylase [EC:2.4.2.28]
D      <a href="/dbget-bin/www_bget?ec:2.4.2.29">2.4.2.29</a>  tRNA-guanosine34 transglycosylase
E        Contig9030; <a href="/dbget-bin/www_bget?ko:K00773">K00773</a>  tgt, QTRT1; queuine tRNA-ribosyltransferase [EC:2.4.2.29]
E        comp133784_c0_seq1; <a href="/dbget-bin/www_bget?ko:K00773">K00773</a>  tgt, QTRT1; queuine tRNA-ribosyltransferase [EC:2.4.2.29]
E        Contig7611; <a href="/dbget-bin/www_bget?ko:K15407">K15407</a>  QTRTD1; queuine tRNA-ribosyltransferase subunit QTRTD1 [EC:2.4.2.29]
D      <a href="/dbget-bin/www_bget?ec:2.4.2.30">2.4.2.30</a>  NAD+ ADP-ribosyltransferase
E        Contig7134; <a href="/dbget-bin/www_bget?ko:K00774">K00774</a>  PARP16; poly [ADP-ribose] polymerase 16 [EC:2.4.2.30]
E        Contig2886; <a href="/dbget-bin/www_bget?ko:K10798">K10798</a>  PARP; poly [ADP-ribose] polymerase [EC:2.4.2.30]
E        Contig12203; <a href="/dbget-bin/www_bget?ko:K10799">K10799</a>  TNKS; tankyrase [EC:2.4.2.30]
D      <a href="/dbget-bin/www_bget?ec:2.4.2.31">2.4.2.31</a>  NAD+---protein-arginine ADP-ribosyltransferase
E        comp56565_c0_seq1; <a href="/dbget-bin/www_bget?ko:K11416">K11416</a>  SIRT6, SIR2L6; mono-ADP-ribosyltransferase sirtuin 6 [EC:2.4.2.31]
D      <a href="/dbget-bin/www_bget?ec:2.4.2.32">2.4.2.32</a>  dolichyl-phosphate D-xylosyltransferase
D      <a href="/dbget-bin/www_bget?ec:2.4.2.33">2.4.2.33</a>  dolichyl-xylosyl-phosphate---protein xylosyltransferase
D      <a href="/dbget-bin/www_bget?ec:2.4.2.34">2.4.2.34</a>  indolylacetylinositol arabinosyltransferase
D      <a href="/dbget-bin/www_bget?ec:2.4.2.35">2.4.2.35</a>  flavonol-3-O-glycoside xylosyltransferase
D      <a href="/dbget-bin/www_bget?ec:2.4.2.36">2.4.2.36</a>  NAD+---diphthamide ADP-ribosyltransferase
D      <a href="/dbget-bin/www_bget?ec:2.4.2.37">2.4.2.37</a>  NAD+---dinitrogen-reductase ADP-D-ribosyltransferase
D      <a href="/dbget-bin/www_bget?ec:2.4.2.38">2.4.2.38</a>  glycoprotein 2-beta-D-xylosyltransferase
D      <a href="/dbget-bin/www_bget?ec:2.4.2.39">2.4.2.39</a>  xyloglucan 6-xylosyltransferase
D      <a href="/dbget-bin/www_bget?ec:2.4.2.40">2.4.2.40</a>  zeatin O-beta-D-xylosyltransferase
D      <a href="/dbget-bin/www_bget?ec:2.4.2.41">2.4.2.41</a>  xylogalacturonan beta-1,3-xylosyltransferase
D      <a href="/dbget-bin/www_bget?ec:2.4.2.42">2.4.2.42</a>  UDP-D-xylose:beta-D-glucoside alpha-1,3-D-xylosyltransferase
D      <a href="/dbget-bin/www_bget?ec:2.4.2.43">2.4.2.43</a>  lipid IVA 4-amino-4-deoxy-L-arabinosyltransferase
D      <a href="/dbget-bin/www_bget?ec:2.4.2.44">2.4.2.44</a>  S-methyl-5'-thioinosine phosphorylase
D      <a href="/dbget-bin/www_bget?ec:2.4.2.45">2.4.2.45</a>  decaprenyl-phosphate phosphoribosyltransferase
D      <a href="/dbget-bin/www_bget?ec:2.4.2.46">2.4.2.46</a>  galactan 5-O-arabinofuranosyltransferase
D      <a href="/dbget-bin/www_bget?ec:2.4.2.47">2.4.2.47</a>  arabinofuranan 3-O-arabinosyltransferase
D      <a href="/dbget-bin/www_bget?ec:2.4.2.48">2.4.2.48</a>  tRNA-guanine15 transglycosylase
D      <a href="/dbget-bin/www_bget?ec:2.4.2.49">2.4.2.49</a>  neamine phosphoribosyltransferase
D      <a href="/dbget-bin/www_bget?ec:2.4.2.50">2.4.2.50</a>  cyanidin 3-O-galactoside 2''-O-xylosyltransferase
D      <a href="/dbget-bin/www_bget?ec:2.4.2.51">2.4.2.51</a>  anthocyanidin 3-O-glucoside 2'''-O-xylosyltransferase
D      <a href="/dbget-bin/www_bget?ec:2.4.2.52">2.4.2.52</a>  triphosphoribosyl-dephospho-CoA synthase
D      <a href="/dbget-bin/www_bget?ec:2.4.2.53">2.4.2.53</a>  undecaprenyl-phosphate 4-deoxy-4-formamido-L-arabinose transferase
D      <a href="/dbget-bin/www_bget?ec:2.4.2.54">2.4.2.54</a>  beta-ribofuranosylaminobenzene 5'-phosphate synthase
D      2.4.2.-  
E        Contig1633; <a href="/dbget-bin/www_bget?ko:K13676">K13676</a>  GXYLT; UDP-xylose:glucoside alpha-1,3-xylosyltransferase [EC:2.4.2.-]
C    2.4.99  Transferring other glycosyl groups
D      <a href="/dbget-bin/www_bget?ec:2.4.99.1">2.4.99.1</a>  beta-galactoside alpha-2,6-sialyltransferase
E        comp71127_c0_seq1; <a href="/dbget-bin/www_bget?ko:K00778">K00778</a>  SIAT1, ST6GAL1; beta-galactoside alpha-2,6-sialyltransferase (sialyltransferase 1) [EC:2.4.99.1]
D      <a href="/dbget-bin/www_bget?ec:2.4.99.2">2.4.99.2</a>  monosialoganglioside sialyltransferase
D      <a href="/dbget-bin/www_bget?ec:2.4.99.3">2.4.99.3</a>  alpha-N-acetylgalactosaminide alpha-2,6-sialyltransferase
D      <a href="/dbget-bin/www_bget?ec:2.4.99.4">2.4.99.4</a>  beta-galactoside alpha-2,3-sialyltransferase
D      <a href="/dbget-bin/www_bget?ec:2.4.99.5">2.4.99.5</a>  galactosyldiacylglycerol alpha-2,3-sialyltransferase
D      <a href="/dbget-bin/www_bget?ec:2.4.99.6">2.4.99.6</a>  N-acetyllactosaminide alpha-2,3-sialyltransferase
D      <a href="/dbget-bin/www_bget?ec:2.4.99.7">2.4.99.7</a>  alpha-N-acetylneuraminyl-2,3-beta-galactosyl-1,3-N-acetylgalactosaminide 6-alpha-sialyltransferase
D      <a href="/dbget-bin/www_bget?ec:2.4.99.8">2.4.99.8</a>  alpha-N-acetylneuraminate alpha-2,8-sialyltransferase
D      <a href="/dbget-bin/www_bget?ec:2.4.99.9">2.4.99.9</a>  lactosylceramide alpha-2,3-sialyltransferase
D      <a href="/dbget-bin/www_bget?ec:2.4.99.10">2.4.99.10</a>  neolactotetraosylceramide alpha-2,3-sialyltransferase
D      <a href="/dbget-bin/www_bget?ec:2.4.99.11">2.4.99.11</a>  lactosylceramide alpha-2,6-N-sialyltransferase
D      <a href="/dbget-bin/www_bget?ec:2.4.99.12">2.4.99.12</a>  lipid IVA 3-deoxy-D-manno-octulosonic acid transferase
D      <a href="/dbget-bin/www_bget?ec:2.4.99.13">2.4.99.13</a>  (KDO)-lipid IVA 3-deoxy-D-manno-octulosonic acid transferase
D      <a href="/dbget-bin/www_bget?ec:2.4.99.14">2.4.99.14</a>  (KDO)2-lipid IVA (2-8) 3-deoxy-D-manno-octulosonic acid transferase
D      <a href="/dbget-bin/www_bget?ec:2.4.99.15">2.4.99.15</a>  (KDO)3-lipid IVA (2-4) 3-deoxy-D-manno-octulosonic acid transferase
D      <a href="/dbget-bin/www_bget?ec:2.4.99.16">2.4.99.16</a>  starch synthase (maltosyl-transferring)
D      <a href="/dbget-bin/www_bget?ec:2.4.99.17">2.4.99.17</a>  S-adenosylmethionine:tRNA ribosyltransferase-isomerase
D      <a href="/dbget-bin/www_bget?ec:2.4.99.18">2.4.99.18</a>  dolichyl-diphosphooligosaccharide---protein glycotransferase
E        Contig4515; <a href="/dbget-bin/www_bget?ko:K07151">K07151</a>  STT3; dolichyl-diphosphooligosaccharide--protein glycosyltransferase [EC:2.4.99.18]
E        Contig14529; <a href="/dbget-bin/www_bget?ko:K07151">K07151</a>  STT3; dolichyl-diphosphooligosaccharide--protein glycosyltransferase [EC:2.4.99.18]
E        comp8103_c0_seq1; <a href="/dbget-bin/www_bget?ko:K07151">K07151</a>  STT3; dolichyl-diphosphooligosaccharide--protein glycosyltransferase [EC:2.4.99.18]
D      <a href="/dbget-bin/www_bget?ec:2.4.99.19">2.4.99.19</a>  undecaprenyl-diphosphooligosaccharide---protein glycotransferase
D      2.4.99.-  
C    2.4.-  Glycosyltransferases
D      2.4.-.-  
B  2.5  Transferring alkyl or aryl groups, other than methyl groups
C    2.5.1  Transferring alkyl or aryl groups, other than methyl groups (only sub-subclass identified to date)
D      <a href="/dbget-bin/www_bget?ec:2.5.1.1">2.5.1.1</a>  dimethylallyltranstransferase
E        Contig13796; <a href="/dbget-bin/www_bget?ko:K00787">K00787</a>  FDPS; farnesyl diphosphate synthase [EC:2.5.1.1 2.5.1.10]
E        Contig13797; <a href="/dbget-bin/www_bget?ko:K00787">K00787</a>  FDPS; farnesyl diphosphate synthase [EC:2.5.1.1 2.5.1.10]
E        Locus_158_Transcript_18/26_Confidence_0.253_Length_3988; <a href="/dbget-bin/www_bget?ko:K00787">K00787</a>  FDPS; farnesyl diphosphate synthase [EC:2.5.1.1 2.5.1.10]
E        Locus_158_Transcript_19/26_Confidence_0.241_Length_4012; <a href="/dbget-bin/www_bget?ko:K00787">K00787</a>  FDPS; farnesyl diphosphate synthase [EC:2.5.1.1 2.5.1.10]
E        Locus_158_Transcript_21/26_Confidence_0.270_Length_4411; <a href="/dbget-bin/www_bget?ko:K00787">K00787</a>  FDPS; farnesyl diphosphate synthase [EC:2.5.1.1 2.5.1.10]
E        Locus_158_Transcript_26/26_Confidence_0.270_Length_4411; <a href="/dbget-bin/www_bget?ko:K00787">K00787</a>  FDPS; farnesyl diphosphate synthase [EC:2.5.1.1 2.5.1.10]
E        Contig4345; <a href="/dbget-bin/www_bget?ko:K00804">K00804</a>  GGPS1; geranylgeranyl diphosphate synthase, type III [EC:2.5.1.1 2.5.1.10 2.5.1.29]
D      <a href="/dbget-bin/www_bget?ec:2.5.1.2">2.5.1.2</a>  thiamine pyridinylase
D      <a href="/dbget-bin/www_bget?ec:2.5.1.3">2.5.1.3</a>  thiamine-phosphate diphosphorylase
D      <a href="/dbget-bin/www_bget?ec:2.5.1.4">2.5.1.4</a>  adenosylmethionine cyclotransferase
D      <a href="/dbget-bin/www_bget?ec:2.5.1.5">2.5.1.5</a>  galactose-6-sulfurylase
D      <a href="/dbget-bin/www_bget?ec:2.5.1.6">2.5.1.6</a>  methionine adenosyltransferase
E        Contig5563; <a href="/dbget-bin/www_bget?ko:K00789">K00789</a>  metK; S-adenosylmethionine synthetase [EC:2.5.1.6]
E        Contig12207; <a href="/dbget-bin/www_bget?ko:K00789">K00789</a>  metK; S-adenosylmethionine synthetase [EC:2.5.1.6]
E        Contig12208; <a href="/dbget-bin/www_bget?ko:K00789">K00789</a>  metK; S-adenosylmethionine synthetase [EC:2.5.1.6]
D      <a href="/dbget-bin/www_bget?ec:2.5.1.7">2.5.1.7</a>  UDP-N-acetylglucosamine 1-carboxyvinyltransferase
D      <a href="/dbget-bin/www_bget?ec:2.5.1.9">2.5.1.9</a>  riboflavin synthase
D      <a href="/dbget-bin/www_bget?ec:2.5.1.10">2.5.1.10</a>  (2E,6E)-farnesyl diphosphate synthase
E        Contig13796; <a href="/dbget-bin/www_bget?ko:K00787">K00787</a>  FDPS; farnesyl diphosphate synthase [EC:2.5.1.1 2.5.1.10]
E        Contig13797; <a href="/dbget-bin/www_bget?ko:K00787">K00787</a>  FDPS; farnesyl diphosphate synthase [EC:2.5.1.1 2.5.1.10]
E        Locus_158_Transcript_18/26_Confidence_0.253_Length_3988; <a href="/dbget-bin/www_bget?ko:K00787">K00787</a>  FDPS; farnesyl diphosphate synthase [EC:2.5.1.1 2.5.1.10]
E        Locus_158_Transcript_19/26_Confidence_0.241_Length_4012; <a href="/dbget-bin/www_bget?ko:K00787">K00787</a>  FDPS; farnesyl diphosphate synthase [EC:2.5.1.1 2.5.1.10]
E        Locus_158_Transcript_21/26_Confidence_0.270_Length_4411; <a href="/dbget-bin/www_bget?ko:K00787">K00787</a>  FDPS; farnesyl diphosphate synthase [EC:2.5.1.1 2.5.1.10]
E        Locus_158_Transcript_26/26_Confidence_0.270_Length_4411; <a href="/dbget-bin/www_bget?ko:K00787">K00787</a>  FDPS; farnesyl diphosphate synthase [EC:2.5.1.1 2.5.1.10]
E        Contig4345; <a href="/dbget-bin/www_bget?ko:K00804">K00804</a>  GGPS1; geranylgeranyl diphosphate synthase, type III [EC:2.5.1.1 2.5.1.10 2.5.1.29]
D      <a href="/dbget-bin/www_bget?ec:2.5.1.15">2.5.1.15</a>  dihydropteroate synthase
D      <a href="/dbget-bin/www_bget?ec:2.5.1.16">2.5.1.16</a>  spermidine synthase
E        Contig11091; <a href="/dbget-bin/www_bget?ko:K00797">K00797</a>  speE, SRM; spermidine synthase [EC:2.5.1.16]
D      <a href="/dbget-bin/www_bget?ec:2.5.1.17">2.5.1.17</a>  cob(I)yrinic acid a,c-diamide adenosyltransferase
D      <a href="/dbget-bin/www_bget?ec:2.5.1.18">2.5.1.18</a>  glutathione transferase
E        Contig1663; <a href="/dbget-bin/www_bget?ko:K00799">K00799</a>  GST, gst; glutathione S-transferase [EC:2.5.1.18]
E        Contig2572; <a href="/dbget-bin/www_bget?ko:K00799">K00799</a>  GST, gst; glutathione S-transferase [EC:2.5.1.18]
E        Contig2600; <a href="/dbget-bin/www_bget?ko:K00799">K00799</a>  GST, gst; glutathione S-transferase [EC:2.5.1.18]
E        Contig2932; <a href="/dbget-bin/www_bget?ko:K00799">K00799</a>  GST, gst; glutathione S-transferase [EC:2.5.1.18]
E        Contig3204; <a href="/dbget-bin/www_bget?ko:K00799">K00799</a>  GST, gst; glutathione S-transferase [EC:2.5.1.18]
E        Contig3813; <a href="/dbget-bin/www_bget?ko:K00799">K00799</a>  GST, gst; glutathione S-transferase [EC:2.5.1.18]
E        Contig4351; <a href="/dbget-bin/www_bget?ko:K00799">K00799</a>  GST, gst; glutathione S-transferase [EC:2.5.1.18]
E        Contig4386; <a href="/dbget-bin/www_bget?ko:K00799">K00799</a>  GST, gst; glutathione S-transferase [EC:2.5.1.18]
E        Contig4387; <a href="/dbget-bin/www_bget?ko:K00799">K00799</a>  GST, gst; glutathione S-transferase [EC:2.5.1.18]
E        Contig13092; <a href="/dbget-bin/www_bget?ko:K00799">K00799</a>  GST, gst; glutathione S-transferase [EC:2.5.1.18]
E        Contig13093; <a href="/dbget-bin/www_bget?ko:K00799">K00799</a>  GST, gst; glutathione S-transferase [EC:2.5.1.18]
E        Contig13376; <a href="/dbget-bin/www_bget?ko:K00799">K00799</a>  GST, gst; glutathione S-transferase [EC:2.5.1.18]
E        Contig14534; <a href="/dbget-bin/www_bget?ko:K00799">K00799</a>  GST, gst; glutathione S-transferase [EC:2.5.1.18]
E        Contig14535; <a href="/dbget-bin/www_bget?ko:K00799">K00799</a>  GST, gst; glutathione S-transferase [EC:2.5.1.18]
E        comp7949_c0_seq2; <a href="/dbget-bin/www_bget?ko:K00799">K00799</a>  GST, gst; glutathione S-transferase [EC:2.5.1.18]
E        comp94129_c0_seq1; <a href="/dbget-bin/www_bget?ko:K00799">K00799</a>  GST, gst; glutathione S-transferase [EC:2.5.1.18]
D      <a href="/dbget-bin/www_bget?ec:2.5.1.19">2.5.1.19</a>  3-phosphoshikimate 1-carboxyvinyltransferase
D      <a href="/dbget-bin/www_bget?ec:2.5.1.20">2.5.1.20</a>  rubber cis-polyprenylcistransferase
D      <a href="/dbget-bin/www_bget?ec:2.5.1.21">2.5.1.21</a>  squalene synthase
D      <a href="/dbget-bin/www_bget?ec:2.5.1.22">2.5.1.22</a>  spermine synthase
E        Contig696; <a href="/dbget-bin/www_bget?ko:K00802">K00802</a>  SMS; spermine synthase [EC:2.5.1.22]
D      <a href="/dbget-bin/www_bget?ec:2.5.1.23">2.5.1.23</a>  sym-norspermidine synthase
D      <a href="/dbget-bin/www_bget?ec:2.5.1.24">2.5.1.24</a>  discadenine synthase
D      <a href="/dbget-bin/www_bget?ec:2.5.1.25">2.5.1.25</a>  tRNA-uridine aminocarboxypropyltransferase
D      <a href="/dbget-bin/www_bget?ec:2.5.1.26">2.5.1.26</a>  alkylglycerone-phosphate synthase
E        Contig2433; <a href="/dbget-bin/www_bget?ko:K00803">K00803</a>  E2.5.1.26, AGPS; alkyldihydroxyacetonephosphate synthase [EC:2.5.1.26]
D      <a href="/dbget-bin/www_bget?ec:2.5.1.27">2.5.1.27</a>  adenylate dimethylallyltransferase
D      <a href="/dbget-bin/www_bget?ec:2.5.1.28">2.5.1.28</a>  dimethylallylcistransferase
D      <a href="/dbget-bin/www_bget?ec:2.5.1.29">2.5.1.29</a>  geranylgeranyl diphosphate synthase
E        Contig4345; <a href="/dbget-bin/www_bget?ko:K00804">K00804</a>  GGPS1; geranylgeranyl diphosphate synthase, type III [EC:2.5.1.1 2.5.1.10 2.5.1.29]
D      <a href="/dbget-bin/www_bget?ec:2.5.1.30">2.5.1.30</a>  heptaprenyl diphosphate synthase
D      <a href="/dbget-bin/www_bget?ec:2.5.1.31">2.5.1.31</a>  ditrans,polycis-undecaprenyl-diphosphate synthase [(2E,6E)-farnesyl-diphosphate specific]
D      <a href="/dbget-bin/www_bget?ec:2.5.1.32">2.5.1.32</a>  15-cis-phytoene synthase
D      <a href="/dbget-bin/www_bget?ec:2.5.1.34">2.5.1.34</a>  4-dimethylallyltryptophan synthase
D      <a href="/dbget-bin/www_bget?ec:2.5.1.35">2.5.1.35</a>  aspulvinone dimethylallyltransferase
D      <a href="/dbget-bin/www_bget?ec:2.5.1.36">2.5.1.36</a>  trihydroxypterocarpan dimethylallyltransferase
D      <a href="/dbget-bin/www_bget?ec:2.5.1.38">2.5.1.38</a>  isonocardicin synthase
D      <a href="/dbget-bin/www_bget?ec:2.5.1.39">2.5.1.39</a>  4-hydroxybenzoate polyprenyltransferase
D      <a href="/dbget-bin/www_bget?ec:2.5.1.41">2.5.1.41</a>  phosphoglycerol geranylgeranyltransferase
D      <a href="/dbget-bin/www_bget?ec:2.5.1.42">2.5.1.42</a>  geranylgeranylglycerol-phosphate geranylgeranyltransferase
D      <a href="/dbget-bin/www_bget?ec:2.5.1.43">2.5.1.43</a>  nicotianamine synthase
D      <a href="/dbget-bin/www_bget?ec:2.5.1.44">2.5.1.44</a>  homospermidine synthase
D      <a href="/dbget-bin/www_bget?ec:2.5.1.45">2.5.1.45</a>  homospermidine synthase (spermidine-specific)
D      <a href="/dbget-bin/www_bget?ec:2.5.1.46">2.5.1.46</a>  deoxyhypusine synthase
E        Contig14186; <a href="/dbget-bin/www_bget?ko:K00809">K00809</a>  E2.5.1.46, dys1; deoxyhypusine synthase [EC:2.5.1.46]
D      <a href="/dbget-bin/www_bget?ec:2.5.1.47">2.5.1.47</a>  cysteine synthase
D      <a href="/dbget-bin/www_bget?ec:2.5.1.48">2.5.1.48</a>  cystathionine gamma-synthase
D      <a href="/dbget-bin/www_bget?ec:2.5.1.49">2.5.1.49</a>  O-acetylhomoserine aminocarboxypropyltransferase
D      <a href="/dbget-bin/www_bget?ec:2.5.1.50">2.5.1.50</a>  zeatin 9-aminocarboxyethyltransferase
D      <a href="/dbget-bin/www_bget?ec:2.5.1.51">2.5.1.51</a>  beta-pyrazolylalanine synthase
D      <a href="/dbget-bin/www_bget?ec:2.5.1.52">2.5.1.52</a>  L-mimosine synthase
D      <a href="/dbget-bin/www_bget?ec:2.5.1.53">2.5.1.53</a>  uracilylalanine synthase
D      <a href="/dbget-bin/www_bget?ec:2.5.1.54">2.5.1.54</a>  3-deoxy-7-phosphoheptulonate synthase
D      <a href="/dbget-bin/www_bget?ec:2.5.1.55">2.5.1.55</a>  3-deoxy-8-phosphooctulonate synthase
D      <a href="/dbget-bin/www_bget?ec:2.5.1.56">2.5.1.56</a>  N-acetylneuraminate synthase
D      <a href="/dbget-bin/www_bget?ec:2.5.1.57">2.5.1.57</a>  N-acylneuraminate-9-phosphate synthase
D      <a href="/dbget-bin/www_bget?ec:2.5.1.58">2.5.1.58</a>  protein farnesyltransferase
E        Contig2854; <a href="/dbget-bin/www_bget?ko:K05954">K05954</a>  FNTB; protein farnesyltransferase subunit beta [EC:2.5.1.58]
E        Contig3384; <a href="/dbget-bin/www_bget?ko:K05955">K05955</a>  FNTA; protein farnesyltransferase/geranylgeranyltransferase type-1 subunit alpha [EC:2.5.1.58 2.5.1.59]
D      <a href="/dbget-bin/www_bget?ec:2.5.1.59">2.5.1.59</a>  protein geranylgeranyltransferase type I
E        Contig3384; <a href="/dbget-bin/www_bget?ko:K05955">K05955</a>  FNTA; protein farnesyltransferase/geranylgeranyltransferase type-1 subunit alpha [EC:2.5.1.58 2.5.1.59]
E        Contig561; <a href="/dbget-bin/www_bget?ko:K11713">K11713</a>  PGTB1; geranylgeranyl transferase type-1 subunit beta [EC:2.5.1.59]
D      <a href="/dbget-bin/www_bget?ec:2.5.1.60">2.5.1.60</a>  protein geranylgeranyltransferase type II
E        Contig6062; <a href="/dbget-bin/www_bget?ko:K05956">K05956</a>  RABGGTB; geranylgeranyl transferase type-2 subunit beta [EC:2.5.1.60]
E        Contig10432; <a href="/dbget-bin/www_bget?ko:K14050">K14050</a>  RABGGTA; geranylgeranyl transferase type-2 subunit alpha [EC:2.5.1.60]
D      <a href="/dbget-bin/www_bget?ec:2.5.1.61">2.5.1.61</a>  hydroxymethylbilane synthase
E        Contig6588; <a href="/dbget-bin/www_bget?ko:K01749">K01749</a>  hemC, HMBS; hydroxymethylbilane synthase [EC:2.5.1.61]
D      <a href="/dbget-bin/www_bget?ec:2.5.1.62">2.5.1.62</a>  chlorophyll synthase
D      <a href="/dbget-bin/www_bget?ec:2.5.1.63">2.5.1.63</a>  adenosyl-fluoride synthase
D      <a href="/dbget-bin/www_bget?ec:2.5.1.65">2.5.1.65</a>  O-phosphoserine sulfhydrylase
D      <a href="/dbget-bin/www_bget?ec:2.5.1.66">2.5.1.66</a>  N2-(2-carboxyethyl)arginine synthase
D      <a href="/dbget-bin/www_bget?ec:2.5.1.67">2.5.1.67</a>  chrysanthemyl diphosphate synthase
D      <a href="/dbget-bin/www_bget?ec:2.5.1.68">2.5.1.68</a>  (2Z,6E)-farnesyl diphosphate synthase
D      <a href="/dbget-bin/www_bget?ec:2.5.1.69">2.5.1.69</a>  lavandulyl diphosphate synthase
D      <a href="/dbget-bin/www_bget?ec:2.5.1.70">2.5.1.70</a>  naringenin 8-dimethylallyltransferase
D      <a href="/dbget-bin/www_bget?ec:2.5.1.71">2.5.1.71</a>  leachianone-G 2''-dimethylallyltransferase
D      <a href="/dbget-bin/www_bget?ec:2.5.1.72">2.5.1.72</a>  quinolinate synthase
D      <a href="/dbget-bin/www_bget?ec:2.5.1.73">2.5.1.73</a>  O-phospho-L-seryl-tRNA:Cys-tRNA synthase
D      <a href="/dbget-bin/www_bget?ec:2.5.1.74">2.5.1.74</a>  1,4-dihydroxy-2-naphthoate polyprenyltransferase
D      <a href="/dbget-bin/www_bget?ec:2.5.1.75">2.5.1.75</a>  tRNA dimethylallyltransferase
D      <a href="/dbget-bin/www_bget?ec:2.5.1.76">2.5.1.76</a>  cysteate synthase
D      <a href="/dbget-bin/www_bget?ec:2.5.1.77">2.5.1.77</a>  7,8-didemethyl-8-hydroxy-5-deazariboflavin synthase
D      <a href="/dbget-bin/www_bget?ec:2.5.1.78">2.5.1.78</a>  6,7-dimethyl-8-ribityllumazine synthase
D      <a href="/dbget-bin/www_bget?ec:2.5.1.79">2.5.1.79</a>  thermospermine synthase
D      <a href="/dbget-bin/www_bget?ec:2.5.1.80">2.5.1.80</a>  7-dimethylallyltryptophan synthase
D      <a href="/dbget-bin/www_bget?ec:2.5.1.81">2.5.1.81</a>  geranylfarnesyl diphosphate synthase
D      <a href="/dbget-bin/www_bget?ec:2.5.1.82">2.5.1.82</a>  hexaprenyl diphosphate synthase [geranylgeranyl-diphosphate specific]
D      <a href="/dbget-bin/www_bget?ec:2.5.1.83">2.5.1.83</a>  hexaprenyl-diphosphate synthase [(2E,6E)-farnesyl-diphosphate specific]
D      <a href="/dbget-bin/www_bget?ec:2.5.1.84">2.5.1.84</a>  all-trans-nonaprenyl-diphosphate synthase [geranyl-diphosphate specific]
D      <a href="/dbget-bin/www_bget?ec:2.5.1.85">2.5.1.85</a>  all-trans-nonaprenyl diphosphate synthase [geranylgeranyl-diphosphate specific]
D      <a href="/dbget-bin/www_bget?ec:2.5.1.86">2.5.1.86</a>  trans,polycis-decaprenyl diphosphate synthase
D      <a href="/dbget-bin/www_bget?ec:2.5.1.87">2.5.1.87</a>  ditrans,polycis-polyprenyl diphosphate synthase [(2E,6E)-farnesyl diphosphate specific]
E        Contig930; <a href="/dbget-bin/www_bget?ko:K11778">K11778</a>  DHDDS, RER2, SRT1; ditrans,polycis-polyprenyl diphosphate synthase [EC:2.5.1.87]
D      <a href="/dbget-bin/www_bget?ec:2.5.1.88">2.5.1.88</a>  trans,polycis-polyprenyl diphosphate synthase [(2Z,6E)-farnesyl diphosphate specific]
D      <a href="/dbget-bin/www_bget?ec:2.5.1.89">2.5.1.89</a>  tritrans,polycis-undecaprenyl-diphosphate synthase [geranylgeranyl-diphosphate specific]
D      <a href="/dbget-bin/www_bget?ec:2.5.1.90">2.5.1.90</a>  all-trans-octaprenyl-diphosphate synthase
D      <a href="/dbget-bin/www_bget?ec:2.5.1.91">2.5.1.91</a>  all-trans-decaprenyl-diphosphate synthase
E        Contig6228; <a href="/dbget-bin/www_bget?ko:K12504">K12504</a>  PDSS1; decaprenyl-diphosphate synthase subunit 1 [EC:2.5.1.91]
E        Contig1693; <a href="/dbget-bin/www_bget?ko:K12505">K12505</a>  PDSS2; decaprenyl-diphosphate synthase subunit 2 [EC:2.5.1.91]
D      <a href="/dbget-bin/www_bget?ec:2.5.1.92">2.5.1.92</a>  (2Z,6Z)-farnesyl diphosphate synthase
D      <a href="/dbget-bin/www_bget?ec:2.5.1.93">2.5.1.93</a>  4-hydroxybenzoate geranyltransferase
D      <a href="/dbget-bin/www_bget?ec:2.5.1.94">2.5.1.94</a>  adenosyl-chloride synthase
D      <a href="/dbget-bin/www_bget?ec:2.5.1.95">2.5.1.95</a>  xanthan ketal pyruvate transferase
D      <a href="/dbget-bin/www_bget?ec:2.5.1.96">2.5.1.96</a>  4,4'-diapophytoene synthase
D      <a href="/dbget-bin/www_bget?ec:2.5.1.97">2.5.1.97</a>  pseudaminic acid synthase
D      <a href="/dbget-bin/www_bget?ec:2.5.1.98">2.5.1.98</a>  Rhizobium leguminosarum exopolysaccharide glucosyl ketal-pyruvate-transferase
D      <a href="/dbget-bin/www_bget?ec:2.5.1.99">2.5.1.99</a>  all-trans-phytoene synthase
D      <a href="/dbget-bin/www_bget?ec:2.5.1.100">2.5.1.100</a>  fumigaclavine A dimethylallyltransferase
D      <a href="/dbget-bin/www_bget?ec:2.5.1.101">2.5.1.101</a>  N,N'-diacetyllegionaminate synthase
D      <a href="/dbget-bin/www_bget?ec:2.5.1.102">2.5.1.102</a>  geranyl-pyrophosphate---olivetolic acid geranyltransferase
D      <a href="/dbget-bin/www_bget?ec:2.5.1.103">2.5.1.103</a>  presqualene diphosphate synthase
D      <a href="/dbget-bin/www_bget?ec:2.5.1.104">2.5.1.104</a>  N1-aminopropylagmatine synthase
D      <a href="/dbget-bin/www_bget?ec:2.5.1.105">2.5.1.105</a>  7,8-dihydropterin-6-yl-methyl-4-(beta-D-ribofuranosyl)aminobenzene 5'-phosphate synthase
D      <a href="/dbget-bin/www_bget?ec:2.5.1.106">2.5.1.106</a>  tryprostatin B synthase
D      <a href="/dbget-bin/www_bget?ec:2.5.1.107">2.5.1.107</a>  verruculogen prenyltransferase
D      2.5.1.-  
E        Contig769; <a href="/dbget-bin/www_bget?ko:K02257">K02257</a>  COX10; protoheme IX farnesyltransferase [EC:2.5.1.-]
E        Contig2049; <a href="/dbget-bin/www_bget?ko:K06125">K06125</a>  COQ2; 4-hydroxybenzoate hexaprenyltransferase [EC:2.5.1.-]
B  2.6  Transferring nitrogenous groups
C    2.6.1  Transaminases
D      <a href="/dbget-bin/www_bget?ec:2.6.1.1">2.6.1.1</a>  aspartate transaminase
E        Contig1760; <a href="/dbget-bin/www_bget?ko:K14454">K14454</a>  GOT1; aspartate aminotransferase, cytoplasmic [EC:2.6.1.1]
E        Contig14998; <a href="/dbget-bin/www_bget?ko:K14455">K14455</a>  GOT2; aspartate aminotransferase, mitochondrial [EC:2.6.1.1]
D      <a href="/dbget-bin/www_bget?ec:2.6.1.2">2.6.1.2</a>  alanine transaminase
E        Contig3885; <a href="/dbget-bin/www_bget?ko:K00814">K00814</a>  GPT, ALT; alanine transaminase [EC:2.6.1.2]
D      <a href="/dbget-bin/www_bget?ec:2.6.1.3">2.6.1.3</a>  cysteine transaminase
D      <a href="/dbget-bin/www_bget?ec:2.6.1.4">2.6.1.4</a>  glycine transaminase
D      <a href="/dbget-bin/www_bget?ec:2.6.1.5">2.6.1.5</a>  tyrosine transaminase
E        Contig6058; <a href="/dbget-bin/www_bget?ko:K00815">K00815</a>  TAT; tyrosine aminotransferase [EC:2.6.1.5]
D      <a href="/dbget-bin/www_bget?ec:2.6.1.6">2.6.1.6</a>  leucine transaminase
D      <a href="/dbget-bin/www_bget?ec:2.6.1.7">2.6.1.7</a>  kynurenine---oxoglutarate transaminase
E        Contig952; <a href="/dbget-bin/www_bget?ko:K00816">K00816</a>  CCBL; kynurenine---oxoglutarate transaminase / cysteine-S-conjugate beta-lyase / glutamine---phenylpyruvate transaminase [EC:2.6.1.7 4.4.1.13 2.6.1.64]
D      <a href="/dbget-bin/www_bget?ec:2.6.1.8">2.6.1.8</a>  2,5-diaminovalerate transaminase
D      <a href="/dbget-bin/www_bget?ec:2.6.1.9">2.6.1.9</a>  histidinol-phosphate transaminase
D      <a href="/dbget-bin/www_bget?ec:2.6.1.11">2.6.1.11</a>  acetylornithine transaminase
D      <a href="/dbget-bin/www_bget?ec:2.6.1.12">2.6.1.12</a>  alanine---oxo-acid transaminase
D      <a href="/dbget-bin/www_bget?ec:2.6.1.13">2.6.1.13</a>  ornithine aminotransferase
E        Contig14853; <a href="/dbget-bin/www_bget?ko:K00819">K00819</a>  E2.6.1.13, rocD; ornithine--oxo-acid transaminase [EC:2.6.1.13]
D      <a href="/dbget-bin/www_bget?ec:2.6.1.14">2.6.1.14</a>  asparagine---oxo-acid transaminase
D      <a href="/dbget-bin/www_bget?ec:2.6.1.15">2.6.1.15</a>  glutamine---pyruvate transaminase
D      <a href="/dbget-bin/www_bget?ec:2.6.1.16">2.6.1.16</a>  glutamine---fructose-6-phosphate transaminase (isomerizing)
E        Contig2247; <a href="/dbget-bin/www_bget?ko:K00820">K00820</a>  E2.6.1.16, glmS; glucosamine--fructose-6-phosphate aminotransferase (isomerizing) [EC:2.6.1.16]
E        Contig5362; <a href="/dbget-bin/www_bget?ko:K00820">K00820</a>  E2.6.1.16, glmS; glucosamine--fructose-6-phosphate aminotransferase (isomerizing) [EC:2.6.1.16]
E        Contig5363; <a href="/dbget-bin/www_bget?ko:K00820">K00820</a>  E2.6.1.16, glmS; glucosamine--fructose-6-phosphate aminotransferase (isomerizing) [EC:2.6.1.16]
E        Contig12646; <a href="/dbget-bin/www_bget?ko:K00820">K00820</a>  E2.6.1.16, glmS; glucosamine--fructose-6-phosphate aminotransferase (isomerizing) [EC:2.6.1.16]
E        Locus_5793_Transcript_6/7_Confidence_0.577_Length_2362; <a href="/dbget-bin/www_bget?ko:K00820">K00820</a>  E2.6.1.16, glmS; glucosamine--fructose-6-phosphate aminotransferase (isomerizing) [EC:2.6.1.16]
D      <a href="/dbget-bin/www_bget?ec:2.6.1.17">2.6.1.17</a>  succinyldiaminopimelate transaminase
D      <a href="/dbget-bin/www_bget?ec:2.6.1.18">2.6.1.18</a>  beta-alanine---pyruvate transaminase
D      <a href="/dbget-bin/www_bget?ec:2.6.1.19">2.6.1.19</a>  4-aminobutyrate---2-oxoglutarate transaminase
E        Contig3546; <a href="/dbget-bin/www_bget?ko:K13524">K13524</a>  ABAT; 4-aminobutyrate aminotransferase / (S)-3-amino-2-methylpropionate transaminase [EC:2.6.1.19 2.6.1.22]
D      <a href="/dbget-bin/www_bget?ec:2.6.1.21">2.6.1.21</a>  D-amino-acid transaminase
D      <a href="/dbget-bin/www_bget?ec:2.6.1.22">2.6.1.22</a>  (S)-3-amino-2-methylpropionate transaminase
E        Contig3546; <a href="/dbget-bin/www_bget?ko:K13524">K13524</a>  ABAT; 4-aminobutyrate aminotransferase / (S)-3-amino-2-methylpropionate transaminase [EC:2.6.1.19 2.6.1.22]
D      <a href="/dbget-bin/www_bget?ec:2.6.1.23">2.6.1.23</a>  4-hydroxyglutamate transaminase
D      <a href="/dbget-bin/www_bget?ec:2.6.1.24">2.6.1.24</a>  diiodotyrosine transaminase
D      <a href="/dbget-bin/www_bget?ec:2.6.1.26">2.6.1.26</a>  thyroid-hormone transaminase
D      <a href="/dbget-bin/www_bget?ec:2.6.1.27">2.6.1.27</a>  tryptophan transaminase
D      <a href="/dbget-bin/www_bget?ec:2.6.1.28">2.6.1.28</a>  tryptophan---phenylpyruvate transaminase
D      <a href="/dbget-bin/www_bget?ec:2.6.1.29">2.6.1.29</a>  diamine transaminase
D      <a href="/dbget-bin/www_bget?ec:2.6.1.30">2.6.1.30</a>  pyridoxamine---pyruvate transaminase
D      <a href="/dbget-bin/www_bget?ec:2.6.1.31">2.6.1.31</a>  pyridoxamine---oxaloacetate transaminase
D      <a href="/dbget-bin/www_bget?ec:2.6.1.32">2.6.1.32</a>  valine---3-methyl-2-oxovalerate transaminase
D      <a href="/dbget-bin/www_bget?ec:2.6.1.33">2.6.1.33</a>  dTDP-4-amino-4,6-dideoxy-D-glucose transaminase
D      <a href="/dbget-bin/www_bget?ec:2.6.1.34">2.6.1.34</a>  UDP-N-acetylbacillosamine transaminase
D      <a href="/dbget-bin/www_bget?ec:2.6.1.35">2.6.1.35</a>  glycine---oxaloacetate transaminase
D      <a href="/dbget-bin/www_bget?ec:2.6.1.36">2.6.1.36</a>  L-lysine 6-transaminase
D      <a href="/dbget-bin/www_bget?ec:2.6.1.37">2.6.1.37</a>  2-aminoethylphosphonate---pyruvate transaminase
D      <a href="/dbget-bin/www_bget?ec:2.6.1.38">2.6.1.38</a>  histidine transaminase
D      <a href="/dbget-bin/www_bget?ec:2.6.1.39">2.6.1.39</a>  2-aminoadipate transaminase
D      <a href="/dbget-bin/www_bget?ec:2.6.1.40">2.6.1.40</a>  (R)-3-amino-2-methylpropionate---pyruvate transaminase
E        Contig2329; <a href="/dbget-bin/www_bget?ko:K00827">K00827</a>  AGXT2; alanine-glyoxylate transaminase / (R)-3-amino-2-methylpropionate-pyruvate transaminase [EC:2.6.1.44 2.6.1.40]
E        comp4810_c0_seq3; <a href="/dbget-bin/www_bget?ko:K00827">K00827</a>  AGXT2; alanine-glyoxylate transaminase / (R)-3-amino-2-methylpropionate-pyruvate transaminase [EC:2.6.1.44 2.6.1.40]
D      <a href="/dbget-bin/www_bget?ec:2.6.1.41">2.6.1.41</a>  D-methionine---pyruvate transaminase
D      <a href="/dbget-bin/www_bget?ec:2.6.1.42">2.6.1.42</a>  branched-chain-amino-acid transaminase
E        Contig3719; <a href="/dbget-bin/www_bget?ko:K00826">K00826</a>  E2.6.1.42, ilvE; branched-chain amino acid aminotransferase [EC:2.6.1.42]
D      <a href="/dbget-bin/www_bget?ec:2.6.1.43">2.6.1.43</a>  aminolevulinate transaminase
D      <a href="/dbget-bin/www_bget?ec:2.6.1.44">2.6.1.44</a>  alanine---glyoxylate transaminase
E        Contig2329; <a href="/dbget-bin/www_bget?ko:K00827">K00827</a>  AGXT2; alanine-glyoxylate transaminase / (R)-3-amino-2-methylpropionate-pyruvate transaminase [EC:2.6.1.44 2.6.1.40]
E        comp4810_c0_seq3; <a href="/dbget-bin/www_bget?ko:K00827">K00827</a>  AGXT2; alanine-glyoxylate transaminase / (R)-3-amino-2-methylpropionate-pyruvate transaminase [EC:2.6.1.44 2.6.1.40]
E        Contig3789; <a href="/dbget-bin/www_bget?ko:K00830">K00830</a>  AGXT; alanine-glyoxylate transaminase / serine-glyoxylate transaminase / serine-pyruvate transaminase [EC:2.6.1.44 2.6.1.45 2.6.1.51]
E        Contig3790; <a href="/dbget-bin/www_bget?ko:K00830">K00830</a>  AGXT; alanine-glyoxylate transaminase / serine-glyoxylate transaminase / serine-pyruvate transaminase [EC:2.6.1.44 2.6.1.45 2.6.1.51]
D      <a href="/dbget-bin/www_bget?ec:2.6.1.45">2.6.1.45</a>  serine---glyoxylate transaminase
E        Contig3789; <a href="/dbget-bin/www_bget?ko:K00830">K00830</a>  AGXT; alanine-glyoxylate transaminase / serine-glyoxylate transaminase / serine-pyruvate transaminase [EC:2.6.1.44 2.6.1.45 2.6.1.51]
E        Contig3790; <a href="/dbget-bin/www_bget?ko:K00830">K00830</a>  AGXT; alanine-glyoxylate transaminase / serine-glyoxylate transaminase / serine-pyruvate transaminase [EC:2.6.1.44 2.6.1.45 2.6.1.51]
D      <a href="/dbget-bin/www_bget?ec:2.6.1.46">2.6.1.46</a>  diaminobutyrate---pyruvate transaminase
D      <a href="/dbget-bin/www_bget?ec:2.6.1.47">2.6.1.47</a>  alanine---oxomalonate transaminase
D      <a href="/dbget-bin/www_bget?ec:2.6.1.48">2.6.1.48</a>  5-aminovalerate transaminase
D      <a href="/dbget-bin/www_bget?ec:2.6.1.49">2.6.1.49</a>  dihydroxyphenylalanine transaminase
D      <a href="/dbget-bin/www_bget?ec:2.6.1.50">2.6.1.50</a>  glutamine---scyllo-inositol transaminase
D      <a href="/dbget-bin/www_bget?ec:2.6.1.51">2.6.1.51</a>  serine---pyruvate transaminase
E        Contig3789; <a href="/dbget-bin/www_bget?ko:K00830">K00830</a>  AGXT; alanine-glyoxylate transaminase / serine-glyoxylate transaminase / serine-pyruvate transaminase [EC:2.6.1.44 2.6.1.45 2.6.1.51]
E        Contig3790; <a href="/dbget-bin/www_bget?ko:K00830">K00830</a>  AGXT; alanine-glyoxylate transaminase / serine-glyoxylate transaminase / serine-pyruvate transaminase [EC:2.6.1.44 2.6.1.45 2.6.1.51]
D      <a href="/dbget-bin/www_bget?ec:2.6.1.52">2.6.1.52</a>  phosphoserine transaminase
E        Contig5150; <a href="/dbget-bin/www_bget?ko:K00831">K00831</a>  serC, PSAT1; phosphoserine aminotransferase [EC:2.6.1.52]
D      <a href="/dbget-bin/www_bget?ec:2.6.1.54">2.6.1.54</a>  pyridoxamine-phosphate transaminase
D      <a href="/dbget-bin/www_bget?ec:2.6.1.55">2.6.1.55</a>  taurine---2-oxoglutarate transaminase
D      <a href="/dbget-bin/www_bget?ec:2.6.1.56">2.6.1.56</a>  1D-1-guanidino-3-amino-1,3-dideoxy-scyllo-inositol transaminase
D      <a href="/dbget-bin/www_bget?ec:2.6.1.57">2.6.1.57</a>  aromatic-amino-acid transaminase
D      <a href="/dbget-bin/www_bget?ec:2.6.1.58">2.6.1.58</a>  phenylalanine(histidine) transaminase
D      <a href="/dbget-bin/www_bget?ec:2.6.1.59">2.6.1.59</a>  dTDP-4-amino-4,6-dideoxygalactose transaminase
D      <a href="/dbget-bin/www_bget?ec:2.6.1.60">2.6.1.60</a>  aromatic-amino-acid---glyoxylate transaminase
D      <a href="/dbget-bin/www_bget?ec:2.6.1.62">2.6.1.62</a>  adenosylmethionine---8-amino-7-oxononanoate transaminase
D      <a href="/dbget-bin/www_bget?ec:2.6.1.63">2.6.1.63</a>  kynurenine---glyoxylate transaminase
D      <a href="/dbget-bin/www_bget?ec:2.6.1.64">2.6.1.64</a>  glutamine---phenylpyruvate transaminase
E        Contig952; <a href="/dbget-bin/www_bget?ko:K00816">K00816</a>  CCBL; kynurenine---oxoglutarate transaminase / cysteine-S-conjugate beta-lyase / glutamine---phenylpyruvate transaminase [EC:2.6.1.7 4.4.1.13 2.6.1.64]
D      <a href="/dbget-bin/www_bget?ec:2.6.1.65">2.6.1.65</a>  N6-acetyl-beta-lysine transaminase
D      <a href="/dbget-bin/www_bget?ec:2.6.1.66">2.6.1.66</a>  valine---pyruvate transaminase
D      <a href="/dbget-bin/www_bget?ec:2.6.1.67">2.6.1.67</a>  2-aminohexanoate transaminase
D      <a href="/dbget-bin/www_bget?ec:2.6.1.68">2.6.1.68</a>  ornithine(lysine) transaminase
D      <a href="/dbget-bin/www_bget?ec:2.6.1.70">2.6.1.70</a>  aspartate---phenylpyruvate transaminase
D      <a href="/dbget-bin/www_bget?ec:2.6.1.71">2.6.1.71</a>  lysine---pyruvate 6-transaminase
D      <a href="/dbget-bin/www_bget?ec:2.6.1.72">2.6.1.72</a>  D-4-hydroxyphenylglycine transaminase
D      <a href="/dbget-bin/www_bget?ec:2.6.1.73">2.6.1.73</a>  methionine---glyoxylate transaminase
D      <a href="/dbget-bin/www_bget?ec:2.6.1.74">2.6.1.74</a>  cephalosporin-C transaminase
D      <a href="/dbget-bin/www_bget?ec:2.6.1.75">2.6.1.75</a>  cysteine-conjugate transaminase
D      <a href="/dbget-bin/www_bget?ec:2.6.1.76">2.6.1.76</a>  diaminobutyrate---2-oxoglutarate transaminase
D      <a href="/dbget-bin/www_bget?ec:2.6.1.77">2.6.1.77</a>  taurine---pyruvate aminotransferase
D      <a href="/dbget-bin/www_bget?ec:2.6.1.78">2.6.1.78</a>  aspartate---prephenate aminotransferase
D      <a href="/dbget-bin/www_bget?ec:2.6.1.79">2.6.1.79</a>  glutamate---prephenate aminotransferase
D      <a href="/dbget-bin/www_bget?ec:2.6.1.80">2.6.1.80</a>  nicotianamine aminotransferase
D      <a href="/dbget-bin/www_bget?ec:2.6.1.81">2.6.1.81</a>  succinylornithine transaminase
D      <a href="/dbget-bin/www_bget?ec:2.6.1.82">2.6.1.82</a>  putrescine aminotransferase
D      <a href="/dbget-bin/www_bget?ec:2.6.1.83">2.6.1.83</a>  LL-diaminopimelate aminotransferase
D      <a href="/dbget-bin/www_bget?ec:2.6.1.84">2.6.1.84</a>  arginine---pyruvate transaminase
D      <a href="/dbget-bin/www_bget?ec:2.6.1.85">2.6.1.85</a>  aminodeoxychorismate synthase
D      <a href="/dbget-bin/www_bget?ec:2.6.1.86">2.6.1.86</a>  2-amino-4-deoxychorismate synthase
D      <a href="/dbget-bin/www_bget?ec:2.6.1.87">2.6.1.87</a>  UDP-4-amino-4-deoxy-L-arabinose aminotransferase
D      <a href="/dbget-bin/www_bget?ec:2.6.1.88">2.6.1.88</a>  methionine transaminase
D      <a href="/dbget-bin/www_bget?ec:2.6.1.89">2.6.1.89</a>  dTDP-3-amino-3,6-dideoxy-alpha-D-glucopyranose transaminase
D      <a href="/dbget-bin/www_bget?ec:2.6.1.90">2.6.1.90</a>  dTDP-3-amino-3,6-dideoxy-alpha-D-galactopyranose transaminase
D      <a href="/dbget-bin/www_bget?ec:2.6.1.92">2.6.1.92</a>  UDP-4-amino-4,6-dideoxy-N-acetyl-beta-L-altrosamine transaminase
D      <a href="/dbget-bin/www_bget?ec:2.6.1.93">2.6.1.93</a>  neamine transaminase
D      <a href="/dbget-bin/www_bget?ec:2.6.1.94">2.6.1.94</a>  2'-deamino-2'-hydroxyneamine transaminase
D      <a href="/dbget-bin/www_bget?ec:2.6.1.95">2.6.1.95</a>  neomycin C transaminase
D      <a href="/dbget-bin/www_bget?ec:2.6.1.96">2.6.1.96</a>  4-aminobutyrate---pyruvate transaminase
D      <a href="/dbget-bin/www_bget?ec:2.6.1.97">2.6.1.97</a>  archaeosine synthase
D      <a href="/dbget-bin/www_bget?ec:2.6.1.98">2.6.1.98</a>  UDP-2-acetamido-2-deoxy-ribo-hexuluronate aminotransferase
D      <a href="/dbget-bin/www_bget?ec:2.6.1.99">2.6.1.99</a>  L-tryptophan---pyruvate aminotransferase
D      <a href="/dbget-bin/www_bget?ec:2.6.1.100">2.6.1.100</a>  L-glutamine:2-deoxy-scyllo-inosose aminotransferase
D      <a href="/dbget-bin/www_bget?ec:2.6.1.101">2.6.1.101</a>  L-glutamine:3-amino-2,3-dideoxy-scyllo-inosose aminotransferase
D      2.6.1.-  
C    2.6.3  Oximinotransferases
D      <a href="/dbget-bin/www_bget?ec:2.6.3.1">2.6.3.1</a>  oximinotransferase
C    2.6.99  Transferring other nitrogenous groups
D      <a href="/dbget-bin/www_bget?ec:2.6.99.1">2.6.99.1</a>  dATP(dGTP)---DNA purinetransferase
D      <a href="/dbget-bin/www_bget?ec:2.6.99.2">2.6.99.2</a>  pyridoxine 5'-phosphate synthase
C    2.6.-  Transferring nitrogenous groups
D      2.6.-.-  
E        Contig592; <a href="/dbget-bin/www_bget?ko:K05290">K05290</a>  PIGK; phosphatidylinositol glycan, class K [EC:2.6.-.-]
B  2.7  Transferring phosphorus-containing groups
C    2.7.1  Phosphotransferases with an alcohol group as acceptor
D      <a href="/dbget-bin/www_bget?ec:2.7.1.1">2.7.1.1</a>  hexokinase
E        Contig3935; <a href="/dbget-bin/www_bget?ko:K00844">K00844</a>  HK; hexokinase [EC:2.7.1.1]
E        Contig4426; <a href="/dbget-bin/www_bget?ko:K00844">K00844</a>  HK; hexokinase [EC:2.7.1.1]
D      <a href="/dbget-bin/www_bget?ec:2.7.1.2">2.7.1.2</a>  glucokinase
D      <a href="/dbget-bin/www_bget?ec:2.7.1.3">2.7.1.3</a>  ketohexokinase
D      <a href="/dbget-bin/www_bget?ec:2.7.1.4">2.7.1.4</a>  fructokinase
D      <a href="/dbget-bin/www_bget?ec:2.7.1.5">2.7.1.5</a>  rhamnulokinase
D      <a href="/dbget-bin/www_bget?ec:2.7.1.6">2.7.1.6</a>  galactokinase
E        Contig14438; <a href="/dbget-bin/www_bget?ko:K00849">K00849</a>  galK; galactokinase [EC:2.7.1.6]
E        Contig15456; <a href="/dbget-bin/www_bget?ko:K00849">K00849</a>  galK; galactokinase [EC:2.7.1.6]
D      <a href="/dbget-bin/www_bget?ec:2.7.1.7">2.7.1.7</a>  mannokinase
D      <a href="/dbget-bin/www_bget?ec:2.7.1.8">2.7.1.8</a>  glucosamine kinase
D      <a href="/dbget-bin/www_bget?ec:2.7.1.10">2.7.1.10</a>  phosphoglucokinase
D      <a href="/dbget-bin/www_bget?ec:2.7.1.11">2.7.1.11</a>  6-phosphofructokinase
E        Contig14545; <a href="/dbget-bin/www_bget?ko:K00850">K00850</a>  pfkA, PFK; 6-phosphofructokinase 1 [EC:2.7.1.11]
E        Contig14546; <a href="/dbget-bin/www_bget?ko:K00850">K00850</a>  pfkA, PFK; 6-phosphofructokinase 1 [EC:2.7.1.11]
D      <a href="/dbget-bin/www_bget?ec:2.7.1.12">2.7.1.12</a>  gluconokinase
D      <a href="/dbget-bin/www_bget?ec:2.7.1.13">2.7.1.13</a>  dehydrogluconokinase
D      <a href="/dbget-bin/www_bget?ec:2.7.1.14">2.7.1.14</a>  sedoheptulokinase
D      <a href="/dbget-bin/www_bget?ec:2.7.1.15">2.7.1.15</a>  ribokinase
E        Contig1653; <a href="/dbget-bin/www_bget?ko:K00852">K00852</a>  rbsK, RBKS; ribokinase [EC:2.7.1.15]
D      <a href="/dbget-bin/www_bget?ec:2.7.1.16">2.7.1.16</a>  ribulokinase
D      <a href="/dbget-bin/www_bget?ec:2.7.1.17">2.7.1.17</a>  xylulokinase
D      <a href="/dbget-bin/www_bget?ec:2.7.1.18">2.7.1.18</a>  phosphoribokinase
D      <a href="/dbget-bin/www_bget?ec:2.7.1.19">2.7.1.19</a>  phosphoribulokinase
D      <a href="/dbget-bin/www_bget?ec:2.7.1.20">2.7.1.20</a>  adenosine kinase
E        Contig10656; <a href="/dbget-bin/www_bget?ko:K00856">K00856</a>  E2.7.1.20, ADK; adenosine kinase [EC:2.7.1.20]
E        Contig15444; <a href="/dbget-bin/www_bget?ko:K00856">K00856</a>  E2.7.1.20, ADK; adenosine kinase [EC:2.7.1.20]
D      <a href="/dbget-bin/www_bget?ec:2.7.1.21">2.7.1.21</a>  thymidine kinase
D      <a href="/dbget-bin/www_bget?ec:2.7.1.22">2.7.1.22</a>  ribosylnicotinamide kinase
D      <a href="/dbget-bin/www_bget?ec:2.7.1.23">2.7.1.23</a>  NAD+ kinase
E        Contig4785; <a href="/dbget-bin/www_bget?ko:K00858">K00858</a>  ppnK, NADK; NAD+ kinase [EC:2.7.1.23]
E        comp8438_c1_seq1; <a href="/dbget-bin/www_bget?ko:K00858">K00858</a>  ppnK, NADK; NAD+ kinase [EC:2.7.1.23]
D      <a href="/dbget-bin/www_bget?ec:2.7.1.24">2.7.1.24</a>  dephospho-CoA kinase
E        Contig7597; <a href="/dbget-bin/www_bget?ko:K00859">K00859</a>  coaE; dephospho-CoA kinase [EC:2.7.1.24]
E        Contig4123; <a href="/dbget-bin/www_bget?ko:K02318">K02318</a>  COASY; phosphopantetheine adenylyltransferase / dephospho-CoA kinase [EC:2.7.7.3 2.7.1.24]
D      <a href="/dbget-bin/www_bget?ec:2.7.1.25">2.7.1.25</a>  adenylyl-sulfate kinase
E        Contig4222; <a href="/dbget-bin/www_bget?ko:K13811">K13811</a>  PAPSS; 3'-phosphoadenosine 5'-phosphosulfate synthase [EC:2.7.7.4 2.7.1.25]
E        Contig10204; <a href="/dbget-bin/www_bget?ko:K13811">K13811</a>  PAPSS; 3'-phosphoadenosine 5'-phosphosulfate synthase [EC:2.7.7.4 2.7.1.25]
E        comp7737_c0_seq2; <a href="/dbget-bin/www_bget?ko:K13811">K13811</a>  PAPSS; 3'-phosphoadenosine 5'-phosphosulfate synthase [EC:2.7.7.4 2.7.1.25]
D      <a href="/dbget-bin/www_bget?ec:2.7.1.26">2.7.1.26</a>  riboflavin kinase
E        comp93814_c0_seq1; <a href="/dbget-bin/www_bget?ko:K00861">K00861</a>  RFK, FMN1; riboflavin kinase [EC:2.7.1.26]
D      <a href="/dbget-bin/www_bget?ec:2.7.1.27">2.7.1.27</a>  erythritol kinase
D      <a href="/dbget-bin/www_bget?ec:2.7.1.28">2.7.1.28</a>  triokinase
D      <a href="/dbget-bin/www_bget?ec:2.7.1.29">2.7.1.29</a>  glycerone kinase
D      <a href="/dbget-bin/www_bget?ec:2.7.1.30">2.7.1.30</a>  glycerol kinase
E        Contig1652; <a href="/dbget-bin/www_bget?ko:K00864">K00864</a>  E2.7.1.30, glpK; glycerol kinase [EC:2.7.1.30]
E        Contig14000; <a href="/dbget-bin/www_bget?ko:K00864">K00864</a>  E2.7.1.30, glpK; glycerol kinase [EC:2.7.1.30]
E        comp70242_c0_seq1; <a href="/dbget-bin/www_bget?ko:K00864">K00864</a>  E2.7.1.30, glpK; glycerol kinase [EC:2.7.1.30]
D      <a href="/dbget-bin/www_bget?ec:2.7.1.31">2.7.1.31</a>  glycerate 3-kinase
E        Contig8759; <a href="/dbget-bin/www_bget?ko:K15788">K15788</a>  GLYCTK; glycerate kinase [EC:2.7.1.31]
D      <a href="/dbget-bin/www_bget?ec:2.7.1.32">2.7.1.32</a>  choline kinase
E        Contig13381; <a href="/dbget-bin/www_bget?ko:K14156">K14156</a>  CHK; choline/ethanolamine kinase [EC:2.7.1.32 2.7.1.82]
E        Contig14838; <a href="/dbget-bin/www_bget?ko:K14156">K14156</a>  CHK; choline/ethanolamine kinase [EC:2.7.1.32 2.7.1.82]
D      <a href="/dbget-bin/www_bget?ec:2.7.1.33">2.7.1.33</a>  pantothenate kinase
E        Contig800; <a href="/dbget-bin/www_bget?ko:K09680">K09680</a>  coaW; type II pantothenate kinase [EC:2.7.1.33]
E        Contig3944; <a href="/dbget-bin/www_bget?ko:K09680">K09680</a>  coaW; type II pantothenate kinase [EC:2.7.1.33]
E        comp7381_c0_seq3; <a href="/dbget-bin/www_bget?ko:K09680">K09680</a>  coaW; type II pantothenate kinase [EC:2.7.1.33]
D      <a href="/dbget-bin/www_bget?ec:2.7.1.34">2.7.1.34</a>  pantetheine kinase
D      <a href="/dbget-bin/www_bget?ec:2.7.1.35">2.7.1.35</a>  pyridoxal kinase
E        Contig927; <a href="/dbget-bin/www_bget?ko:K00868">K00868</a>  pdxK, pdxY; pyridoxine kinase [EC:2.7.1.35]
D      <a href="/dbget-bin/www_bget?ec:2.7.1.36">2.7.1.36</a>  mevalonate kinase
E        Contig14861; <a href="/dbget-bin/www_bget?ko:K00869">K00869</a>  E2.7.1.36, MVK, mvaK1; mevalonate kinase [EC:2.7.1.36]
D      <a href="/dbget-bin/www_bget?ec:2.7.1.39">2.7.1.39</a>  homoserine kinase
D      <a href="/dbget-bin/www_bget?ec:2.7.1.40">2.7.1.40</a>  pyruvate kinase
E        Contig5085; <a href="/dbget-bin/www_bget?ko:K00873">K00873</a>  PK, pyk; pyruvate kinase [EC:2.7.1.40]
E        comp93752_c0_seq1; <a href="/dbget-bin/www_bget?ko:K00873">K00873</a>  PK, pyk; pyruvate kinase [EC:2.7.1.40]
D      <a href="/dbget-bin/www_bget?ec:2.7.1.41">2.7.1.41</a>  glucose-1-phosphate phosphodismutase
D      <a href="/dbget-bin/www_bget?ec:2.7.1.42">2.7.1.42</a>  riboflavin phosphotransferase
D      <a href="/dbget-bin/www_bget?ec:2.7.1.43">2.7.1.43</a>  glucuronokinase
D      <a href="/dbget-bin/www_bget?ec:2.7.1.44">2.7.1.44</a>  galacturonokinase
D      <a href="/dbget-bin/www_bget?ec:2.7.1.45">2.7.1.45</a>  2-dehydro-3-deoxygluconokinase
D      <a href="/dbget-bin/www_bget?ec:2.7.1.46">2.7.1.46</a>  L-arabinokinase
D      <a href="/dbget-bin/www_bget?ec:2.7.1.47">2.7.1.47</a>  D-ribulokinase
D      <a href="/dbget-bin/www_bget?ec:2.7.1.48">2.7.1.48</a>  uridine kinase
E        Contig2696; <a href="/dbget-bin/www_bget?ko:K00876">K00876</a>  E2.7.1.48, udk; uridine kinase [EC:2.7.1.48]
E        Contig3458; <a href="/dbget-bin/www_bget?ko:K00876">K00876</a>  E2.7.1.48, udk; uridine kinase [EC:2.7.1.48]
D      <a href="/dbget-bin/www_bget?ec:2.7.1.49">2.7.1.49</a>  hydroxymethylpyrimidine kinase
D      <a href="/dbget-bin/www_bget?ec:2.7.1.50">2.7.1.50</a>  hydroxyethylthiazole kinase
D      <a href="/dbget-bin/www_bget?ec:2.7.1.51">2.7.1.51</a>  L-fuculokinase
D      <a href="/dbget-bin/www_bget?ec:2.7.1.52">2.7.1.52</a>  fucokinase
D      <a href="/dbget-bin/www_bget?ec:2.7.1.53">2.7.1.53</a>  L-xylulokinase
D      <a href="/dbget-bin/www_bget?ec:2.7.1.54">2.7.1.54</a>  D-arabinokinase
D      <a href="/dbget-bin/www_bget?ec:2.7.1.55">2.7.1.55</a>  allose kinase
D      <a href="/dbget-bin/www_bget?ec:2.7.1.56">2.7.1.56</a>  1-phosphofructokinase
D      <a href="/dbget-bin/www_bget?ec:2.7.1.58">2.7.1.58</a>  2-dehydro-3-deoxygalactonokinase
D      <a href="/dbget-bin/www_bget?ec:2.7.1.59">2.7.1.59</a>  N-acetylglucosamine kinase
E        Contig474; <a href="/dbget-bin/www_bget?ko:K00884">K00884</a>  NAGK, nagK; N-acetylglucosamine kinase [EC:2.7.1.59]
D      <a href="/dbget-bin/www_bget?ec:2.7.1.60">2.7.1.60</a>  N-acylmannosamine kinase
D      <a href="/dbget-bin/www_bget?ec:2.7.1.61">2.7.1.61</a>  acyl-phosphate---hexose phosphotransferase
D      <a href="/dbget-bin/www_bget?ec:2.7.1.62">2.7.1.62</a>  phosphoramidate---hexose phosphotransferase
D      <a href="/dbget-bin/www_bget?ec:2.7.1.63">2.7.1.63</a>  polyphosphate---glucose phosphotransferase
D      <a href="/dbget-bin/www_bget?ec:2.7.1.64">2.7.1.64</a>  inositol 3-kinase
D      <a href="/dbget-bin/www_bget?ec:2.7.1.65">2.7.1.65</a>  scyllo-inosamine 4-kinase
D      <a href="/dbget-bin/www_bget?ec:2.7.1.66">2.7.1.66</a>  undecaprenol kinase
D      <a href="/dbget-bin/www_bget?ec:2.7.1.67">2.7.1.67</a>  1-phosphatidylinositol 4-kinase
E        Contig2299; <a href="/dbget-bin/www_bget?ko:K00888">K00888</a>  PI4K; phosphatidylinositol 4-kinase [EC:2.7.1.67]
E        Contig12284; <a href="/dbget-bin/www_bget?ko:K00888">K00888</a>  PI4K; phosphatidylinositol 4-kinase [EC:2.7.1.67]
E        Contig3606; <a href="/dbget-bin/www_bget?ko:K13711">K13711</a>  PI4K2; phosphatidylinositol 4-kinase type 2 [EC:2.7.1.67]
E        comp6865_c0_seq2; <a href="/dbget-bin/www_bget?ko:K13711">K13711</a>  PI4K2; phosphatidylinositol 4-kinase type 2 [EC:2.7.1.67]
E        comp9015_c0_seq1; <a href="/dbget-bin/www_bget?ko:K13711">K13711</a>  PI4K2; phosphatidylinositol 4-kinase type 2 [EC:2.7.1.67]
D      <a href="/dbget-bin/www_bget?ec:2.7.1.68">2.7.1.68</a>  1-phosphatidylinositol-4-phosphate 5-kinase
E        Contig2961; <a href="/dbget-bin/www_bget?ko:K00889">K00889</a>  E2.7.1.68, PIP5K; 1-phosphatidylinositol-4-phosphate 5-kinase [EC:2.7.1.68]
E        Contig10976; <a href="/dbget-bin/www_bget?ko:K00889">K00889</a>  E2.7.1.68, PIP5K; 1-phosphatidylinositol-4-phosphate 5-kinase [EC:2.7.1.68]
E        comp1178_c0_seq1; <a href="/dbget-bin/www_bget?ko:K00889">K00889</a>  E2.7.1.68, PIP5K; 1-phosphatidylinositol-4-phosphate 5-kinase [EC:2.7.1.68]
E        comp8203_c0_seq1; <a href="/dbget-bin/www_bget?ko:K00889">K00889</a>  E2.7.1.68, PIP5K; 1-phosphatidylinositol-4-phosphate 5-kinase [EC:2.7.1.68]
E        Locus_1689_Transcript_1/1_Confidence_1.000_Length_5864; <a href="/dbget-bin/www_bget?ko:K00889">K00889</a>  E2.7.1.68, PIP5K; 1-phosphatidylinositol-4-phosphate 5-kinase [EC:2.7.1.68]
D      <a href="/dbget-bin/www_bget?ec:2.7.1.69">2.7.1.69</a>  protein-Npi-phosphohistidine---sugar phosphotransferase
D      <a href="/dbget-bin/www_bget?ec:2.7.1.71">2.7.1.71</a>  shikimate kinase
D      <a href="/dbget-bin/www_bget?ec:2.7.1.72">2.7.1.72</a>  streptomycin 6-kinase
D      <a href="/dbget-bin/www_bget?ec:2.7.1.73">2.7.1.73</a>  inosine kinase
D      <a href="/dbget-bin/www_bget?ec:2.7.1.74">2.7.1.74</a>  deoxycytidine kinase
D      <a href="/dbget-bin/www_bget?ec:2.7.1.76">2.7.1.76</a>  2'-deoxyadenosine kinase
D      <a href="/dbget-bin/www_bget?ec:2.7.1.77">2.7.1.77</a>  nucleoside phosphotransferase
D      <a href="/dbget-bin/www_bget?ec:2.7.1.78">2.7.1.78</a>  polynucleotide 5'-hydroxyl-kinase
E        Contig444; <a href="/dbget-bin/www_bget?ko:K14399">K14399</a>  CLP1, HERB; polyribonucleotide 5'-hydroxyl-kinase [EC:2.7.1.78]
D      <a href="/dbget-bin/www_bget?ec:2.7.1.79">2.7.1.79</a>  diphosphate---glycerol phosphotransferase
D      <a href="/dbget-bin/www_bget?ec:2.7.1.80">2.7.1.80</a>  diphosphate---serine phosphotransferase
D      <a href="/dbget-bin/www_bget?ec:2.7.1.81">2.7.1.81</a>  hydroxylysine kinase
D      <a href="/dbget-bin/www_bget?ec:2.7.1.82">2.7.1.82</a>  ethanolamine kinase
E        Contig4384; <a href="/dbget-bin/www_bget?ko:K00894">K00894</a>  ETNK, EKI; ethanolamine kinase [EC:2.7.1.82]
E        Locus_3493_Transcript_2/2_Confidence_0.917_Length_2705; <a href="/dbget-bin/www_bget?ko:K00894">K00894</a>  ETNK, EKI; ethanolamine kinase [EC:2.7.1.82]
E        Contig13381; <a href="/dbget-bin/www_bget?ko:K14156">K14156</a>  CHK; choline/ethanolamine kinase [EC:2.7.1.32 2.7.1.82]
E        Contig14838; <a href="/dbget-bin/www_bget?ko:K14156">K14156</a>  CHK; choline/ethanolamine kinase [EC:2.7.1.32 2.7.1.82]
D      <a href="/dbget-bin/www_bget?ec:2.7.1.83">2.7.1.83</a>  pseudouridine kinase
E        Contig233; <a href="/dbget-bin/www_bget?ko:K16330">K16330</a>  K16330; pseudouridine-5'-phosphate glycosidase / pseudouridine kinase [EC:3.2.-.- 2.7.1.83]
D      <a href="/dbget-bin/www_bget?ec:2.7.1.84">2.7.1.84</a>  alkylglycerone kinase
D      <a href="/dbget-bin/www_bget?ec:2.7.1.85">2.7.1.85</a>  beta-glucoside kinase
D      <a href="/dbget-bin/www_bget?ec:2.7.1.86">2.7.1.86</a>  NADH kinase
D      <a href="/dbget-bin/www_bget?ec:2.7.1.87">2.7.1.87</a>  streptomycin 3''-kinase
D      <a href="/dbget-bin/www_bget?ec:2.7.1.88">2.7.1.88</a>  dihydrostreptomycin-6-phosphate 3'alpha-kinase
D      <a href="/dbget-bin/www_bget?ec:2.7.1.89">2.7.1.89</a>  thiamine kinase
D      <a href="/dbget-bin/www_bget?ec:2.7.1.90">2.7.1.90</a>  diphosphate---fructose-6-phosphate 1-phosphotransferase
D      <a href="/dbget-bin/www_bget?ec:2.7.1.91">2.7.1.91</a>  sphinganine kinase
E        comp95804_c0_seq1; <a href="/dbget-bin/www_bget?ko:K04718">K04718</a>  E2.7.1.91; sphingosine kinase [EC:2.7.1.91]
D      <a href="/dbget-bin/www_bget?ec:2.7.1.92">2.7.1.92</a>  5-dehydro-2-deoxygluconokinase
D      <a href="/dbget-bin/www_bget?ec:2.7.1.93">2.7.1.93</a>  alkylglycerol kinase
D      <a href="/dbget-bin/www_bget?ec:2.7.1.94">2.7.1.94</a>  acylglycerol kinase
E        Contig7343; <a href="/dbget-bin/www_bget?ko:K09881">K09881</a>  E2.7.1.94, AGK; acylglycerol kinase [EC:2.7.1.94]
D      <a href="/dbget-bin/www_bget?ec:2.7.1.95">2.7.1.95</a>  kanamycin kinase
D      <a href="/dbget-bin/www_bget?ec:2.7.1.100">2.7.1.100</a>  S-methyl-5-thioribose kinase
D      <a href="/dbget-bin/www_bget?ec:2.7.1.101">2.7.1.101</a>  tagatose kinase
D      <a href="/dbget-bin/www_bget?ec:2.7.1.102">2.7.1.102</a>  hamamelose kinase
D      <a href="/dbget-bin/www_bget?ec:2.7.1.103">2.7.1.103</a>  viomycin kinase
D      <a href="/dbget-bin/www_bget?ec:2.7.1.105">2.7.1.105</a>  6-phosphofructo-2-kinase
E        Contig13076; <a href="/dbget-bin/www_bget?ko:K01103">K01103</a>  PFKFB; 6-phosphofructo-2-kinase / fructose-2,6-bisphosphatase [EC:2.7.1.105 3.1.3.46]
D      <a href="/dbget-bin/www_bget?ec:2.7.1.106">2.7.1.106</a>  glucose-1,6-bisphosphate synthase
D      <a href="/dbget-bin/www_bget?ec:2.7.1.107">2.7.1.107</a>  diacylglycerol kinase (ATP dependent)
E        Contig112; <a href="/dbget-bin/www_bget?ko:K00901">K00901</a>  E2.7.1.107, DGK, dgkA; diacylglycerol kinase (ATP dependent) [EC:2.7.1.107]
E        Contig1436; <a href="/dbget-bin/www_bget?ko:K00901">K00901</a>  E2.7.1.107, DGK, dgkA; diacylglycerol kinase (ATP dependent) [EC:2.7.1.107]
E        Contig10593; <a href="/dbget-bin/www_bget?ko:K00901">K00901</a>  E2.7.1.107, DGK, dgkA; diacylglycerol kinase (ATP dependent) [EC:2.7.1.107]
E        Contig10876; <a href="/dbget-bin/www_bget?ko:K00901">K00901</a>  E2.7.1.107, DGK, dgkA; diacylglycerol kinase (ATP dependent) [EC:2.7.1.107]
E        Contig12640; <a href="/dbget-bin/www_bget?ko:K00901">K00901</a>  E2.7.1.107, DGK, dgkA; diacylglycerol kinase (ATP dependent) [EC:2.7.1.107]
E        Contig12826; <a href="/dbget-bin/www_bget?ko:K00901">K00901</a>  E2.7.1.107, DGK, dgkA; diacylglycerol kinase (ATP dependent) [EC:2.7.1.107]
E        Contig13842; <a href="/dbget-bin/www_bget?ko:K00901">K00901</a>  E2.7.1.107, DGK, dgkA; diacylglycerol kinase (ATP dependent) [EC:2.7.1.107]
E        Locus_12053_Transcript_2/2_Confidence_0.750_Length_1332; <a href="/dbget-bin/www_bget?ko:K00901">K00901</a>  E2.7.1.107, DGK, dgkA; diacylglycerol kinase (ATP dependent) [EC:2.7.1.107]
D      <a href="/dbget-bin/www_bget?ec:2.7.1.108">2.7.1.108</a>  dolichol kinase
E        Contig2194; <a href="/dbget-bin/www_bget?ko:K00902">K00902</a>  E2.7.1.108; dolichol kinase [EC:2.7.1.108]
D      <a href="/dbget-bin/www_bget?ec:2.7.1.113">2.7.1.113</a>  deoxyguanosine kinase
D      <a href="/dbget-bin/www_bget?ec:2.7.1.114">2.7.1.114</a>  AMP---thymidine kinase
D      <a href="/dbget-bin/www_bget?ec:2.7.1.118">2.7.1.118</a>  ADP---thymidine kinase
D      <a href="/dbget-bin/www_bget?ec:2.7.1.119">2.7.1.119</a>  hygromycin-B 7''-O-kinase
D      <a href="/dbget-bin/www_bget?ec:2.7.1.121">2.7.1.121</a>  phosphoenolpyruvate---glycerone phosphotransferase
D      <a href="/dbget-bin/www_bget?ec:2.7.1.122">2.7.1.122</a>  xylitol kinase
D      <a href="/dbget-bin/www_bget?ec:2.7.1.127">2.7.1.127</a>  inositol-trisphosphate 3-kinase
E        Contig3362; <a href="/dbget-bin/www_bget?ko:K00911">K00911</a>  E2.7.1.127, ITPK; 1D-myo-inositol-triphosphate 3-kinase [EC:2.7.1.127]
E        Contig5483; <a href="/dbget-bin/www_bget?ko:K00911">K00911</a>  E2.7.1.127, ITPK; 1D-myo-inositol-triphosphate 3-kinase [EC:2.7.1.127]
D      <a href="/dbget-bin/www_bget?ec:2.7.1.130">2.7.1.130</a>  tetraacyldisaccharide 4'-kinase
D      <a href="/dbget-bin/www_bget?ec:2.7.1.134">2.7.1.134</a>  inositol-tetrakisphosphate 1-kinase
D      <a href="/dbget-bin/www_bget?ec:2.7.1.136">2.7.1.136</a>  macrolide 2'-kinase
D      <a href="/dbget-bin/www_bget?ec:2.7.1.137">2.7.1.137</a>  phosphatidylinositol 3-kinase
E        Contig2343; <a href="/dbget-bin/www_bget?ko:K00914">K00914</a>  PIK3C3, VPS34; phosphatidylinositol 3-kinase [EC:2.7.1.137]
D      <a href="/dbget-bin/www_bget?ec:2.7.1.138">2.7.1.138</a>  ceramide kinase
E        Contig5590; <a href="/dbget-bin/www_bget?ko:K04715">K04715</a>  E2.7.1.138, CERK; ceramide kinase [EC:2.7.1.138]
D      <a href="/dbget-bin/www_bget?ec:2.7.1.140">2.7.1.140</a>  inositol-tetrakisphosphate 5-kinase
D      <a href="/dbget-bin/www_bget?ec:2.7.1.142">2.7.1.142</a>  glycerol-3-phosphate---glucose phosphotransferase
D      <a href="/dbget-bin/www_bget?ec:2.7.1.143">2.7.1.143</a>  diphosphate-purine nucleoside kinase
D      <a href="/dbget-bin/www_bget?ec:2.7.1.144">2.7.1.144</a>  tagatose-6-phosphate kinase
D      <a href="/dbget-bin/www_bget?ec:2.7.1.145">2.7.1.145</a>  deoxynucleoside kinase
E        Contig4317; <a href="/dbget-bin/www_bget?ko:K05961">K05961</a>  dnk; deoxynucleoside kinase [EC:2.7.1.145]
E        comp7856_c0_seq2; <a href="/dbget-bin/www_bget?ko:K05961">K05961</a>  dnk; deoxynucleoside kinase [EC:2.7.1.145]
D      <a href="/dbget-bin/www_bget?ec:2.7.1.146">2.7.1.146</a>  ADP-specific phosphofructokinase
D      <a href="/dbget-bin/www_bget?ec:2.7.1.147">2.7.1.147</a>  ADP-specific glucokinase
E        comp8126_c1_seq3; <a href="/dbget-bin/www_bget?ko:K08074">K08074</a>  ADPGK; ADP-dependent glucokinase [EC:2.7.1.147]
D      <a href="/dbget-bin/www_bget?ec:2.7.1.148">2.7.1.148</a>  4-(cytidine 5'-diphospho)-2-C-methyl-D-erythritol kinase
D      <a href="/dbget-bin/www_bget?ec:2.7.1.149">2.7.1.149</a>  1-phosphatidylinositol-5-phosphate 4-kinase
D      <a href="/dbget-bin/www_bget?ec:2.7.1.150">2.7.1.150</a>  1-phosphatidylinositol-3-phosphate 5-kinase
E        Contig15756; <a href="/dbget-bin/www_bget?ko:K00921">K00921</a>  PIKFYVE, FAB1; 1-phosphatidylinositol-3-phosphate 5-kinase [EC:2.7.1.150]
E        Contig15757; <a href="/dbget-bin/www_bget?ko:K00921">K00921</a>  PIKFYVE, FAB1; 1-phosphatidylinositol-3-phosphate 5-kinase [EC:2.7.1.150]
D      <a href="/dbget-bin/www_bget?ec:2.7.1.151">2.7.1.151</a>  inositol-polyphosphate multikinase
E        Contig15323; <a href="/dbget-bin/www_bget?ko:K00328">K00328</a>  IPMK; inositol-polyphosphate multikinase [EC:2.7.1.151]
D      <a href="/dbget-bin/www_bget?ec:2.7.1.153">2.7.1.153</a>  phosphatidylinositol-4,5-bisphosphate 3-kinase
E        Contig284; <a href="/dbget-bin/www_bget?ko:K00922">K00922</a>  PIK3C; phosphatidylinositol-4,5-bisphosphate 3-kinase [EC:2.7.1.153]
D      <a href="/dbget-bin/www_bget?ec:2.7.1.154">2.7.1.154</a>  phosphatidylinositol-4-phosphate 3-kinase
E        Contig3149; <a href="/dbget-bin/www_bget?ko:K00923">K00923</a>  PIK3C2; phosphatidylinositol-4-phosphate 3-kinase [EC:2.7.1.154]
D      <a href="/dbget-bin/www_bget?ec:2.7.1.156">2.7.1.156</a>  adenosylcobinamide kinase
D      <a href="/dbget-bin/www_bget?ec:2.7.1.157">2.7.1.157</a>  N-acetylgalactosamine kinase
D      <a href="/dbget-bin/www_bget?ec:2.7.1.158">2.7.1.158</a>  inositol-pentakisphosphate 2-kinase
E        comp93469_c0_seq1; <a href="/dbget-bin/www_bget?ko:K10572">K10572</a>  IPPK; inositol-pentakisphosphate 2-kinase [EC:2.7.1.158]
D      <a href="/dbget-bin/www_bget?ec:2.7.1.159">2.7.1.159</a>  inositol-1,3,4-trisphosphate 5/6-kinase
D      <a href="/dbget-bin/www_bget?ec:2.7.1.160">2.7.1.160</a>  2'-phosphotransferase
D      <a href="/dbget-bin/www_bget?ec:2.7.1.161">2.7.1.161</a>  CTP-dependent riboflavin kinase
D      <a href="/dbget-bin/www_bget?ec:2.7.1.162">2.7.1.162</a>  N-acetylhexosamine 1-kinase
D      <a href="/dbget-bin/www_bget?ec:2.7.1.163">2.7.1.163</a>  hygromycin B 4-O-kinase
D      <a href="/dbget-bin/www_bget?ec:2.7.1.164">2.7.1.164</a>  O-phosphoseryl-tRNASec kinase
E        comp91955_c0_seq1; <a href="/dbget-bin/www_bget?ko:K10837">K10837</a>  PSTK; O-phosphoseryl-tRNA(Sec) kinase [EC:2.7.1.164]
D      <a href="/dbget-bin/www_bget?ec:2.7.1.165">2.7.1.165</a>  glycerate 2-kinase
D      <a href="/dbget-bin/www_bget?ec:2.7.1.166">2.7.1.166</a>  3-deoxy-D-manno-octulosonic acid kinase
D      <a href="/dbget-bin/www_bget?ec:2.7.1.167">2.7.1.167</a>  D-glycero-beta-D-manno-heptose-7-phosphate kinase
D      <a href="/dbget-bin/www_bget?ec:2.7.1.168">2.7.1.168</a>  D-glycero-alpha-D-manno-heptose-7-phosphate kinase
D      <a href="/dbget-bin/www_bget?ec:2.7.1.169">2.7.1.169</a>  pantoate kinase
D      <a href="/dbget-bin/www_bget?ec:2.7.1.170">2.7.1.170</a>  anhydro-N-acetylmuramic acid kinase
D      <a href="/dbget-bin/www_bget?ec:2.7.1.171">2.7.1.171</a>  protein-fructosamine 3-kinase
D      <a href="/dbget-bin/www_bget?ec:2.7.1.172">2.7.1.172</a>  protein-ribulosamine 3-kinase
D      <a href="/dbget-bin/www_bget?ec:2.7.1.173">2.7.1.173</a>  nicotinate riboside kinase
D      <a href="/dbget-bin/www_bget?ec:2.7.1.174">2.7.1.174</a>  diacylglycerol kinase (CTP dependent)
D      <a href="/dbget-bin/www_bget?ec:2.7.1.175">2.7.1.175</a>  maltokinase
D      <a href="/dbget-bin/www_bget?ec:2.7.1.176">2.7.1.176</a>  UDP-N-acetylglucosamine kinase
D      <a href="/dbget-bin/www_bget?ec:2.7.1.177">2.7.1.177</a>  L-threonine kinase
D      <a href="/dbget-bin/www_bget?ec:2.7.1.178">2.7.1.178</a>  2-dehydro-3-deoxyglucono/galactono-kinase
D      <a href="/dbget-bin/www_bget?ec:2.7.1.179">2.7.1.179</a>  kanosamine kinase
D      2.7.1.-  
E        Contig7641; <a href="/dbget-bin/www_bget?ko:K06947">K06947</a>  GRC3, NOL9; polynucleotide 5'-hydroxyl-kinase GRC3/NOL9 [EC:2.7.1.-]
C    2.7.2  Phosphotransferases with a carboxy group as acceptor
D      <a href="/dbget-bin/www_bget?ec:2.7.2.1">2.7.2.1</a>  acetate kinase
D      <a href="/dbget-bin/www_bget?ec:2.7.2.2">2.7.2.2</a>  carbamate kinase
D      <a href="/dbget-bin/www_bget?ec:2.7.2.3">2.7.2.3</a>  phosphoglycerate kinase
E        Contig2792; <a href="/dbget-bin/www_bget?ko:K00927">K00927</a>  PGK, pgk; phosphoglycerate kinase [EC:2.7.2.3]
D      <a href="/dbget-bin/www_bget?ec:2.7.2.4">2.7.2.4</a>  aspartate kinase
D      <a href="/dbget-bin/www_bget?ec:2.7.2.6">2.7.2.6</a>  formate kinase
D      <a href="/dbget-bin/www_bget?ec:2.7.2.7">2.7.2.7</a>  butyrate kinase
D      <a href="/dbget-bin/www_bget?ec:2.7.2.8">2.7.2.8</a>  acetylglutamate kinase
D      <a href="/dbget-bin/www_bget?ec:2.7.2.10">2.7.2.10</a>  phosphoglycerate kinase (GTP)
D      <a href="/dbget-bin/www_bget?ec:2.7.2.11">2.7.2.11</a>  glutamate 5-kinase
E        Contig4559; <a href="/dbget-bin/www_bget?ko:K12657">K12657</a>  ALDH18A1, P5CS; delta-1-pyrroline-5-carboxylate synthetase [EC:2.7.2.11 1.2.1.41]
D      <a href="/dbget-bin/www_bget?ec:2.7.2.12">2.7.2.12</a>  acetate kinase (diphosphate)
D      <a href="/dbget-bin/www_bget?ec:2.7.2.13">2.7.2.13</a>  glutamate 1-kinase
D      <a href="/dbget-bin/www_bget?ec:2.7.2.14">2.7.2.14</a>  branched-chain-fatty-acid kinase
D      <a href="/dbget-bin/www_bget?ec:2.7.2.15">2.7.2.15</a>  propionate kinase
D      2.7.2.-  
C    2.7.3  Phosphotransferases with a nitrogenous group as acceptor
D      <a href="/dbget-bin/www_bget?ec:2.7.3.1">2.7.3.1</a>  guanidinoacetate kinase
D      <a href="/dbget-bin/www_bget?ec:2.7.3.2">2.7.3.2</a>  creatine kinase
E        Contig2818; <a href="/dbget-bin/www_bget?ko:K00933">K00933</a>  E2.7.3.2; creatine kinase [EC:2.7.3.2]
D      <a href="/dbget-bin/www_bget?ec:2.7.3.3">2.7.3.3</a>  arginine kinase
E        Contig9080; <a href="/dbget-bin/www_bget?ko:K00934">K00934</a>  E2.7.3.3; arginine kinase [EC:2.7.3.3]
D      <a href="/dbget-bin/www_bget?ec:2.7.3.4">2.7.3.4</a>  taurocyamine kinase
D      <a href="/dbget-bin/www_bget?ec:2.7.3.5">2.7.3.5</a>  lombricine kinase
D      <a href="/dbget-bin/www_bget?ec:2.7.3.6">2.7.3.6</a>  hypotaurocyamine kinase
D      <a href="/dbget-bin/www_bget?ec:2.7.3.7">2.7.3.7</a>  opheline kinase
D      <a href="/dbget-bin/www_bget?ec:2.7.3.8">2.7.3.8</a>  ammonia kinase
D      <a href="/dbget-bin/www_bget?ec:2.7.3.9">2.7.3.9</a>  phosphoenolpyruvate---protein phosphotransferase
D      <a href="/dbget-bin/www_bget?ec:2.7.3.10">2.7.3.10</a>  agmatine kinase
D      2.7.3.-  
C    2.7.4  Phosphotransferases with a phosphate group as acceptor
D      <a href="/dbget-bin/www_bget?ec:2.7.4.1">2.7.4.1</a>  polyphosphate kinase
D      <a href="/dbget-bin/www_bget?ec:2.7.4.2">2.7.4.2</a>  phosphomevalonate kinase
E        Contig1722; <a href="/dbget-bin/www_bget?ko:K13273">K13273</a>  PMVK; phosphomevalonate kinase [EC:2.7.4.2]
D      <a href="/dbget-bin/www_bget?ec:2.7.4.3">2.7.4.3</a>  adenylate kinase
E        Contig544; <a href="/dbget-bin/www_bget?ko:K00939">K00939</a>  E2.7.4.3, adk; adenylate kinase [EC:2.7.4.3]
E        Contig1998; <a href="/dbget-bin/www_bget?ko:K00939">K00939</a>  E2.7.4.3, adk; adenylate kinase [EC:2.7.4.3]
E        Contig3470; <a href="/dbget-bin/www_bget?ko:K00939">K00939</a>  E2.7.4.3, adk; adenylate kinase [EC:2.7.4.3]
E        Contig7192; <a href="/dbget-bin/www_bget?ko:K14535">K14535</a>  TAF9, FAP7; transcription initiation factor TFIID subunit 9 / adenylate kinase [EC:2.7.4.3]
D      <a href="/dbget-bin/www_bget?ec:2.7.4.4">2.7.4.4</a>  nucleoside-phosphate kinase
D      <a href="/dbget-bin/www_bget?ec:2.7.4.6">2.7.4.6</a>  nucleoside-diphosphate kinase
E        Contig7272; <a href="/dbget-bin/www_bget?ko:K00940">K00940</a>  E2.7.4.6, ndk; nucleoside-diphosphate kinase [EC:2.7.4.6]
E        Contig14086; <a href="/dbget-bin/www_bget?ko:K00940">K00940</a>  E2.7.4.6, ndk; nucleoside-diphosphate kinase [EC:2.7.4.6]
D      <a href="/dbget-bin/www_bget?ec:2.7.4.7">2.7.4.7</a>  phosphomethylpyrimidine kinase
D      <a href="/dbget-bin/www_bget?ec:2.7.4.8">2.7.4.8</a>  guanylate kinase
E        Contig10845; <a href="/dbget-bin/www_bget?ko:K00942">K00942</a>  E2.7.4.8, gmk; guanylate kinase [EC:2.7.4.8]
D      <a href="/dbget-bin/www_bget?ec:2.7.4.9">2.7.4.9</a>  dTMP kinase
E        Contig1174; <a href="/dbget-bin/www_bget?ko:K00943">K00943</a>  E2.7.4.9, tmk; dTMP kinase [EC:2.7.4.9]
D      <a href="/dbget-bin/www_bget?ec:2.7.4.10">2.7.4.10</a>  nucleoside-triphosphate---adenylate kinase
D      <a href="/dbget-bin/www_bget?ec:2.7.4.11">2.7.4.11</a>  (deoxy)adenylate kinase
D      <a href="/dbget-bin/www_bget?ec:2.7.4.12">2.7.4.12</a>  T2-induced deoxynucleotide kinase
D      <a href="/dbget-bin/www_bget?ec:2.7.4.13">2.7.4.13</a>  (deoxy)nucleoside-phosphate kinase
D      <a href="/dbget-bin/www_bget?ec:2.7.4.14">2.7.4.14</a>  UMP/CMP kinase
E        Contig3761; <a href="/dbget-bin/www_bget?ko:K13800">K13800</a>  CMPK1, UMPK; UMP-CMP kinase [EC:2.7.4.- 2.7.4.14]
D      <a href="/dbget-bin/www_bget?ec:2.7.4.15">2.7.4.15</a>  thiamine-diphosphate kinase
D      <a href="/dbget-bin/www_bget?ec:2.7.4.16">2.7.4.16</a>  thiamine-phosphate kinase
D      <a href="/dbget-bin/www_bget?ec:2.7.4.17">2.7.4.17</a>  3-phosphoglyceroyl-phosphate---polyphosphate phosphotransferase
D      <a href="/dbget-bin/www_bget?ec:2.7.4.18">2.7.4.18</a>  farnesyl-diphosphate kinase
D      <a href="/dbget-bin/www_bget?ec:2.7.4.19">2.7.4.19</a>  5-methyldeoxycytidine-5'-phosphate kinase
D      <a href="/dbget-bin/www_bget?ec:2.7.4.20">2.7.4.20</a>  dolichyl-diphosphate---polyphosphate phosphotransferase
D      <a href="/dbget-bin/www_bget?ec:2.7.4.21">2.7.4.21</a>  inositol-hexakisphosphate kinase
E        Contig12430; <a href="/dbget-bin/www_bget?ko:K13024">K13024</a>  HISPPD, VIP; inositol hexakisphosphate/diphosphoinositol-pentakisphosphate kinase [EC:2.7.4.21 2.7.4.24]
D      <a href="/dbget-bin/www_bget?ec:2.7.4.22">2.7.4.22</a>  UMP kinase
D      <a href="/dbget-bin/www_bget?ec:2.7.4.23">2.7.4.23</a>  ribose 1,5-bisphosphate phosphokinase
D      <a href="/dbget-bin/www_bget?ec:2.7.4.24">2.7.4.24</a>  diphosphoinositol-pentakisphosphate kinase
E        Contig12430; <a href="/dbget-bin/www_bget?ko:K13024">K13024</a>  HISPPD, VIP; inositol hexakisphosphate/diphosphoinositol-pentakisphosphate kinase [EC:2.7.4.21 2.7.4.24]
D      <a href="/dbget-bin/www_bget?ec:2.7.4.25">2.7.4.25</a>  (d)CMP kinase
D      <a href="/dbget-bin/www_bget?ec:2.7.4.26">2.7.4.26</a>  isopentenyl phosphate kinase
D      <a href="/dbget-bin/www_bget?ec:2.7.4.27">2.7.4.27</a>  [pyruvate, phosphate dikinase]-phosphate phosphotransferase
D      <a href="/dbget-bin/www_bget?ec:2.7.4.28">2.7.4.28</a>  [pyruvate, water dikinase]-phosphate phosphotransferase
D      2.7.4.-  
E        Contig3761; <a href="/dbget-bin/www_bget?ko:K13800">K13800</a>  CMPK1, UMPK; UMP-CMP kinase [EC:2.7.4.- 2.7.4.14]
C    2.7.6  Diphosphotransferases
D      <a href="/dbget-bin/www_bget?ec:2.7.6.1">2.7.6.1</a>  ribose-phosphate diphosphokinase
E        Contig1691; <a href="/dbget-bin/www_bget?ko:K00948">K00948</a>  PRPS, prsA; ribose-phosphate pyrophosphokinase [EC:2.7.6.1]
E        Contig1692; <a href="/dbget-bin/www_bget?ko:K00948">K00948</a>  PRPS, prsA; ribose-phosphate pyrophosphokinase [EC:2.7.6.1]
D      <a href="/dbget-bin/www_bget?ec:2.7.6.2">2.7.6.2</a>  thiamine diphosphokinase
D      <a href="/dbget-bin/www_bget?ec:2.7.6.3">2.7.6.3</a>  2-amino-4-hydroxy-6-hydroxymethyldihydropteridine diphosphokinase
D      <a href="/dbget-bin/www_bget?ec:2.7.6.4">2.7.6.4</a>  nucleotide diphosphokinase
D      <a href="/dbget-bin/www_bget?ec:2.7.6.5">2.7.6.5</a>  GTP diphosphokinase
D      2.7.6.-  
C    2.7.7  Nucleotidyltransferases
D      <a href="/dbget-bin/www_bget?ec:2.7.7.1">2.7.7.1</a>  nicotinamide-nucleotide adenylyltransferase
E        Contig7804; <a href="/dbget-bin/www_bget?ko:K06210">K06210</a>  NMNAT; nicotinamide mononucleotide adenylyltransferase [EC:2.7.7.1 2.7.7.18]
D      <a href="/dbget-bin/www_bget?ec:2.7.7.2">2.7.7.2</a>  FAD synthetase
E        Contig4460; <a href="/dbget-bin/www_bget?ko:K00953">K00953</a>  FLAD1; FAD synthetase [EC:2.7.7.2]
E        Contig10365; <a href="/dbget-bin/www_bget?ko:K00953">K00953</a>  FLAD1; FAD synthetase [EC:2.7.7.2]
D      <a href="/dbget-bin/www_bget?ec:2.7.7.3">2.7.7.3</a>  pantetheine-phosphate adenylyltransferase
E        Contig4123; <a href="/dbget-bin/www_bget?ko:K02318">K02318</a>  COASY; phosphopantetheine adenylyltransferase / dephospho-CoA kinase [EC:2.7.7.3 2.7.1.24]
D      <a href="/dbget-bin/www_bget?ec:2.7.7.4">2.7.7.4</a>  sulfate adenylyltransferase
E        Contig4222; <a href="/dbget-bin/www_bget?ko:K13811">K13811</a>  PAPSS; 3'-phosphoadenosine 5'-phosphosulfate synthase [EC:2.7.7.4 2.7.1.25]
E        Contig10204; <a href="/dbget-bin/www_bget?ko:K13811">K13811</a>  PAPSS; 3'-phosphoadenosine 5'-phosphosulfate synthase [EC:2.7.7.4 2.7.1.25]
E        comp7737_c0_seq2; <a href="/dbget-bin/www_bget?ko:K13811">K13811</a>  PAPSS; 3'-phosphoadenosine 5'-phosphosulfate synthase [EC:2.7.7.4 2.7.1.25]
D      <a href="/dbget-bin/www_bget?ec:2.7.7.5">2.7.7.5</a>  sulfate adenylyltransferase (ADP)
D      <a href="/dbget-bin/www_bget?ec:2.7.7.6">2.7.7.6</a>  DNA-directed RNA polymerase
E        Contig11792; <a href="/dbget-bin/www_bget?ko:K02999">K02999</a>  RPA1, POLR1A; DNA-directed RNA polymerase I subunit RPA1 [EC:2.7.7.6]
E        Contig310; <a href="/dbget-bin/www_bget?ko:K03002">K03002</a>  RPA2, POLR1B; DNA-directed RNA polymerase I subunit RPA2 [EC:2.7.7.6]
E        Contig1478; <a href="/dbget-bin/www_bget?ko:K03002">K03002</a>  RPA2, POLR1B; DNA-directed RNA polymerase I subunit RPA2 [EC:2.7.7.6]
E        Contig4235; <a href="/dbget-bin/www_bget?ko:K03006">K03006</a>  RPB1, POLR2A; DNA-directed RNA polymerase II subunit RPB1 [EC:2.7.7.6]
E        Contig5553; <a href="/dbget-bin/www_bget?ko:K03010">K03010</a>  RPB2, POLR2B; DNA-directed RNA polymerase II subunit RPB2 [EC:2.7.7.6]
E        Contig10524; <a href="/dbget-bin/www_bget?ko:K03018">K03018</a>  RPC1, POLR3A; DNA-directed RNA polymerase III subunit RPC1 [EC:2.7.7.6]
E        Contig6365; <a href="/dbget-bin/www_bget?ko:K03021">K03021</a>  RPC2, POLR3B; DNA-directed RNA polymerase III subunit RPC2 [EC:2.7.7.6]
E        comp97537_c0_seq1; <a href="/dbget-bin/www_bget?ko:K03021">K03021</a>  RPC2, POLR3B; DNA-directed RNA polymerase III subunit RPC2 [EC:2.7.7.6]
E        Contig1063; <a href="/dbget-bin/www_bget?ko:K10908">K10908</a>  POLRMT, RPO41; DNA-directed RNA polymerase, mitochondrial [EC:2.7.7.6]
D      <a href="/dbget-bin/www_bget?ec:2.7.7.7">2.7.7.7</a>  DNA-directed DNA polymerase
E        Contig9555; <a href="/dbget-bin/www_bget?ko:K02320">K02320</a>  POLA1; DNA polymerase alpha subunit A [EC:2.7.7.7]
E        comp93112_c0_seq1; <a href="/dbget-bin/www_bget?ko:K02324">K02324</a>  POLE1; DNA polymerase epsilon subunit 1 [EC:2.7.7.7]
E        comp138179_c0_seq1; <a href="/dbget-bin/www_bget?ko:K02324">K02324</a>  POLE1; DNA polymerase epsilon subunit 1 [EC:2.7.7.7]
E        Contig6926; <a href="/dbget-bin/www_bget?ko:K02325">K02325</a>  POLE2; DNA polymerase epsilon subunit 2 [EC:2.7.7.7]
E        Contig6734; <a href="/dbget-bin/www_bget?ko:K02327">K02327</a>  POLD1; DNA polymerase delta subunit 1 [EC:2.7.7.7]
E        Contig6546; <a href="/dbget-bin/www_bget?ko:K02331">K02331</a>  POL5, MYBBP1A; DNA polymerase phi [EC:2.7.7.7]
E        Contig7048; <a href="/dbget-bin/www_bget?ko:K02331">K02331</a>  POL5, MYBBP1A; DNA polymerase phi [EC:2.7.7.7]
E        Contig14752; <a href="/dbget-bin/www_bget?ko:K02331">K02331</a>  POL5, MYBBP1A; DNA polymerase phi [EC:2.7.7.7]
E        Contig2534; <a href="/dbget-bin/www_bget?ko:K02332">K02332</a>  POLG1; DNA polymerase gamma 1 [EC:2.7.7.7]
[truncated: 426,024 more chars]
