# Supplementary material for: A pipeline for the de novo assembly of the Themira biloba (Sepsidae: Diptera) transcriptome using a multiple k-mer length approach
Source: BMC Genomics. 2014 Mar 12;15(1):188. doi: 10.1186/1471-2164-15-188 (PMC4008362; doi:10.1186/1471-2164-15-188)
Supplement: Supplementary file 3 — Additional file 3: KEGG classification and functional maps of assembled contigs. Contigs annotated using KEGG Automatic Annotation Server identified sequences in a broad range of functional groups including developmental pathways and cell signaling. (ZIP 11 MB) [file 12864_2013_7026_MOESM3_ESM.zip › KEGG classification/hier/q01001.keg]

+C	Kinase
#<h2><a href="/kegg/kegg2.html"><img src="/Fig/bget/kegg3.gif" align="middle" border=0></a>&nbsp; Protein Kinases</h2>
#<!---
#ENTRY       ko01001
#NAME        Kinase
#DEFINITION  Protein kinases cap3 assembly
#--->
!
A<b>Serine/threonine protein kinases: AGC group</b>
B  PKA family
C    Contig4232; <a href="/dbget-bin/www_bget?ko:K04345">K04345</a>  PKA; protein kinase A [EC:2.7.11.11]
C    Contig10552; <a href="/dbget-bin/www_bget?ko:K04345">K04345</a>  PKA; protein kinase A [EC:2.7.11.11]
B  PKG family
C    Contig3072; <a href="/dbget-bin/www_bget?ko:K07376">K07376</a>  PRKG; protein kinase, cGMP-dependent [EC:2.7.11.12]
C    Contig5582; <a href="/dbget-bin/www_bget?ko:K07376">K07376</a>  PRKG; protein kinase, cGMP-dependent [EC:2.7.11.12]
C    Contig10452; <a href="/dbget-bin/www_bget?ko:K07376">K07376</a>  PRKG; protein kinase, cGMP-dependent [EC:2.7.11.12]
C    Contig14626; <a href="/dbget-bin/www_bget?ko:K07376">K07376</a>  PRKG; protein kinase, cGMP-dependent [EC:2.7.11.12]
C    comp6002_c0_seq3; <a href="/dbget-bin/www_bget?ko:K07376">K07376</a>  PRKG; protein kinase, cGMP-dependent [EC:2.7.11.12]
C    comp6053_c0_seq1; <a href="/dbget-bin/www_bget?ko:K07376">K07376</a>  PRKG; protein kinase, cGMP-dependent [EC:2.7.11.12]
B  PKC family
C    Contig3503; <a href="/dbget-bin/www_bget?ko:K06069">K06069</a>  APKC; atypical protein kinase C [EC:2.7.11.13]
C    Contig11202; <a href="/dbget-bin/www_bget?ko:K02677">K02677</a>  CPKC; classical protein kinase C [EC:2.7.11.13]
C    comp3456_c0_seq1; <a href="/dbget-bin/www_bget?ko:K02677">K02677</a>  CPKC; classical protein kinase C [EC:2.7.11.13]
C    Contig1780; <a href="/dbget-bin/www_bget?ko:K06068">K06068</a>  NPKC; novel protein kinase C [EC:2.7.11.13]
C    Contig3533; <a href="/dbget-bin/www_bget?ko:K06068">K06068</a>  NPKC; novel protein kinase C [EC:2.7.11.13]
B  AKT family
C    Contig3974; <a href="/dbget-bin/www_bget?ko:K04456">K04456</a>  AKT; RAC serine/threonine-protein kinase [EC:2.7.11.1]
B  DMPK family
C    Contig5295; <a href="/dbget-bin/www_bget?ko:K04514">K04514</a>  ROCK; Rho-associated protein kinase [EC:2.7.11.1]
C    Contig10360; <a href="/dbget-bin/www_bget?ko:K04514">K04514</a>  ROCK; Rho-associated protein kinase [EC:2.7.11.1]
C    comp8994_c1_seq1; <a href="/dbget-bin/www_bget?ko:K04514">K04514</a>  ROCK; Rho-associated protein kinase [EC:2.7.11.1]
C    comp8994_c1_seq4; <a href="/dbget-bin/www_bget?ko:K04514">K04514</a>  ROCK; Rho-associated protein kinase [EC:2.7.11.1]
C    Contig4974; <a href="/dbget-bin/www_bget?ko:K16307">K16307</a>  CDC42BP; serine/threonine-protein kinase MRCK [EC:2.7.11.1]
C    Contig822; <a href="/dbget-bin/www_bget?ko:K16308">K16308</a>  CIT; citron Rho-interacting kinase [EC:2.7.11.1]
B  GRK family
C    Contig4236; <a href="/dbget-bin/www_bget?ko:K00910">K00910</a>  ADRBK, GRK; beta-adrenergic-receptor kinase [EC:2.7.11.15]
C    Contig1188; <a href="/dbget-bin/www_bget?ko:K08291">K08291</a>  GRK4_5_6; G protein-coupled receptor kinase [EC:2.7.11.16]
B  MAST family
C    Contig4492; <a href="/dbget-bin/www_bget?ko:K08789">K08789</a>  MAST; microtubule-associated serine/threonine kinase [EC:2.7.11.1]
C    Contig14263; <a href="/dbget-bin/www_bget?ko:K08789">K08789</a>  MAST; microtubule-associated serine/threonine kinase [EC:2.7.11.1]
C    Contig352; <a href="/dbget-bin/www_bget?ko:K16309">K16309</a>  MASTL, GW; serine/threonine-protein kinase greatwall [EC:2.7.11.1]
C    Contig7595; <a href="/dbget-bin/www_bget?ko:K16309">K16309</a>  MASTL, GW; serine/threonine-protein kinase greatwall [EC:2.7.11.1]
B  NDR family
C    Contig6123; <a href="/dbget-bin/www_bget?ko:K08790">K08790</a>  STK38, NDR; serine/threonine kinase 38 [EC:2.7.11.1]
C    Contig10757; <a href="/dbget-bin/www_bget?ko:K08791">K08791</a>  LATS1_2, Wts; serine/threonine-protein kinase LATS1/2 [EC:2.7.11.1]
B  PKB family
C    Contig3303; <a href="/dbget-bin/www_bget?ko:K06276">K06276</a>  PDPK1; 3-phosphoinositide dependent protein kinase-1 [EC:2.7.11.1]
B  PKN family
C    Contig3771; <a href="/dbget-bin/www_bget?ko:K06071">K06071</a>  PKN; protein kinase N [EC:2.7.11.13]
C    Contig3882; <a href="/dbget-bin/www_bget?ko:K06071">K06071</a>  PKN; protein kinase N [EC:2.7.11.13]
C    Contig12268; <a href="/dbget-bin/www_bget?ko:K06071">K06071</a>  PKN; protein kinase N [EC:2.7.11.13]
B  RSK family
C    Contig13629; <a href="/dbget-bin/www_bget?ko:K04373">K04373</a>  RPS6KA, RSK2; p90 ribosomal S6 kinase [EC:2.7.11.1]
C    Locus_6786_Transcript_2/3_Confidence_0.875_Length_3844; <a href="/dbget-bin/www_bget?ko:K04373">K04373</a>  RPS6KA, RSK2; p90 ribosomal S6 kinase [EC:2.7.11.1]
C    Contig1619; <a href="/dbget-bin/www_bget?ko:K04688">K04688</a>  RPS6KB; p70 ribosomal S6 kinase [EC:2.7.11.1]
C    Contig10929; <a href="/dbget-bin/www_bget?ko:K04445">K04445</a>  MSK1, RPS6KA5; ribosomal protein S6 kinase alpha-5 [EC:2.7.11.1]
B  SGK family
B  YANK family
#
A<b>Serine/threonine protein kinases: CAMK group</b>
B  CAMK1 family
C    Contig4527; <a href="/dbget-bin/www_bget?ko:K08794">K08794</a>  CAMK1; calcium/calmodulin-dependent protein kinase I [EC:2.7.11.17]
C    comp8114_c0_seq1; <a href="/dbget-bin/www_bget?ko:K08794">K08794</a>  CAMK1; calcium/calmodulin-dependent protein kinase I [EC:2.7.11.17]
C    comp8114_c0_seq2; <a href="/dbget-bin/www_bget?ko:K08794">K08794</a>  CAMK1; calcium/calmodulin-dependent protein kinase I [EC:2.7.11.17]
B  CAMK2 family
C    Contig1720; <a href="/dbget-bin/www_bget?ko:K04515">K04515</a>  CAMK2; calcium/calmodulin-dependent protein kinase (CaM kinase) II [EC:2.7.11.17]
C    Contig10313; <a href="/dbget-bin/www_bget?ko:K04515">K04515</a>  CAMK2; calcium/calmodulin-dependent protein kinase (CaM kinase) II [EC:2.7.11.17]
B  CAMKL family
C    comp131512_c0_seq1; <a href="/dbget-bin/www_bget?ko:K08796">K08796</a>  BRSK; BR serine/threonine kinase [EC:2.7.11.1]
C    Contig14771; <a href="/dbget-bin/www_bget?ko:K02216">K02216</a>  CHK1; serine/threonine-protein kinase Chk1 [EC:2.7.11.1]
C    Contig12402; <a href="/dbget-bin/www_bget?ko:K08798">K08798</a>  MARK; MAP/microtubule affinity-regulating kinase [EC:2.7.11.1]
C    Contig13237; <a href="/dbget-bin/www_bget?ko:K08798">K08798</a>  MARK; MAP/microtubule affinity-regulating kinase [EC:2.7.11.1]
C    Contig2486; <a href="/dbget-bin/www_bget?ko:K16310">K16310</a>  NIM1; serine/threonine-protein kinase NIM1 [EC:2.7.11.1]
C    Contig14677; <a href="/dbget-bin/www_bget?ko:K07198">K07198</a>  PRKAA, AMPK; 5'-AMP-activated protein kinase, catalytic alpha subunit [EC:2.7.11.11]
C    Contig11638; <a href="/dbget-bin/www_bget?ko:K16311">K16311</a>  SIK; serine/threonine-protein kinase SIK [EC:2.7.11.1]
C    Contig702; <a href="/dbget-bin/www_bget?ko:K08802">K08802</a>  SNRK; SNF related kinase [EC:2.7.11.1]
C    Contig95; <a href="/dbget-bin/www_bget?ko:K07298">K07298</a>  STK11, LKB1; serine/threonine-protein kinase 11
B  DAPK family
B  DCAMKL family
C    Contig13219; <a href="/dbget-bin/www_bget?ko:K08805">K08805</a>  DCAMKL1; doublecortin and CaM kinase-like 1 [EC:2.7.11.1]
B  MAPKAPK family
C    Contig3704; <a href="/dbget-bin/www_bget?ko:K04443">K04443</a>  MAPKAPK2; mitogen-activated protein kinase-activated protein kinase 2 [EC:2.7.11.1]
C    Contig3159; <a href="/dbget-bin/www_bget?ko:K04372">K04372</a>  MKNK, MNK; MAP kinase interacting serine/threonine kinase [EC:2.7.11.1]
C    Contig12127; <a href="/dbget-bin/www_bget?ko:K04372">K04372</a>  MKNK, MNK; MAP kinase interacting serine/threonine kinase [EC:2.7.11.1]
C    Contig14096; <a href="/dbget-bin/www_bget?ko:K04372">K04372</a>  MKNK, MNK; MAP kinase interacting serine/threonine kinase [EC:2.7.11.1]
C    Locus_375_Transcript_10/11_Confidence_0.319_Length_4507; <a href="/dbget-bin/www_bget?ko:K04372">K04372</a>  MKNK, MNK; MAP kinase interacting serine/threonine kinase [EC:2.7.11.1]
B  MLCK family
C    Contig10858; <a href="/dbget-bin/www_bget?ko:K00907">K00907</a>  MYLK; myosin-light-chain kinase [EC:2.7.11.18]
B  PHK family
C    Contig10120; <a href="/dbget-bin/www_bget?ko:K00871">K00871</a>  PHKG; phosphorylase kinase gamma subunit [EC:2.7.11.19]
C    Contig11369; <a href="/dbget-bin/www_bget?ko:K00871">K00871</a>  PHKG; phosphorylase kinase gamma subunit [EC:2.7.11.19]
C    Contig14104; <a href="/dbget-bin/www_bget?ko:K00871">K00871</a>  PHKG; phosphorylase kinase gamma subunit [EC:2.7.11.19]
B  PIM family
B  PKD family
C    Contig13359; <a href="/dbget-bin/www_bget?ko:K06070">K06070</a>  PKD; protein kinase D [EC:2.7.11.13]
B  PSK family
B  RAD53 family
C    Contig6599; <a href="/dbget-bin/www_bget?ko:K06641">K06641</a>  CHK2; serine/threonine-protein kinase Chk2 [EC:2.7.11.1]
B  Trio family
C    Contig4332; <a href="/dbget-bin/www_bget?ko:K08810">K08810</a>  TRIO; triple functional domain protein [EC:2.7.11.1]
B  TSSK family
C    Contig115; <a href="/dbget-bin/www_bget?ko:K08811">K08811</a>  TSSK, STK22; testis-specific serine kinase [EC:2.7.11.1]
C    Contig8114; <a href="/dbget-bin/www_bget?ko:K08811">K08811</a>  TSSK, STK22; testis-specific serine kinase [EC:2.7.11.1]
B  CDPK family
B  Other families
C    Contig14033; <a href="/dbget-bin/www_bget?ko:K06103">K06103</a>  CASK; calcium/calmodulin-dependent serine protein kinase [EC:2.7.11.1]
C    Contig12534; <a href="/dbget-bin/www_bget?ko:K08814">K08814</a>  TRIB; tribbles [EC:2.7.11.-]
#
A<b>Serine/threonine protein kinases: CK1 group</b>
B  CK1 family
C    Contig10388; <a href="/dbget-bin/www_bget?ko:K08957">K08957</a>  CSNK1A; casein kinase 1, alpha [EC:2.7.11.1]
C    Contig11571; <a href="/dbget-bin/www_bget?ko:K08957">K08957</a>  CSNK1A; casein kinase 1, alpha [EC:2.7.11.1]
C    Contig14253; <a href="/dbget-bin/www_bget?ko:K08957">K08957</a>  CSNK1A; casein kinase 1, alpha [EC:2.7.11.1]
C    Contig14254; <a href="/dbget-bin/www_bget?ko:K08957">K08957</a>  CSNK1A; casein kinase 1, alpha [EC:2.7.11.1]
C    comp9353_c4_seq1; <a href="/dbget-bin/www_bget?ko:K08957">K08957</a>  CSNK1A; casein kinase 1, alpha [EC:2.7.11.1]
C    Contig12592; <a href="/dbget-bin/www_bget?ko:K08958">K08958</a>  CSNK1G; casein kinase 1, gamma [EC:2.7.11.1]
C    Contig13209; <a href="/dbget-bin/www_bget?ko:K08958">K08958</a>  CSNK1G; casein kinase 1, gamma [EC:2.7.11.1]
C    Contig15101; <a href="/dbget-bin/www_bget?ko:K08958">K08958</a>  CSNK1G; casein kinase 1, gamma [EC:2.7.11.1]
C    Contig5536; <a href="/dbget-bin/www_bget?ko:K08960">K08960</a>  CSNK1E; casein kinase 1, epsilon [EC:2.7.11.1]
C    Contig13687; <a href="/dbget-bin/www_bget?ko:K08960">K08960</a>  CSNK1E; casein kinase 1, epsilon [EC:2.7.11.1]
C    Contig5078; <a href="/dbget-bin/www_bget?ko:K03097">K03097</a>  CSNK2A; casein kinase II subunit alpha [EC:2.7.11.1]
C    Contig12269; <a href="/dbget-bin/www_bget?ko:K03097">K03097</a>  CSNK2A; casein kinase II subunit alpha [EC:2.7.11.1]
B  TTBK family
C    Contig415; <a href="/dbget-bin/www_bget?ko:K08815">K08815</a>  TTBK; tau tubulin kinase [EC:2.7.11.26]
B  VRK family
C    Contig2949; <a href="/dbget-bin/www_bget?ko:K08816">K08816</a>  VRK; vaccinia related kinase [EC:2.7.11.1]
#
A<b>Serine/threonine protein kinases: CMGC group</b>
B  CDK family
C    Contig14258; <a href="/dbget-bin/www_bget?ko:K08818">K08818</a>  CDC2L; cell division cycle 2-like [EC:2.7.11.22]
C    Contig6068; <a href="/dbget-bin/www_bget?ko:K02087">K02087</a>  CDK1, CDC2; cyclin-dependent kinase 1 [EC:2.7.11.22 2.7.11.23]
C    Contig7649; <a href="/dbget-bin/www_bget?ko:K02206">K02206</a>  CDK2; cyclin-dependent kinase 2 [EC:2.7.11.22]
C    Contig2763; <a href="/dbget-bin/www_bget?ko:K02089">K02089</a>  CDK4; cyclin-dependent kinase 4 [EC:2.7.11.22]
C    Contig6841; <a href="/dbget-bin/www_bget?ko:K02090">K02090</a>  CDK5; cyclin-dependent kinase 5 [EC:2.7.11.22]
C    comp74110_c0_seq1; <a href="/dbget-bin/www_bget?ko:K02202">K02202</a>  CDK7; cyclin-dependent kinase 7 [EC:2.7.11.22 2.7.11.23]
C    comp7456_c1_seq1; <a href="/dbget-bin/www_bget?ko:K02208">K02208</a>  CDK8_11; cyclin-dependent kinase 8/11 [EC:2.7.11.22 2.7.11.23]
C    Contig970; <a href="/dbget-bin/www_bget?ko:K02211">K02211</a>  CDK9; cyclin-dependent kinase 9 [EC:2.7.11.22 2.7.11.23]
C    Contig185; <a href="/dbget-bin/www_bget?ko:K02449">K02449</a>  CDK10; cyclin-dependent kinase 10 [EC:2.7.11.22]
C    Contig15391; <a href="/dbget-bin/www_bget?ko:K08819">K08819</a>  CDK12_13; cyclin-dependent kinase 12/13 [EC:2.7.11.22 2.7.11.23]
C    Contig12255; <a href="/dbget-bin/www_bget?ko:K08821">K08821</a>  CDK14, PFTK1; cyclin-dependent kinase 14 [EC:2.7.11.22]
C    Contig14064; <a href="/dbget-bin/www_bget?ko:K08821">K08821</a>  CDK14, PFTK1; cyclin-dependent kinase 14 [EC:2.7.11.22]
B  MAPK family
C    Contig3164; <a href="/dbget-bin/www_bget?ko:K04371">K04371</a>  ERK1_2; extracellular signal-regulated kinase 1/2 [EC:2.7.11.24]
C    Contig1727; <a href="/dbget-bin/www_bget?ko:K04440">K04440</a>  JNK; c-Jun N-terminal kinase [EC:2.7.11.24]
C    Contig4118; <a href="/dbget-bin/www_bget?ko:K04441">K04441</a>  P38; p38 MAP kinase [EC:2.7.11.24]
C    Contig11856; <a href="/dbget-bin/www_bget?ko:K04468">K04468</a>  NLK; nemo like kinase [EC:2.7.11.24]
C    Contig12364; <a href="/dbget-bin/www_bget?ko:K04468">K04468</a>  NLK; nemo like kinase [EC:2.7.11.24]
C    Contig13194; <a href="/dbget-bin/www_bget?ko:K04468">K04468</a>  NLK; nemo like kinase [EC:2.7.11.24]
C    Contig7301; <a href="/dbget-bin/www_bget?ko:K08293">K08293</a>  E2.7.11.24; mitogen-activated protein kinase [EC:2.7.11.24]
B  GSK family
C    Contig4452; <a href="/dbget-bin/www_bget?ko:K03083">K03083</a>  GSK3B; glycogen synthase kinase 3 beta [EC:2.7.11.26]
C    Contig11432; <a href="/dbget-bin/www_bget?ko:K03083">K03083</a>  GSK3B; glycogen synthase kinase 3 beta [EC:2.7.11.26]
C    Contig14272; <a href="/dbget-bin/www_bget?ko:K03083">K03083</a>  GSK3B; glycogen synthase kinase 3 beta [EC:2.7.11.26]
C    Locus_3270_Transcript_1/3_Confidence_0.750_Length_2810; <a href="/dbget-bin/www_bget?ko:K03083">K03083</a>  GSK3B; glycogen synthase kinase 3 beta [EC:2.7.11.26]
B  CLK family
C    Contig10608; <a href="/dbget-bin/www_bget?ko:K08823">K08823</a>  CLK; CDC-like kinase [EC:2.7.12.1]
C    Contig10609; <a href="/dbget-bin/www_bget?ko:K08823">K08823</a>  CLK; CDC-like kinase [EC:2.7.12.1]
B  CDKL family
B  DYRK family
C    Contig607; <a href="/dbget-bin/www_bget?ko:K08825">K08825</a>  DYRK; dual-specificity tyrosine-(Y)-phosphorylation regulated kinase [EC:2.7.12.1]
C    Contig1830; <a href="/dbget-bin/www_bget?ko:K08825">K08825</a>  DYRK; dual-specificity tyrosine-(Y)-phosphorylation regulated kinase [EC:2.7.12.1]
C    Contig5253; <a href="/dbget-bin/www_bget?ko:K08825">K08825</a>  DYRK; dual-specificity tyrosine-(Y)-phosphorylation regulated kinase [EC:2.7.12.1]
C    Contig5818; <a href="/dbget-bin/www_bget?ko:K08825">K08825</a>  DYRK; dual-specificity tyrosine-(Y)-phosphorylation regulated kinase [EC:2.7.12.1]
C    Contig11700; <a href="/dbget-bin/www_bget?ko:K08825">K08825</a>  DYRK; dual-specificity tyrosine-(Y)-phosphorylation regulated kinase [EC:2.7.12.1]
C    Contig12836; <a href="/dbget-bin/www_bget?ko:K08825">K08825</a>  DYRK; dual-specificity tyrosine-(Y)-phosphorylation regulated kinase [EC:2.7.12.1]
C    Locus_6937_Transcript_4/5_Confidence_0.594_Length_3556; <a href="/dbget-bin/www_bget?ko:K08825">K08825</a>  DYRK; dual-specificity tyrosine-(Y)-phosphorylation regulated kinase [EC:2.7.12.1]
C    Contig13180; <a href="/dbget-bin/www_bget?ko:K08826">K08826</a>  HIPK; homeodomain interacting protein kinase [EC:2.7.11.1]
C    Locus_268_Transcript_2/3_Confidence_0.462_Length_6849; <a href="/dbget-bin/www_bget?ko:K08826">K08826</a>  HIPK; homeodomain interacting protein kinase [EC:2.7.11.1]
C    Contig8998; <a href="/dbget-bin/www_bget?ko:K08827">K08827</a>  PRPF4B; serine/threonine-protein kinase PRP4 [EC:2.7.11.1]
B  RCK family
B  SRPK family
C    Contig13069; <a href="/dbget-bin/www_bget?ko:K15409">K15409</a>  SRPK1; serine/threonine-protein kinase SRPK1 [EC:2.7.11.1]
C    comp96689_c0_seq1; <a href="/dbget-bin/www_bget?ko:K08832">K08832</a>  SRPK3, STK23; serine/threonine-protein kinase SRPK3 [EC:2.7.11.1]
#
A<b>Serine/threonine protein kinases: STE group</b>
B  STE7 family
C    Contig1832; <a href="/dbget-bin/www_bget?ko:K04368">K04368</a>  MAP2K1, MEK1; mitogen-activated protein kinase kinase 1 [EC:2.7.12.2]
C    Contig11831; <a href="/dbget-bin/www_bget?ko:K04432">K04432</a>  MAP2K3, MKK3; mitogen-activated protein kinase kinase 3 [EC:2.7.12.2]
C    Contig3335; <a href="/dbget-bin/www_bget?ko:K04430">K04430</a>  MAP2K4, MKK4; mitogen-activated protein kinase kinase 4 [EC:2.7.12.2]
C    comp8565_c1_seq4; <a href="/dbget-bin/www_bget?ko:K04433">K04433</a>  MAP2K6, MKK6; mitogen-activated protein kinase kinase 6 [EC:2.7.12.2]
C    Contig7462; <a href="/dbget-bin/www_bget?ko:K04431">K04431</a>  MAP2K7, MKK7; mitogen-activated protein kinase kinase 7 [EC:2.7.12.2]
B  STE20 family
C    Contig14978; <a href="/dbget-bin/www_bget?ko:K04406">K04406</a>  MAP4K3, GLK; mitogen-activated protein kinase kinase kinase kinase 3 [EC:2.7.11.1]
C    comp1739_c0_seq2; <a href="/dbget-bin/www_bget?ko:K04406">K04406</a>  MAP4K3, GLK; mitogen-activated protein kinase kinase kinase kinase 3 [EC:2.7.11.1]
C    Contig2751; <a href="/dbget-bin/www_bget?ko:K08833">K08833</a>  MAP4K5, KHS1; mitogen-activated protein kinase kinase kinase kinase 5 [EC:2.7.11.1]
C    Contig5270; <a href="/dbget-bin/www_bget?ko:K04413">K04413</a>  MINK; misshapen/NIK-related kinase [EC:2.7.11.1]
C    Contig10513; <a href="/dbget-bin/www_bget?ko:K04413">K04413</a>  MINK; misshapen/NIK-related kinase [EC:2.7.11.1]
C    Contig12163; <a href="/dbget-bin/www_bget?ko:K04413">K04413</a>  MINK; misshapen/NIK-related kinase [EC:2.7.11.1]
C    Contig14275; <a href="/dbget-bin/www_bget?ko:K04413">K04413</a>  MINK; misshapen/NIK-related kinase [EC:2.7.11.1]
C    comp8973_c0_seq7; <a href="/dbget-bin/www_bget?ko:K04413">K04413</a>  MINK; misshapen/NIK-related kinase [EC:2.7.11.1]
C    comp9065_c1_seq3; <a href="/dbget-bin/www_bget?ko:K04413">K04413</a>  MINK; misshapen/NIK-related kinase [EC:2.7.11.1]
C    Contig14783; <a href="/dbget-bin/www_bget?ko:K08835">K08835</a>  OXSR1, STK39; serine/threonine-protein kinase OSR1/STK39 [EC:2.7.11.1]
C    Contig2082; <a href="/dbget-bin/www_bget?ko:K04409">K04409</a>  PAK1; p21-activated kinase 1 [EC:2.7.11.1]
C    Contig4567; <a href="/dbget-bin/www_bget?ko:K04409">K04409</a>  PAK1; p21-activated kinase 1 [EC:2.7.11.1]
C    Contig4568; <a href="/dbget-bin/www_bget?ko:K04409">K04409</a>  PAK1; p21-activated kinase 1 [EC:2.7.11.1]
C    Contig13808; <a href="/dbget-bin/www_bget?ko:K08836">K08836</a>  SLK; STE20-like kinase [EC:2.7.11.1]
C    Contig10147; <a href="/dbget-bin/www_bget?ko:K04412">K04412</a>  STK3, MST2; serine/threonine kinase 3
C    Contig12929; <a href="/dbget-bin/www_bget?ko:K04412">K04412</a>  STK3, MST2; serine/threonine kinase 3
C    comp7004_c1_seq2; <a href="/dbget-bin/www_bget?ko:K04412">K04412</a>  STK3, MST2; serine/threonine kinase 3
C    Locus_213_Transcript_7/11_Confidence_0.270_Length_5038; <a href="/dbget-bin/www_bget?ko:K04412">K04412</a>  STK3, MST2; serine/threonine kinase 3
C    Contig13809; <a href="/dbget-bin/www_bget?ko:K08837">K08837</a>  STK10, LOK; serine/threonine kinase 10 [EC:2.7.11.1]
C    comp9295_c0_seq3; <a href="/dbget-bin/www_bget?ko:K08837">K08837</a>  STK10, LOK; serine/threonine kinase 10 [EC:2.7.11.1]
C    Contig2091; <a href="/dbget-bin/www_bget?ko:K08838">K08838</a>  STK24_25_MST4; serine/threonine-protein kinase 24/25/MST4 [EC:2.7.11.1]
C    Contig10429; <a href="/dbget-bin/www_bget?ko:K04429">K04429</a>  TAO; thousand and one amino acid protein kinase [EC:2.7.11.1]
B  STE11 family
C    Contig998; <a href="/dbget-bin/www_bget?ko:K04426">K04426</a>  MAP3K5, ASK1; mitogen-activated protein kinase kinase kinase 5 [EC:2.7.11.25]
C    Contig1326; <a href="/dbget-bin/www_bget?ko:K04426">K04426</a>  MAP3K5, ASK1; mitogen-activated protein kinase kinase kinase 5 [EC:2.7.11.25]
B  Other families
#
A<b>Serine/threonine protein kinases: TKL group</b>
B  IRAK family
B  LISK family
C    Contig11293; <a href="/dbget-bin/www_bget?ko:K05743">K05743</a>  LIMK1; LIM domain kinase 1 [EC:2.7.11.1]
B  LRRK family
B  MLK family
C    Contig14966; <a href="/dbget-bin/www_bget?ko:K04427">K04427</a>  MAP3K7, TAK1; mitogen-activated protein kinase kinase kinase 7 [EC:2.7.11.25]
C    Contig10556; <a href="/dbget-bin/www_bget?ko:K04422">K04422</a>  MAP3K13, LZK; mitogen-activated protein kinase kinase kinase 13 [EC:2.7.11.25]
B  RAF family
B  RIPK family
B  TGFBR1 family
C    Contig2519; <a href="/dbget-bin/www_bget?ko:K04675">K04675</a>  ACVR1, ALK2; activin receptor type-1 [EC:2.7.11.30]
C    Contig4580; <a href="/dbget-bin/www_bget?ko:K13578">K13578</a>  BMPR1B, ALK6; bone morphogenetic protein receptor type-1B [EC:2.7.11.30]
C    Contig3993; <a href="/dbget-bin/www_bget?ko:K04674">K04674</a>  TGFBR1, ALK5; TGF-beta receptor type-1 [EC:2.7.11.30]
B  TGFBR2 family
C    Contig5995; <a href="/dbget-bin/www_bget?ko:K13597">K13597</a>  ACVR2N; activin receptor type-2, invertebrate
C    Contig1219; <a href="/dbget-bin/www_bget?ko:K04669">K04669</a>  TGFBRX; TGF-beta receptor, other
C    Contig15378; <a href="/dbget-bin/www_bget?ko:K04669">K04669</a>  TGFBRX; TGF-beta receptor, other
C    comp92565_c0_seq1; <a href="/dbget-bin/www_bget?ko:K04669">K04669</a>  TGFBRX; TGF-beta receptor, other
B  Other families
C    Contig11845; <a href="/dbget-bin/www_bget?ko:K06272">K06272</a>  ILK; integrin-linked kinase [EC:2.7.11.1]
C    comp2886_c0_seq1; <a href="/dbget-bin/www_bget?ko:K06272">K06272</a>  ILK; integrin-linked kinase [EC:2.7.11.1]
#
A<b>Serine/threonine protein kinases: Others</b>
B  Aur family
C    Contig3696; <a href="/dbget-bin/www_bget?ko:K11481">K11481</a>  AURKA; aurora kinase A [EC:2.7.11.1]
C    Contig1778; <a href="/dbget-bin/www_bget?ko:K08850">K08850</a>  AURKX; aurora kinase, other [EC:2.7.11.1]
B  BUB family
C    Contig7051; <a href="/dbget-bin/www_bget?ko:K02178">K02178</a>  BUB1; checkpoint serine/threonine-protein kinase [EC:2.7.11.1]
C    Contig13452; <a href="/dbget-bin/www_bget?ko:K02178">K02178</a>  BUB1; checkpoint serine/threonine-protein kinase [EC:2.7.11.1]
B  Bud32 family
C    comp38577_c0_seq1; <a href="/dbget-bin/www_bget?ko:K08851">K08851</a>  TP53RK, PRPK, BUD32; TP53 regulating kinase [EC:2.7.11.1]
C    comp92082_c0_seq1; <a href="/dbget-bin/www_bget?ko:K08851">K08851</a>  TP53RK, PRPK, BUD32; TP53 regulating kinase [EC:2.7.11.1]
B  CAMKK family
C    Contig8135; <a href="/dbget-bin/www_bget?ko:K07359">K07359</a>  CAMKK; calcium/calmodulin-dependent protein kinase kinase [EC:2.7.11.17]
B  CDC7 family
C    Contig6495; <a href="/dbget-bin/www_bget?ko:K02214">K02214</a>  CDC7; cell division control protein 7 [EC:2.7.11.1]
B  CK2 family
C    Contig5078; <a href="/dbget-bin/www_bget?ko:K03097">K03097</a>  CSNK2A; casein kinase II subunit alpha [EC:2.7.11.1]
C    Contig12269; <a href="/dbget-bin/www_bget?ko:K03097">K03097</a>  CSNK2A; casein kinase II subunit alpha [EC:2.7.11.1]
B  IKK family
C    Contig1604; <a href="/dbget-bin/www_bget?ko:K07209">K07209</a>  IKBKB, IKKB; inhibitor of nuclear factor kappa-B kinase subunit beta [EC:2.7.11.10]
C    Contig2658; <a href="/dbget-bin/www_bget?ko:K05410">K05410</a>  TBK1; TANK-binding kinase 1 [EC:2.7.11.10]
B  IRE family
C    Contig4999; <a href="/dbget-bin/www_bget?ko:K08852">K08852</a>  ERN1; serine/threonine-protein kinase/endoribonuclease IRE1 [EC:2.7.11.1 3.1.26.-]
B  MOS family
B  NAK family
C    Contig1865; <a href="/dbget-bin/www_bget?ko:K08853">K08853</a>  AAK; AP2-associated kinase [EC:2.7.11.1]
C    Contig2193; <a href="/dbget-bin/www_bget?ko:K08855">K08855</a>  GAK; cyclin G-associated kinase [EC:2.7.11.1]
C    Contig15492; <a href="/dbget-bin/www_bget?ko:K08855">K08855</a>  GAK; cyclin G-associated kinase [EC:2.7.11.1]
C    Contig883; <a href="/dbget-bin/www_bget?ko:K08856">K08856</a>  STK16; serine/threonine kinase 16 [EC:2.7.11.1]
B  NEK family
C    comp91990_c0_seq1; <a href="/dbget-bin/www_bget?ko:K08857">K08857</a>  NEK; NIMA (never in mitosis gene a)-related kinase [EC:2.7.11.1]
C    comp134969_c0_seq1; <a href="/dbget-bin/www_bget?ko:K08857">K08857</a>  NEK; NIMA (never in mitosis gene a)-related kinase [EC:2.7.11.1]
B  NKF1 family
B  NKF2 family
B  NKF4 family
B  PEK family
C    Contig2577; <a href="/dbget-bin/www_bget?ko:K08860">K08860</a>  EIF2AK3; eukaryotic translation initiation factor 2-alpha kinase 3 [EC:2.7.11.1]
C    Contig12009; <a href="/dbget-bin/www_bget?ko:K08860">K08860</a>  EIF2AK3; eukaryotic translation initiation factor 2-alpha kinase 3 [EC:2.7.11.1]
C    Contig916; <a href="/dbget-bin/www_bget?ko:K16196">K16196</a>  EIF2AK4; eukaryotic translation initiation factor 2-alpha kinase 4 [EC:2.7.11.1]
C    Contig10902; <a href="/dbget-bin/www_bget?ko:K16196">K16196</a>  EIF2AK4; eukaryotic translation initiation factor 2-alpha kinase 4 [EC:2.7.11.1]
B  PLK family
C    Contig2525; <a href="/dbget-bin/www_bget?ko:K06631">K06631</a>  PLK1; polo-like kinase 1 [EC:2.7.11.21]
C    Contig7411; <a href="/dbget-bin/www_bget?ko:K08863">K08863</a>  PLK4; polo-like kinase 4 [EC:2.7.11.21]
B  TLK family
C    Contig10684; <a href="/dbget-bin/www_bget?ko:K08864">K08864</a>  TLK; tousled-like kinase [EC:2.7.11.1]
C    Contig12456; <a href="/dbget-bin/www_bget?ko:K08864">K08864</a>  TLK; tousled-like kinase [EC:2.7.11.1]
C    Contig14021; <a href="/dbget-bin/www_bget?ko:K08864">K08864</a>  TLK; tousled-like kinase [EC:2.7.11.1]
B  TOPK family
C    Contig5916; <a href="/dbget-bin/www_bget?ko:K08865">K08865</a>  PBK; PDZ-binding kinase [EC:2.7.12.2]
B  TTK family
C    Contig11191; <a href="/dbget-bin/www_bget?ko:K08866">K08866</a>  TTK, MPS1; serine/threonine-protein kinase TTK/MPS1 [EC:2.7.12.1]
B  ULK family
C    comp144033_c0_seq1; <a href="/dbget-bin/www_bget?ko:K06228">K06228</a>  FU; fused [EC:2.7.11.1]
C    Contig4948; <a href="/dbget-bin/www_bget?ko:K08269">K08269</a>  ULK, ATG1; unc51-like kinase [EC:2.7.11.1]
B  VPS15 family
C    Contig13153; <a href="/dbget-bin/www_bget?ko:K08333">K08333</a>  PIK3R4, VPS15; phosphoinositide-3-kinase, regulatory subunit 4, p150 [EC:2.7.11.1]
B  WEE family
C    comp94994_c0_seq1; <a href="/dbget-bin/www_bget?ko:K06633">K06633</a>  PKMYT; membrane-associated tyrosine- and threonine-specific cdc2-inhibitory kinase [EC:2.7.11.1]
C    Contig7195; <a href="/dbget-bin/www_bget?ko:K06632">K06632</a>  WEE1; wee1-like protein kinase [EC:2.7.11.1]
B  Wnk family
C    Contig13245; <a href="/dbget-bin/www_bget?ko:K08867">K08867</a>  WNK, PRKWNK; WNK lysine deficient protein kinase [EC:2.7.11.1]
B  PDHK family
C    Contig5129; <a href="/dbget-bin/www_bget?ko:K00898">K00898</a>  E2.7.11.2, PDK; pyruvate dehydrogenase kinase [EC:2.7.11.2]
B  Alpha family
B  ABC1 family
C    Contig594; <a href="/dbget-bin/www_bget?ko:K08869">K08869</a>  ADCK, ABC1; aarF domain-containing kinase
C    Contig8262; <a href="/dbget-bin/www_bget?ko:K08869">K08869</a>  ADCK, ABC1; aarF domain-containing kinase
C    Contig9364; <a href="/dbget-bin/www_bget?ko:K08869">K08869</a>  ADCK, ABC1; aarF domain-containing kinase
C    comp51810_c0_seq1; <a href="/dbget-bin/www_bget?ko:K08869">K08869</a>  ADCK, ABC1; aarF domain-containing kinase
B  A6 family
C    Contig4676; <a href="/dbget-bin/www_bget?ko:K08870">K08870</a>  PTK9; PTK9 protein tyrosine kinase 9
B  BRD family
B  RIO family
C    Contig2983; <a href="/dbget-bin/www_bget?ko:K07178">K07178</a>  RIOK1; RIO kinase 1 [EC:2.7.11.1]
C    Contig4121; <a href="/dbget-bin/www_bget?ko:K07179">K07179</a>  RIOK2; RIO kinase 2 [EC:2.7.11.1]
C    Contig4034; <a href="/dbget-bin/www_bget?ko:K08872">K08872</a>  RIOK3, SUDD; RIO kinase 3 [EC:2.7.11.1]
B  PIKK family
C    Contig1868; <a href="/dbget-bin/www_bget?ko:K04728">K04728</a>  ATM, TEL1; ataxia telangiectasia mutated family protein [EC:2.7.11.1]
C    Contig9597; <a href="/dbget-bin/www_bget?ko:K04728">K04728</a>  ATM, TEL1; ataxia telangiectasia mutated family protein [EC:2.7.11.1]
C    Contig309; <a href="/dbget-bin/www_bget?ko:K06640">K06640</a>  ATR; serine/threonine-protein kinase ATR [EC:2.7.11.1]
C    comp70348_c0_seq1; <a href="/dbget-bin/www_bget?ko:K06640">K06640</a>  ATR; serine/threonine-protein kinase ATR [EC:2.7.11.1]
C    Contig773; <a href="/dbget-bin/www_bget?ko:K07203">K07203</a>  FRAP; FKBP12-rapamycin complex-associated protein
C    Contig6825; <a href="/dbget-bin/www_bget?ko:K07203">K07203</a>  FRAP; FKBP12-rapamycin complex-associated protein
C    Contig7281; <a href="/dbget-bin/www_bget?ko:K07203">K07203</a>  FRAP; FKBP12-rapamycin complex-associated protein
C    Contig7895; <a href="/dbget-bin/www_bget?ko:K08873">K08873</a>  SMG1; PI-3-kinase-related kinase SMG-1
C    comp135694_c0_seq1; <a href="/dbget-bin/www_bget?ko:K08873">K08873</a>  SMG1; PI-3-kinase-related kinase SMG-1
C    Contig6752; <a href="/dbget-bin/www_bget?ko:K08874">K08874</a>  TRRAP; transformation/transcription domain-associated protein
C    Contig10920; <a href="/dbget-bin/www_bget?ko:K08874">K08874</a>  TRRAP; transformation/transcription domain-associated protein
C    Contig15852; <a href="/dbget-bin/www_bget?ko:K08874">K08874</a>  TRRAP; transformation/transcription domain-associated protein
B  Other families
C    Contig10487; <a href="/dbget-bin/www_bget?ko:K08875">K08875</a>  NRBP; nuclear receptor-binding protein
C    Contig14415; <a href="/dbget-bin/www_bget?ko:K08875">K08875</a>  NRBP; nuclear receptor-binding protein
C    Locus_4389_Transcript_1/2_Confidence_0.750_Length_2876; <a href="/dbget-bin/www_bget?ko:K08875">K08875</a>  NRBP; nuclear receptor-binding protein
C    Contig6686; <a href="/dbget-bin/www_bget?ko:K08876">K08876</a>  SCYL; SCY1-like
C    comp74085_c0_seq1; <a href="/dbget-bin/www_bget?ko:K16315">K16315</a>  GSG2; serine/threonine-protein kinase haspin [EC:2.7.11.1]
C    Contig3028; <a href="/dbget-bin/www_bget?ko:K03125">K03125</a>  TAF1; transcription initiation factor TFIID subunit 1
B  Bacterial family
#
A<b>Tyrosine protein kinases</b>
B  Ack family
B  Abl family
C    Contig2337; <a href="/dbget-bin/www_bget?ko:K06619">K06619</a>  ABL1; abelson tyrosine-protein kinase 1 [EC:2.7.10.2]
B  Csk family
C    Contig14242; <a href="/dbget-bin/www_bget?ko:K05728">K05728</a>  CSK; c-src tyrosine kinase [EC:2.7.10.2]
B  FAK family
C    Contig9510; <a href="/dbget-bin/www_bget?ko:K05725">K05725</a>  PTK2, FAK; focal adhesion kinase 1 [EC:2.7.10.2]
B  Fer family
B  JAK family
C    Contig2125; <a href="/dbget-bin/www_bget?ko:K04447">K04447</a>  JAK2; Janus kinase 2 [EC:2.7.10.2]
B  Src family
C    Contig11679; <a href="/dbget-bin/www_bget?ko:K08892">K08892</a>  FRK, PTK5; fyn-related kinase [EC:2.7.10.2]
B  Syk family
B  Tec family
C    Contig4323; <a href="/dbget-bin/www_bget?ko:K07364">K07364</a>  TEC; tyrosine-protein kinase Tec [EC:2.7.10.2]
C    Contig4324; <a href="/dbget-bin/www_bget?ko:K07364">K07364</a>  TEC; tyrosine-protein kinase Tec [EC:2.7.10.2]
B  Alk family
C    Contig1937; <a href="/dbget-bin/www_bget?ko:K05119">K05119</a>  ALK; anaplastic lymphoma kinase [EC:2.7.10.1]
B  Axl family
B  DDR family
B  EGFR family
C    Contig5307; <a href="/dbget-bin/www_bget?ko:K04361">K04361</a>  EGFR, ERBB1; epidermal growth factor receptor [EC:2.7.10.1]
C    Contig15513; <a href="/dbget-bin/www_bget?ko:K04361">K04361</a>  EGFR, ERBB1; epidermal growth factor receptor [EC:2.7.10.1]
B  Eph family
C    Contig3757; <a href="/dbget-bin/www_bget?ko:K05110">K05110</a>  EPHB1, ELK, NET; Eph receptor B1 [EC:2.7.10.1]
C    Contig3758; <a href="/dbget-bin/www_bget?ko:K05110">K05110</a>  EPHB1, ELK, NET; Eph receptor B1 [EC:2.7.10.1]
B  FGFR family
C    Contig15041; <a href="/dbget-bin/www_bget?ko:K04362">K04362</a>  FGFR1; fibroblast growth factor receptor 1 [EC:2.7.10.1]
B  InsR family
C    Contig376; <a href="/dbget-bin/www_bget?ko:K04527">K04527</a>  INSR; insulin receptor [EC:2.7.10.1]
C    Contig15363; <a href="/dbget-bin/www_bget?ko:K06564">K06564</a>  IGF2R; insulin-like growth factor 2 receptor
C    Contig2464; <a href="/dbget-bin/www_bget?ko:K05088">K05088</a>  ROS1; proto-oncogene tyrosine-protein kinase ROS [EC:2.7.10.1]
B  Lmr family
B  Met family
B  Musk family
C    comp93148_c0_seq1; <a href="/dbget-bin/www_bget?ko:K05129">K05129</a>  MUSK; muscle, skeletal, receptor tyrosine kinase [EC:2.7.10.1]
B  PDGFR family
C    Contig5650; <a href="/dbget-bin/www_bget?ko:K04363">K04363</a>  PDGFRA; platelet-derived growth factor receptor alpha [EC:2.7.10.1]
B  PTK7 family
C    Contig2627; <a href="/dbget-bin/www_bget?ko:K05127">K05127</a>  PTK7, CCK4; PTK7 protein tyrosine kinase 7 [EC:2.7.10.1]
B  Ret family
B  Ror family
C    comp92834_c0_seq1; <a href="/dbget-bin/www_bget?ko:K05122">K05122</a>  ROR1, NTRKR1; receptor tyrosine kinase-like orphan receptor 1 [EC:2.7.10.1]
B  PYK family
C    Contig6037; <a href="/dbget-bin/www_bget?ko:K05128">K05128</a>  RYK; RYK receptor-like tyrosine kinase [EC:2.7.10.1]
C    Contig8751; <a href="/dbget-bin/www_bget?ko:K05128">K05128</a>  RYK; RYK receptor-like tyrosine kinase [EC:2.7.10.1]
B  Tie family
B  Trk family
B  VEGFR family
C    Contig5651; <a href="/dbget-bin/www_bget?ko:K05096">K05096</a>  FLT1, VEGFR1; FMS-like tyrosine kinase 1 [EC:2.7.10.1]
C    Contig5653; <a href="/dbget-bin/www_bget?ko:K05096">K05096</a>  FLT1, VEGFR1; FMS-like tyrosine kinase 1 [EC:2.7.10.1]
C    comp9288_c0_seq2; <a href="/dbget-bin/www_bget?ko:K05096">K05096</a>  FLT1, VEGFR1; FMS-like tyrosine kinase 1 [EC:2.7.10.1]
C    comp9288_c0_seq7; <a href="/dbget-bin/www_bget?ko:K05096">K05096</a>  FLT1, VEGFR1; FMS-like tyrosine kinase 1 [EC:2.7.10.1]
C    comp9288_c0_seq8; <a href="/dbget-bin/www_bget?ko:K05096">K05096</a>  FLT1, VEGFR1; FMS-like tyrosine kinase 1 [EC:2.7.10.1]
B  Etk/wzc family
#
A<b>Histidine protein kinases</b>
B  OmpR family
B  NarL family
B  Spo family
B  CitB family
B  LytT family
B  AgrA family
B  NtrC family
B  CheA family
B  Cell cycle family
B  Lux family
B  LuxR family
B  Other families
!
#<hr>
#<b>[ <a href="/kegg/brite.html">BRITE</a> | <a href="/kegg/kegg2.html">KEGG2</a> | <a href="/kegg/">KEGG</a> ]</b><br>
#Last updated: February 28, 2013
#<br>Classification taken and modified from <a href="http://www.ncbi.nlm.nih.gov/pubmed/12734000">Hanks (2003)</a>
