# Supplementary material for: A pipeline for the de novo assembly of the Themira biloba (Sepsidae: Diptera) transcriptome using a multiple k-mer length approach
Source: BMC Genomics. 2014 Mar 12;15(1):188. doi: 10.1186/1471-2164-15-188 (PMC4008362; doi:10.1186/1471-2164-15-188)
Supplement: Supplementary file 3 — Additional file 3: KEGG classification and functional maps of assembled contigs. Contigs annotated using KEGG Automatic Annotation Server identified sequences in a broad range of functional groups including developmental pathways and cell signaling. (ZIP 11 MB) [file 12864_2013_7026_MOESM3_ESM.zip › KEGG classification/hier/q01002.keg]

+C	Peptidase
#<h2><a href="/kegg/kegg2.html"><img src="/Fig/bget/kegg3.gif" align="middle" border=0></a>&nbsp; Peptidases</h2>
#<!---
#ENTRY       ko01002
#DEFINITION  Peptidases cap3 assembly
#--->
!
A<b>Aspartic Peptidases</b>
B  Family A1: pepsin family
C    Contig14281; <a href="/dbget-bin/www_bget?ko:K01379">K01379</a>  CTSD; cathepsin D [EC:3.4.23.5]
C    Locus_2919_Transcript_1/10_Confidence_0.240_Length_1488; <a href="/dbget-bin/www_bget?ko:K01379">K01379</a>  CTSD; cathepsin D [EC:3.4.23.5]
C    Locus_2919_Transcript_2/10_Confidence_0.240_Length_1488; <a href="/dbget-bin/www_bget?ko:K08245">K08245</a>  E3.4.23.40; phytepsin [EC:3.4.23.40]
B  Family A5: thermopsin family
B  Family A8: signal peptidase II family
B  Family A22: presenilin family
C    Contig11662; <a href="/dbget-bin/www_bget?ko:K04505">K04505</a>  PSEN1, PS1; presenilin 1 [EC:3.4.23.-]
C    Contig14537; <a href="/dbget-bin/www_bget?ko:K04505">K04505</a>  PSEN1, PS1; presenilin 1 [EC:3.4.23.-]
C    Contig14538; <a href="/dbget-bin/www_bget?ko:K04505">K04505</a>  PSEN1, PS1; presenilin 1 [EC:3.4.23.-]
C    Contig5001; <a href="/dbget-bin/www_bget?ko:K09595">K09595</a>  HM13; minor histocompatibility antigen H13 [EC:3.4.23.-]
C    Contig53; <a href="/dbget-bin/www_bget?ko:K09598">K09598</a>  SPPL3; signal peptide peptidase-like 3 [EC:3.4.23.-]
B  Family A24: type IV prepilin peptidase family
B  Family A25: gpr protease family
B  Family A26: omptin family
B  Family A31: HybD endopeptidase family
#
A<b>Cysteine Peptidases</b>
B  Family C1: papain family
C    Contig13014; <a href="/dbget-bin/www_bget?ko:K01363">K01363</a>  CTSB; cathepsin B [EC:3.4.22.1]
C    Contig13070; <a href="/dbget-bin/www_bget?ko:K01373">K01373</a>  CTSF; cathepsin F [EC:3.4.22.41]
C    Contig13071; <a href="/dbget-bin/www_bget?ko:K01373">K01373</a>  CTSF; cathepsin F [EC:3.4.22.41]
C    comp5401_c0_seq1; <a href="/dbget-bin/www_bget?ko:K01365">K01365</a>  CTSL; cathepsin L [EC:3.4.22.15]
C    Contig3774; <a href="/dbget-bin/www_bget?ko:K01372">K01372</a>  E3.4.22.40, pepC; bleomycin hydrolase [EC:3.4.22.40]
B  Family C2: calpain family
C    Contig6986; <a href="/dbget-bin/www_bget?ko:K08582">K08582</a>  CAPN15; calpain-15 [EC:3.4.22.-]
C    Contig2664; <a href="/dbget-bin/www_bget?ko:K08585">K08585</a>  CAPNN; calpain, invertebrate [EC:3.4.22.-]
C    Contig5437; <a href="/dbget-bin/www_bget?ko:K08585">K08585</a>  CAPNN; calpain, invertebrate [EC:3.4.22.-]
B  Family C10: streptopain family
B  Family C11: clostripain family
B  Family C12: ubiquitin C-terminal hydrolase family
C    Contig4010; <a href="/dbget-bin/www_bget?ko:K05609">K05609</a>  UCHL3, YUH1; ubiquitin carboxyl-terminal hydrolase L3 [EC:3.4.19.12]
C    Contig337; <a href="/dbget-bin/www_bget?ko:K08588">K08588</a>  BAP1, UCHL2; ubiquitin carboxyl-terminal hydrolase BAP1 [EC:3.4.19.12]
C    Contig2002; <a href="/dbget-bin/www_bget?ko:K05610">K05610</a>  UCHL5, UCH37; ubiquitin carboxyl-terminal hydrolase L5 [EC:3.4.19.12]
C    Contig12136; <a href="/dbget-bin/www_bget?ko:K05610">K05610</a>  UCHL5, UCH37; ubiquitin carboxyl-terminal hydrolase L5 [EC:3.4.19.12]
B  Family C13: legumain family
B  Family C14: caspase family
C    Contig229; <a href="/dbget-bin/www_bget?ko:K04489">K04489</a>  CASPN; caspase invertebrate, apoptosis-related cysteine protease [EC:3.4.22.-]
C    Contig603; <a href="/dbget-bin/www_bget?ko:K04489">K04489</a>  CASPN; caspase invertebrate, apoptosis-related cysteine protease [EC:3.4.22.-]
C    Contig4609; <a href="/dbget-bin/www_bget?ko:K04489">K04489</a>  CASPN; caspase invertebrate, apoptosis-related cysteine protease [EC:3.4.22.-]
C    Contig12558; <a href="/dbget-bin/www_bget?ko:K04489">K04489</a>  CASPN; caspase invertebrate, apoptosis-related cysteine protease [EC:3.4.22.-]
C    comp8217_c0_seq2; <a href="/dbget-bin/www_bget?ko:K04489">K04489</a>  CASPN; caspase invertebrate, apoptosis-related cysteine protease [EC:3.4.22.-]
C    Locus_9708_Transcript_2/3_Confidence_0.750_Length_1891; <a href="/dbget-bin/www_bget?ko:K04489">K04489</a>  CASPN; caspase invertebrate, apoptosis-related cysteine protease [EC:3.4.22.-]
B  Family C15: pyroglutamyl peptidase I family
C    Contig6330; <a href="/dbget-bin/www_bget?ko:K01304">K01304</a>  E3.4.19.3, pcp; pyroglutamyl-peptidase [EC:3.4.19.3]
B  Family C19: ubiquitin-specific protease family
C    Contig4624; <a href="/dbget-bin/www_bget?ko:K11836">K11836</a>  USP5_13, UBP14; ubiquitin carboxyl-terminal hydrolase 5/13 [EC:3.1.2.15]
C    Contig3421; <a href="/dbget-bin/www_bget?ko:K11837">K11837</a>  USP6_32; ubiquitin carboxyl-terminal hydrolase 6/32 [EC:3.1.2.15]
C    Contig2181; <a href="/dbget-bin/www_bget?ko:K11839">K11839</a>  USP8, UBP5; ubiquitin carboxyl-terminal hydrolase 8 [EC:3.1.2.15]
C    Contig4211; <a href="/dbget-bin/www_bget?ko:K11833">K11833</a>  USP2_21; ubiquitin carboxyl-terminal hydrolase 2/21 [EC:3.1.2.15]
C    Contig4212; <a href="/dbget-bin/www_bget?ko:K11833">K11833</a>  USP2_21; ubiquitin carboxyl-terminal hydrolase 2/21 [EC:3.1.2.15]
C    Contig12360; <a href="/dbget-bin/www_bget?ko:K11833">K11833</a>  USP2_21; ubiquitin carboxyl-terminal hydrolase 2/21 [EC:3.1.2.15]
C    comp7719_c0_seq3; <a href="/dbget-bin/www_bget?ko:K11833">K11833</a>  USP2_21; ubiquitin carboxyl-terminal hydrolase 2/21 [EC:3.1.2.15]
C    Contig4917; <a href="/dbget-bin/www_bget?ko:K11843">K11843</a>  USP14, UBP6; ubiquitin carboxyl-terminal hydrolase 14 [EC:3.1.2.15]
C    Contig346; <a href="/dbget-bin/www_bget?ko:K11838">K11838</a>  USP7, UBP15; ubiquitin carboxyl-terminal hydrolase 7 [EC:3.1.2.15]
C    Contig4972; <a href="/dbget-bin/www_bget?ko:K11840">K11840</a>  USP9_24; ubiquitin carboxyl-terminal hydrolase 9/24 [EC:3.1.2.15]
C    Contig5780; <a href="/dbget-bin/www_bget?ko:K11840">K11840</a>  USP9_24; ubiquitin carboxyl-terminal hydrolase 9/24 [EC:3.1.2.15]
C    Contig2757; <a href="/dbget-bin/www_bget?ko:K11841">K11841</a>  USP10, UBP3; ubiquitin carboxyl-terminal hydrolase 10 [EC:3.1.2.15]
C    Contig6358; <a href="/dbget-bin/www_bget?ko:K11832">K11832</a>  USP1; ubiquitin carboxyl-terminal hydrolase 1 [EC:3.1.2.15]
C    Contig14470; <a href="/dbget-bin/www_bget?ko:K11832">K11832</a>  USP1; ubiquitin carboxyl-terminal hydrolase 1 [EC:3.1.2.15]
C    Contig1986; <a href="/dbget-bin/www_bget?ko:K11842">K11842</a>  USP12_46; ubiquitin carboxyl-terminal hydrolase 12/46 [EC:3.1.2.15]
C    Contig12483; <a href="/dbget-bin/www_bget?ko:K11844">K11844</a>  USP16_45; ubiquitin carboxyl-terminal hydrolase 16/45 [EC:3.1.2.15]
C    Contig2054; <a href="/dbget-bin/www_bget?ko:K11848">K11848</a>  USP20_33; ubiquitin carboxyl-terminal hydrolase 20/33 [EC:3.1.2.15]
C    Contig6388; <a href="/dbget-bin/www_bget?ko:K11366">K11366</a>  USP22_27_51, UBP8; ubiquitin carboxyl-terminal hydrolase 22/27/51 [EC:3.1.2.15]
C    Contig10417; <a href="/dbget-bin/www_bget?ko:K11855">K11855</a>  USP36_42; ubiquitin carboxyl-terminal hydrolase 36/42 [EC:3.1.2.15]
C    Contig14213; <a href="/dbget-bin/www_bget?ko:K11855">K11855</a>  USP36_42; ubiquitin carboxyl-terminal hydrolase 36/42 [EC:3.1.2.15]
C    Locus_2360_Transcript_1/2_Confidence_0.500_Length_2763; <a href="/dbget-bin/www_bget?ko:K11855">K11855</a>  USP36_42; ubiquitin carboxyl-terminal hydrolase 36/42 [EC:3.1.2.15]
C    Contig6222; <a href="/dbget-bin/www_bget?ko:K11857">K11857</a>  USP47; ubiquitin carboxyl-terminal hydrolase 47 [EC:3.1.2.15]
C    Contig12267; <a href="/dbget-bin/www_bget?ko:K11857">K11857</a>  USP47; ubiquitin carboxyl-terminal hydrolase 47 [EC:3.1.2.15]
C    Locus_1547_Transcript_2/2_Confidence_0.571_Length_3169; <a href="/dbget-bin/www_bget?ko:K11857">K11857</a>  USP47; ubiquitin carboxyl-terminal hydrolase 47 [EC:3.1.2.15]
C    Contig479; <a href="/dbget-bin/www_bget?ko:K11854">K11854</a>  USP35_38; ubiquitin carboxyl-terminal hydrolase 35/38 [EC:3.1.2.15]
C    Contig6089; <a href="/dbget-bin/www_bget?ko:K11851">K11851</a>  USP30; ubiquitin carboxyl-terminal hydrolase 30 [EC:3.1.2.15]
C    comp95227_c0_seq1; <a href="/dbget-bin/www_bget?ko:K11851">K11851</a>  USP30; ubiquitin carboxyl-terminal hydrolase 30 [EC:3.1.2.15]
C    Contig3642; <a href="/dbget-bin/www_bget?ko:K11853">K11853</a>  USP34; ubiquitin carboxyl-terminal hydrolase 34 [EC:3.1.2.15]
C    Contig8978; <a href="/dbget-bin/www_bget?ko:K11853">K11853</a>  USP34; ubiquitin carboxyl-terminal hydrolase 34 [EC:3.1.2.15]
C    Contig897; <a href="/dbget-bin/www_bget?ko:K11852">K11852</a>  USP31; ubiquitin carboxyl-terminal hydrolase 31 [EC:3.1.2.15]
C    Contig3275; <a href="/dbget-bin/www_bget?ko:K11852">K11852</a>  USP31; ubiquitin carboxyl-terminal hydrolase 31 [EC:3.1.2.15]
B  Family C25: gingipain family
B  Family C26: gamma-glutamyl hydrolase family
C    comp93071_c0_seq1; <a href="/dbget-bin/www_bget?ko:K01307">K01307</a>  GGH; gamma-glutamyl hydrolase [EC:3.4.19.9]
C    Contig4260; <a href="/dbget-bin/www_bget?ko:K01951">K01951</a>  E6.3.5.2, guaA; GMP synthase (glutamine-hydrolysing) [EC:6.3.5.2]
C    Contig11869; <a href="/dbget-bin/www_bget?ko:K01951">K01951</a>  E6.3.5.2, guaA; GMP synthase (glutamine-hydrolysing) [EC:6.3.5.2]
C    Locus_4146_Transcript_1/1_Confidence_1.000_Length_2680; <a href="/dbget-bin/www_bget?ko:K01951">K01951</a>  E6.3.5.2, guaA; GMP synthase (glutamine-hydrolysing) [EC:6.3.5.2]
C    Contig4075; <a href="/dbget-bin/www_bget?ko:K11540">K11540</a>  CAD; carbamoyl-phosphate synthase / aspartate carbamoyltransferase / dihydroorotase [EC:6.3.5.5 2.1.3.2 3.5.2.3]
B  Family C40
B  Family C44
C    Contig4160; <a href="/dbget-bin/www_bget?ko:K00764">K00764</a>  purF, PPAT; amidophosphoribosyltransferase [EC:2.4.2.14]
C    Contig13552; <a href="/dbget-bin/www_bget?ko:K00764">K00764</a>  purF, PPAT; amidophosphoribosyltransferase [EC:2.4.2.14]
C    Contig2247; <a href="/dbget-bin/www_bget?ko:K00820">K00820</a>  E2.6.1.16, glmS; glucosamine--fructose-6-phosphate aminotransferase (isomerizing) [EC:2.6.1.16]
C    Contig5362; <a href="/dbget-bin/www_bget?ko:K00820">K00820</a>  E2.6.1.16, glmS; glucosamine--fructose-6-phosphate aminotransferase (isomerizing) [EC:2.6.1.16]
C    Contig5363; <a href="/dbget-bin/www_bget?ko:K00820">K00820</a>  E2.6.1.16, glmS; glucosamine--fructose-6-phosphate aminotransferase (isomerizing) [EC:2.6.1.16]
C    Contig12646; <a href="/dbget-bin/www_bget?ko:K00820">K00820</a>  E2.6.1.16, glmS; glucosamine--fructose-6-phosphate aminotransferase (isomerizing) [EC:2.6.1.16]
C    Locus_5793_Transcript_6/7_Confidence_0.577_Length_2362; <a href="/dbget-bin/www_bget?ko:K00820">K00820</a>  E2.6.1.16, glmS; glucosamine--fructose-6-phosphate aminotransferase (isomerizing) [EC:2.6.1.16]
C    Contig15795; <a href="/dbget-bin/www_bget?ko:K01953">K01953</a>  asnB, ASNS; asparagine synthase (glutamine-hydrolysing) [EC:6.3.5.4]
B  Family C45
B  Family C46: hedgehog family
C    Contig7059; <a href="/dbget-bin/www_bget?ko:K06224">K06224</a>  HH; hedgehog
B  Family C47: staphopain family
B  Family C48: Ulp1 endopeptidase family
C    Contig14380; <a href="/dbget-bin/www_bget?ko:K08592">K08592</a>  SENP1; sentrin-specific protease 1 [EC:3.4.22.68]
C    Contig564; <a href="/dbget-bin/www_bget?ko:K08596">K08596</a>  SENP7; sentrin-specific protease 7 [EC:3.4.22.68]
C    Contig2671; <a href="/dbget-bin/www_bget?ko:K08597">K08597</a>  SENP8, NEDP1, DEN1; sentrin-specific protease 8 [EC:3.4.22.68]
B  Family C50: separase family
C    Contig3355; <a href="/dbget-bin/www_bget?ko:K02365">K02365</a>  ESP1; separase [EC:3.4.22.49]
B  Family C54: Aut2 peptidase family
C    Contig3853; <a href="/dbget-bin/www_bget?ko:K08342">K08342</a>  ATG4; autophagy-related protein 4 [EC:3.4.22.-]
C    Contig5130; <a href="/dbget-bin/www_bget?ko:K08342">K08342</a>  ATG4; autophagy-related protein 4 [EC:3.4.22.-]
C    Contig10919; <a href="/dbget-bin/www_bget?ko:K08342">K08342</a>  ATG4; autophagy-related protein 4 [EC:3.4.22.-]
B  Family C55: YopJ protease family
B  Family C56: PfpI endopeptidase family
C    Contig4201; <a href="/dbget-bin/www_bget?ko:K05687">K05687</a>  PARK7; protein DJ-1
B  Family C58
B  Family C59
B  Family C60
B  Family C64
C    Contig8013; <a href="/dbget-bin/www_bget?ko:K11862">K11862</a>  ZRANB1, TRABID; ubiquitin thioesterase ZRANB1 [EC:3.1.2.-]
B  Family C65
B  Family C67
C    Contig5205; <a href="/dbget-bin/www_bget?ko:K08601">K08601</a>  CYLD, USLP2; ubiquitin thioesterase CYLD [EC:3.1.2.15]
C    Contig5206; <a href="/dbget-bin/www_bget?ko:K08601">K08601</a>  CYLD, USLP2; ubiquitin thioesterase CYLD [EC:3.1.2.15]
C    comp8890_c0_seq7; <a href="/dbget-bin/www_bget?ko:K08601">K08601</a>  CYLD, USLP2; ubiquitin thioesterase CYLD [EC:3.1.2.15]
B  Family C69
B  Family C70
B  Family C75
B  Family C82
B  Family C85: DUBA deubiquitinylating enzyme
C    Contig4659; <a href="/dbget-bin/www_bget?ko:K13718">K13718</a>  OTUD4; OTU domain-containing protein 4
C    Contig12504; <a href="/dbget-bin/www_bget?ko:K12655">K12655</a>  OTUD5, DUBA; OTU domain-containing protein 5 [EC:3.1.2.15]
B  Family C86
C    Contig12394; <a href="/dbget-bin/www_bget?ko:K15235">K15235</a>  JOSD; josephin [EC:3.4.19.12]
B  Family C88
C    Contig13978; <a href="/dbget-bin/www_bget?ko:K13719">K13719</a>  OTU1, YOD1; ubiquitin thioesterase OTU1 [EC:3.1.2.-]
B  Family C89
#
A<b>Metallo Peptidases</b>
B  Family M1
C    Contig3946; <a href="/dbget-bin/www_bget?ko:K11140">K11140</a>  ANPEP; aminopeptidase N [EC:3.4.11.2]
C    Contig4335; <a href="/dbget-bin/www_bget?ko:K11140">K11140</a>  ANPEP; aminopeptidase N [EC:3.4.11.2]
C    Contig4845; <a href="/dbget-bin/www_bget?ko:K11140">K11140</a>  ANPEP; aminopeptidase N [EC:3.4.11.2]
C    Locus_2824_Transcript_5/8_Confidence_0.500_Length_3501; <a href="/dbget-bin/www_bget?ko:K11140">K11140</a>  ANPEP; aminopeptidase N [EC:3.4.11.2]
C    Contig5122; <a href="/dbget-bin/www_bget?ko:K11141">K11141</a>  ENPEP; glutamyl aminopeptidase [EC:3.4.11.7]
C    Contig5124; <a href="/dbget-bin/www_bget?ko:K11141">K11141</a>  ENPEP; glutamyl aminopeptidase [EC:3.4.11.7]
C    Contig4927; <a href="/dbget-bin/www_bget?ko:K01254">K01254</a>  E3.3.2.6, LTA4H; leukotriene-A4 hydrolase [EC:3.3.2.6]
C    Contig12345; <a href="/dbget-bin/www_bget?ko:K01256">K01256</a>  pepN; aminopeptidase N [EC:3.4.11.2]
C    Contig13172; <a href="/dbget-bin/www_bget?ko:K01256">K01256</a>  pepN; aminopeptidase N [EC:3.4.11.2]
C    Contig13844; <a href="/dbget-bin/www_bget?ko:K01256">K01256</a>  pepN; aminopeptidase N [EC:3.4.11.2]
C    Locus_2824_Transcript_7/8_Confidence_0.455_Length_3152; <a href="/dbget-bin/www_bget?ko:K01256">K01256</a>  pepN; aminopeptidase N [EC:3.4.11.2]
C    Locus_325_Transcript_8/10_Confidence_0.306_Length_2973; <a href="/dbget-bin/www_bget?ko:K01256">K01256</a>  pepN; aminopeptidase N [EC:3.4.11.2]
C    Contig5191; <a href="/dbget-bin/www_bget?ko:K08776">K08776</a>  NPEPPS; puromycin-sensitive aminopeptidase [EC:3.4.11.-]
C    Contig6284; <a href="/dbget-bin/www_bget?ko:K03128">K03128</a>  TAF2; transcription initiation factor TFIID subunit 2
B  Family M2
C    Contig4156; <a href="/dbget-bin/www_bget?ko:K01283">K01283</a>  E3.4.15.1, ACE; peptidyl-dipeptidase A [EC:3.4.15.1]
C    Contig5214; <a href="/dbget-bin/www_bget?ko:K01283">K01283</a>  E3.4.15.1, ACE; peptidyl-dipeptidase A [EC:3.4.15.1]
C    Contig8265; <a href="/dbget-bin/www_bget?ko:K01283">K01283</a>  E3.4.15.1, ACE; peptidyl-dipeptidase A [EC:3.4.15.1]
C    Contig12816; <a href="/dbget-bin/www_bget?ko:K01283">K01283</a>  E3.4.15.1, ACE; peptidyl-dipeptidase A [EC:3.4.15.1]
B  Family M3
C    Contig1232; <a href="/dbget-bin/www_bget?ko:K01414">K01414</a>  prlC; oligopeptidase A [EC:3.4.24.70]
C    Contig6855; <a href="/dbget-bin/www_bget?ko:K01410">K01410</a>  E3.4.24.59, MIPEP; mitochondrial intermediate peptidase [EC:3.4.24.59]
B  Family M4: thermolysin family
B  Family M6: immune inhibitor A family
B  Family M7: snapalysin family
B  Family M8: leishmanolysin family
C    Contig2764; <a href="/dbget-bin/www_bget?ko:K13539">K13539</a>  LMLN; leishmanolysin-like peptidase [EC:3.4.24.-]
B  Family M9
B  Family M10
C    Contig5644; <a href="/dbget-bin/www_bget?ko:K07763">K07763</a>  MMP14; matrix metalloproteinase-14 (membrane-inserted) [EC:3.4.24.80]
C    Contig5978; <a href="/dbget-bin/www_bget?ko:K07763">K07763</a>  MMP14; matrix metalloproteinase-14 (membrane-inserted) [EC:3.4.24.80]
C    Contig15126; <a href="/dbget-bin/www_bget?ko:K07763">K07763</a>  MMP14; matrix metalloproteinase-14 (membrane-inserted) [EC:3.4.24.80]
C    Contig15388; <a href="/dbget-bin/www_bget?ko:K07763">K07763</a>  MMP14; matrix metalloproteinase-14 (membrane-inserted) [EC:3.4.24.80]
C    comp9285_c4_seq2; <a href="/dbget-bin/www_bget?ko:K07995">K07995</a>  MMP15; matrix metalloproteinase-15 (membrane-inserted) [EC:3.4.24.-]
C    comp9285_c4_seq6; <a href="/dbget-bin/www_bget?ko:K07995">K07995</a>  MMP15; matrix metalloproteinase-15 (membrane-inserted) [EC:3.4.24.-]
B  Family M12: astacin/adamalysin family
C    Contig9254; <a href="/dbget-bin/www_bget?ko:K13045">K13045</a>  tld; tolloid [EC:3.4.24.-]
C    Contig4500; <a href="/dbget-bin/www_bget?ko:K13046">K13046</a>  tok; tolkin [EC:3.4.24.-]
C    Contig2123; <a href="/dbget-bin/www_bget?ko:K06704">K06704</a>  ADAM10; disintegrin and metalloproteinase domain-containing protein 10 [EC:3.4.24.81]
C    Contig13089; <a href="/dbget-bin/www_bget?ko:K06704">K06704</a>  ADAM10; disintegrin and metalloproteinase domain-containing protein 10 [EC:3.4.24.81]
C    Contig13626; <a href="/dbget-bin/www_bget?ko:K06704">K06704</a>  ADAM10; disintegrin and metalloproteinase domain-containing protein 10 [EC:3.4.24.81]
C    Contig1350; <a href="/dbget-bin/www_bget?ko:K06059">K06059</a>  ADAM17, TACE; disintegrin and metalloproteinase domain-containing protein 17 [EC:3.4.24.86]
B  Family M13: neprilysin family
C    Contig14367; <a href="/dbget-bin/www_bget?ko:K08635">K08635</a>  MMEL1; membrane metallo-endopeptidase-like 1
B  Family M14: carboxypeptidase A family
C    Locus_4408_Transcript_2/5_Confidence_0.200_Length_1274; <a href="/dbget-bin/www_bget?ko:K08782">K08782</a>  CPA6; carboxypeptidase A6 [EC:3.4.17.1]
C    Contig1475; <a href="/dbget-bin/www_bget?ko:K01290">K01290</a>  CPAN; carboxypeptidase A, invertebrate [EC:3.4.17.-]
C    Contig3013; <a href="/dbget-bin/www_bget?ko:K07752">K07752</a>  CPD; carboxypeptidase D [EC:3.4.17.22]
C    Contig6278; <a href="/dbget-bin/www_bget?ko:K07752">K07752</a>  CPD; carboxypeptidase D [EC:3.4.17.22]
C    Contig10001; <a href="/dbget-bin/www_bget?ko:K01294">K01294</a>  CPE; carboxypeptidase E [EC:3.4.17.10]
B  Family M15
B  Family M16: pitrilysin family
C    Contig14799; <a href="/dbget-bin/www_bget?ko:K01408">K01408</a>  IDE, ide; insulysin [EC:3.4.24.56]
C    Contig658; <a href="/dbget-bin/www_bget?ko:K01412">K01412</a>  E3.4.24.64; mitochondrial processing peptidase [EC:3.4.24.64]
C    Contig12246; <a href="/dbget-bin/www_bget?ko:K01412">K01412</a>  E3.4.24.64; mitochondrial processing peptidase [EC:3.4.24.64]
B  Family M17: leucyl aminopeptidase family
C    Contig7061; <a href="/dbget-bin/www_bget?ko:K11142">K11142</a>  LAP3; cytosol aminopeptidase [EC:3.4.11.1 3.4.11.5]
C    Contig13537; <a href="/dbget-bin/www_bget?ko:K11142">K11142</a>  LAP3; cytosol aminopeptidase [EC:3.4.11.1 3.4.11.5]
C    Contig1803; <a href="/dbget-bin/www_bget?ko:K01255">K01255</a>  CARP, pepA; leucyl aminopeptidase [EC:3.4.11.1]
C    Contig10638; <a href="/dbget-bin/www_bget?ko:K01255">K01255</a>  CARP, pepA; leucyl aminopeptidase [EC:3.4.11.1]
C    Contig5162; <a href="/dbget-bin/www_bget?ko:K09611">K09611</a>  NPEPL1; probable aminopeptidase NPEPL1 [EC:3.4.11.-]
C    Contig10299; <a href="/dbget-bin/www_bget?ko:K09611">K09611</a>  NPEPL1; probable aminopeptidase NPEPL1 [EC:3.4.11.-]
B  Family M18
B  Family M19: membrane dipeptidase family
C    comp134074_c0_seq1; <a href="/dbget-bin/www_bget?ko:K01273">K01273</a>  E3.4.13.19, DPEP1; membrane dipeptidase [EC:3.4.13.19]
B  Family M20
C    Contig5222; <a href="/dbget-bin/www_bget?ko:K08660">K08660</a>  CNDP2; cytosolic nonspecific dipeptidase [EC:3.4.13.18]
C    Contig4243; <a href="/dbget-bin/www_bget?ko:K14677">K14677</a>  ACY1; aminoacylase [EC:3.5.1.14]
C    Contig7543; <a href="/dbget-bin/www_bget?ko:K14677">K14677</a>  ACY1; aminoacylase [EC:3.5.1.14]
B  Family M22
C    Contig96; <a href="/dbget-bin/www_bget?ko:K15900">K15900</a>  KAE1, OSGEP; tRNA threonylcarbamoyladenosine biosynthesis protein
B  Family M23
B  Family M24
C    Contig2726; <a href="/dbget-bin/www_bget?ko:K01265">K01265</a>  E3.4.11.18, map; methionyl aminopeptidase [EC:3.4.11.18]
C    Contig5013; <a href="/dbget-bin/www_bget?ko:K01265">K01265</a>  E3.4.11.18, map; methionyl aminopeptidase [EC:3.4.11.18]
C    comp4306_c0_seq2; <a href="/dbget-bin/www_bget?ko:K01265">K01265</a>  E3.4.11.18, map; methionyl aminopeptidase [EC:3.4.11.18]
C    Locus_3449_Transcript_1/2_Confidence_0.667_Length_1650; <a href="/dbget-bin/www_bget?ko:K01271">K01271</a>  pepQ; Xaa-Pro dipeptidase [EC:3.4.13.9]
C    Contig993; <a href="/dbget-bin/www_bget?ko:K14213">K14213</a>  PEPD; Xaa-Pro dipeptidase [EC:3.4.13.9]
C    Contig3029; <a href="/dbget-bin/www_bget?ko:K01262">K01262</a>  pepP; Xaa-Pro aminopeptidase [EC:3.4.11.9]
C    Contig5287; <a href="/dbget-bin/www_bget?ko:K01262">K01262</a>  pepP; Xaa-Pro aminopeptidase [EC:3.4.11.9]
C    Contig8855; <a href="/dbget-bin/www_bget?ko:K01262">K01262</a>  pepP; Xaa-Pro aminopeptidase [EC:3.4.11.9]
C    comp47245_c0_seq1; <a href="/dbget-bin/www_bget?ko:K01262">K01262</a>  pepP; Xaa-Pro aminopeptidase [EC:3.4.11.9]
B  Family M26
B  Family M27
B  Family M28: aminopeptidase Y family
B  Family M32: carboxypeptidase Taq family
B  Family M34: anthrax lethal factor family
B  Family M35: deuterolysin family
B  Family M38: beta-aspartyl dipeptidase family
C    Contig4075; <a href="/dbget-bin/www_bget?ko:K11540">K11540</a>  CAD; carbamoyl-phosphate synthase / aspartate carbamoyltransferase / dihydroorotase [EC:6.3.5.5 2.1.3.2 3.5.2.3]
B  Family M41: FtsH endopeptidase family
C    Contig3983; <a href="/dbget-bin/www_bget?ko:K08956">K08956</a>  AFG3; AFG3 family protein [EC:3.4.24.-]
C    Contig641; <a href="/dbget-bin/www_bget?ko:K08955">K08955</a>  YME1; ATP-dependent metalloprotease [EC:3.4.24.-]
C    Contig6828; <a href="/dbget-bin/www_bget?ko:K09552">K09552</a>  SPG7; spastic paraplegia 7 [EC:3.4.24.-]
B  Family M42: glutamyl aminopeptidase family
B  Family M43: cytophagalysin familyv
B  Family M48: Ste24 endopeptidase family
C    Contig10676; <a href="/dbget-bin/www_bget?ko:K06013">K06013</a>  STE24; STE24 endopeptidase [EC:3.4.24.84]
B  Family M49: dipeptidyl-peptidase III family
C    Contig1743; <a href="/dbget-bin/www_bget?ko:K01277">K01277</a>  E3.4.14.4, DPP3; dipeptidyl-peptidase III [EC:3.4.14.4]
B  Family M50: S2P protease family
C    Contig1155; <a href="/dbget-bin/www_bget?ko:K07765">K07765</a>  MBTPS2; S2P endopeptidase [EC:3.4.24.85]
B  Family M55: DppA aminopeptidase family
B  Family M67
C    Contig3206; <a href="/dbget-bin/www_bget?ko:K03030">K03030</a>  PSMD14, RPN11, POH1; 26S proteasome regulatory subunit N11
C    Contig3605; <a href="/dbget-bin/www_bget?ko:K09613">K09613</a>  COPS5, CSN5; COP9 signalosome complex subunit 5 [EC:3.4.-.-]
C    Contig15224; <a href="/dbget-bin/www_bget?ko:K09613">K09613</a>  COPS5, CSN5; COP9 signalosome complex subunit 5 [EC:3.4.-.-]
C    Contig3142; <a href="/dbget-bin/www_bget?ko:K11866">K11866</a>  STAMBP, AMSH; STAM-binding protein [EC:3.1.2.15]
B  Family M74
#
A<b>Serine Peptidases</b>
B  Family S1: chymotrypsin family
C    Contig10620; <a href="/dbget-bin/www_bget?ko:K01310">K01310</a>  CTRB; chymotrypsin [EC:3.4.21.1]
C    comp97024_c0_seq1; <a href="/dbget-bin/www_bget?ko:K09614">K09614</a>  CORIN; corin [EC:3.4.21.-]
C    Contig1292; <a href="/dbget-bin/www_bget?ko:K01312">K01312</a>  PRSS; trypsin [EC:3.4.21.4]
C    Contig2393; <a href="/dbget-bin/www_bget?ko:K01312">K01312</a>  PRSS; trypsin [EC:3.4.21.4]
C    Contig4282; <a href="/dbget-bin/www_bget?ko:K01312">K01312</a>  PRSS; trypsin [EC:3.4.21.4]
C    comp7814_c0_seq2; <a href="/dbget-bin/www_bget?ko:K01312">K01312</a>  PRSS; trypsin [EC:3.4.21.4]
C    Contig6900; <a href="/dbget-bin/www_bget?ko:K08669">K08669</a>  HTRA2, PRSS25; HtrA serine peptidase 2 [EC:3.4.21.108]
B  Family S6
B  Family S8: subtilisin family
C    Contig2087; <a href="/dbget-bin/www_bget?ko:K08653">K08653</a>  MBTPS1; membrane-bound transcription factor site-1 protease [EC:3.4.21.112]
C    Contig5444; <a href="/dbget-bin/www_bget?ko:K01349">K01349</a>  FURIN, PCSK3; furin [EC:3.4.21.75]
C    Contig13003; <a href="/dbget-bin/www_bget?ko:K01349">K01349</a>  FURIN, PCSK3; furin [EC:3.4.21.75]
C    Contig10108; <a href="/dbget-bin/www_bget?ko:K01280">K01280</a>  TPP2; tripeptidyl-peptidase II [EC:3.4.14.10]
B  Family S9: prolyl oligopeptidase family
C    Contig3531; <a href="/dbget-bin/www_bget?ko:K01322">K01322</a>  E3.4.21.26, PREP; prolyl oligopeptidase [EC:3.4.21.26]
C    Contig863; <a href="/dbget-bin/www_bget?ko:K01278">K01278</a>  DPP4; dipeptidyl-peptidase 4 [EC:3.4.14.5]
C    Contig2648; <a href="/dbget-bin/www_bget?ko:K01278">K01278</a>  DPP4; dipeptidyl-peptidase 4 [EC:3.4.14.5]
C    Contig7146; <a href="/dbget-bin/www_bget?ko:K08656">K08656</a>  DPP9; dipeptidyl-peptidase 9 [EC:3.4.14.5]
C    Contig7302; <a href="/dbget-bin/www_bget?ko:K13704">K13704</a>  ABHD12; abhydrolase domain-containing protein 12 [EC:3.1.1.23]
B  Family S10
C    Contig13328; <a href="/dbget-bin/www_bget?ko:K09645">K09645</a>  CPVL; vitellogenic carboxypeptidase-like protein [EC:3.4.16.-]
C    Contig9470; <a href="/dbget-bin/www_bget?ko:K09646">K09646</a>  SCPEP1; serine carboxypeptidase 1 [EC:3.4.16.-]
B  Family S11: D-Ala-D-Ala carboxypeptidase A family
B  Family S13: D-Ala-D-Ala peptidase C family
B  Family S14: ClpP endopeptidase family
C    Contig15427; <a href="/dbget-bin/www_bget?ko:K01358">K01358</a>  clpP, CLPP; ATP-dependent Clp protease, protease subunit [EC:3.4.21.92]
B  Family S15
B  Family S16: lon protease family
C    Contig2904; <a href="/dbget-bin/www_bget?ko:K08675">K08675</a>  PRSS15, PIM1; Lon-like ATP-dependent protease [EC:3.4.21.-]
B  Family S24: LexA family
B  Family S26: signal peptidase I family
C    Contig4244; <a href="/dbget-bin/www_bget?ko:K13280">K13280</a>  SEC11, sipW; signal peptidase, endoplasmic reticulum-type [EC:3.4.-.-]
C    Contig6445; <a href="/dbget-bin/www_bget?ko:K09648">K09648</a>  IMP2; mitochondrial inner membrane protease subunit 2 [EC:3.4.21.-]
B  Family S28
C    Contig13486; <a href="/dbget-bin/www_bget?ko:K01285">K01285</a>  PRCP; lysosomal Pro-X carboxypeptidase [EC:3.4.16.2]
B  Family S33
C    Contig14386; <a href="/dbget-bin/www_bget?ko:K13703">K13703</a>  ABHD11; abhydrolase domain-containing protein 11
C    Contig1744; <a href="/dbget-bin/www_bget?ko:K13617">K13617</a>  PPME1; protein phosphatase methylesterase 1 [EC:3.1.1.89]
B  Family S41: C-terminal processing peptidase family
B  Family S45: cephalosporin acylase precursor
B  Family S49: protease IV family
B  Family S51
C    Contig500; <a href="/dbget-bin/www_bget?ko:K05995">K05995</a>  pepE; dipeptidase E [EC:3.4.13.21]
B  Family S53
B  Family S54: Rhomboid family
C    Contig14890; <a href="/dbget-bin/www_bget?ko:K02857">K02857</a>  RHBDL1_2_3; rhomboid-related protein 1/2/3 [EC:3.4.21.105]
C    Contig6875; <a href="/dbget-bin/www_bget?ko:K09650">K09650</a>  PARL, PSARL, PCP1; rhomboid-like protein [EC:3.4.21.105]
B  Family S55: SpoIVB peptidase family
B  Family S58: DmpA aminopeptidase family
B  Family S66
#
A<b>Threonine Peptidases</b>
B  Family T1: proteasome family
C    Contig4249; <a href="/dbget-bin/www_bget?ko:K02730">K02730</a>  PSMA6; 20S proteasome subunit alpha 1 [EC:3.4.25.1]
C    Contig4663; <a href="/dbget-bin/www_bget?ko:K02726">K02726</a>  PSMA2; 20S proteasome subunit alpha 2 [EC:3.4.25.1]
C    Contig3087; <a href="/dbget-bin/www_bget?ko:K02728">K02728</a>  PSMA4; 20S proteasome subunit alpha 3 [EC:3.4.25.1]
C    Contig752; <a href="/dbget-bin/www_bget?ko:K02731">K02731</a>  PSMA7; 20S proteasome subunit alpha 4 [EC:3.4.25.1]
C    Contig13164; <a href="/dbget-bin/www_bget?ko:K02729">K02729</a>  PSMA5; 20S proteasome subunit alpha 5 [EC:3.4.25.1]
C    Contig14211; <a href="/dbget-bin/www_bget?ko:K02725">K02725</a>  PSMA1; 20S proteasome subunit alpha 6 [EC:3.4.25.1]
C    Contig5228; <a href="/dbget-bin/www_bget?ko:K02727">K02727</a>  PSMA3; 20S proteasome subunit alpha 7 [EC:3.4.25.1]
C    Contig14023; <a href="/dbget-bin/www_bget?ko:K02738">K02738</a>  PSMB6; 20S proteasome subunit beta 1 [EC:3.4.25.1]
C    Contig3843; <a href="/dbget-bin/www_bget?ko:K02739">K02739</a>  PSMB7; 20S proteasome subunit beta 2 [EC:3.4.25.1]
C    Contig1033; <a href="/dbget-bin/www_bget?ko:K02735">K02735</a>  PSMB3; 20S proteasome subunit beta 3 [EC:3.4.25.1]
C    Contig3242; <a href="/dbget-bin/www_bget?ko:K02734">K02734</a>  PSMB2; 20S proteasome subunit beta 4 [EC:3.4.25.1]
C    Contig5005; <a href="/dbget-bin/www_bget?ko:K02737">K02737</a>  PSMB5; 20S proteasome subunit beta 5 [EC:3.4.25.1]
C    Contig1812; <a href="/dbget-bin/www_bget?ko:K02732">K02732</a>  PSMB1; 20S proteasome subunit beta 6 [EC:3.4.25.1]
C    Contig14285; <a href="/dbget-bin/www_bget?ko:K02736">K02736</a>  PSMB4; 20S proteasome subunit beta 7 [EC:3.4.25.1]
B  Family T2
C    Contig3539; <a href="/dbget-bin/www_bget?ko:K13051">K13051</a>  iaaA, ASRGL1; beta-aspartyl-peptidase (threonine type) [EC:3.4.19.5]
C    comp113097_c0_seq1; <a href="/dbget-bin/www_bget?ko:K08657">K08657</a>  TASP1; taspase, threonine aspartase, 1 [EC:3.4.25.-]
B  Family T3: gamma-glutamyltransferase family
C    Contig3418; <a href="/dbget-bin/www_bget?ko:K00681">K00681</a>  ggt; gamma-glutamyltranspeptidase [EC:2.3.2.2]
#
A<b>Peptidases of Unknown Catalytic Type</b>
B  Family U4: SpoIIGA peptidase family
B  Family U32
B  Family U48: prenyl protease 2 family
C    Contig8673; <a href="/dbget-bin/www_bget?ko:K08658">K08658</a>  RCE1, FACE2; prenyl protein peptidase [EC:3.4.22.-]
B  Family U62
!
#<hr>
#<b>[ <a href="/kegg/brite.html">BRITE</a> | <a href="/kegg/kegg2.html">KEGG2</a> | <a href="/kegg/">KEGG</a> ]</b><br>
#Last updated: April 17, 2013
#<br>Classification taken and modified from <a href="http://merops.sanger.ac.uk/">MEROPS</a>
