# Supplementary material for: A pipeline for the de novo assembly of the Themira biloba (Sepsidae: Diptera) transcriptome using a multiple k-mer length approach
Source: BMC Genomics. 2014 Mar 12;15(1):188. doi: 10.1186/1471-2164-15-188 (PMC4008362; doi:10.1186/1471-2164-15-188)
Supplement: Supplementary file 3 — Additional file 3: KEGG classification and functional maps of assembled contigs. Contigs annotated using KEGG Automatic Annotation Server identified sequences in a broad range of functional groups including developmental pathways and cell signaling. (ZIP 11 MB) [file 12864_2013_7026_MOESM3_ESM.zip › KEGG classification/hier/q01003.keg]

+C	Glycosyltransferase	Linkage
%<style type="text/css"><!--#grid{table-layout:fixed;font-family:monospace;position:relative;color:black;width:1200px;}.col1{position:relative;background:white;z-index:1;overflow:hidden;width:800px;}.col2{position:relative;background:white;z-index:2;padding-left:10px;}--></style>
#<h2><a href="/kegg/kegg2.html"><img src="/Fig/bget/kegg3.gif" align="middle" border=0></a>&nbsp; Glycosyltransferases</h2>
#<!---
#ENTRY       ko01003
#NAME        GTase
#DEFINITION  Glycosyltransferases cap3 assembly
#--->
!
A<b>N-Glycan biosynthesis</b>
B  Dol-linked oligosaccharide
C    Contig1714; <a href="/dbget-bin/www_bget?ko:K01001">K01001</a>  ALG7; UDP-N-acetylglucosamine--dolichyl-phosphate N-acetylglucosaminephosphotransferase [EC:2.7.8.15]	GlcNAc a1- PP-Dol
C    Contig15459; <a href="/dbget-bin/www_bget?ko:K07432">K07432</a>  ALG13; beta-1,4-N-acetylglucosaminyltransferase [EC:2.4.1.141]	GlcNAc b1-4 GlcNAc
C    Contig8785; <a href="/dbget-bin/www_bget?ko:K07441">K07441</a>  ALG14; beta-1,4-N-acetylglucosaminyltransferase [EC:2.4.1.141]	GlcNAc b1-4 GlcNAc
C    Contig825; <a href="/dbget-bin/www_bget?ko:K03842">K03842</a>  ALG1; beta-1,4-mannosyltransferase [EC:2.4.1.142]	Man b1-4 GlcNAc
C    Contig15114; <a href="/dbget-bin/www_bget?ko:K03843">K03843</a>  ALG2; alpha-1,3/alpha-1,6-mannosyltransferase [EC:2.4.1.132 2.4.1.257]	Man a1-3 Man
C    Contig14264; <a href="/dbget-bin/www_bget?ko:K03844">K03844</a>  ALG11; alpha-1,2-mannosyltransferase [EC:2.4.1.131]	Man a1-2 Man
C    comp98539_c0_seq1; <a href="/dbget-bin/www_bget?ko:K03845">K03845</a>  ALG3; alpha-1,3-mannosyltransferase [EC:2.4.1.258]	Man a1-3 Man
C    Contig15929; <a href="/dbget-bin/www_bget?ko:K03847">K03847</a>  ALG12; alpha-1,6-mannosyltransferase [EC:2.4.1.260]	Man a1-6 Man
C    Contig571; <a href="/dbget-bin/www_bget?ko:K03846">K03846</a>  ALG9; alpha-1,2-mannosyltransferase [EC:2.4.1.259 2.4.1.261]	Man a1-2 Man
C    Contig14915; <a href="/dbget-bin/www_bget?ko:K00729">K00729</a>  ALG5; dolichyl-phosphate beta-glucosyltransferase [EC:2.4.1.117]	Glc b1- P-Dol
C    Contig68; <a href="/dbget-bin/www_bget?ko:K03848">K03848</a>  ALG6; alpha-1,3-glucosyltransferase [EC:2.4.1.267]	Glc a1-3 Man
C    Contig7648; <a href="/dbget-bin/www_bget?ko:K03849">K03849</a>  ALG8; alpha-1,3-glucosyltransferase [EC:2.4.1.265]	Glc a1-3 Glc
C    Contig3545; <a href="/dbget-bin/www_bget?ko:K03850">K03850</a>  ALG10; alpha-1,2-glucosyltransferase [EC:2.4.1.256]	Glc a1-2 Glc
C    Contig10682; <a href="/dbget-bin/www_bget?ko:K03850">K03850</a>  ALG10; alpha-1,2-glucosyltransferase [EC:2.4.1.256]	Glc a1-2 Glc
B  N-linked oligosaccharide
C    Contig4515; <a href="/dbget-bin/www_bget?ko:K07151">K07151</a>  STT3; dolichyl-diphosphooligosaccharide--protein glycosyltransferase [EC:2.4.99.18]	GlcNAc b1- Asn
C    Contig14529; <a href="/dbget-bin/www_bget?ko:K07151">K07151</a>  STT3; dolichyl-diphosphooligosaccharide--protein glycosyltransferase [EC:2.4.99.18]	GlcNAc b1- Asn
C    comp8103_c0_seq1; <a href="/dbget-bin/www_bget?ko:K07151">K07151</a>  STT3; dolichyl-diphosphooligosaccharide--protein glycosyltransferase [EC:2.4.99.18]	GlcNAc b1- Asn
B  Dol-P-Man biosyntheisis
C    Contig2380; <a href="/dbget-bin/www_bget?ko:K00721">K00721</a>  DPM1; dolichol-phosphate mannosyltransferase [EC:2.4.1.83]	Man b1- P-Dol
#
A<b>O-Glycan biosynthesis</b>
B  Mucin-type (GalNAc a1- Ser/Thr)
C    Contig2850; <a href="/dbget-bin/www_bget?ko:K00710">K00710</a>  GALNT; polypeptide N-acetylgalactosaminyltransferase [EC:2.4.1.41]	GalNAc a1- Ser/Thr
C    Contig3191; <a href="/dbget-bin/www_bget?ko:K00710">K00710</a>  GALNT; polypeptide N-acetylgalactosaminyltransferase [EC:2.4.1.41]	GalNAc a1- Ser/Thr
C    Contig4467; <a href="/dbget-bin/www_bget?ko:K00710">K00710</a>  GALNT; polypeptide N-acetylgalactosaminyltransferase [EC:2.4.1.41]	GalNAc a1- Ser/Thr
C    Contig4738; <a href="/dbget-bin/www_bget?ko:K00710">K00710</a>  GALNT; polypeptide N-acetylgalactosaminyltransferase [EC:2.4.1.41]	GalNAc a1- Ser/Thr
C    Contig4739; <a href="/dbget-bin/www_bget?ko:K00710">K00710</a>  GALNT; polypeptide N-acetylgalactosaminyltransferase [EC:2.4.1.41]	GalNAc a1- Ser/Thr
C    Contig7294; <a href="/dbget-bin/www_bget?ko:K00710">K00710</a>  GALNT; polypeptide N-acetylgalactosaminyltransferase [EC:2.4.1.41]	GalNAc a1- Ser/Thr
C    Contig7705; <a href="/dbget-bin/www_bget?ko:K00710">K00710</a>  GALNT; polypeptide N-acetylgalactosaminyltransferase [EC:2.4.1.41]	GalNAc a1- Ser/Thr
C    Contig12662; <a href="/dbget-bin/www_bget?ko:K00710">K00710</a>  GALNT; polypeptide N-acetylgalactosaminyltransferase [EC:2.4.1.41]	GalNAc a1- Ser/Thr
C    Contig15254; <a href="/dbget-bin/www_bget?ko:K00710">K00710</a>  GALNT; polypeptide N-acetylgalactosaminyltransferase [EC:2.4.1.41]	GalNAc a1- Ser/Thr
B  O-linked GlcNAc type (GlcNAc b1- Ser/Thr)
C    Contig4846; <a href="/dbget-bin/www_bget?ko:K09667">K09667</a>  OGT; polypeptide N-acetylglucosaminyltransferase [EC:2.4.1.-]	GlcNAc b1- Ser/Thr
B  Glycosaminoglycan (Xyl b1- Ser/Thr)
C    Contig14274; <a href="/dbget-bin/www_bget?ko:K00771">K00771</a>  XYLT; protein xylosyltransferase [EC:2.4.2.26]	Xyl b1- Ser
B  O-linked Man type (Man a1- Ser/Thr)
C    Contig2544; <a href="/dbget-bin/www_bget?ko:K00728">K00728</a>  POMT; dolichyl-phosphate-mannose-protein mannosyltransferase [EC:2.4.1.109]	Man a1- Ser/Thr
C    Contig7108; <a href="/dbget-bin/www_bget?ko:K00728">K00728</a>  POMT; dolichyl-phosphate-mannose-protein mannosyltransferase [EC:2.4.1.109]	Man a1- Ser/Thr
B  O-linked Fuc type (Fuc a1-Ser/Thr)
C    Contig1613; <a href="/dbget-bin/www_bget?ko:K03691">K03691</a>  POFUT; peptide-O-fucosyltransferase [EC:2.4.1.221]	Fuc a1- Ser/Thr
C    Contig6892; <a href="/dbget-bin/www_bget?ko:K03691">K03691</a>  POFUT; peptide-O-fucosyltransferase [EC:2.4.1.221]	Fuc a1- Ser/Thr
B  O-linked Glc type (Glc b1- Ser)
C    Contig10468; <a href="/dbget-bin/www_bget?ko:K13667">K13667</a>  RUMI, KTELC1; protein glucosyltransferase [EC:2.4.1.-]	Glc b1- Ser
B  O-linked Gal type (Glc a1-2 Gal b1- hydroxylysine)
C    Contig2740; <a href="/dbget-bin/www_bget?ko:K11703">K11703</a>  GLT25D; collagen beta-1,O-galactosyltransferase [EC:2.4.1.50]	Gal b1- hydroxylysine
#
A<b>GPI-anchor biosynthesis</b>
B  Core oligosaccharide
C    Contig1198; <a href="/dbget-bin/www_bget?ko:K03857">K03857</a>  PIGA, GPI3; phosphatidylinositol glycan, class A [EC:2.4.1.198]	GlcNAc a1-6 PI
C    Contig3395; <a href="/dbget-bin/www_bget?ko:K05284">K05284</a>  PIGM; phosphatidylinositol glycan, class M [EC:2.4.1.-]	Man a1-4 GlcN
C    Contig10613; <a href="/dbget-bin/www_bget?ko:K07542">K07542</a>  PIGV; phosphatidylinositol glycan, class V [EC:2.4.1.-]	Man a1-6 Man
C    Contig2140; <a href="/dbget-bin/www_bget?ko:K05286">K05286</a>  PIGB; phosphatidylinositol glycan, class B [EC:2.4.1.-]	Man a1-2 Man
C    Contig6439; <a href="/dbget-bin/www_bget?ko:K08098">K08098</a>  PIGZ, SMP3; phosphatidylinositol glycan, class Z [EC:2.4.1.-]	Man a1-2 Man
B  Phosphatidylinositol mannoside
B  Lipophosphoglycan
#
A<b>Glycolipid biosynthesis</b>
B  Glycosphingolipid
C    Contig15091; <a href="/dbget-bin/www_bget?ko:K00720">K00720</a>  UGCG; ceramide glucosyltransferase [EC:2.4.1.80]	Glc b1- Cer
B  Glycoglycerolipid
#
A<b>Glycan extension</b>
B  Type 1 chain
C    comp92951_c0_seq1; <a href="/dbget-bin/www_bget?ko:K07819">K07819</a>  B3GALT1; beta-1,3-galactosyltransferase 1 [EC:2.4.1.-]	Gal b1-3 GlcNAc
B  Type 2 chain/Poly-N-acetyllactosamine
C    comp133455_c0_seq1; <a href="/dbget-bin/www_bget?ko:K00741">K00741</a>  B3GNT1, B3GNT2; N-acetyllactosaminide beta-1,3-N-acetylglucosaminyltransferase [EC:2.4.1.149]	GlcNAc b1-3 Gal
B  Type 3 chain
C    Contig3460; <a href="/dbget-bin/www_bget?ko:K00731">K00731</a>  C1GALT1; glycoprotein-N-acetylgalactosamine 3-beta-galactosyltransferase [EC:2.4.1.122]	Gal b1-3 GalNAc
B  I antigen
B  ABO blood group
B  Lewis blood group
B  P blood group
C    Contig2851; <a href="/dbget-bin/www_bget?ko:K01988">K01988</a>  A4GALT; lactosylceramide 4-alpha-galactosyltransferase [EC:2.4.1.228]	Gal a1-4 Gal
B  Sid blood group
B  Forssman antigen
B  N-Glycan
C    Contig6525; <a href="/dbget-bin/www_bget?ko:K00726">K00726</a>  MGAT1; alpha-1,3-mannosyl-glycoprotein beta-1,2-N-acetylglucosaminyltransferase [EC:2.4.1.101]	GlcNAc b1-2 Man
C    Contig6199; <a href="/dbget-bin/www_bget?ko:K00737">K00737</a>  MGAT3; beta-1,4-mannosyl-glycoprotein beta-1,4-N-acetylglucosaminyltransferase [EC:2.4.1.144]	GlcNAc b1-4 Man
C    Contig1569; <a href="/dbget-bin/www_bget?ko:K00738">K00738</a>  MGAT4A_B; alpha-1,3-mannosylglycoprotein beta-1,4-N-acetylglucosaminyltransferase A/B [EC:2.4.1.145]	GlcNAc b1-4 Man
C    Contig6143; <a href="/dbget-bin/www_bget?ko:K00717">K00717</a>  FUT8; glycoprotein 6-alpha-L-fucosyltransferase [EC:2.4.1.68]	Fuc a1-6 GlcNAc
C    Contig9029; <a href="/dbget-bin/www_bget?ko:K00753">K00753</a>  E2.4.1.214; glycoprotein 3-alpha-L-fucosyltransferase [EC:2.4.1.214]	Fuc a1-3 GlcNAc
C    comp92447_c0_seq1; <a href="/dbget-bin/www_bget?ko:K09669">K09669</a>  FUT10; alpha-1,3-fucosyltransferase 10 [EC:2.4.1.-]	Fuc a1-3 GlcNAc
B  O-Glycan
C    Contig7291; <a href="/dbget-bin/www_bget?ko:K00733">K00733</a>  B4GALT7; xylosylprotein 4-beta-galactosyltransferase [EC:2.4.1.133]	Gal b1-4 Xyl
C    Contig10857; <a href="/dbget-bin/www_bget?ko:K10158">K10158</a>  B3GAT3; galactosylgalactosylxylosylprotein 3-beta-glucuronosyltransferase 3 [EC:2.4.1.135]	GlcA b1-3 Gal
C    Contig1936; <a href="/dbget-bin/www_bget?ko:K10812">K10812</a>  GlcAT-SP; beta-1,3-glucuronyltransferase [EC:2.4.1.135 2.4.1.-]	GlcA b1-3 Gal
C    Contig11834; <a href="/dbget-bin/www_bget?ko:K13499">K13499</a>  CHSY; chondroitin sulfate synthase [EC:2.4.1.175 2.4.1.226]	GalNAc b1-4 GlcA b1-3 GalNAc
C    Contig5744; <a href="/dbget-bin/www_bget?ko:K00747">K00747</a>  CHPF; chondroitin polymerizing factor [EC:2.4.1.175 2.4.1.226]	GalNAc b1-4 GlcA b1-3 GalNAc
C    Contig6765; <a href="/dbget-bin/www_bget?ko:K02366">K02366</a>  EXT1; glucuronyl/N-acetylglucosaminyl transferase EXT1 [EC:2.4.1.224 2.4.1.225]	GlcA b1-4 GlcNAc a1-4 GlcA
C    Contig8033; <a href="/dbget-bin/www_bget?ko:K02367">K02367</a>  EXT2; glucuronyl/N-acetylglucosaminyl transferase EXT2 [EC:2.4.1.224 2.4.1.225]	GlcA b1-4 GlcNAc a1-4 GlcA
C    comp92017_c0_seq1; <a href="/dbget-bin/www_bget?ko:K02367">K02367</a>  EXT2; glucuronyl/N-acetylglucosaminyl transferase EXT2 [EC:2.4.1.224 2.4.1.225]	GlcA b1-4 GlcNAc a1-4 GlcA
C    Contig6226; <a href="/dbget-bin/www_bget?ko:K02370">K02370</a>  EXTL3; alpha-1,4-N-acetylglucosaminyltransferase EXTL3 [EC:2.4.1.223 2.4.1.224]	GlcNAc a1-4 GlcA
C    Contig2240; <a href="/dbget-bin/www_bget?ko:K05948">K05948</a>  FNG; fringe [EC:2.4.1.222]	GlcNAc b1-3 Fuc
C    Contig1633; <a href="/dbget-bin/www_bget?ko:K13676">K13676</a>  GXYLT; UDP-xylose:glucoside alpha-1,3-xylosyltransferase [EC:2.4.2.-]	Xyl a1-3 Glc
B  Glycolipid
B  Yeast mannan chain
B  Wide specificity
B  Others
#
A<b>Terminal extension</b>
B  Sialyltransferase
C    comp71127_c0_seq1; <a href="/dbget-bin/www_bget?ko:K00778">K00778</a>  SIAT1, ST6GAL1; beta-galactoside alpha-2,6-sialyltransferase (sialyltransferase 1) [EC:2.4.99.1]	Neu5Ac a2-6 Gal
B  Bacterial sialyltransferase
#
A<b>Polysaccharide</b>
B  Storage polysaccharide
C    Contig3305; <a href="/dbget-bin/www_bget?ko:K00693">K00693</a>  GYS; glycogen(starch) synthase [EC:2.4.1.11]	Glc a1-4 Glc
C    Contig5865; <a href="/dbget-bin/www_bget?ko:K00750">K00750</a>  GYG1, GYG2; glycogenin glucosyltransferase [EC:2.4.1.186]	Glc - glycogenin
B  Structural polysaccharide
C    Contig14447; <a href="/dbget-bin/www_bget?ko:K00698">K00698</a>  CHS1; chitin synthase [EC:2.4.1.16]	GlcNAc b1-4 GlcNAc
B  Bacterial polysaccharide
B  Other polysaccharide
#
A<b>Others</b>
B  Hydrophobic molecule
C    Contig3728; <a href="/dbget-bin/www_bget?ko:K00699">K00699</a>  UGT; glucuronosyltransferase [EC:2.4.1.17]	GlcA b1- acceptor
C    Contig5445; <a href="/dbget-bin/www_bget?ko:K00699">K00699</a>  UGT; glucuronosyltransferase [EC:2.4.1.17]	GlcA b1- acceptor
C    Contig10708; <a href="/dbget-bin/www_bget?ko:K00699">K00699</a>  UGT; glucuronosyltransferase [EC:2.4.1.17]	GlcA b1- acceptor
C    Contig13431; <a href="/dbget-bin/www_bget?ko:K00699">K00699</a>  UGT; glucuronosyltransferase [EC:2.4.1.17]	GlcA b1- acceptor
C    Contig13432; <a href="/dbget-bin/www_bget?ko:K00699">K00699</a>  UGT; glucuronosyltransferase [EC:2.4.1.17]	GlcA b1- acceptor
C    Contig13531; <a href="/dbget-bin/www_bget?ko:K00699">K00699</a>  UGT; glucuronosyltransferase [EC:2.4.1.17]	GlcA b1- acceptor
B  Quality control
C    Contig15651; <a href="/dbget-bin/www_bget?ko:K11718">K11718</a>  HUGT; UDP-glucose:glycoprotein glucosyltransferase [EC:2.4.1.-]
B  Trehalose
C    Contig10294; <a href="/dbget-bin/www_bget?ko:K16055">K16055</a>  TPS; trehalose 6-phosphate synthase/phosphatase [EC:2.4.1.15 3.1.3.12]	Glc a1-a1 Glc
B  Glycosylglycerate
B  Other glycosyltransferases
C    Contig4049; <a href="/dbget-bin/www_bget?ko:K09660">K09660</a>  MPDU1; mannose-P-dolichol utilization defect 1
#
A<b>Unclassified</b>
B  Sulfotransferases
C    Contig6807; <a href="/dbget-bin/www_bget?ko:K02513">K02513</a>  HS2ST1; heparan sulfate 2-O-sulfotransferase HS2ST1 [EC:2.8.2.-]	S -2 IdoA
C    comp137915_c0_seq1; <a href="/dbget-bin/www_bget?ko:K02513">K02513</a>  HS2ST1; heparan sulfate 2-O-sulfotransferase HS2ST1 [EC:2.8.2.-]	S -2 IdoA
C    comp133272_c0_seq1; <a href="/dbget-bin/www_bget?ko:K07809">K07809</a>  HS3ST3; [heparan sulfate]-glucosamine 3-sulfotransferase 3 [EC:2.8.2.30]	S -3 GlcN
C    Contig84; <a href="/dbget-bin/www_bget?ko:K08104">K08104</a>  HS3ST5; [heparan sulfate]-glucosamine 3-sulfotransferase 5 [EC:2.8.2.23]	S -3 GlcN
C    Contig4776; <a href="/dbget-bin/www_bget?ko:K02514">K02514</a>  HS6ST1; heparan sulfate 6-O-sulfotransferase HS6ST1 [EC:2.8.2.-]	S -6 GlcNS
C    Contig4884; <a href="/dbget-bin/www_bget?ko:K02577">K02577</a>  NDST2; heparan sulfate N-deacetylase/N-sulfotransferase NDST2 [EC:3.1.1.- 2.8.2.-]	S -2 GlcN
!
#<hr>
#<b>[ <a href="/kegg/glycan/">GLYCAN</a> | <a href="/kegg/brite.html">BRITE</a> | <a href="/kegg/kegg2.html">KEGG2</a> | <a href="/kegg/">KEGG</a> ]</b><br>
#Last updated: March 13, 2013
