# Supplementary material for: A pipeline for the de novo assembly of the Themira biloba (Sepsidae: Diptera) transcriptome using a multiple k-mer length approach
Source: BMC Genomics. 2014 Mar 12;15(1):188. doi: 10.1186/1471-2164-15-188 (PMC4008362; doi:10.1186/1471-2164-15-188)
Supplement: Supplementary file 3 — Additional file 3: KEGG classification and functional maps of assembled contigs. Contigs annotated using KEGG Automatic Annotation Server identified sequences in a broad range of functional groups including developmental pathways and cell signaling. (ZIP 11 MB) [file 12864_2013_7026_MOESM3_ESM.zip › KEGG classification/hier/q01006.keg]

+C
#<h2><a href="/kegg/kegg2.html"><img src="/Fig/bget/kegg3.gif" align="middle" border=0></a> &nbsp; Prenyltransferases</h2>
#<!---
#ENTRY       ko01006
#DEFINITION  Prenyltransferases cap3 assembly
#--->
!
A<b>Terpene biosynthesis</b>
B  Prenyl diphosphate synthase
C    Contig13796; <a href="/dbget-bin/www_bget?ko:K00787">K00787</a>  FDPS; farnesyl diphosphate synthase [EC:2.5.1.1 2.5.1.10]
C    Contig13797; <a href="/dbget-bin/www_bget?ko:K00787">K00787</a>  FDPS; farnesyl diphosphate synthase [EC:2.5.1.1 2.5.1.10]
C    Locus_158_Transcript_18/26_Confidence_0.253_Length_3988; <a href="/dbget-bin/www_bget?ko:K00787">K00787</a>  FDPS; farnesyl diphosphate synthase [EC:2.5.1.1 2.5.1.10]
C    Locus_158_Transcript_19/26_Confidence_0.241_Length_4012; <a href="/dbget-bin/www_bget?ko:K00787">K00787</a>  FDPS; farnesyl diphosphate synthase [EC:2.5.1.1 2.5.1.10]
C    Locus_158_Transcript_21/26_Confidence_0.270_Length_4411; <a href="/dbget-bin/www_bget?ko:K00787">K00787</a>  FDPS; farnesyl diphosphate synthase [EC:2.5.1.1 2.5.1.10]
C    Locus_158_Transcript_26/26_Confidence_0.270_Length_4411; <a href="/dbget-bin/www_bget?ko:K00787">K00787</a>  FDPS; farnesyl diphosphate synthase [EC:2.5.1.1 2.5.1.10]
C    Contig4345; <a href="/dbget-bin/www_bget?ko:K00804">K00804</a>  GGPS1; geranylgeranyl diphosphate synthase, type III [EC:2.5.1.1 2.5.1.10 2.5.1.29]
C    Contig6228; <a href="/dbget-bin/www_bget?ko:K12504">K12504</a>  PDSS1; decaprenyl-diphosphate synthase subunit 1 [EC:2.5.1.91]
C    Contig1693; <a href="/dbget-bin/www_bget?ko:K12505">K12505</a>  PDSS2; decaprenyl-diphosphate synthase subunit 2 [EC:2.5.1.91]
C    Contig930; <a href="/dbget-bin/www_bget?ko:K11778">K11778</a>  DHDDS, RER2, SRT1; ditrans,polycis-polyprenyl diphosphate synthase [EC:2.5.1.87]
B  Squalene/phytoene synthase
#
A<b>Compound prenylation</b>
B  tRNA dimethylallyltransferase
B  Adenosine phosphate isopentenyltransferase
B  DHNA octaprenyltransferase
B  HGA prenyltransferase
B  4HB prenyltransferase
C    Contig2049; <a href="/dbget-bin/www_bget?ko:K06125">K06125</a>  COQ2; 4-hydroxybenzoate hexaprenyltransferase [EC:2.5.1.-]
B  ABBA prenyltransferase
B  Indole prenyltransferase
B  Protoheme farnesyltransferase
C    Contig769; <a href="/dbget-bin/www_bget?ko:K02257">K02257</a>  COX10; protoheme IX farnesyltransferase [EC:2.5.1.-]
B  Chlorophyllide prenyltransferase
B  DPPR synthase
#
A<b>Protein prenylation</b>
B  Farnesyltransferase/geranylgeranyltransferase 1
C    Contig3384; <a href="/dbget-bin/www_bget?ko:K05955">K05955</a>  FNTA; protein farnesyltransferase/geranylgeranyltransferase type-1 subunit alpha [EC:2.5.1.58 2.5.1.59]
C    Contig2854; <a href="/dbget-bin/www_bget?ko:K05954">K05954</a>  FNTB; protein farnesyltransferase subunit beta [EC:2.5.1.58]
C    Contig561; <a href="/dbget-bin/www_bget?ko:K11713">K11713</a>  PGTB1; geranylgeranyl transferase type-1 subunit beta [EC:2.5.1.59]
B  Rab geranylgeranyltransferase
C    Contig10432; <a href="/dbget-bin/www_bget?ko:K14050">K14050</a>  RABGGTA; geranylgeranyl transferase type-2 subunit alpha [EC:2.5.1.60]
C    Contig6062; <a href="/dbget-bin/www_bget?ko:K05956">K05956</a>  RABGGTB; geranylgeranyl transferase type-2 subunit beta [EC:2.5.1.60]
C    comp123361_c0_seq1; <a href="/dbget-bin/www_bget?ko:K14137">K14137</a>  PTAR1; protein prenyltransferase alpha subunit repeat containing protein 1
!
#<hr>
#<b>[ <a href="/kegg/compound/">COMPOUND</a> | <a href="/kegg/brite.html">BRITE</a> | <a href="/kegg/kegg2.html">KEGG2</a> | <a href="/kegg/">KEGG</a> ]</b><br>
#Last updated: October 25, 2010
