# Supplementary material for: A pipeline for the de novo assembly of the Themira biloba (Sepsidae: Diptera) transcriptome using a multiple k-mer length approach
Source: BMC Genomics. 2014 Mar 12;15(1):188. doi: 10.1186/1471-2164-15-188 (PMC4008362; doi:10.1186/1471-2164-15-188)
Supplement: Supplementary file 3 — Additional file 3: KEGG classification and functional maps of assembled contigs. Contigs annotated using KEGG Automatic Annotation Server identified sequences in a broad range of functional groups including developmental pathways and cell signaling. (ZIP 11 MB) [file 12864_2013_7026_MOESM3_ESM.zip › KEGG classification/hier/q01007.keg]

+C	Enzyme
#<h2><a href="/kegg/kegg2.html"><img src="/Fig/bget/kegg3.gif" align="middle" border=0></a>&nbsp; Amino acid related enzymes</h2>
#<!---
#ENTRY       ko01007
#DEFINITION  Amino acid related enzymes cap3 assembly
#--->
!
A<b>Aminoacyl-tRNA synthetase</b>
B  Class I (A)
C    Contig13230; <a href="/dbget-bin/www_bget?ko:K01886">K01886</a>  QARS, glnS; glutaminyl-tRNA synthetase [EC:6.1.1.18]
C    Contig2220; <a href="/dbget-bin/www_bget?ko:K01867">K01867</a>  WARS, trpS; tryptophanyl-tRNA synthetase [EC:6.1.1.2]
C    Contig15230; <a href="/dbget-bin/www_bget?ko:K01867">K01867</a>  WARS, trpS; tryptophanyl-tRNA synthetase [EC:6.1.1.2]
B  Class I (G)
C    Contig8727; <a href="/dbget-bin/www_bget?ko:K01866">K01866</a>  YARS, tyrS; tyrosyl-tRNA synthetase [EC:6.1.1.1]
C    Contig14280; <a href="/dbget-bin/www_bget?ko:K01866">K01866</a>  YARS, tyrS; tyrosyl-tRNA synthetase [EC:6.1.1.1]
C    Contig3746; <a href="/dbget-bin/www_bget?ko:K01883">K01883</a>  CARS, cysS; cysteinyl-tRNA synthetase [EC:6.1.1.16]
C    comp133370_c0_seq1; <a href="/dbget-bin/www_bget?ko:K01883">K01883</a>  CARS, cysS; cysteinyl-tRNA synthetase [EC:6.1.1.16]
C    Contig181; <a href="/dbget-bin/www_bget?ko:K01887">K01887</a>  RARS, argS; arginyl-tRNA synthetase [EC:6.1.1.19]
B  Class I (U)
C    Contig2347; <a href="/dbget-bin/www_bget?ko:K01874">K01874</a>  MARS, metG; methionyl-tRNA synthetase [EC:6.1.1.10]
C    Contig5987; <a href="/dbget-bin/www_bget?ko:K01874">K01874</a>  MARS, metG; methionyl-tRNA synthetase [EC:6.1.1.10]
C    Contig2885; <a href="/dbget-bin/www_bget?ko:K01870">K01870</a>  IARS, ileS; isoleucyl-tRNA synthetase [EC:6.1.1.5]
C    Contig14703; <a href="/dbget-bin/www_bget?ko:K01873">K01873</a>  VARS, valS; valyl-tRNA synthetase [EC:6.1.1.9]
C    Contig2641; <a href="/dbget-bin/www_bget?ko:K01869">K01869</a>  LARS, leuS; leucyl-tRNA synthetase [EC:6.1.1.4]
C    Contig9543; <a href="/dbget-bin/www_bget?ko:K01869">K01869</a>  LARS, leuS; leucyl-tRNA synthetase [EC:6.1.1.4]
B  Class II (A)
C    Contig5116; <a href="/dbget-bin/www_bget?ko:K04567">K04567</a>  KARS, lysS; lysyl-tRNA synthetase, class II [EC:6.1.1.6]
C    Contig4788; <a href="/dbget-bin/www_bget?ko:K01876">K01876</a>  DARS, aspS; aspartyl-tRNA synthetase [EC:6.1.1.12]
C    Contig14260; <a href="/dbget-bin/www_bget?ko:K01876">K01876</a>  DARS, aspS; aspartyl-tRNA synthetase [EC:6.1.1.12]
C    Contig2974; <a href="/dbget-bin/www_bget?ko:K01893">K01893</a>  NARS, asnS; asparaginyl-tRNA synthetase [EC:6.1.1.22]
C    Contig6091; <a href="/dbget-bin/www_bget?ko:K01893">K01893</a>  NARS, asnS; asparaginyl-tRNA synthetase [EC:6.1.1.22]
C    Contig4658; <a href="/dbget-bin/www_bget?ko:K01892">K01892</a>  HARS, hisS; histidyl-tRNA synthetase [EC:6.1.1.21]
B  Class II (G/C)
C    Contig4657; <a href="/dbget-bin/www_bget?ko:K01880">K01880</a>  GARS, glyS1; glycyl-tRNA synthetase [EC:6.1.1.14]
C    Contig3047; <a href="/dbget-bin/www_bget?ko:K01875">K01875</a>  SARS, serS; seryl-tRNA synthetase [EC:6.1.1.11]
C    Contig8532; <a href="/dbget-bin/www_bget?ko:K01875">K01875</a>  SARS, serS; seryl-tRNA synthetase [EC:6.1.1.11]
C    Contig11725; <a href="/dbget-bin/www_bget?ko:K01881">K01881</a>  PARS, proS; prolyl-tRNA synthetase [EC:6.1.1.15]
C    Contig14638; <a href="/dbget-bin/www_bget?ko:K01868">K01868</a>  TARS, thrS; threonyl-tRNA synthetase [EC:6.1.1.3]
C    Contig4184; <a href="/dbget-bin/www_bget?ko:K01872">K01872</a>  AARS, alaS; alanyl-tRNA synthetase [EC:6.1.1.7]
B  Class II (U)
C    Contig13955; <a href="/dbget-bin/www_bget?ko:K01889">K01889</a>  FARSA, pheS; phenylalanyl-tRNA synthetase alpha chain [EC:6.1.1.20]
C    Contig15075; <a href="/dbget-bin/www_bget?ko:K01889">K01889</a>  FARSA, pheS; phenylalanyl-tRNA synthetase alpha chain [EC:6.1.1.20]
C    Contig933; <a href="/dbget-bin/www_bget?ko:K01890">K01890</a>  FARSB, pheT; phenylalanyl-tRNA synthetase beta chain [EC:6.1.1.20]
B  Other
#
A<b>Aminotransferase (transaminase)</b>
B  Class I
C    Contig1760; <a href="/dbget-bin/www_bget?ko:K14454">K14454</a>  GOT1; aspartate aminotransferase, cytoplasmic [EC:2.6.1.1]
C    Contig14998; <a href="/dbget-bin/www_bget?ko:K14455">K14455</a>  GOT2; aspartate aminotransferase, mitochondrial [EC:2.6.1.1]
C    Contig3885; <a href="/dbget-bin/www_bget?ko:K00814">K00814</a>  GPT, ALT; alanine transaminase [EC:2.6.1.2]
C    Contig6058; <a href="/dbget-bin/www_bget?ko:K00815">K00815</a>  TAT; tyrosine aminotransferase [EC:2.6.1.5]
C    Contig952; <a href="/dbget-bin/www_bget?ko:K00816">K00816</a>  CCBL; kynurenine---oxoglutarate transaminase / cysteine-S-conjugate beta-lyase / glutamine---phenylpyruvate transaminase [EC:2.6.1.7 4.4.1.13 2.6.1.64]
B  Class II
C    Contig14879; <a href="/dbget-bin/www_bget?ko:K00639">K00639</a>  kbl, GCAT; glycine C-acetyltransferase [EC:2.3.1.29]
C    Contig6233; <a href="/dbget-bin/www_bget?ko:K00643">K00643</a>  E2.3.1.37, ALAS; 5-aminolevulinate synthase [EC:2.3.1.37]
C    Contig2050; <a href="/dbget-bin/www_bget?ko:K00654">K00654</a>  E2.3.1.50; serine palmitoyltransferase [EC:2.3.1.50]
C    Contig4584; <a href="/dbget-bin/www_bget?ko:K00654">K00654</a>  E2.3.1.50; serine palmitoyltransferase [EC:2.3.1.50]
B  Class III
C    Contig2329; <a href="/dbget-bin/www_bget?ko:K00827">K00827</a>  AGXT2; alanine-glyoxylate transaminase / (R)-3-amino-2-methylpropionate-pyruvate transaminase [EC:2.6.1.44 2.6.1.40]
C    comp4810_c0_seq3; <a href="/dbget-bin/www_bget?ko:K00827">K00827</a>  AGXT2; alanine-glyoxylate transaminase / (R)-3-amino-2-methylpropionate-pyruvate transaminase [EC:2.6.1.44 2.6.1.40]
C    Contig14853; <a href="/dbget-bin/www_bget?ko:K00819">K00819</a>  E2.6.1.13, rocD; ornithine--oxo-acid transaminase [EC:2.6.1.13]
C    Contig3546; <a href="/dbget-bin/www_bget?ko:K13524">K13524</a>  ABAT; 4-aminobutyrate aminotransferase / (S)-3-amino-2-methylpropionate transaminase [EC:2.6.1.19 2.6.1.22]
B  Class IV
C    Contig3719; <a href="/dbget-bin/www_bget?ko:K00826">K00826</a>  E2.6.1.42, ilvE; branched-chain amino acid aminotransferase [EC:2.6.1.42]
B  Class V
C    Contig3789; <a href="/dbget-bin/www_bget?ko:K00830">K00830</a>  AGXT; alanine-glyoxylate transaminase / serine-glyoxylate transaminase / serine-pyruvate transaminase [EC:2.6.1.44 2.6.1.45 2.6.1.51]
C    Contig3790; <a href="/dbget-bin/www_bget?ko:K00830">K00830</a>  AGXT; alanine-glyoxylate transaminase / serine-glyoxylate transaminase / serine-pyruvate transaminase [EC:2.6.1.44 2.6.1.45 2.6.1.51]
C    Contig5150; <a href="/dbget-bin/www_bget?ko:K00831">K00831</a>  serC, PSAT1; phosphoserine aminotransferase [EC:2.6.1.52]
B  Others
!
#<hr>
#<b>[ <a href="/kegg/brite.html">BRITE</a> | <a href="/kegg/kegg2.html">KEGG2</a> | <a href="/kegg/">KEGG</a> ]</b><br>
#Last updated: May 8, 2012
