# Supplementary material for: A pipeline for the de novo assembly of the Themira biloba (Sepsidae: Diptera) transcriptome using a multiple k-mer length approach
Source: BMC Genomics. 2014 Mar 12;15(1):188. doi: 10.1186/1471-2164-15-188 (PMC4008362; doi:10.1186/1471-2164-15-188)
Supplement: Supplementary file 3 — Additional file 3: KEGG classification and functional maps of assembled contigs. Contigs annotated using KEGG Automatic Annotation Server identified sequences in a broad range of functional groups including developmental pathways and cell signaling. (ZIP 11 MB) [file 12864_2013_7026_MOESM3_ESM.zip › KEGG classification/hier/q01020.keg]

+C	Receptor
#<h2><a href="/kegg/kegg2.html"><img src="/Fig/bget/kegg3.gif" align="middle" border=0></a>&nbsp; Enzyme-linked Receptors</h2>
#<!---
#ENTRY       ko01020
#DEFINITION  Enzyme-linked receptors cap3 assembly
#--->
!
A<b>Receptor tyrosine kinases</b>
B  RTK class I (EGF receptor family)
C    Contig5307; <a href="/dbget-bin/www_bget?ko:K04361">K04361</a>  EGFR, ERBB1; epidermal growth factor receptor [EC:2.7.10.1]
C    Contig15513; <a href="/dbget-bin/www_bget?ko:K04361">K04361</a>  EGFR, ERBB1; epidermal growth factor receptor [EC:2.7.10.1]
B  RTK class II (Insulin receptor family)
C    Contig376; <a href="/dbget-bin/www_bget?ko:K04527">K04527</a>  INSR; insulin receptor [EC:2.7.10.1]
C    Contig2464; <a href="/dbget-bin/www_bget?ko:K05088">K05088</a>  ROS1; proto-oncogene tyrosine-protein kinase ROS [EC:2.7.10.1]
B  RTK class III (PDGF receptor family)
C    Contig5650; <a href="/dbget-bin/www_bget?ko:K04363">K04363</a>  PDGFRA; platelet-derived growth factor receptor alpha [EC:2.7.10.1]
B  RTK class IV (FGF receptor family)
C    Contig15041; <a href="/dbget-bin/www_bget?ko:K04362">K04362</a>  FGFR1; fibroblast growth factor receptor 1 [EC:2.7.10.1]
B  RTK class V (VEGF receptor family)
C    Contig5651; <a href="/dbget-bin/www_bget?ko:K05096">K05096</a>  FLT1, VEGFR1; FMS-like tyrosine kinase 1 [EC:2.7.10.1]
C    Contig5653; <a href="/dbget-bin/www_bget?ko:K05096">K05096</a>  FLT1, VEGFR1; FMS-like tyrosine kinase 1 [EC:2.7.10.1]
C    comp9288_c0_seq2; <a href="/dbget-bin/www_bget?ko:K05096">K05096</a>  FLT1, VEGFR1; FMS-like tyrosine kinase 1 [EC:2.7.10.1]
C    comp9288_c0_seq7; <a href="/dbget-bin/www_bget?ko:K05096">K05096</a>  FLT1, VEGFR1; FMS-like tyrosine kinase 1 [EC:2.7.10.1]
C    comp9288_c0_seq8; <a href="/dbget-bin/www_bget?ko:K05096">K05096</a>  FLT1, VEGFR1; FMS-like tyrosine kinase 1 [EC:2.7.10.1]
B  RTK class VI (HGF receptor family)
B  RTK class VII (TRK receptor family)
B  RTK class VIII (EPH receptor family)
C    Contig3757; <a href="/dbget-bin/www_bget?ko:K05110">K05110</a>  EPHB1, ELK, NET; Eph receptor B1 [EC:2.7.10.1]
C    Contig3758; <a href="/dbget-bin/www_bget?ko:K05110">K05110</a>  EPHB1, ELK, NET; Eph receptor B1 [EC:2.7.10.1]
B  RTK class IX (AXL receptor family)
B  RTK class X (LTK receptor family)
C    Contig1937; <a href="/dbget-bin/www_bget?ko:K05119">K05119</a>  ALK; anaplastic lymphoma kinase [EC:2.7.10.1]
B  RTK class XI (TIE receptor family)
B  RTK class XII (ROR receptor family)
C    comp92834_c0_seq1; <a href="/dbget-bin/www_bget?ko:K05122">K05122</a>  ROR1, NTRKR1; receptor tyrosine kinase-like orphan receptor 1 [EC:2.7.10.1]
B  RTK class XIII (DDR receptor family)
B  RTK class XIV (RET receptor family)
B  RTK class XV (KLG receptor family)
C    Contig2627; <a href="/dbget-bin/www_bget?ko:K05127">K05127</a>  PTK7, CCK4; PTK7 protein tyrosine kinase 7 [EC:2.7.10.1]
B  RTK class XVI (RYK receptor family)
C    Contig6037; <a href="/dbget-bin/www_bget?ko:K05128">K05128</a>  RYK; RYK receptor-like tyrosine kinase [EC:2.7.10.1]
C    Contig8751; <a href="/dbget-bin/www_bget?ko:K05128">K05128</a>  RYK; RYK receptor-like tyrosine kinase [EC:2.7.10.1]
B  RTK class XVII (MuSK receptor family)
C    comp93148_c0_seq1; <a href="/dbget-bin/www_bget?ko:K05129">K05129</a>  MUSK; muscle, skeletal, receptor tyrosine kinase [EC:2.7.10.1]
#
A<b>Receptor serine/threonine kinases</b>
B  Type I TGF-beta receptor
C    Contig3993; <a href="/dbget-bin/www_bget?ko:K04674">K04674</a>  TGFBR1, ALK5; TGF-beta receptor type-1 [EC:2.7.11.30]
C    Contig4580; <a href="/dbget-bin/www_bget?ko:K13578">K13578</a>  BMPR1B, ALK6; bone morphogenetic protein receptor type-1B [EC:2.7.11.30]
C    Contig2519; <a href="/dbget-bin/www_bget?ko:K04675">K04675</a>  ACVR1, ALK2; activin receptor type-1 [EC:2.7.11.30]
B  Type II TGF-beta receptor
C    Contig5995; <a href="/dbget-bin/www_bget?ko:K13597">K13597</a>  ACVR2N; activin receptor type-2, invertebrate
!
#<hr>
#<b>[ <a href="/kegg/brite.html">BRITE</a> | <a href="/kegg/kegg2.html">KEGG2</a> | <a href="/kegg/">KEGG</a> ]</b><br>
#Last updated: February 28, 2013
