# Supplementary material for: A pipeline for the de novo assembly of the Themira biloba (Sepsidae: Diptera) transcriptome using a multiple k-mer length approach
Source: BMC Genomics. 2014 Mar 12;15(1):188. doi: 10.1186/1471-2164-15-188 (PMC4008362; doi:10.1186/1471-2164-15-188)
Supplement: Supplementary file 3 — Additional file 3: KEGG classification and functional maps of assembled contigs. Contigs annotated using KEGG Automatic Annotation Server identified sequences in a broad range of functional groups including developmental pathways and cell signaling. (ZIP 11 MB) [file 12864_2013_7026_MOESM3_ESM.zip › KEGG classification/hier/q02000.keg]

+E
#<h2><a href="/kegg/kegg2.html"><img src="/Fig/bget/kegg3.gif" align="middle" border=0></a>&nbsp; Transporters</h2>
#<!---
#ENTRY       ko02000
#NAME        Transporter
#DEFINITION  Transporters cap3 assembly
#--->
!
A<b>ABC Transporters, Eukaryotic Type</b>
B  ABCA (ABC1) subfamily
C    ABCA1, 2, 3, 4, 7, 12, 13 subgroups
D      <a href="/dbget-bin/www_bget?ko:K05641">K05641</a>  ABCA1; ATP-binding cassette, subfamily A (ABC1), member 1
D      <a href="/dbget-bin/www_bget?ko:K05642">K05642</a>  ABCA2; ATP-binding cassette, subfamily A (ABC1), member 2
D      <a href="/dbget-bin/www_bget?ko:K05643">K05643</a>  ABCA3; ATP-binding cassette, subfamily A (ABC1), member 3
D      <a href="/dbget-bin/www_bget?ko:K05644">K05644</a>  ABCA4; ATP-binding cassette, subfamily A (ABC1), member 4
D      <a href="/dbget-bin/www_bget?ko:K05645">K05645</a>  ABCA7; ATP-binding cassette, subfamily A (ABC1), member 7
D      <a href="/dbget-bin/www_bget?ko:K05646">K05646</a>  ABCA12; ATP-binding cassette, subfamily A (ABC1), member 12
D      <a href="/dbget-bin/www_bget?ko:K05647">K05647</a>  ABCA13; ATP binding cassette, subfamily A (ABC1), member 13
C    ABCA5, 6, 8, 9, 10 subgroups
D      <a href="/dbget-bin/www_bget?ko:K05648">K05648</a>  ABCA5; ATP-binding cassette, subfamily A (ABC1), member 5
D      <a href="/dbget-bin/www_bget?ko:K05649">K05649</a>  ABCA6; ATP-binding cassette, subfamily A (ABC1), member 6
D      <a href="/dbget-bin/www_bget?ko:K05650">K05650</a>  ABCA8; ATP-binding cassette, subfamily A (ABC1), member 8
D      <a href="/dbget-bin/www_bget?ko:K05651">K05651</a>  ABCA9; ATP-binding cassette, subfamily A (ABC1), member 9
D      <a href="/dbget-bin/www_bget?ko:K05652">K05652</a>  ABCA10; ATP-binding cassette, subfamily A (ABC1), member 10
B  ABCB (MDR/TAP) subfamily
C    ABCB2, 3, 8, 9, 10 subgroups
D      <a href="/dbget-bin/www_bget?ko:K05653">K05653</a>  ABCB2, TAP1; ATP-binding cassette, subfamily B (MDR/TAP), member 2
D      <a href="/dbget-bin/www_bget?ko:K05654">K05654</a>  ABCB3, TAP2; ATP-binding cassette, subfamily B (MDR/TAP), member 3
D      <a href="/dbget-bin/www_bget?ko:K05655">K05655</a>  ABCB8; ATP-binding cassette, subfamily B (MDR/TAP), member 8
D      <a href="/dbget-bin/www_bget?ko:K05656">K05656</a>  ABCB9, TAPL; ATP-binding cassette, subfamily B (MDR/TAP), member 9
D      <a href="/dbget-bin/www_bget?ko:K05657">K05657</a>  ABCB10; ATP-binding cassette, subfamily B (MDR/TAP), member 10
C    ABCB1, 4, 5, 11 subgroups
D      <a href="/dbget-bin/www_bget?ko:K05658">K05658</a>  ABCB1; ATP-binding cassette, subfamily B (MDR/TAP), member 1
D      <a href="/dbget-bin/www_bget?ko:K05659">K05659</a>  ABCB4; ATP-binding cassette, subfamily B (MDR/TAP), member 4
D      <a href="/dbget-bin/www_bget?ko:K05660">K05660</a>  ABCB5; ATP-binding cassette, subfamily B (MDR/TAP), member 5
C    ABCB6, 7 subgroups (half transporters)
D      <a href="/dbget-bin/www_bget?ko:K05661">K05661</a>  ABCB6; ATP-binding cassette, subfamily B (MDR/TAP), member 6
D      <a href="/dbget-bin/www_bget?ko:K05662">K05662</a>  ABCB7; ATP-binding cassette, subfamily B (MDR/TAP), member 7
D      <a href="/dbget-bin/www_bget?ko:K05663">K05663</a>  ABC.ATM; mitochondrial ABC transporter ATM
C    ABCB11 subgroup
D      <a href="/dbget-bin/www_bget?ko:K05664">K05664</a>  ABCB11; ATP-binding cassette, subfamily B (MDR/TAP), member 11
C    ABCB-BAC subgroup
D      <a href="/dbget-bin/www_bget?ko:K11085">K11085</a>  msbA; ATP-binding cassette, subfamily B, bacterial MsbA [EC:3.6.3.-]
D      <a href="/dbget-bin/www_bget?ko:K11004">K11004</a>  hlyB, cyaB; ATP-binding cassette, subfamily B, bacterial HlyB/CyaB
D      <a href="/dbget-bin/www_bget?ko:K13409">K13409</a>  raxB, cvaB; ATP-binding cassette, subfamily B, bacterial RaxB
D      <a href="/dbget-bin/www_bget?ko:K14698">K14698</a>  irtA; ATP-binding cassette, subfamily B, bacterial IrtA [EC:3.6.3.-]
D      <a href="/dbget-bin/www_bget?ko:K14699">K14699</a>  irtB; ATP-binding cassette, subfamily B, bacterial IrtB [EC:3.6.3.-]
D      <a href="/dbget-bin/www_bget?ko:K06147">K06147</a>  ABCB-BAC; ATP-binding cassette, subfamily B, bacterial
B  ABCC (CFTR/MRP) subfamily
C    ABCC1, 2, 3, 5, 6, 13 subgroups
D      <a href="/dbget-bin/www_bget?ko:K05665">K05665</a>  ABCC1; ATP-binding cassette, subfamily C (CFTR/MRP), member 1
D      <a href="/dbget-bin/www_bget?ko:K05666">K05666</a>  ABCC2; ATP-binding cassette, subfamily C (CFTR/MRP), member 2
D      <a href="/dbget-bin/www_bget?ko:K05667">K05667</a>  ABCC3; ATP-binding cassette, subfamily C (CFTR/MRP), member 3
D      <a href="/dbget-bin/www_bget?ko:K05668">K05668</a>  ABCC5; ATP-binding cassette, subfamily C (CFTR/MRP), member 5
D      <a href="/dbget-bin/www_bget?ko:K05669">K05669</a>  ABCC6; ATP-binding cassette, subfamily C (CFTR/MRP), member 6
D      <a href="/dbget-bin/www_bget?ko:K05670">K05670</a>  ABCC13; ATP-binding cassette, subfamily C (CFTR/MRP), member 13
C    ABCC8, 9 subgroups
D      <a href="/dbget-bin/www_bget?ko:K05032">K05032</a>  ABCC8, SUR1; ATP-binding cassette subfamily C (CFTR/MRP) member 8
D      <a href="/dbget-bin/www_bget?ko:K05033">K05033</a>  ABCC9, SUR2; ATP-binding cassette subfamily C (CFTR/MRP) member 9
D      <a href="/dbget-bin/www_bget?ko:K05671">K05671</a>  ABCC11; ATP-binding cassette, subfamily C (CFTR/MRP), member 11
D      <a href="/dbget-bin/www_bget?ko:K05672">K05672</a>  ABCC12; ATP-binding cassette, subfamily C (CFTR/MRP), member 12
C    ABCC-BAC subgroup
D      <a href="/dbget-bin/www_bget?ko:K12536">K12536</a>  hasD, prtD, aprD; ATP-binding cassette, subfamily C, bacterial exporter for protease/lipase
D      <a href="/dbget-bin/www_bget?ko:K12539">K12539</a>  prsD; ATP-binding cassette, subfamily C, bacterial PrsD
D      <a href="/dbget-bin/www_bget?ko:K12533">K12533</a>  rsaD; ATP-binding cassette, subfamily C, bacterial RsaD
D      <a href="/dbget-bin/www_bget?ko:K16299">K16299</a>  eexD; ATP-binding cassette, subfamily C, bacterial EexD
D      <a href="/dbget-bin/www_bget?ko:K12541">K12541</a>  lapB; ATP-binding cassette, subfamily C, bacterial LapB
D      <a href="/dbget-bin/www_bget?ko:K16012">K16012</a>  cydC; ATP-binding cassette, subfamily C, bacterial CydC
D      <a href="/dbget-bin/www_bget?ko:K16013">K16013</a>  cydD; ATP-binding cassette, subfamily C, bacterial CydD
D      <a href="/dbget-bin/www_bget?ko:K16014">K16014</a>  cydCD; ATP-binding cassette, subfamily C, bacterial CydCD
D      <a href="/dbget-bin/www_bget?ko:K06148">K06148</a>  ABCC-BAC; ATP-binding cassette, subfamily C, bacterial
C    Others
D      <a href="/dbget-bin/www_bget?ko:K05673">K05673</a>  ABCC4; ATP-binding cassette, subfamily C (CFTR/MRP), member 4
D      <a href="/dbget-bin/www_bget?ko:K05031">K05031</a>  CFTR; cystic fibrosis transmembrane conductance regulator [EC:3.6.3.49]
D      <a href="/dbget-bin/www_bget?ko:K05674">K05674</a>  ABCC10; ATP-binding cassette, subfamily C (CFTR/MRP), member 10
B  ABCD (ALD) subfamily
C    ABCD1 subgroup
D      <a href="/dbget-bin/www_bget?ko:K05675">K05675</a>  ABCD1, ALD; ATP-binding cassette, subfamily D (ALD), member 1
C    ABCD2 subgroup
D      <a href="/dbget-bin/www_bget?ko:K05676">K05676</a>  ABCD2, ALDL1; ATP-binding cassette, subfamily D (ALD), member 2
C    ABCD3 subgroup
D      <a href="/dbget-bin/www_bget?ko:K05677">K05677</a>  ABCD3, PMP70; ATP-binding cassette, subfamily D (ALD), member 3
C    ABCD4 subgroup
D      <a href="/dbget-bin/www_bget?ko:K05678">K05678</a>  ABCD4, PXMP1L; ATP-binding cassette, subfamily D (ALD), member 4
C    Others
D      <a href="/dbget-bin/www_bget?ko:K15628">K15628</a>  PXA; ATP-binding cassette, subfamily D (ALD), peroxisomal long-chain fatty acid import protein
B  ABCG (White) subfamily
C    ABCG1, 4 subgroups
D      <a href="/dbget-bin/www_bget?ko:K05679">K05679</a>  ABCG1; ATP-binding cassette, subfamily G (WHITE), member 1
D      <a href="/dbget-bin/www_bget?ko:K05680">K05680</a>  ABCG4; ATP-binding cassette, subfamily G (WHITE), member 4
C    ABCG2, 3 subgroups
D      <a href="/dbget-bin/www_bget?ko:K05681">K05681</a>  ABCG2; ATP-binding cassette, subfamily G (WHITE), member 2
D      <a href="/dbget-bin/www_bget?ko:K08711">K08711</a>  ABCG2.PDR; ATP-binding cassette, subfamily G (WHITE), member 2, PDR
D      <a href="/dbget-bin/www_bget?ko:K08712">K08712</a>  ABCG2.SNQ2; ATP-binding cassette, subfamily G (WHITE), member 2, SNQ2
D      <a href="/dbget-bin/www_bget?ko:K05682">K05682</a>  ABCG3, Mxr2, Abcp2; ATP-binding cassette, subfamily G (WHITE), member 3
C    ABCG5, 8 subgroups
D      <a href="/dbget-bin/www_bget?ko:K05683">K05683</a>  ABCG5; ATP-binding cassette, subfamily G (WHITE), member 5 (sterolin 1)
D      <a href="/dbget-bin/www_bget?ko:K05684">K05684</a>  ABCG8; ATP-binding cassette, subfamily G (WHITE), member 8 (sterolin 2)
B  Other subfamilies
C    Macrolide exporter
D      <a href="/dbget-bin/www_bget?ko:K05685">K05685</a>  macB; macrolide transport system ATP-binding/permease protein [EC:3.6.3.-]
C    Other putative ABC transporters
D      <a href="/dbget-bin/www_bget?ko:K06159">K06159</a>  yojI; putative ATP-binding cassette transporter
D      <a href="/dbget-bin/www_bget?ko:K06160">K06160</a>  pvdE; putative ATP-binding cassette transporter
D      <a href="/dbget-bin/www_bget?ko:K06161">K06161</a>  syrD; putative ATP-binding cassette transporter
D      <a href="/dbget-bin/www_bget?ko:K02471">K02471</a>  yddA; putative ATP-binding cassette transporter
D      <a href="/dbget-bin/www_bget?ko:K15738">K15738</a>  uup; ATP-binding cassette, subfamily F, uup
D      <a href="/dbget-bin/www_bget?ko:K02021">K02021</a>  ABC.MR; putative ABC transport system ATP-binding protein
#
A<b>ABC Transporters, Prokaryotic Type</b>
B  Mineral and organic ion transporters
C    Sulfate transporter [MD:M00185] [<a href="http://www.kegg.jp/kegg-bin/view_ortholog_table?orthology=K02048+K02046+K02047+K02045" target="_blank">Table</a>]
D      <a href="/dbget-bin/www_bget?ko:K02048">K02048</a>  cysP, sbp; sulfate transport system substrate-binding protein
D      <a href="/dbget-bin/www_bget?ko:K02046">K02046</a>  cysU; sulfate transport system permease protein
D      <a href="/dbget-bin/www_bget?ko:K02047">K02047</a>  cysW; sulfate transport system permease protein
D      <a href="/dbget-bin/www_bget?ko:K02045">K02045</a>  cysA; sulfate transport system ATP-binding protein [EC:3.6.3.25]
C    Molybdate transporter [MD:M00189] [<a href="http://www.kegg.jp/kegg-bin/view_ortholog_table?orthology=K02020+K02018+K02017+K05776" target="_blank">Table</a>]
D      <a href="/dbget-bin/www_bget?ko:K02020">K02020</a>  modA; molybdate transport system substrate-binding protein
D      <a href="/dbget-bin/www_bget?ko:K02018">K02018</a>  modB; molybdate transport system permease protein
D      <a href="/dbget-bin/www_bget?ko:K02017">K02017</a>  modC; molybdate transport system ATP-binding protein [EC:3.6.3.29]
D      <a href="/dbget-bin/www_bget?ko:K05776">K05776</a>  modF; molybdate transport system ATP-binding protein
C    Molybdate/tungstate transporter [MD:M00423]
D      <a href="/dbget-bin/www_bget?ko:K15495">K15495</a>  wtpA; molybdate/tungstate transport system substrate-binding protein
D      <a href="/dbget-bin/www_bget?ko:K15496">K15496</a>  wtpB; molybdate/tungstate transport system permease protein
D      <a href="/dbget-bin/www_bget?ko:K15497">K15497</a>  wtpC; molybdate/tungstate transport system ATP-binding protein [EC:3.6.3.-]
C    Tungstate transporter [MD:M00186] [<a href="http://www.kegg.jp/kegg-bin/view_ortholog_table?orthology=K05772+K05773+K06857" target="_blank">Table</a>]
D      <a href="/dbget-bin/www_bget?ko:K05772">K05772</a>  tupA, vupA; tungstate transport system substrate-binding protein
D      <a href="/dbget-bin/www_bget?ko:K05773">K05773</a>  tupB, vupB; tungstate transport system permease protein
D      <a href="/dbget-bin/www_bget?ko:K06857">K06857</a>  tupC, vupC; tungstate transport system ATP-binding protein
C    Nitrate/nitrite transporter [MD:M00438] [<a href="http://www.kegg.jp/kegg-bin/view_ortholog_table?orthology=K15576+K15577+K15578+K15579" target="_blank">Table</a>]
D      <a href="/dbget-bin/www_bget?ko:K15576">K15576</a>  nrtA, nasF, cynA; nitrate/nitrite transport system substrate-binding protein
D      <a href="/dbget-bin/www_bget?ko:K15577">K15577</a>  nrtB, nasE, cynB; nitrate/nitrite transport system permease protein
D      <a href="/dbget-bin/www_bget?ko:K15578">K15578</a>  nrtC, nasD; nitrate/nitrite transport system ATP-binding protein [EC:3.6.3.-]
D      <a href="/dbget-bin/www_bget?ko:K15579">K15579</a>  nrtD, cynD; nitrate/nitrite transport system ATP-binding protein
C    Bicarbonate transporter [MD:M00321] [<a href="http://www.kegg.jp/kegg-bin/view_ortholog_table?orthology=K11950+K11951+K11952+K11953" target="_blank">Table</a>]
D      <a href="/dbget-bin/www_bget?ko:K11950">K11950</a>  cmpA; bicarbonate transport system substrate-binding protein
D      <a href="/dbget-bin/www_bget?ko:K11951">K11951</a>  cmpB; bicarbonate transport system permease protein
D      <a href="/dbget-bin/www_bget?ko:K11952">K11952</a>  cmpC; bicarbonate transport system ATP-binding protein [EC:3.6.3.-]
D      <a href="/dbget-bin/www_bget?ko:K11953">K11953</a>  cmpD; bicarbonate transport system ATP-binding protein [EC:3.6.3.-]
C    NitT/TauT family transporter [MD:M00188]
D      <a href="/dbget-bin/www_bget?ko:K02051">K02051</a>  ABC.SN.S; NitT/TauT family transport system substrate-binding protein
D      <a href="/dbget-bin/www_bget?ko:K02050">K02050</a>  ABC.SN.P; NitT/TauT family transport system permease protein
D      <a href="/dbget-bin/www_bget?ko:K02049">K02049</a>  ABC.SN.A; NitT/TauT family transport system ATP-binding protein
C    Taurine transporter [MD:M00435] [<a href="http://www.kegg.jp/kegg-bin/view_ortholog_table?orthology=K15551+K15552+K10831" target="_blank">Table</a>]
D      <a href="/dbget-bin/www_bget?ko:K15551">K15551</a>  tauA; taurine transport system substrate-binding protein
D      <a href="/dbget-bin/www_bget?ko:K15552">K15552</a>  tauC; taurine transport system permease protein
D      <a href="/dbget-bin/www_bget?ko:K10831">K10831</a>  tauB; taurine transport system ATP-binding protein [EC:3.6.3.36]
C    Sulfonate transporter [MD:M00436]
D      <a href="/dbget-bin/www_bget?ko:K15553">K15553</a>  ssuA; sulfonate transport system substrate-binding protein
D      <a href="/dbget-bin/www_bget?ko:K15554">K15554</a>  ssuC; sulfonate transport system permease protein
D      <a href="/dbget-bin/www_bget?ko:K15555">K15555</a>  ssuB; sulfonate transport system ATP-binding protein [EC:3.6.3.-]
C    Phthalate transporter [MD:M00437] [<a href="http://www.kegg.jp/kegg-bin/view_ortholog_table?orthology=K15556+K15557+K15558" target="_blank">Table</a>]
D      <a href="/dbget-bin/www_bget?ko:K15556">K15556</a>  ophF; phthalate transport system substrate-binding protein
D      <a href="/dbget-bin/www_bget?ko:K15557">K15557</a>  ophG; phthalate transport system permease protein
D      <a href="/dbget-bin/www_bget?ko:K15558">K15558</a>  ophH; phthalate transport system ATP-binding protein
C    Iron(III) transporter [MD:M00190] [<a href="http://www.kegg.jp/kegg-bin/view_ortholog_table?orthology=K02012+K02011+K02010" target="_blank">Table</a>]
D      <a href="/dbget-bin/www_bget?ko:K02012">K02012</a>  afuA, fbpA; iron(III) transport system substrate-binding protein
D      <a href="/dbget-bin/www_bget?ko:K02011">K02011</a>  afuB, fbpB; iron(III) transport system permease protein
D      <a href="/dbget-bin/www_bget?ko:K02010">K02010</a>  afuC, fbpC; iron(III) transport system ATP-binding protein [EC:3.6.3.30]
C    Thiamine transporter [MD:M00191] [<a href="http://www.kegg.jp/kegg-bin/view_ortholog_table?orthology=K02064+K02063+K02062" target="_blank">Table</a>]
D      <a href="/dbget-bin/www_bget?ko:K02064">K02064</a>  thiB, tbpA; thiamine transport system substrate-binding protein
D      <a href="/dbget-bin/www_bget?ko:K02063">K02063</a>  thiP; thiamine transport system permease protein
D      <a href="/dbget-bin/www_bget?ko:K02062">K02062</a>  thiQ; thiamine transport system ATP-binding protein
C    Spermidine/putrescine transporter [MD:M00299] [<a href="http://www.kegg.jp/kegg-bin/view_ortholog_table?orthology=K11069+K11070+K11071+K11072" target="_blank">Table</a>]
D      <a href="/dbget-bin/www_bget?ko:K11069">K11069</a>  potD; spermidine/putrescine transport system substrate-binding protein
D      <a href="/dbget-bin/www_bget?ko:K11070">K11070</a>  potC; spermidine/putrescine transport system permease protein
D      <a href="/dbget-bin/www_bget?ko:K11071">K11071</a>  potB; spermidine/putrescine transport system permease protein
D      <a href="/dbget-bin/www_bget?ko:K11072">K11072</a>  potA; spermidine/putrescine transport system ATP-binding protein [EC:3.6.3.31]
C    Putrescine transporter [MD:M00300] [<a href="http://www.kegg.jp/kegg-bin/view_ortholog_table?orthology=K11073+K11074+K11075+K11076" target="_blank">Table</a>]
D      <a href="/dbget-bin/www_bget?ko:K11073">K11073</a>  potF; putrescine transport system substrate-binding protein
D      <a href="/dbget-bin/www_bget?ko:K11074">K11074</a>  potI; putrescine transport system permease protein
D      <a href="/dbget-bin/www_bget?ko:K11075">K11075</a>  potH; putrescine transport system permease protein
D      <a href="/dbget-bin/www_bget?ko:K11076">K11076</a>  potG; putrescine transport system ATP-binding protein
C    Putative spermidine/putrescine transporter [MD:M00193]
D      <a href="/dbget-bin/www_bget?ko:K02055">K02055</a>  ABC.SP.S; putative spermidine/putrescine transport system substrate-binding protein
D      <a href="/dbget-bin/www_bget?ko:K02053">K02053</a>  ABC.SP.P; putative spermidine/putrescine transport system permease protein
D      <a href="/dbget-bin/www_bget?ko:K02054">K02054</a>  ABC.SP.P1; putative spermidine/putrescine transport system permease protein
D      <a href="/dbget-bin/www_bget?ko:K02052">K02052</a>  ABC.SP.A; putative spermidine/putrescine transport system ATP-binding protein
C    Mannopine transporter [MD:M00301] [<a href="http://www.kegg.jp/kegg-bin/view_ortholog_table?orthology=K11077+K11078+K11079+K11080" target="_blank">Table</a>]
D      <a href="/dbget-bin/www_bget?ko:K11077">K11077</a>  attC; mannopine transport system substrate-binding protein
D      <a href="/dbget-bin/www_bget?ko:K11078">K11078</a>  attB; mannopine transport system permease protein
D      <a href="/dbget-bin/www_bget?ko:K11079">K11079</a>  attA2; mannopine transport system permease protein
D      <a href="/dbget-bin/www_bget?ko:K11080">K11080</a>  attA1; mannopine transport system ATP-binding protein
C    2-Aminoethylphosphonate transporter [MD:M00302] [<a href="http://www.kegg.jp/kegg-bin/view_ortholog_table?orthology=K11081+K11082+K11083+K11084" target="_blank">Table</a>]
D      <a href="/dbget-bin/www_bget?ko:K11081">K11081</a>  phnS; 2-aminoethylphosphonate transport system substrate-binding protein
D      <a href="/dbget-bin/www_bget?ko:K11082">K11082</a>  phnV; 2-aminoethylphosphonate transport system permease protein
D      <a href="/dbget-bin/www_bget?ko:K11083">K11083</a>  phnU; 2-aminoethylphosphonate transport system permease protein
D      <a href="/dbget-bin/www_bget?ko:K11084">K11084</a>  phnT; 2-aminoethylphosphonate transport system ATP-binding protein
C    Glycine betaine/proline transporter [MD:M00208] [<a href="http://www.kegg.jp/kegg-bin/view_ortholog_table?orthology=K02002+K02001+K02000" target="_blank">Table</a>]
D      <a href="/dbget-bin/www_bget?ko:K02002">K02002</a>  proX; glycine betaine/proline transport system substrate-binding protein
D      <a href="/dbget-bin/www_bget?ko:K02001">K02001</a>  proW; glycine betaine/proline transport system permease protein
D      <a href="/dbget-bin/www_bget?ko:K02000">K02000</a>  proV; glycine betaine/proline transport system ATP-binding protein [EC:3.6.3.32]
C    Osmoprotectant transporter [MD:M00209]
D      <a href="/dbget-bin/www_bget?ko:K05845">K05845</a>  opuC; osmoprotectant transport system substrate-binding protein
D      <a href="/dbget-bin/www_bget?ko:K05846">K05846</a>  opuBD; osmoprotectant transport system permease protein
D      <a href="/dbget-bin/www_bget?ko:K05847">K05847</a>  opuA; osmoprotectant transport system ATP-binding protein
C    Putative hydroxymethylpyrimidine transporter [MD:M00442]
D      <a href="/dbget-bin/www_bget?ko:K15598">K15598</a>  thiY; putative hydroxymethylpyrimidine transport system substrate-binding protein
D      <a href="/dbget-bin/www_bget?ko:K15599">K15599</a>  thiX; putative hydroxymethylpyrimidine transport system permease protein
D      <a href="/dbget-bin/www_bget?ko:K15600">K15600</a>  thiZ; putative hydroxymethylpyrimidine transport system ATP-binding protein
C    Putative thiamine transporter [MD:M00192] [<a href="http://www.kegg.jp/kegg-bin/view_ortholog_table?orthology=K05777+K05778+K05779" target="_blank">Table</a>]
D      <a href="/dbget-bin/www_bget?ko:K05777">K05777</a>  ABC.VB1X.S; putative thiamine transport system substrate-binding protein
D      <a href="/dbget-bin/www_bget?ko:K05778">K05778</a>  ABC.VB1X.P; putative thiamine transport system permease protein
D      <a href="/dbget-bin/www_bget?ko:K05779">K05779</a>  ABC.VB1X.A; putative thiamine transport system ATP-binding protein
B  Saccharide and polyol transporters
C    Maltose/maltodextrin transporter [MD:M00194] [<a href="http://www.kegg.jp/kegg-bin/view_ortholog_table?orthology=K10108+K10109+K10110+K10111+K10112" target="_blank">Table</a>]
D      <a href="/dbget-bin/www_bget?ko:K10108">K10108</a>  malE; maltose/maltodextrin transport system substrate-binding protein
D      <a href="/dbget-bin/www_bget?ko:K10109">K10109</a>  malF; maltose/maltodextrin transport system permease protein
D      <a href="/dbget-bin/www_bget?ko:K10110">K10110</a>  malG; maltose/maltodextrin transport system permease protein
D      <a href="/dbget-bin/www_bget?ko:K10111">K10111</a>  malK; maltose/maltodextrin transport system ATP-binding protein [EC:3.6.3.19]
D      <a href="/dbget-bin/www_bget?ko:K10112">K10112</a>  msmX, msmK, malK, sugC, ggtA; multiple sugar transport system ATP-binding protein
C    Maltooligosaccharide transporter [MD:M00195] [<a href="http://www.kegg.jp/kegg-bin/view_ortholog_table?orthology=K10113+K10114+K10115+K10116" target="_blank">Table</a>]
D      <a href="/dbget-bin/www_bget?ko:K10113">K10113</a>  ABC.MAL1.S; maltooligosaccharide transport system substrate-binding protein
D      <a href="/dbget-bin/www_bget?ko:K10114">K10114</a>  ABC.MAL1.P; maltooligosaccharide transport system permease protein
D      <a href="/dbget-bin/www_bget?ko:K10115">K10115</a>  ABC.MAL1.P1; maltooligosaccharide transport system permease protein
D      <a href="/dbget-bin/www_bget?ko:K10116">K10116</a>  ABC.MAL1.A; maltooligosaccharide transport system ATP-binding protein
C    Multiple sugar transporter [MD:M00196] [<a href="http://www.kegg.jp/kegg-bin/view_ortholog_table?orthology=K10117+K10118+K10119+K10112" target="_blank">Table</a>]
D      <a href="/dbget-bin/www_bget?ko:K10117">K10117</a>  msmE; multiple sugar transport system substrate-binding protein
D      <a href="/dbget-bin/www_bget?ko:K10118">K10118</a>  msmF; multiple sugar transport system permease protein
D      <a href="/dbget-bin/www_bget?ko:K10119">K10119</a>  msmG; multiple sugar transport system permease protein
D      <a href="/dbget-bin/www_bget?ko:K10112">K10112</a>  msmX, msmK, malK, sugC, ggtA; multiple sugar transport system ATP-binding protein
C    alpha-Glucoside transporter [MD:M00201] [<a href="http://www.kegg.jp/kegg-bin/view_ortholog_table?orthology=K10232+K10233+K10234+K10235" target="_blank">Table</a>]
D      <a href="/dbget-bin/www_bget?ko:K10232">K10232</a>  aglE; alpha-glucoside transport system substrate-binding protein
D      <a href="/dbget-bin/www_bget?ko:K10233">K10233</a>  aglF; alpha-glucoside transport system permease protein
D      <a href="/dbget-bin/www_bget?ko:K10234">K10234</a>  aglG; alpha-glucoside transport system permease protein
D      <a href="/dbget-bin/www_bget?ko:K10235">K10235</a>  aglK; alpha-glucoside transport system ATP-binding protein
C    Glucose/arabinose transporter [MD:M00203] [<a href="http://www.kegg.jp/kegg-bin/view_ortholog_table?orthology=K10196+K10197+K10198+K10199" target="_blank">Table</a>]
D      <a href="/dbget-bin/www_bget?ko:K10196">K10196</a>  ABC.GLC.S; glucose/arabinose transport system substrate-binding protein
D      <a href="/dbget-bin/www_bget?ko:K10197">K10197</a>  ABC.GLC.P; glucose/arabinose transport system permease protein
D      <a href="/dbget-bin/www_bget?ko:K10198">K10198</a>  ABC.GLC.P1; glucose/arabinose transport system permease protein
D      <a href="/dbget-bin/www_bget?ko:K10199">K10199</a>  ABC.GLC.A; glucose/arabinose transport system ATP-binding protein
C    Trehalose/maltose transporter [MD:M00204] [<a href="http://www.kegg.jp/kegg-bin/view_ortholog_table?orthology=K10236+K10237+K10238+K10239" target="_blank">Table</a>]
D      <a href="/dbget-bin/www_bget?ko:K10236">K10236</a>  thuE; trehalose/maltose transport system substrate-binding protein
D      <a href="/dbget-bin/www_bget?ko:K10237">K10237</a>  thuF, sugA; trehalose/maltose transport system permease protein
D      <a href="/dbget-bin/www_bget?ko:K10238">K10238</a>  thuG, sugB; trehalose/maltose transport system permease protein
D      <a href="/dbget-bin/www_bget?ko:K10239">K10239</a>  thuK; trehalose/maltose transport system ATP-binding protein
C    N-Acetylglucosamine transporter [MD:M00205] [<a href="http://www.kegg.jp/kegg-bin/view_ortholog_table?orthology=K10200+K10201+K10202" target="_blank">Table</a>]
D      <a href="/dbget-bin/www_bget?ko:K10200">K10200</a>  ABC.NGC.S; N-acetylglucosamine transport system substrate-binding protein
D      <a href="/dbget-bin/www_bget?ko:K10201">K10201</a>  ABC.NGC.P; N-acetylglucosamine transport system permease protein
D      <a href="/dbget-bin/www_bget?ko:K10202">K10202</a>  ABC.NGC.P1; N-acetylglucosamine transport system permease protein
C    Cellobiose transporter [MD:M00206] [<a href="http://www.kegg.jp/kegg-bin/view_ortholog_table?orthology=K10240+K10241+K10242+K10243" target="_blank">Table</a>]
D      <a href="/dbget-bin/www_bget?ko:K10240">K10240</a>  cebE; cellobiose transport system substrate-binding protein
D      <a href="/dbget-bin/www_bget?ko:K10241">K10241</a>  cebF; cellobiose transport system permease protein
D      <a href="/dbget-bin/www_bget?ko:K10242">K10242</a>  cebG; cellobiose transport system permease protein
D      <a href="/dbget-bin/www_bget?ko:K10243">K10243</a>  msiK; cellobiose transport system ATP-binding protein
C    L-Arabinose transporter [MD:M00213] [<a href="http://www.kegg.jp/kegg-bin/view_ortholog_table?orthology=K10537+K10538+K10539" target="_blank">Table</a>]
D      <a href="/dbget-bin/www_bget?ko:K10537">K10537</a>  araF; L-arabinose transport system substrate-binding protein
D      <a href="/dbget-bin/www_bget?ko:K10538">K10538</a>  araH; L-arabinose transport system permease protein
D      <a href="/dbget-bin/www_bget?ko:K10539">K10539</a>  araG; L-arabinose transport system ATP-binding protein [EC:3.6.3.17]
C    Lactose/L-arabinose transporter [MD:M00199] [<a href="http://www.kegg.jp/kegg-bin/view_ortholog_table?orthology=K10188+K10189+K10190+K10191" target="_blank">Table</a>]
D      <a href="/dbget-bin/www_bget?ko:K10188">K10188</a>  lacE, araN; lactose/L-arabinose transport system substrate-binding protein
D      <a href="/dbget-bin/www_bget?ko:K10189">K10189</a>  lacF, araP; lactose/L-arabinose transport system permease protein
D      <a href="/dbget-bin/www_bget?ko:K10190">K10190</a>  lacG, araQ; lactose/L-arabinose transport system permease protein
D      <a href="/dbget-bin/www_bget?ko:K10191">K10191</a>  lacK; lactose/L-arabinose transport system ATP-binding protein
C    Putative oligogalacturonide transporter [MD:M00202] [<a href="http://www.kegg.jp/kegg-bin/view_ortholog_table?orthology=K10192+K10193+K10194+K10195" target="_blank">Table</a>]
D      <a href="/dbget-bin/www_bget?ko:K10192">K10192</a>  togB; oligogalacturonide transport system substrate-binding protein
D      <a href="/dbget-bin/www_bget?ko:K10193">K10193</a>  togM; oligogalacturonide transport system permease protein
D      <a href="/dbget-bin/www_bget?ko:K10194">K10194</a>  togN; oligogalacturonide transport system permease protein
D      <a href="/dbget-bin/www_bget?ko:K10195">K10195</a>  togA; oligogalacturonide transport system ATP-binding protein
C    Methyl-galactoside transporter [MD:M00214] [<a href="http://www.kegg.jp/kegg-bin/view_ortholog_table?orthology=K10540+K10541+K10542" target="_blank">Table</a>]
D      <a href="/dbget-bin/www_bget?ko:K10540">K10540</a>  mglB; methyl-galactoside transport system substrate-binding protein
D      <a href="/dbget-bin/www_bget?ko:K10541">K10541</a>  mglC; methyl-galactoside transport system permease protein
D      <a href="/dbget-bin/www_bget?ko:K10542">K10542</a>  mglA; methyl-galactoside transport system ATP-binding protein [EC:3.6.3.17]
C    D-Xylose transporter [MD:M00215] [<a href="http://www.kegg.jp/kegg-bin/view_ortholog_table?orthology=K10543+K10544+K10545" target="_blank">Table</a>]
D      <a href="/dbget-bin/www_bget?ko:K10543">K10543</a>  xylF; D-xylose transport system substrate-binding protein
D      <a href="/dbget-bin/www_bget?ko:K10544">K10544</a>  xylH; D-xylose transport system permease protein
D      <a href="/dbget-bin/www_bget?ko:K10545">K10545</a>  xylG; D-xylose transport system ATP-binding protein [EC:3.6.3.17]
C    Multiple sugar transporter [MD:M00216] [<a href="http://www.kegg.jp/kegg-bin/view_ortholog_table?orthology=K10546+K10547+K10548" target="_blank">Table</a>]
D      <a href="/dbget-bin/www_bget?ko:K10546">K10546</a>  ABC.GGU.S, chvE; putative multiple sugar transport system substrate-binding protein
D      <a href="/dbget-bin/www_bget?ko:K10547">K10547</a>  ABC.GGU.P, gguB; putative multiple sugar transport system permease protein
D      <a href="/dbget-bin/www_bget?ko:K10548">K10548</a>  ABC.GGU.A, gguA; putative multiple sugar transport system ATP-binding protein
C    D-Allose transporter [MD:M00217] [<a href="http://www.kegg.jp/kegg-bin/view_ortholog_table?orthology=K10549+K10550+K10551" target="_blank">Table</a>]
D      <a href="/dbget-bin/www_bget?ko:K10549">K10549</a>  alsB; D-allose transport system substrate-binding protein
D      <a href="/dbget-bin/www_bget?ko:K10550">K10550</a>  alsC; D-allose transport system permease protein
D      <a href="/dbget-bin/www_bget?ko:K10551">K10551</a>  alsA; D-allose transport system ATP-binding protein [EC:3.6.3.17]
C    Fructose transporter [MD:M00218] [<a href="http://www.kegg.jp/kegg-bin/view_ortholog_table?orthology=K10552+K10553+K10554" target="_blank">Table</a>]
D      <a href="/dbget-bin/www_bget?ko:K10552">K10552</a>  frcB; fructose transport system substrate-binding protein
D      <a href="/dbget-bin/www_bget?ko:K10553">K10553</a>  frcC; fructose transport system permease protein
D      <a href="/dbget-bin/www_bget?ko:K10554">K10554</a>  frcA; fructose transport system ATP-binding protein
C    AI-2 transporter [MD:M00219] [<a href="http://www.kegg.jp/kegg-bin/view_ortholog_table?orthology=K10555+K10556+K10557+K10558" target="_blank">Table</a>]
D      <a href="/dbget-bin/www_bget?ko:K10555">K10555</a>  lsrB; AI-2 transport system substrate-binding protein
D      <a href="/dbget-bin/www_bget?ko:K10556">K10556</a>  lsrC; AI-2 transport system permease protein
D      <a href="/dbget-bin/www_bget?ko:K10557">K10557</a>  lsrD; AI-2 transport system permease protein
D      <a href="/dbget-bin/www_bget?ko:K10558">K10558</a>  lsrA, ego; AI-2 transport system ATP-binding protein
C    Rhamnose transporter [MD:M00220] [<a href="http://www.kegg.jp/kegg-bin/view_ortholog_table?orthology=K10559+K10560+K10561+K10562" target="_blank">Table</a>]
D      <a href="/dbget-bin/www_bget?ko:K10559">K10559</a>  rhaS1; rhamnose transport system substrate-binding protein
D      <a href="/dbget-bin/www_bget?ko:K10560">K10560</a>  rhaP; rhamnose transport system permease protein
D      <a href="/dbget-bin/www_bget?ko:K10561">K10561</a>  rhaQ; rhamnose transport system permease protein
D      <a href="/dbget-bin/www_bget?ko:K10562">K10562</a>  rhaT; rhamnose transport system ATP-binding protein [EC:3.6.3.17]
C    Ribose transporter [MD:M00212] [<a href="http://www.kegg.jp/kegg-bin/view_ortholog_table?orthology=K10439+K10440+K10441" target="_blank">Table</a>]
D      <a href="/dbget-bin/www_bget?ko:K10439">K10439</a>  rbsB; ribose transport system substrate-binding protein
D      <a href="/dbget-bin/www_bget?ko:K10440">K10440</a>  rbsC; ribose transport system permease protein
D      <a href="/dbget-bin/www_bget?ko:K10441">K10441</a>  rbsA; ribose transport system ATP-binding protein [EC:3.6.3.17]
C    Erythritol transporter [MD:M00590] [<a href="http://www.kegg.jp/kegg-bin/view_ortholog_table?orthology=K17202+K17203+K17204" target="_blank">Table</a>]
D      <a href="/dbget-bin/www_bget?ko:K17202">K17202</a>  K17202, eryG; erythritol transport system substrate-binding protein
D      <a href="/dbget-bin/www_bget?ko:K17203">K17203</a>  K17203, eryF; erythritol transport system permease protein
D      <a href="/dbget-bin/www_bget?ko:K17204">K17204</a>  eryE; erythritol transport system ATP-binding protein
C    Putative xylitol transporter [MD:M00591] [<a href="http://www.kegg.jp/kegg-bin/view_ortholog_table?orthology=K17205+K17206+K17207" target="_blank">Table</a>]
D      <a href="/dbget-bin/www_bget?ko:K17205">K17205</a>  xltC; putative xylitol transport system substrate-binding protein
D      <a href="/dbget-bin/www_bget?ko:K17206">K17206</a>  xltB; putative xylitol transport system permease protein
D      <a href="/dbget-bin/www_bget?ko:K17207">K17207</a>  xltA; putative xylitol transport system ATP-binding protein
C    Inositol transporter [MD:M00592] [<a href="http://www.kegg.jp/kegg-bin/view_ortholog_table?orthology=K17208+K17209+K17210" target="_blank">Table</a>]
D      <a href="/dbget-bin/www_bget?ko:K17208">K17208</a>  K17208, ibpA; inositol transport system substrate-binding protein
D      <a href="/dbget-bin/www_bget?ko:K17209">K17209</a>  iatP; inositol transport system permease protein
D      <a href="/dbget-bin/www_bget?ko:K17210">K17210</a>  iatA; inositol transport system ATP-binding protein
C    Inositol transporter [MD:M00593] [<a href="http://www.kegg.jp/kegg-bin/view_ortholog_table?orthology=K17213+K17214+K17215" target="_blank">Table</a>]
D      <a href="/dbget-bin/www_bget?ko:K17213">K17213</a>  K17213; inositol transport system substrate-binding protein
D      <a href="/dbget-bin/www_bget?ko:K17214">K17214</a>  K17214; inositol transport system permease protein
D      <a href="/dbget-bin/www_bget?ko:K17215">K17215</a>  K17215; inositol transport system ATP-binding protein
C    Putative fructooligosaccharide  transporter [MD:M00197] [<a href="http://www.kegg.jp/kegg-bin/view_ortholog_table?orthology=K10120+K10121+K10122+K10112" target="_blank">Table</a>]
D      <a href="/dbget-bin/www_bget?ko:K10120">K10120</a>  ABC.MSM1.S; putative sugar transport system substrate-binding protein
D      <a href="/dbget-bin/www_bget?ko:K10121">K10121</a>  ABC.MSM1.P; putative sugar transport system permease protein
D      <a href="/dbget-bin/www_bget?ko:K10122">K10122</a>  ABC.MSM1.P1; putative sugar transport system permease protein
D      <a href="/dbget-bin/www_bget?ko:K10112">K10112</a>  msmX, msmK, malK, sugC, ggtA; multiple sugar transport system ATP-binding protein
C    Putative sn-Glycerol 3-phosphate transporter [MD:M00198] [<a href="http://www.kegg.jp/kegg-bin/view_ortholog_table?orthology=K05813+K05814+K05815+K05816" target="_blank">Table</a>]
D      <a href="/dbget-bin/www_bget?ko:K05813">K05813</a>  ugpB; sn-glycerol 3-phosphate transport system substrate-binding protein
D      <a href="/dbget-bin/www_bget?ko:K05814">K05814</a>  ugpA; sn-glycerol 3-phosphate transport system permease protein
D      <a href="/dbget-bin/www_bget?ko:K05815">K05815</a>  ugpE; sn-glycerol 3-phosphate transport system permease protein
D      <a href="/dbget-bin/www_bget?ko:K05816">K05816</a>  ugpC; sn-glycerol 3-phosphate transport system ATP-binding protein [EC:3.6.3.20]
C    Putative sorbitol/mannitol transporter [MD:M00200] [<a href="http://www.kegg.jp/kegg-bin/view_ortholog_table?orthology=K10227+K10228+K10229+K10230+K10243" target="_blank">Table</a>]
D      <a href="/dbget-bin/www_bget?ko:K10227">K10227</a>  smoE, mtlE; sorbitol/mannitol transport system substrate-binding protein
D      <a href="/dbget-bin/www_bget?ko:K10228">K10228</a>  smoF, mtlF; sorbitol/mannitol transport system permease protein
D      <a href="/dbget-bin/www_bget?ko:K10229">K10229</a>  smoG, mtlG; sorbitol/mannitol transport system permease protein
D      <a href="/dbget-bin/www_bget?ko:K10230">K10230</a>  smoK, mtlK; sorbitol/mannitol transport system ATP-binding protein
D      <a href="/dbget-bin/www_bget?ko:K10243">K10243</a>  msiK; cellobiose transport system ATP-binding protein
C    Putative arabinogalactan oligomer transport system [MD:M00491] [<a href="http://www.kegg.jp/kegg-bin/view_ortholog_table?orthology=K15770+K15771+K15772+K10111+K10112" target="_blank">Table</a>]
D      <a href="/dbget-bin/www_bget?ko:K15770">K15770</a>  cycB, ganO; putative arabinogalactan oligomer transport system substrate-binding protein
D      <a href="/dbget-bin/www_bget?ko:K15771">K15771</a>  ganP; putative arabinogalactan oligomer transport system permease protein
D      <a href="/dbget-bin/www_bget?ko:K15772">K15772</a>  ganQ; putative arabinogalactan oligomer transport system permease protein
D      <a href="/dbget-bin/www_bget?ko:K10111">K10111</a>  malK; maltose/maltodextrin transport system ATP-binding protein [EC:3.6.3.19]
D      <a href="/dbget-bin/www_bget?ko:K10112">K10112</a>  msmX, msmK, malK, sugC, ggtA; multiple sugar transport system ATP-binding protein
C    Putative multiple sugar transporter [MD:M00207]
D      <a href="/dbget-bin/www_bget?ko:K02027">K02027</a>  ABC.MS.S; multiple sugar transport system substrate-binding protein
D      <a href="/dbget-bin/www_bget?ko:K02025">K02025</a>  ABC.MS.P; multiple sugar transport system permease protein
D      <a href="/dbget-bin/www_bget?ko:K02026">K02026</a>  ABC.MS.P1; multiple sugar transport system permease protein
D      <a href="/dbget-bin/www_bget?ko:K02023">K02023</a>  ABC.MS.A; multiple sugar transport system ATP-binding protein
C    Putative simple sugar transporter [MD:M00221]
D      <a href="/dbget-bin/www_bget?ko:K02058">K02058</a>  ABC.SS.S; simple sugar transport system substrate-binding protein
D      <a href="/dbget-bin/www_bget?ko:K02057">K02057</a>  ABC.SS.P; simple sugar transport system permease protein
D      <a href="/dbget-bin/www_bget?ko:K02056">K02056</a>  ABC.SS.A; simple sugar transport system ATP-binding protein [EC:3.6.3.17]
C    Putative ABC transporter [MD:M00210]
D      <a href="/dbget-bin/www_bget?ko:K02067">K02067</a>  ABC.X1.S; putative ABC transport system substrate-binding protein
D      <a href="/dbget-bin/www_bget?ko:K02066">K02066</a>  ABC.X1.P; putative ABC transport system permease protein
D      <a href="/dbget-bin/www_bget?ko:K02065">K02065</a>  ABC.X1.A; putative ABC transport system ATP-binding protein
C    Putative ABC transporter [MD:M00211] [<a href="http://www.kegg.jp/kegg-bin/view_ortholog_table?orthology=K02069+K02068" target="_blank">Table</a>]
D      <a href="/dbget-bin/www_bget?ko:K02069">K02069</a>  ABC.X2.P; putative ABC transport system permease protein
D      <a href="/dbget-bin/www_bget?ko:K02068">K02068</a>  ABC.X2.A; putative ABC transport system ATP-binding protein
B  Phosphate and amino acid transporters
C    Phosphate transporter [MD:M00222] [<a href="http://www.kegg.jp/kegg-bin/view_ortholog_table?orthology=K02040+K02037+K02038+K02036" target="_blank">Table</a>]
D      <a href="/dbget-bin/www_bget?ko:K02040">K02040</a>  pstS; phosphate transport system substrate-binding protein
D      <a href="/dbget-bin/www_bget?ko:K02037">K02037</a>  pstC; phosphate transport system permease protein
D      <a href="/dbget-bin/www_bget?ko:K02038">K02038</a>  pstA; phosphate transport system permease protein
D      <a href="/dbget-bin/www_bget?ko:K02036">K02036</a>  pstB; phosphate transport system ATP-binding protein [EC:3.6.3.27]
C    Phosphonate transporter [MD:M00223] [<a href="http://www.kegg.jp/kegg-bin/view_ortholog_table?orthology=K02044+K02042+K02041" target="_blank">Table</a>]
D      <a href="/dbget-bin/www_bget?ko:K02044">K02044</a>  phnD; phosphonate transport system substrate-binding protein
D      <a href="/dbget-bin/www_bget?ko:K02042">K02042</a>  phnE; phosphonate transport system permease protein
D      <a href="/dbget-bin/www_bget?ko:K02041">K02041</a>  phnC; phosphonate transport system ATP-binding protein [EC:3.6.3.28]
C    Lysine/arginine/ornithine transporter [MD:M00225]
D      <a href="/dbget-bin/www_bget?ko:K10013">K10013</a>  ABC.ARG.S, argT; lysine/arginine/ornithine transport system substrate-binding protein
D      <a href="/dbget-bin/www_bget?ko:K10015">K10015</a>  hisM; histidine transport system permease protein
D      <a href="/dbget-bin/www_bget?ko:K10016">K10016</a>  hisQ; histidine transport system permease protein
D      <a href="/dbget-bin/www_bget?ko:K10017">K10017</a>  hisP; histidine transport system ATP-binding protein [EC:3.6.3.21]
C    Histidine transporter [MD:M00226] [<a href="http://www.kegg.jp/kegg-bin/view_ortholog_table?orthology=K10014+K10015+K10016+K10017" target="_blank">Table</a>]
D      <a href="/dbget-bin/www_bget?ko:K10014">K10014</a>  hisJ; histidine transport system substrate-binding protein
D      <a href="/dbget-bin/www_bget?ko:K10015">K10015</a>  hisM; histidine transport system permease protein
D      <a href="/dbget-bin/www_bget?ko:K10016">K10016</a>  hisQ; histidine transport system permease protein
D      <a href="/dbget-bin/www_bget?ko:K10017">K10017</a>  hisP; histidine transport system ATP-binding protein [EC:3.6.3.21]
C    Glutamine transporter [MD:M00227] [<a href="http://www.kegg.jp/kegg-bin/view_ortholog_table?orthology=K10036+K10037+K10038" target="_blank">Table</a>]
D      <a href="/dbget-bin/www_bget?ko:K10036">K10036</a>  glnH; glutamine transport system substrate-binding protein
D      <a href="/dbget-bin/www_bget?ko:K10037">K10037</a>  glnP; glutamine transport system permease protein
D      <a href="/dbget-bin/www_bget?ko:K10038">K10038</a>  glnQ; glutamine transport system ATP-binding protein [EC:3.6.3.-]
C    Arginine transporter [MD:M00229] [<a href="http://www.kegg.jp/kegg-bin/view_ortholog_table?orthology=K09996+K09997+K09998+K09999+K10000" target="_blank">Table</a>]
D      <a href="/dbget-bin/www_bget?ko:K09996">K09996</a>  artJ; arginine transport system substrate-binding protein
D      <a href="/dbget-bin/www_bget?ko:K09997">K09997</a>  artI; arginine transport system substrate-binding protein
D      <a href="/dbget-bin/www_bget?ko:K09998">K09998</a>  artM; arginine transport system permease protein
D      <a href="/dbget-bin/www_bget?ko:K09999">K09999</a>  artQ; arginine transport system permease protein
D      <a href="/dbget-bin/www_bget?ko:K10000">K10000</a>  artP; arginine transport system ATP-binding protein [EC:3.6.3.-]
C    Glutamate/aspartate transporter [MD:M00230] [<a href="http://www.kegg.jp/kegg-bin/view_ortholog_table?orthology=K10001+K10002+K10003+K10004" target="_blank">Table</a>]
D      <a href="/dbget-bin/www_bget?ko:K10001">K10001</a>  gltI, aatJ; glutamate/aspartate transport system substrate-binding protein
D      <a href="/dbget-bin/www_bget?ko:K10002">K10002</a>  gltK, aatM; glutamate/aspartate transport system permease protein
D      <a href="/dbget-bin/www_bget?ko:K10003">K10003</a>  gltJ, aatQ; glutamate/aspartate transport system permease protein
D      <a href="/dbget-bin/www_bget?ko:K10004">K10004</a>  gltL, aatP; glutamate/aspartate transport system ATP-binding protein [EC:3.6.3.-]
C    Octopine/nopaline transporter [MD:M00231]
D      <a href="/dbget-bin/www_bget?ko:K10018">K10018</a>  occT, nocT; octopine/nopaline transport system substrate-binding protein
D      <a href="/dbget-bin/www_bget?ko:K10019">K10019</a>  occM, nocM; octopine/nopaline transport system permease protein
D      <a href="/dbget-bin/www_bget?ko:K10020">K10020</a>  occQ, nocQ; octopine/nopaline transport system permease protein
D      <a href="/dbget-bin/www_bget?ko:K10021">K10021</a>  occP, nocP; octopine/nopaline transport system ATP-binding protein [EC:3.6.3.-]
C    General L-amino acid transporter [MD:M00232] [<a href="http://www.kegg.jp/kegg-bin/view_ortholog_table?orthology=K09969+K09970+K09971+K09972" target="_blank">Table</a>]
D      <a href="/dbget-bin/www_bget?ko:K09969">K09969</a>  aapJ, bztA; general L-amino acid transport system substrate-binding protein
D      <a href="/dbget-bin/www_bget?ko:K09970">K09970</a>  aapQ, bztB; general L-amino acid transport system permease protein
D      <a href="/dbget-bin/www_bget?ko:K09971">K09971</a>  aapM, bztC; general L-amino acid transport system permease protein
D      <a href="/dbget-bin/www_bget?ko:K09972">K09972</a>  aapP, bztD; general L-amino acid transport system ATP-binding protein [EC:3.6.3.-]
C    Glutamate transporter [MD:M00233] [<a href="http://www.kegg.jp/kegg-bin/view_ortholog_table?orthology=K10005+K10006+K10007+K10008" target="_blank">Table</a>]
D      <a href="/dbget-bin/www_bget?ko:K10005">K10005</a>  gluB; glutamate transport system substrate-binding protein
D      <a href="/dbget-bin/www_bget?ko:K10006">K10006</a>  gluC; glutamate transport system permease protein
D      <a href="/dbget-bin/www_bget?ko:K10007">K10007</a>  gluD; glutamate transport system permease protein
D      <a href="/dbget-bin/www_bget?ko:K10008">K10008</a>  gluA; glutamate transport system ATP-binding protein [EC:3.6.3.-]
C    Cystine transporter [MD:M00234] [<a href="http://www.kegg.jp/kegg-bin/view_ortholog_table?orthology=K02424+K10009+K10010" target="_blank">Table</a>]
D      <a href="/dbget-bin/www_bget?ko:K02424">K02424</a>  fliY; cystine transport system substrate-binding protein
D      <a href="/dbget-bin/www_bget?ko:K10009">K10009</a>  ABC.CYST.P; cystine transport system permease protein
D      <a href="/dbget-bin/www_bget?ko:K10010">K10010</a>  ABC.CYST.A; cystine transport system ATP-binding protein [EC:3.6.3.-]
C    L-Cystine transporter [MD:M00585] [<a href="http://www.kegg.jp/kegg-bin/view_ortholog_table?orthology=K16956+K16957+K16958+K16959+K16960" target="_blank">Table</a>]
D      <a href="/dbget-bin/www_bget?ko:K16956">K16956</a>  tcyJ; L-cystine transport system substrate-binding protein
D      <a href="/dbget-bin/www_bget?ko:K16957">K16957</a>  tcyK; L-cystine transport system substrate-binding protein
D      <a href="/dbget-bin/www_bget?ko:K16958">K16958</a>  tcyL; L-cystine transport system permease protein
D      <a href="/dbget-bin/www_bget?ko:K16959">K16959</a>  tcyM; L-cystine transport system permease protein
D      <a href="/dbget-bin/www_bget?ko:K16960">K16960</a>  tcyN; L-cystine transport system ATP-binding protein [EC:3.6.3.-]
C    Arginine/ornithine transporter [MD:M00235]
D      <a href="/dbget-bin/www_bget?ko:K10022">K10022</a>  aotJ; arginine/ornithine transport system substrate-binding protein
D      <a href="/dbget-bin/www_bget?ko:K10023">K10023</a>  aotM; arginine/ornithine transport system permease protein
D      <a href="/dbget-bin/www_bget?ko:K10024">K10024</a>  aotQ; arginine/ornithine transport system permease protein
D      <a href="/dbget-bin/www_bget?ko:K10025">K10025</a>  aotP; arginine/ornithine transport system ATP-binding protein [EC:3.6.3.-]
C    Arginine/lysine/histidine/glutamine transporter [MD:M00587] [<a href="http://www.kegg.jp/kegg-bin/view_ortholog_table?orthology=K17062+K17063" target="_blank">Table</a>]
D      <a href="/dbget-bin/www_bget?ko:K17062">K17062</a>  bgtB; arginine/lysine/histidine/glutamine transport system substrate-binding and permease protein
D      <a href="/dbget-bin/www_bget?ko:K17063">K17063</a>  bgtA; arginine/lysine/histidine/glutamine transport system ATP-binding protein [EC:3.6.3.-]
C    Putative lysine transporter [MD:M00589] [<a href="http://www.kegg.jp/kegg-bin/view_ortholog_table?orthology=K17073+K17074+K17076" target="_blank">Table</a>]
D      <a href="/dbget-bin/www_bget?ko:K17073">K17073</a>  lysX1; putative lysine transport system substrate-binding protein
D      <a href="/dbget-bin/www_bget?ko:K17074">K17074</a>  lysX2; putative lysine transport system permease protein
D      <a href="/dbget-bin/www_bget?ko:K17076">K17076</a>  K17076, lysY; putative lysine transport system ATP-binding protein [EC:3.6.3.-]
C    Branched-chain amino acid transporter [MD:M00237] [<a href="http://www.kegg.jp/kegg-bin/view_ortholog_table?orthology=K01999+K01997+K01998+K01995+K01996" target="_blank">Table</a>]
D      <a href="/dbget-bin/www_bget?ko:K01999">K01999</a>  livK; branched-chain amino acid transport system substrate-binding protein
D      <a href="/dbget-bin/www_bget?ko:K01997">K01997</a>  livH; branched-chain amino acid transport system permease protein
D      <a href="/dbget-bin/www_bget?ko:K01998">K01998</a>  livM; branched-chain amino acid transport system permease protein
D      <a href="/dbget-bin/www_bget?ko:K01995">K01995</a>  livG; branched-chain amino acid transport system ATP-binding protein
D      <a href="/dbget-bin/www_bget?ko:K01996">K01996</a>  livF; branched-chain amino acid transport system ATP-binding protein
C    Neutral amino acid transporter [MD:M00322] [<a href="http://www.kegg.jp/kegg-bin/view_ortholog_table?orthology=K11954+K11955+K11956+K11957+K11958" target="_blank">Table</a>]
D      <a href="/dbget-bin/www_bget?ko:K11954">K11954</a>  K11954, natB; neutral amino acid transport system substrate-binding protein
D      <a href="/dbget-bin/www_bget?ko:K11955">K11955</a>  natC; neutral amino acid transport system permease protein
D      <a href="/dbget-bin/www_bget?ko:K11956">K11956</a>  natD; neutral amino acid transport system permease protein
D      <a href="/dbget-bin/www_bget?ko:K11957">K11957</a>  K11957, natA; neutral amino acid transport system ATP-binding protein
D      <a href="/dbget-bin/www_bget?ko:K11958">K11958</a>  natE; neutral amino acid transport system ATP-binding protein
C    Urea transporter [MD:M00323] [<a href="http://www.kegg.jp/kegg-bin/view_ortholog_table?orthology=K11959+K11960+K11961+K11962+K11963" target="_blank">Table</a>]
D      <a href="/dbget-bin/www_bget?ko:K11959">K11959</a>  urtA; urea transport system substrate-binding protein
D      <a href="/dbget-bin/www_bget?ko:K11960">K11960</a>  urtB; urea transport system permease protein
D      <a href="/dbget-bin/www_bget?ko:K11961">K11961</a>  urtC; urea transport system permease protein
D      <a href="/dbget-bin/www_bget?ko:K11962">K11962</a>  urtD; urea transport system ATP-binding protein
D      <a href="/dbget-bin/www_bget?ko:K11963">K11963</a>  urtE; urea transport system ATP-binding protein
C    D-Methionine transporter [MD:M00238] [<a href="http://www.kegg.jp/kegg-bin/view_ortholog_table?orthology=K02073+K02072+K02071" target="_blank">Table</a>]
D      <a href="/dbget-bin/www_bget?ko:K02073">K02073</a>  metQ; D-methionine transport system substrate-binding protein
D      <a href="/dbget-bin/www_bget?ko:K02072">K02072</a>  metI; D-methionine transport system permease protein
D      <a href="/dbget-bin/www_bget?ko:K02071">K02071</a>  metN; D-methionine transport system ATP-binding protein
C    Putative glutamine transporter [MD:M00228] [<a href="http://www.kegg.jp/kegg-bin/view_ortholog_table?orthology=K10039+K10040+K10041" target="_blank">Table</a>]
D      <a href="/dbget-bin/www_bget?ko:K10039">K10039</a>  ABC.GLN1.S; putative glutamine transport system substrate-binding protein
D      <a href="/dbget-bin/www_bget?ko:K10040">K10040</a>  ABC.GLN1.P; putative glutamine transport system permease protein
D      <a href="/dbget-bin/www_bget?ko:K10041">K10041</a>  ABC.GLN1.A; putative glutamine transport system ATP-binding protein [EC:3.6.3.-]
C    Putative amino-acid transporter [MD:M00586] [<a href="http://www.kegg.jp/kegg-bin/view_ortholog_table?orthology=K16961+K16962+K16963" target="_blank">Table</a>]
D      <a href="/dbget-bin/www_bget?ko:K16961">K16961</a>  yxeM; putative amino-acid transport system substrate-binding protein
D      <a href="/dbget-bin/www_bget?ko:K16962">K16962</a>  yxeN; putative amino-acid transport system permease protein
D      <a href="/dbget-bin/www_bget?ko:K16963">K16963</a>  yxeO; putative amino-acid transport system ATP-binding protein [EC:3.6.3.-]
C    Putative polar amino acid transporter [MD:M00236]
D      <a href="/dbget-bin/www_bget?ko:K02030">K02030</a>  ABC.PA.S; polar amino acid transport system substrate-binding protein
D      <a href="/dbget-bin/www_bget?ko:K02029">K02029</a>  ABC.PA.P; polar amino acid transport system permease protein
D      <a href="/dbget-bin/www_bget?ko:K02028">K02028</a>  ABC.PA.A; polar amino acid transport system ATP-binding protein [EC:3.6.3.21]
B  Peptide and nickel transporters
C    Oligopeptide transporter [MD:M00439]
D      <a href="/dbget-bin/www_bget?ko:K15580">K15580</a>  oppA, mppA; oligopeptide transport system substrate-binding protein
D      <a href="/dbget-bin/www_bget?ko:K15581">K15581</a>  oppB; oligopeptide transport system permease protein
D      <a href="/dbget-bin/www_bget?ko:K15582">K15582</a>  oppC; oligopeptide transport system permease protein
D      <a href="/dbget-bin/www_bget?ko:K15583">K15583</a>  oppD; oligopeptide transport system ATP-binding protein
D      <a href="/dbget-bin/www_bget?ko:K10823">K10823</a>  oppF; oligopeptide transport system ATP-binding protein
C    Dipeptide transporter [MD:M00324] [<a href="http://www.kegg.jp/kegg-bin/view_ortholog_table?orthology=K12368+K12369+K12370+K12371+K12372" target="_blank">Table</a>]
D      <a href="/dbget-bin/www_bget?ko:K12368">K12368</a>  dppA; dipeptide transport system substrate-binding protein
D      <a href="/dbget-bin/www_bget?ko:K12369">K12369</a>  dppB; dipeptide transport system permease protein
D      <a href="/dbget-bin/www_bget?ko:K12370">K12370</a>  dppC; dipeptide transport system permease protein
D      <a href="/dbget-bin/www_bget?ko:K12371">K12371</a>  dppD; dipeptide transport system ATP-binding protein
D      <a href="/dbget-bin/www_bget?ko:K12372">K12372</a>  dppF; dipeptide transport system ATP-binding protein
C    Dipeptide transporter [MD:M00566] [<a href="http://www.kegg.jp/kegg-bin/view_ortholog_table?orthology=K16199+K16200+K16201+K16202" target="_blank">Table</a>]
D      <a href="/dbget-bin/www_bget?ko:K16199">K16199</a>  dppE; dipeptide transport system substrate-binding protein
D      <a href="/dbget-bin/www_bget?ko:K16200">K16200</a>  dppB1; dipeptide transport system permease protein
D      <a href="/dbget-bin/www_bget?ko:K16201">K16201</a>  dppC1; dipeptide transport system permease protein
D      <a href="/dbget-bin/www_bget?ko:K16202">K16202</a>  dppD1; dipeptide transport system ATP-binding protein
C    Nickel transporter [MD:M00440] [<a href="http://www.kegg.jp/kegg-bin/view_ortholog_table?orthology=K15584+K15585+K15586+K15587+K10824" target="_blank">Table</a>]
D      <a href="/dbget-bin/www_bget?ko:K15584">K15584</a>  nikA; nickel transport system substrate-binding protein
D      <a href="/dbget-bin/www_bget?ko:K15585">K15585</a>  nikB; nickel transport system permease protein
D      <a href="/dbget-bin/www_bget?ko:K15586">K15586</a>  nikC; nickel transport system permease protein
D      <a href="/dbget-bin/www_bget?ko:K15587">K15587</a>  nikD; nickel transport system ATP-binding protein [EC:3.6.3.24]
D      <a href="/dbget-bin/www_bget?ko:K10824">K10824</a>  nikE; nickel transport system ATP-binding protein [EC:3.6.3.24]
C    Glutathione transporter [MD:M00348] [<a href="http://www.kegg.jp/kegg-bin/view_ortholog_table?orthology=K13889+K13890+K13891+K13892" target="_blank">Table</a>]
D      <a href="/dbget-bin/www_bget?ko:K13889">K13889</a>  gsiB; glutathione transport system substrate-binding protein
D      <a href="/dbget-bin/www_bget?ko:K13890">K13890</a>  gsiC; glutathione transport system permease protein
D      <a href="/dbget-bin/www_bget?ko:K13891">K13891</a>  gsiD; glutathione transport system permease protein
D      <a href="/dbget-bin/www_bget?ko:K13892">K13892</a>  gsiA; glutathione transport system ATP-binding protein
C    Peptides/nickel transporter [MD:M00239]
D      <a href="/dbget-bin/www_bget?ko:K02035">K02035</a>  ABC.PE.S; peptide/nickel transport system substrate-binding protein
D      <a href="/dbget-bin/www_bget?ko:K02033">K02033</a>  ABC.PE.P; peptide/nickel transport system permease protein
D      <a href="/dbget-bin/www_bget?ko:K02034">K02034</a>  ABC.PE.P1; peptide/nickel transport system permease protein
D      <a href="/dbget-bin/www_bget?ko:K02031">K02031</a>  ABC.PE.A; peptide/nickel transport system ATP-binding protein
D      <a href="/dbget-bin/www_bget?ko:K02032">K02032</a>  ABC.PE.A1; peptide/nickel transport system ATP-binding protein
C    Microcin C transporter [MD:M00349] [<a href="http://www.kegg.jp/kegg-bin/view_ortholog_table?orthology=K13893+K13894+K13895+K13896" target="_blank">Table</a>]
D      <a href="/dbget-bin/www_bget?ko:K13893">K13893</a>  yejA; microcin C transport system substrate-binding protein
D      <a href="/dbget-bin/www_bget?ko:K13894">K13894</a>  yejB; microcin C transport system permease protein
D      <a href="/dbget-bin/www_bget?ko:K13895">K13895</a>  yejE; microcin C transport system permease protein
D      <a href="/dbget-bin/www_bget?ko:K13896">K13896</a>  yejF; microcin C transport system ATP-binding protein
B  Metallic cation, iron-siderophore and vitamin B12 transporters
C    Iron complex transporter [MD:M00240]
D      <a href="/dbget-bin/www_bget?ko:K02016">K02016</a>  ABC.FEV.S; iron complex transport system substrate-binding protein
D      <a href="/dbget-bin/www_bget?ko:K02015">K02015</a>  ABC.FEV.P; iron complex transport system permease protein
D      <a href="/dbget-bin/www_bget?ko:K02013">K02013</a>  ABC.FEV.A; iron complex transport system ATP-binding protein [EC:3.6.3.34]
C    Vitamin B12 transporter [MD:M00241] [<a href="http://www.kegg.jp/kegg-bin/view_ortholog_table?orthology=K06858+K06073+K06074" target="_blank">Table</a>]
D      <a href="/dbget-bin/www_bget?ko:K06858">K06858</a>  ABC.VB12.S1, btuF; vitamin B12 transport system substrate-binding protein
D      <a href="/dbget-bin/www_bget?ko:K06073">K06073</a>  ABC.VB12.P, btuC; vitamin B12 transport system permease protein
D      <a href="/dbget-bin/www_bget?ko:K06074">K06074</a>  ABC.VB12.A, btuD; vitamin B12 transport system ATP-binding protein [EC:3.6.3.33]
C    Manganese transporter [MD:M00316] [<a href="http://www.kegg.jp/kegg-bin/view_ortholog_table?orthology=K11601+K11602+K11603" target="_blank">Table</a>]
D      <a href="/dbget-bin/www_bget?ko:K11601">K11601</a>  mntC; manganese transport system substrate-binding protein
D      <a href="/dbget-bin/www_bget?ko:K11602">K11602</a>  mntB; manganese transport system permease protein
D      <a href="/dbget-bin/www_bget?ko:K11603">K11603</a>  mntA; manganese transport system ATP-binding protein
C    Zinc transporter [MD:M00242] [<a href="http://www.kegg.jp/kegg-bin/view_ortholog_table?orthology=K09815+K09816+K09817" target="_blank">Table</a>]
D      <a href="/dbget-bin/www_bget?ko:K09815">K09815</a>  znuA; zinc transport system substrate-binding protein
D      <a href="/dbget-bin/www_bget?ko:K09816">K09816</a>  znuB; zinc transport system permease protein
D      <a href="/dbget-bin/www_bget?ko:K09817">K09817</a>  znuC; zinc transport system ATP-binding protein [EC:3.6.3.-]
C    Iron/zinc/copper transporter [MD:M00318] [<a href="http://www.kegg.jp/kegg-bin/view_ortholog_table?orthology=K11704+K11705+K11706" target="_blank">Table</a>]
D      <a href="/dbget-bin/www_bget?ko:K11704">K11704</a>  mtsA; iron/zinc/copper transport system substrate-binding protein
D      <a href="/dbget-bin/www_bget?ko:K11705">K11705</a>  mtsB; iron/zinc/copper transport system permease protein
D      <a href="/dbget-bin/www_bget?ko:K11706">K11706</a>  mtsC; iron/zinc/copper transport system ATP-binding protein
C    Manganese/iron transporter [MD:M00317] [<a href="http://www.kegg.jp/kegg-bin/view_ortholog_table?orthology=K11604+K11605+K11606+K11607" target="_blank">Table</a>]
D      <a href="/dbget-bin/www_bget?ko:K11604">K11604</a>  sitA; manganese/iron transport system substrate-binding protein
D      <a href="/dbget-bin/www_bget?ko:K11605">K11605</a>  sitC; manganese/iron transport system permease protein
D      <a href="/dbget-bin/www_bget?ko:K11606">K11606</a>  sitD; manganese/iron transport system permease protein
D      <a href="/dbget-bin/www_bget?ko:K11607">K11607</a>  sitB; manganese/iron transport system ATP-binding protein
C    Manganese/zinc/iron transporter [MD:M00319] [<a href="http://www.kegg.jp/kegg-bin/view_ortholog_table?orthology=K11707+K11708+K11709+K11710" target="_blank">Table</a>]
D      <a href="/dbget-bin/www_bget?ko:K11707">K11707</a>  troA, mntA, znuA; manganese/zinc/iron transport system substrate-binding protein
D      <a href="/dbget-bin/www_bget?ko:K11708">K11708</a>  troC, mntC, znuB; manganese/zinc/iron transport system permease protein
D      <a href="/dbget-bin/www_bget?ko:K11709">K11709</a>  troD, mntD, znuB; manganese/zinc/iron transport system permease protein
D      <a href="/dbget-bin/www_bget?ko:K11710">K11710</a>  troB, mntB, znuC; manganese/zinc/iron transport system ATP- binding protein
C    Manganese/iron transporter [MD:M00243]
D      <a href="/dbget-bin/www_bget?ko:K09818">K09818</a>  ABC.MN.S; manganese/iron transport system substrate-binding protein
D      <a href="/dbget-bin/www_bget?ko:K09819">K09819</a>  ABC.MN.P; manganese/iron transport system permease protein
D      <a href="/dbget-bin/www_bget?ko:K09820">K09820</a>  ABC.MN.A; manganese/iron transport system ATP-binding protein
C    Cobalt transporter [MD:M00245] [<a href="http://www.kegg.jp/kegg-bin/view_ortholog_table?orthology=K02009+K02008+K02007+K02006" target="_blank">Table</a>]
D      <a href="/dbget-bin/www_bget?ko:K02009">K02009</a>  cbiN; cobalt/nickel transport protein
D      <a href="/dbget-bin/www_bget?ko:K02008">K02008</a>  cbiQ; cobalt/nickel transport system permease protein
D      <a href="/dbget-bin/www_bget?ko:K02007">K02007</a>  cbiM; cobalt/nickel transport system permease protein
D      <a href="/dbget-bin/www_bget?ko:K02006">K02006</a>  cbiO; cobalt/nickel transport system ATP-binding protein
C    Nickel transporter [MD:M00246] [<a href="http://www.kegg.jp/kegg-bin/view_ortholog_table?orthology=K10094+K16915+K02009+K02008+K02007+K02006" target="_blank">Table</a>]
D      <a href="/dbget-bin/www_bget?ko:K10094">K10094</a>  K10094, cbiK; nickel transport protein
D      <a href="/dbget-bin/www_bget?ko:K16915">K16915</a>  cbiL; nickel transport protein
D      <a href="/dbget-bin/www_bget?ko:K02009">K02009</a>  cbiN; cobalt/nickel transport protein
D      <a href="/dbget-bin/www_bget?ko:K02008">K02008</a>  cbiQ; cobalt/nickel transport system permease protein
D      <a href="/dbget-bin/www_bget?ko:K02007">K02007</a>  cbiM; cobalt/nickel transport system permease protein
D      <a href="/dbget-bin/www_bget?ko:K02006">K02006</a>  cbiO; cobalt/nickel transport system ATP-binding protein
C    Biotin transporter [MD:M00581] [<a href="http://www.kegg.jp/kegg-bin/view_ortholog_table?orthology=K03523+K16783+K16784" target="_blank">Table</a>]
D      <a href="/dbget-bin/www_bget?ko:K03523">K03523</a>  bioY; biotin transport system substrate-specific component
D      <a href="/dbget-bin/www_bget?ko:K16783">K16783</a>  bioN; biotin transport system permease protein
D      <a href="/dbget-bin/www_bget?ko:K16784">K16784</a>  bioM; biotin transport system ATP-binding protein [EC:3.6.3.-]
C    Energy-coupling factor transporter [MD:M00582] [<a href="http://www.kegg.jp/kegg-bin/view_ortholog_table?orthology=K03523+K16923+K16924+K16925+K16926+K16927+K16928+K16929+K16785+K16786+K16787" target="_blank">Table</a>]
D      Substrate-specific components
D      Shared module
C    Putative zinc/manganese transporter [MD:M00244]
D      <a href="/dbget-bin/www_bget?ko:K02077">K02077</a>  ABC.ZM.S; zinc/manganese transport system substrate-binding protein
D      <a href="/dbget-bin/www_bget?ko:K02075">K02075</a>  ABC.ZM.P; zinc/manganese transport system permease protein
D      <a href="/dbget-bin/www_bget?ko:K02074">K02074</a>  ABC.ZM.A; zinc/manganese transport system ATP-binding protein
C    Putative ABC transporter [MD:M00247] [<a href="http://www.kegg.jp/kegg-bin/view_ortholog_table?orthology=K01989+K05832+K05833" target="_blank">Table</a>]
D      <a href="/dbget-bin/www_bget?ko:K01989">K01989</a>  ABC.X4.S; putative ABC transport system substrate-binding protein
D      <a href="/dbget-bin/www_bget?ko:K05832">K05832</a>  ABC.X4.P; putative ABC transport system permease protein
D      <a href="/dbget-bin/www_bget?ko:K05833">K05833</a>  ABC.X4.A; putative ABC transport system ATP-binding protein
B  ABC-2 type and other transporters
C    Multidrug/hemolysin transporter [MD:M00298] [<a href="http://www.kegg.jp/kegg-bin/view_ortholog_table?orthology=K11051+K11050" target="_blank">Table</a>]
D      <a href="/dbget-bin/www_bget?ko:K11051">K11051</a>  ABC-2.CYL.P, cylB; multidrug/hemolysin transport system permease protein
D      <a href="/dbget-bin/www_bget?ko:K11050">K11050</a>  ABC-2.CYL.A, cylA; multidrug/hemolysin transport system ATP-binding protein
C    Capsular polysaccharide transporter [MD:M00249] [<a href="http://www.kegg.jp/kegg-bin/view_ortholog_table?orthology=K09688+K10107+K09689" target="_blank">Table</a>]
D      <a href="/dbget-bin/www_bget?ko:K09688">K09688</a>  ABC-2.CPSE.P; capsular polysaccharide transport system permease protein
D      <a href="/dbget-bin/www_bget?ko:K10107">K10107</a>  ABC-2.CPSE.P1; capsular polysaccharide transport system permease protein
D      <a href="/dbget-bin/www_bget?ko:K09689">K09689</a>  ABC-2.CPSE.A; capsular polysaccharide transport system ATP-binding protein
C    Lipopolysaccharide transporter [MD:M00250] [<a href="http://www.kegg.jp/kegg-bin/view_ortholog_table?orthology=K09690+K09691" target="_blank">Table</a>]
D      <a href="/dbget-bin/www_bget?ko:K09690">K09690</a>  ABC-2.LPSE.P; lipopolysaccharide transport system permease protein
D      <a href="/dbget-bin/www_bget?ko:K09691">K09691</a>  ABC-2.LPSE.A; lipopolysaccharide transport system ATP-binding protein
C    Lipopolysaccharide transporter [MD:M00320]
D      <a href="/dbget-bin/www_bget?ko:K07091">K07091</a>  lptF; lipopolysaccharide export system permease protein
D      <a href="/dbget-bin/www_bget?ko:K11720">K11720</a>  lptG; lipopolysaccharide export system permease protein
D      <a href="/dbget-bin/www_bget?ko:K06861">K06861</a>  lptB; lipopolysaccharide export system ATP-binding protein [EC:3.6.3.-]
C    Teichoic acid transporter [MD:M00251]
D      <a href="/dbget-bin/www_bget?ko:K09692">K09692</a>  tagG; teichoic acid transport system permease protein
D      <a href="/dbget-bin/www_bget?ko:K09693">K09693</a>  tagH; teichoic acid transport system ATP-binding protein [EC:3.6.3.40]
C    Lipooligosaccharide transporter [MD:M00252] [<a href="http://www.kegg.jp/kegg-bin/view_ortholog_table?orthology=K09694+K09695" target="_blank">Table</a>]
D      <a href="/dbget-bin/www_bget?ko:K09694">K09694</a>  nodJ; lipooligosaccharide transport system permease protein
D      <a href="/dbget-bin/www_bget?ko:K09695">K09695</a>  nodI; lipooligosaccharide transport system ATP-binding protein
C    Sodium transporter [MD:M00253] [<a href="http://www.kegg.jp/kegg-bin/view_ortholog_table?orthology=K09696+K09697" target="_blank">Table</a>]
D      <a href="/dbget-bin/www_bget?ko:K09696">K09696</a>  natB; sodium transport system permease protein
D      <a href="/dbget-bin/www_bget?ko:K09697">K09697</a>  natA; sodium transport system ATP-binding protein
C    Putative peptide transporter [MD:M00583] [<a href="http://www.kegg.jp/kegg-bin/view_ortholog_table?orthology=K16916+K16917" target="_blank">Table</a>]
D      <a href="/dbget-bin/www_bget?ko:K16916">K16916</a>  yydJ; putative peptide transport system permease protein
D      <a href="/dbget-bin/www_bget?ko:K16917">K16917</a>  yydI; putative peptide transport system ATP-binding protein
C    Hemin transporter [MD:M00257] [<a href="http://www.kegg.jp/kegg-bin/view_ortholog_table?orthology=K09813+K09814" target="_blank">Table</a>]
D      <a href="/dbget-bin/www_bget?ko:K09813">K09813</a>  hrtB; hemin transport system permease protein
D      <a href="/dbget-bin/www_bget?ko:K09814">K09814</a>  hrtA; hemin transport system ATP-binding protein [EC:3.6.3.-]
C    Bacitracin transporter [MD:M00314] [<a href="http://www.kegg.jp/kegg-bin/view_ortholog_table?orthology=K11632+K11631" target="_blank">Table</a>]
D      <a href="/dbget-bin/www_bget?ko:K11632">K11632</a>  bceB; bacitracin transport system permease protein
D      <a href="/dbget-bin/www_bget?ko:K11631">K11631</a>  bceA; bacitracin transport system ATP-binding protein
C    Fluoroquinolones transporter [MD:M00224] [<a href="http://www.kegg.jp/kegg-bin/view_ortholog_table?orthology=K16905+K16906+K16907" target="_blank">Table</a>]
D      <a href="/dbget-bin/www_bget?ko:K16905">K16905</a>  K16905; fluoroquinolones transport system permease protein
D      <a href="/dbget-bin/www_bget?ko:K16906">K16906</a>  K16906; fluoroquinolones transport system permease protein
D      <a href="/dbget-bin/www_bget?ko:K16907">K16907</a>  K16907; fluoroquinolones transport system ATP-binding protein [EC:3.6.3.-]
C    Lipoprotein-releasing transporter [MD:M00255] [<a href="http://www.kegg.jp/kegg-bin/view_ortholog_table?orthology=K09808+K09810" target="_blank">Table</a>]
D      <a href="/dbget-bin/www_bget?ko:K09808">K09808</a>  ABC.LPT.P, lolC, lolE; lipoprotein-releasing system permease protein
D      <a href="/dbget-bin/www_bget?ko:K09810">K09810</a>  ABC.LPT.A, lolD; lipoprotein-releasing system ATP-binding protein [EC:3.6.3.-]
C    Acetoin utilization transporter [MD:M00584] [<a href="http://www.kegg.jp/kegg-bin/view_ortholog_table?orthology=K16918+K16919+K16920+K16921" target="_blank">Table</a>]
D      <a href="/dbget-bin/www_bget?ko:K16918">K16918</a>  ytrF; acetoin utilization transport system permease protein
D      <a href="/dbget-bin/www_bget?ko:K16919">K16919</a>  ytrC_D; acetoin utilization transport system permease protein
D      <a href="/dbget-bin/www_bget?ko:K16920">K16920</a>  ytrE; acetoin utilization transport system ATP-binding protein
D      <a href="/dbget-bin/www_bget?ko:K16921">K16921</a>  ytrB; acetoin utilization transport system ATP-binding protein
C    Heme transporter [MD:M00259] [<a href="http://www.kegg.jp/kegg-bin/view_ortholog_table?orthology=K02196+K02195+K02194+K02193" target="_blank">Table</a>]
D      <a href="/dbget-bin/www_bget?ko:K02196">K02196</a>  ccmD; heme exporter protein D
D      <a href="/dbget-bin/www_bget?ko:K02195">K02195</a>  ccmC; heme exporter protein C
D      <a href="/dbget-bin/www_bget?ko:K02194">K02194</a>  ccmB; heme exporter protein B
D      <a href="/dbget-bin/www_bget?ko:K02193">K02193</a>  ccmA; heme exporter protein A [EC:3.6.3.41]
C    Cell division transporter [MD:M00256] [<a href="http://www.kegg.jp/kegg-bin/view_ortholog_table?orthology=K09811+K09812" target="_blank">Table</a>]
D      <a href="/dbget-bin/www_bget?ko:K09811">K09811</a>  ftsX; cell division transport system permease protein
D      <a href="/dbget-bin/www_bget?ko:K09812">K09812</a>  ftsE; cell division transport system ATP-binding protein
C    Uncharacterized ABC transporter [MD:M00315] [<a href="http://www.kegg.jp/kegg-bin/view_ortholog_table?orthology=K11636+K11635" target="_blank">Table</a>]
D      <a href="/dbget-bin/www_bget?ko:K11636">K11636</a>  yxdM; putative ABC transport system permease protein
D      <a href="/dbget-bin/www_bget?ko:K11635">K11635</a>  yxdL; putative ABC transport system ATP-binding protein
C    Putative antibiotic ABC transporter [MD:M00248]
D      <a href="/dbget-bin/www_bget?ko:K09686">K09686</a>  ABC-2.AB.P; antibiotic transport system permease protein
D      <a href="/dbget-bin/www_bget?ko:K09687">K09687</a>  ABC-2.AB.A; antibiotic transport system ATP-binding protein
C    Putative ABC transporter [MD:M00258]
D      <a href="/dbget-bin/www_bget?ko:K02004">K02004</a>  ABC.CD.P; putative ABC transport system permease protein
D      <a href="/dbget-bin/www_bget?ko:K02003">K02003</a>  ABC.CD.A; putative ABC transport system ATP-binding protein
C    ABC-2 type transporter [MD:M00254]
D      <a href="/dbget-bin/www_bget?ko:K01992">K01992</a>  ABC-2.P; ABC-2 type transport system permease protein
D      <a href="/dbget-bin/www_bget?ko:K01990">K01990</a>  ABC-2.A; ABC-2 type transport system ATP-binding protein
C    Orphan ABC ATPase
D      <a href="/dbget-bin/www_bget?ko:K09013">K09013</a>  sufC; Fe-S cluster assembly ATP-binding protein
#
A<b>Solute Carrier Family (SLC)</b>
B  SLC1: High-affinity glutamate and neutral amino acid transporter
C    <a href="/dbget-bin/www_bget?ko:K05612">K05612</a>  SLC1A1, EAAT3; solute carrier family 1 (neuronal/epithelial high affinity glutamate transporter), member 1
C    <a href="/dbget-bin/www_bget?ko:K05613">K05613</a>  SLC1A2, EAAT2; solute carrier family 1 (glial high affinity glutamate transporter), member 2
C    <a href="/dbget-bin/www_bget?ko:K05614">K05614</a>  SLC1A3, EAAT1; solute carrier family 1 (glial high affinity glutamate transporter), member 3
C    <a href="/dbget-bin/www_bget?ko:K05615">K05615</a>  SLC1A4, SATT; solute carrier family 1 (glutamate/neutral amino acid transporter), member 4
C    <a href="/dbget-bin/www_bget?ko:K05616">K05616</a>  SLC1A5; solute carrier family 1 (neutral amino acid transporter), member 5
C    <a href="/dbget-bin/www_bget?ko:K05617">K05617</a>  SLC1A6, EAAT4; solute carrier family 1 (high affinity aspartate/glutamate transporter), member 6
C    <a href="/dbget-bin/www_bget?ko:K05618">K05618</a>  SLC1A7, EAAT5; solute carrier family 1 (glutamate transporter), member 7
B  SLC2: Facilitative GLUT transporter
C    <a href="/dbget-bin/www_bget?ko:K07299">K07299</a>  SLC2A1, GLUT1; MFS transporter, SP family, solute carrier family 2 (facilitated glucose transporter), member 1
C    <a href="/dbget-bin/www_bget?ko:K07593">K07593</a>  SLC2A2, GLUT2; MFS transporter, SP family, solute carrier family 2 (facilitated glucose transporter), member 2
C    <a href="/dbget-bin/www_bget?ko:K08142">K08142</a>  SLC2A3, GLUT3; MFS transporter, SP family, solute carrier family 2 (facilitated glucose transporter), member 3
C    <a href="/dbget-bin/www_bget?ko:K07191">K07191</a>  SLC2A4, GLUT4; MFS transporter, SP family, solute carrier family 2 (facilitated glucose transporter), member 4
C    <a href="/dbget-bin/www_bget?ko:K08143">K08143</a>  SLC2A5, GLUT5; MFS transporter, SP family, solute carrier family 2 (facilitated glucose/fructose transporter), member 5
C    <a href="/dbget-bin/www_bget?ko:K08144">K08144</a>  SLC2A6, GLUT6; MFS transporter, SP family, solute carrier family 2 (facilitated glucose transporter), member 6
C    <a href="/dbget-bin/www_bget?ko:K12201">K12201</a>  SLC2A7, GLUT7; MFS transporter, SP family, solute carrier family 2 (facilitated glucose/fructose transporter), member 7
C    <a href="/dbget-bin/www_bget?ko:K08146">K08146</a>  SLC2A9, GLUT9; MFS transporter, SP family, solute carrier family 2 (facilitated glucose transporter), member 9
C    <a href="/dbget-bin/www_bget?ko:K08147">K08147</a>  SLC2A10, GLUT10; MFS transporter, SP family, solute carrier family 2 (facilitated glucose transporter), member 10
C    <a href="/dbget-bin/www_bget?ko:K08148">K08148</a>  SLC2A11, GLUT11; MFS transporter, SP family, solute carrier family 2 (facilitated glucose transporter), member 11
C    <a href="/dbget-bin/www_bget?ko:K08149">K08149</a>  SLC2A12, GLUT12; MFS transporter, SP family, solute carrier family 2 (facilitated glucose transporter), member 12
C    <a href="/dbget-bin/www_bget?ko:K08150">K08150</a>  SLC2A13, ITR; MFS transporter, SP family, solute carrier family 2 (myo-inositol transporter), member 13
B  SLC3: Heavy subunits of the heteromeric amino acid transporters
C    <a href="/dbget-bin/www_bget?ko:K14210">K14210</a>  SLC3A1, RBAT; solute carrier family 3 (neutral and basic amino acid transporter), member 1
C    <a href="/dbget-bin/www_bget?ko:K06519">K06519</a>  SLC3A2, MDU1; solute carrier family 3, member 2
B  SLC4: Bicarbonate transporter
C    <a href="/dbget-bin/www_bget?ko:K06573">K06573</a>  SLC4A1, AE1; solute carrier family 4 (anion exchanger), member 1
C    <a href="/dbget-bin/www_bget?ko:K13855">K13855</a>  SLC4A2, AE2; solute carrier family 4 (anion exchanger), member 2
C    <a href="/dbget-bin/www_bget?ko:K13856">K13856</a>  SLC4A3, AE3; solute carrier family 4 (anion exchanger), member 3
C    <a href="/dbget-bin/www_bget?ko:K13575">K13575</a>  SLC4A4, NBC1; solute carrier family 4 (sodium bicarbonate cotransporter), member 4
C    <a href="/dbget-bin/www_bget?ko:K13857">K13857</a>  SLC4A5, NBC4; solute carrier family 4 (sodium bicarbonate cotransporter), member 5
C    <a href="/dbget-bin/www_bget?ko:K13858">K13858</a>  SLC4A7; solute carrier family 4 (sodium bicarbonate cotransporter), member 7
C    <a href="/dbget-bin/www_bget?ko:K13859">K13859</a>  SLC4A8; solute carrier family 4 (sodium bicarbonate cotransporter), member 8
C    <a href="/dbget-bin/www_bget?ko:K13860">K13860</a>  SLC4A9, AE4; solute carrier family 4 (sodium bicarbonate cotransporter), member 9
C    <a href="/dbget-bin/www_bget?ko:K13861">K13861</a>  SLC4A10, NCBE; solute carrier family 4 (sodium bicarbonate transporter), member 10
C    <a href="/dbget-bin/www_bget?ko:K13862">K13862</a>  SLC4A11, BTR1; solute carrier family 4 (sodium borate transporter), member 11
B  SLC5: Sodium glucose cotransporter
C    <a href="/dbget-bin/www_bget?ko:K14158">K14158</a>  SLC5A1, SGLT1; solute carrier family 5 (sodium/glucose cotransporter), member 1
C    <a href="/dbget-bin/www_bget?ko:K14382">K14382</a>  SLC5A2, SGLT2; solute carrier family 5 (sodium/glucose cotransporter), member 2
C    <a href="/dbget-bin/www_bget?ko:K14383">K14383</a>  SLC5A3, SMIT; solute carrier family 5 (sodium/myo-inositol cotransporter), member 3
C    <a href="/dbget-bin/www_bget?ko:K14384">K14384</a>  SLC5A4, SGLT3; solute carrier family 5 (low affinity sodium-glucose cotransporter), member 4
C    <a href="/dbget-bin/www_bget?ko:K14385">K14385</a>  SLC5A5, NIS; solute carrier family 5 (sodium/iodide cotransporter), member 5
C    <a href="/dbget-bin/www_bget?ko:K14386">K14386</a>  SLC5A6, SMVT; solute carrier family 5 (sodium-dependent multivitamin transporter), member 6
C    <a href="/dbget-bin/www_bget?ko:K14387">K14387</a>  SLC5A7, CHT1; solute carrier family 5 (high affinity choline transporter), member 7
C    <a href="/dbget-bin/www_bget?ko:K14388">K14388</a>  SLC5A8_12, SMCT; solute carrier family 5 (sodium-coupled monocarboxylate transporter), member 8/12
C    <a href="/dbget-bin/www_bget?ko:K14389">K14389</a>  SLC5A9, SGLT4; solute carrier family 5 (sodium/glucose cotransporter), member 9
C    <a href="/dbget-bin/www_bget?ko:K14390">K14390</a>  SLC5A10, SGLT5; solute carrier family 5 (sodium/glucose cotransporter), member 10
C    <a href="/dbget-bin/www_bget?ko:K14391">K14391</a>  SLC5A11, SMIT2, SGLT6; solute carrier family 5 (sodium/myo-inositol cotransporter), member 11
B  SLC6: Sodium- and chloride-dependent neurotransmitter transporter
C    <a href="/dbget-bin/www_bget?ko:K05034">K05034</a>  SLC6A1; solute carrier family 6 (neurotransmitter transporter, GABA) member 1
C    <a href="/dbget-bin/www_bget?ko:K05035">K05035</a>  SLC6A2; solute carrier family 6 (neurotransmitter transporter, noradrenalin) member 2
C    <a href="/dbget-bin/www_bget?ko:K05036">K05036</a>  SLC6A3; solute carrier family 6 (neurotransmitter transporter, dopamine) member 3
C    <a href="/dbget-bin/www_bget?ko:K05037">K05037</a>  SLC6A4; solute carrier family 6 (neurotransmitter transporter, serotonin) member 4
C    <a href="/dbget-bin/www_bget?ko:K05038">K05038</a>  SLC6A5S; solute carrier family 6 (neurotransmitter transporter, amino acid) member 5/7/9/14
C    <a href="/dbget-bin/www_bget?ko:K05039">K05039</a>  SLC6A6S; solute carrier family 6 (neurotransmitter transporter, GABA) member 6/8/11/12/13
C    <a href="/dbget-bin/www_bget?ko:K05048">K05048</a>  SLC6A15S; solute carrier family 6 (neurotransmitter transporter, amino acid/orphan) member 15/16/17/18/20
C    <a href="/dbget-bin/www_bget?ko:K05334">K05334</a>  SLC6A19; solute carrier family 6 (neurotransmitter transporter) member 19
C    <a href="/dbget-bin/www_bget?ko:K05336">K05336</a>  SLC6AN; solute carrier family 6 (neurotransmitter transporter), invertebrate
B  SLC7: Cationic amino acid transporter/glycoprotein-associated
C    <a href="/dbget-bin/www_bget?ko:K13863">K13863</a>  SLC7A1, ATRC1; solute carrier family 7 (cationic amino acid transporter), member 1
C    <a href="/dbget-bin/www_bget?ko:K13864">K13864</a>  SLC7A2, ATRC2; solute carrier family 7 (cationic amino acid transporter), member 2
C    <a href="/dbget-bin/www_bget?ko:K13865">K13865</a>  SLC7A3, ATRC3; solute carrier family 7 (cationic amino acid transporter), member 3
C    <a href="/dbget-bin/www_bget?ko:K13866">K13866</a>  SLC7A4; solute carrier family 7 (cationic amino acid transporter), member 4
C    <a href="/dbget-bin/www_bget?ko:K13780">K13780</a>  SLC7A5, LAT1; solute carrier family 7 (L-type amino acid transporter), member 5
C    <a href="/dbget-bin/www_bget?ko:K13872">K13872</a>  SLC7A6; solute carrier family 7 (L-type amino acid transporter), member 6
C    <a href="/dbget-bin/www_bget?ko:K13867">K13867</a>  SLC7A7; solute carrier family 7 (L-type amino acid transporter), member 7
C    <a href="/dbget-bin/www_bget?ko:K13781">K13781</a>  SLC7A8, LAT2; solute carrier family 7 (L-type amino acid transporter), member 8
C    <a href="/dbget-bin/www_bget?ko:K13868">K13868</a>  SLC7A9, BAT1; solute carrier family 7 (L-type amino acid transporter), member 9
C    <a href="/dbget-bin/www_bget?ko:K13782">K13782</a>  SLC7A10, ASC1; solute carrier family 7 (L-type amino acid transporter), member 10
C    <a href="/dbget-bin/www_bget?ko:K13869">K13869</a>  SLC7A11; solute carrier family 7 (L-type amino acid transporter), member 11
C    <a href="/dbget-bin/www_bget?ko:K13870">K13870</a>  SLC7A13, AGT1; solute carrier family 7 (L-type amino acid transporter), member 13
C    <a href="/dbget-bin/www_bget?ko:K13871">K13871</a>  SLC7A14; solute carrier family 7 (cationic amino acid transporter), member 14
C    <a href="/dbget-bin/www_bget?ko:K03450">K03450</a>  SLC7A; solute carrier family 7 (L-type amino acid transporter), other
B  SLC8: Na+/Ca2+ exchanger
C    <a href="/dbget-bin/www_bget?ko:K05849">K05849</a>  SLC8A, NCX; solute carrier family 8 (sodium/calcium exchanger)
B  SLC9: Na+/H+ exchanger
C    <a href="/dbget-bin/www_bget?ko:K05742">K05742</a>  SLC9A1, NHE1; solute carrier family 9 (sodium/hydrogen exchanger), member 1
C    <a href="/dbget-bin/www_bget?ko:K14722">K14722</a>  SLC9A2, NHE2; solute carrier family 9 (sodium/hydrogen exchanger), member 2
C    <a href="/dbget-bin/www_bget?ko:K12040">K12040</a>  SLC9A3, NHE3; solute carrier family 9 (sodium/hydrogen exchanger), member 3
C    <a href="/dbget-bin/www_bget?ko:K13961">K13961</a>  SLC9A4, NHE4; solute carrier family 9 (sodium/hydrogen exchanger), member 4
C    <a href="/dbget-bin/www_bget?ko:K14723">K14723</a>  SLC9A5, NHE5; solute carrier family 9 (sodium/hydrogen exchanger), member 5
C    <a href="/dbget-bin/www_bget?ko:K12041">K12041</a>  SLC9A6_7, NHE6_7; solute carrier family 9 (sodium/hydrogen exchanger), member 6/7
C    <a href="/dbget-bin/www_bget?ko:K14724">K14724</a>  SLC9A8, NHE8; solute carrier family 9 (sodium/hydrogen exchanger), member 8
C    <a href="/dbget-bin/www_bget?ko:K14725">K14725</a>  SLC9A9, NHE9; solute carrier family 9 (sodium/hydrogen exchanger), member 9
C    <a href="/dbget-bin/www_bget?ko:K14726">K14726</a>  SLC9A10_11; solute carrier family 9 (sodium/hydrogen exchanger), member 10/11
B  SLC10: Sodium bile salt cotransporter
C    <a href="/dbget-bin/www_bget?ko:K14341">K14341</a>  SLC10A1, NTCP; solute carrier family 10 (sodium/bile acid cotransporter), member 1
C    <a href="/dbget-bin/www_bget?ko:K14342">K14342</a>  SLC10A2, ASBT; solute carrier family 10 (sodium/bile acid cotransporter), member 2
C    <a href="/dbget-bin/www_bget?ko:K14343">K14343</a>  SLC10A3_5; solute carrier family 10 (sodium/bile acid cotransporter), member 3/5
C    <a href="/dbget-bin/www_bget?ko:K14344">K14344</a>  SLC10A4; solute carrier family 10 (sodium/bile acid cotransporter), member 4
C    <a href="/dbget-bin/www_bget?ko:K14346">K14346</a>  SLC10A6, SOAT; solute carrier family 10 (sodium/bile acid cotransporter), member 6
C    <a href="/dbget-bin/www_bget?ko:K14347">K14347</a>  SLC10A7, P7; solute carrier family 10 (sodium/bile acid cotransporter), member 7
B  SLC11: Proton-coupled metal ion transporter
C    <a href="/dbget-bin/www_bget?ko:K12347">K12347</a>  SLC11A, NRAMP; natural resistance-associated macrophage protein
B  SLC12: Electroneutral cation-coupled Cl cotransporter
C    <a href="/dbget-bin/www_bget?ko:K14425">K14425</a>  SLC12A1, NKCC2; solute carrier family 12 (sodium/potassium/chloride transporter), member 1
C    <a href="/dbget-bin/www_bget?ko:K10951">K10951</a>  SLC12A2, NKCC1; solute carrier family 12 (sodium/potassium/chloride transporter), member 2
C    <a href="/dbget-bin/www_bget?ko:K14426">K14426</a>  SLC12A3, TSC; solute carrier family 12 (sodium/chloride transporter), member 3
C    <a href="/dbget-bin/www_bget?ko:K14427">K14427</a>  SLC12A4_5_6, KCC; solute carrier family 12 (potassium/chloride transporter), member 4/5/6
C    <a href="/dbget-bin/www_bget?ko:K13627">K13627</a>  SLC12A7, KCC4; solute carrier family 12 (potassium/chloride transporter), member 7
C    <a href="/dbget-bin/www_bget?ko:K14428">K14428</a>  SLC12A8, CCC9; solute carrier family 12 (potassium/chloride transporters), member 8
C    <a href="/dbget-bin/www_bget?ko:K14429">K14429</a>  SLC12A9, CCC6; solute carrier family 12 (potassium/chloride transporters), member 9
B  SLC13: Human Na+-sulfate/carboxylate cotransporter
C    <a href="/dbget-bin/www_bget?ko:K14444">K14444</a>  SLC13A1_4; solute carrier family 13 (sodium/sulfate cotransporter), member 1/4
C    <a href="/dbget-bin/www_bget?ko:K14445">K14445</a>  SLC13A2_3_5; solute carrier family 13 (sodium-dependent dicarboxylate transporter), member 2/3/5
B  SLC14: Urea transporter
C    <a href="/dbget-bin/www_bget?ko:K08716">K08716</a>  SLC14A; solute carrier family 14 (urea transporter)
B  SLC15: Proton oligopeptide cotransporter
C    <a href="/dbget-bin/www_bget?ko:K14206">K14206</a>  SLC15A1, PEPT1; solute carrier family 15 (oligopeptide transporter), member 1
C    <a href="/dbget-bin/www_bget?ko:K14637">K14637</a>  SLC15A2, PEPT2; solute carrier family 15 (oligopeptide transporter), member 2
C    <a href="/dbget-bin/www_bget?ko:K14638">K14638</a>  SLC15A3_4, PHT; solute carrier family 15 (peptide/histidine transporter), member 3/4
C    <a href="/dbget-bin/www_bget?ko:K14639">K14639</a>  SLC15A5; solute carrier family 15, member 5
B  SLC16: Monocarboxylate transporter
C    <a href="/dbget-bin/www_bget?ko:K08179">K08179</a>  SLC16A1; MFS transporter, MCP family, solute carrier family 16 (monocarboxylic acid transporters), member 1
C    <a href="/dbget-bin/www_bget?ko:K08231">K08231</a>  SLC16A2; MFS transporter, MCP family, solute carrier family 16 (monocarboxylic acid transporters), member 2
C    <a href="/dbget-bin/www_bget?ko:K08180">K08180</a>  SLC16A3; MFS transporter, MCP family, solute carrier family 16 (monocarboxylic acid transporters), member 3
C    <a href="/dbget-bin/www_bget?ko:K08181">K08181</a>  SLC16A4; MFS transporter, MCP family, solute carrier family 16 (monocarboxylic acid transporters), member 4
C    <a href="/dbget-bin/www_bget?ko:K08182">K08182</a>  SLC16A5; MFS transporter, MCP family, solute carrier family 16 (monocarboxylic acid transporters), member 5
C    <a href="/dbget-bin/www_bget?ko:K08183">K08183</a>  SLC16A6; MFS transporter, MCP family, solute carrier family 16 (monocarboxylic acid transporters), member 6
C    <a href="/dbget-bin/www_bget?ko:K08184">K08184</a>  SLC16A7; MFS transporter, MCP family, solute carrier family 16 (monocarboxylic acid transporters), member 7
C    <a href="/dbget-bin/www_bget?ko:K08185">K08185</a>  SLC16A8; MFS transporter, MCP family, solute carrier family 16 (monocarboxylic acid transporters), member 8
C    <a href="/dbget-bin/www_bget?ko:K08186">K08186</a>  SLC16A9; MFS transporter, MCP family, solute carrier family 16 (monocarboxylic acid transporters), member 9
C    <a href="/dbget-bin/www_bget?ko:K08187">K08187</a>  SLC16A10; MFS transporter, MCP family, solute carrier family 16 (monocarboxylic acid transporters), member 10
C    <a href="/dbget-bin/www_bget?ko:K08188">K08188</a>  SLC16A11; MFS transporter, MCP family, solute carrier family 16 (monocarboxylic acid transporters), member 11
C    <a href="/dbget-bin/www_bget?ko:K11810">K11810</a>  SLC16A12; MFS transporter, MCP family, solute carrier family 16 (monocarboxylic acid transporters), member 12
C    <a href="/dbget-bin/www_bget?ko:K08189">K08189</a>  SLC16A13; MFS transporter, MCP family, solute carrier family 16 (monocarboxylic acid transporters), member 13
C    <a href="/dbget-bin/www_bget?ko:K08190">K08190</a>  SLC16A14; MFS transporter, MCP family, solute carrier family 16 (monocarboxylic acid transporters), member 14
B  SLC17: Vesicular glutamate transporter
C    <a href="/dbget-bin/www_bget?ko:K12300">K12300</a>  SLC17A1S; MFS transporter, ACS family, solute carrier family 17 (sodium-dependent inorganic phosphate cotransporter), member 1/2/3/4
C    <a href="/dbget-bin/www_bget?ko:K12301">K12301</a>  SLC17A5; MFS transporter, ACS family, solute carrier family 17 (sodium-dependent inorganic phosphate cotransporter), member 5
C    <a href="/dbget-bin/www_bget?ko:K12302">K12302</a>  SLC17A6_7_8; MFS transporter, ACS family, solute carrier family 17 (sodium-dependent inorganic phosphate cotransporter), member 6/7/8
C    <a href="/dbget-bin/www_bget?ko:K12303">K12303</a>  SLC17A9; MFS transporter, ACS family, solute carrier family 17 (sodium-dependent inorganic phosphate cotransporter), member 9
C    <a href="/dbget-bin/www_bget?ko:K08193">K08193</a>  SLC17A; MFS transporter, ACS family, solute carrier family 17 (sodium-dependent inorganic phosphate cotransporter), other
B  SLC18: Vesicular amine transporter
C    <a href="/dbget-bin/www_bget?ko:K08155">K08155</a>  SLC18A1_2, VMAT; MFS transporter, DHA1 family, solute carrier family 18 (vesicular amine transporter), member 1/2
C    <a href="/dbget-bin/www_bget?ko:K14636">K14636</a>  SLC18A3, VACHT; MFS transporter, DHA1 family, solute carrier family 18 (vesicular acetylcholine transporter), member 3
B  SLC19: Folate/thiamine transporter
C    <a href="/dbget-bin/www_bget?ko:K14609">K14609</a>  SLC19A1, RFC1; solute carrier family 19 (folate transporter), member 1
C    <a href="/dbget-bin/www_bget?ko:K14610">K14610</a>  SLC19A2_3, THTR; solute carrier family 19 (thiamine transporter), member 2/3
B  SLC20: Type III Na+-phosphate cotransporter
C    <a href="/dbget-bin/www_bget?ko:K14640">K14640</a>  SLC20A, PIT; solute carrier family 20 (sodium-dependent phosphate transporter)
B  SLC21/ASLCO: Organic anion transporter
C    <a href="/dbget-bin/www_bget?ko:K03460">K03460</a>  SLCO1A; solute carrier organic anion transporter family, member 1A
C    <a href="/dbget-bin/www_bget?ko:K05043">K05043</a>  SLCO1B; solute carrier organic anion transporter family, member 1B
C    <a href="/dbget-bin/www_bget?ko:K08747">K08747</a>  SLCO1C; solute carrier organic anion transporter family, member 1C
C    <a href="/dbget-bin/www_bget?ko:K14345">K14345</a>  SLCO2A; solute carrier organic anion transporter family, member 2A
C    <a href="/dbget-bin/www_bget?ko:K14352">K14352</a>  SLCO2B; solute carrier organic anion transporter family, member 2B
C    <a href="/dbget-bin/www_bget?ko:K14353">K14353</a>  SLCO3A; solute carrier organic anion transporter family, member 3A
C    <a href="/dbget-bin/www_bget?ko:K14354">K14354</a>  SLCO4A; solute carrier organic anion transporter family, member 4A
C    <a href="/dbget-bin/www_bget?ko:K14355">K14355</a>  SLCO4C; solute carrier organic anion transporter family, member 4C
C    <a href="/dbget-bin/www_bget?ko:K14356">K14356</a>  SLCO5A; solute carrier organic anion transporter family, member 5A
C    <a href="/dbget-bin/www_bget?ko:K14357">K14357</a>  SLCO6A; solute carrier organic anion transporter family, member 6A
B  SLC22: Organic cation/anion/zwitterion transporter
C    <a href="/dbget-bin/www_bget?ko:K08198">K08198</a>  SLC22A1, OCT1; MFS transporter, OCT family, solute carrier family 22 (organic cation transporter), member 1
C    <a href="/dbget-bin/www_bget?ko:K08199">K08199</a>  SLC22A2, OCT2; MFS transporter, OCT family, solute carrier family 22 (organic cation transporter), member 2
C    <a href="/dbget-bin/www_bget?ko:K08200">K08200</a>  SLC22A3, OCT3; MFS transporter, OCT family, solute carrier family 22 (organic cation transporter), member 3
C    <a href="/dbget-bin/www_bget?ko:K08202">K08202</a>  SLC22A4_5, OCTN; MFS transporter, OCT family, solute carrier family 22 (organic cation transporter), member 4/5
C    <a href="/dbget-bin/www_bget?ko:K08203">K08203</a>  SLC22A6, OAT1; MFS transporter, OCT family, solute carrier family 22 (organic anion transporter), member 6
C    <a href="/dbget-bin/www_bget?ko:K08204">K08204</a>  SLC22A7, OAT2; MFS transporter, OCT family, solute carrier family 22 (organic anion transporter), member 7
C    <a href="/dbget-bin/www_bget?ko:K08205">K08205</a>  SLC22A8, OAT3; MFS transporter, OCT family, solute carrier family 22 (organic anion transporter), member 8
C    <a href="/dbget-bin/www_bget?ko:K08206">K08206</a>  SLC22A9S; MFS transporter, OCT family, solute carrier family 22 (organic anion/cation transporter), member 9/10/19/24/25
C    <a href="/dbget-bin/www_bget?ko:K08207">K08207</a>  SLC22A11, OAT4; MFS transporter, OCT family, solute carrier family 22 (organic anion/cation transporter), member 11
C    <a href="/dbget-bin/www_bget?ko:K08208">K08208</a>  SLC22A12, URAT1; MFS transporter, OCT family, solute carrier family 22 (organic anion/cation transporter), member 12
C    <a href="/dbget-bin/www_bget?ko:K08209">K08209</a>  SLC22A13; MFS transporter, OCT family, solute carrier family 22 (organic cation transporter), member 13
C    <a href="/dbget-bin/www_bget?ko:K08210">K08210</a>  SLC22A14; MFS transporter, OCT family, solute carrier family 22 (organic cation transporter), member 14
C    <a href="/dbget-bin/www_bget?ko:K08211">K08211</a>  SLC22A15; MFS transporter, OCT family, solute carrier family 22 (organic cation transporter), member 15
C    <a href="/dbget-bin/www_bget?ko:K08212">K08212</a>  SLC22A16; MFS transporter, OCT family, solute carrier family 22 (organic cation transporter), member 16
C    <a href="/dbget-bin/www_bget?ko:K08213">K08213</a>  SLC22A17; MFS transporter, OCT family, solute carrier family 22 (organic cation transporter), member 17
C    <a href="/dbget-bin/www_bget?ko:K08214">K08214</a>  SLC22A18; MFS transporter, OCT family, solute carrier family 22 (organic cation transporter), member 18
C    <a href="/dbget-bin/www_bget?ko:K08216">K08216</a>  SLC22A20; MFS transporter, OCT family, solute carrier family 22 (organic anion transporter), member 20
C    <a href="/dbget-bin/www_bget?ko:K08215">K08215</a>  SLC22A23; MFS transporter, OCT family, solute carrier family 22 (organic anion transporter), member 23
B  SLC23: Na+-dependent ascorbic acid transporter
C    <a href="/dbget-bin/www_bget?ko:K14611">K14611</a>  SLC23A1_2, SVCT1_2; solute carrier family 23 (nucleobase transporter), member 1/2
C    <a href="/dbget-bin/www_bget?ko:K14612">K14612</a>  SLC23A3, SVCT3; solute carrier family 23 (nucleobase transporter), member 3
B  SLC24: Na+/(Ca2+-K+) exchanger
C    <a href="/dbget-bin/www_bget?ko:K13749">K13749</a>  SLC24A1, NCKX1; solute carrier family 24 (sodium/potassium/calcium exchanger), member 1
C    <a href="/dbget-bin/www_bget?ko:K13750">K13750</a>  SLC24A2, NCKX2; solute carrier family 24 (sodium/potassium/calcium exchanger), member 2
C    <a href="/dbget-bin/www_bget?ko:K13751">K13751</a>  SLC24A3, NCKX3; solute carrier family 24 (sodium/potassium/calcium exchanger), member 3
C    <a href="/dbget-bin/www_bget?ko:K13752">K13752</a>  SLC24A4, NCKX4; solute carrier family 24 (sodium/potassium/calcium exchanger), member 4
C    <a href="/dbget-bin/www_bget?ko:K13753">K13753</a>  SLC24A5, NCKX5; solute carrier family 24 (sodium/potassium/calcium exchanger), member 5
C    <a href="/dbget-bin/www_bget?ko:K13754">K13754</a>  SLC24A6, NCKX6; solute carrier family 24 (sodium/potassium/calcium exchanger), member 6
B  SLC25: Mitochondrial carrier
C    <a href="/dbget-bin/www_bget?ko:K15100">K15100</a>  SLC25A1, CTP; solute carrier family 25 (mitochondrial citrate transporter), member 1
C    <a href="/dbget-bin/www_bget?ko:K15101">K15101</a>  SLC25A2_15, ORNT; solute carrier family 25 (mitochondrial ornithine transporter) member 2/15
C    <a href="/dbget-bin/www_bget?ko:K15102">K15102</a>  SLC25A3, PHC, PIC; solute carrier family 25 (mitochondrial phosphate transporter), member 3
C    <a href="/dbget-bin/www_bget?ko:K05863">K05863</a>  SLC25A4S, ANT; solute carrier family 25 (mitochondrial adenine nucleotide translocator), member 4/5/6/31
C    <a href="/dbget-bin/www_bget?ko:K08769">K08769</a>  UCP1, SLC25A7; solute carrier family 25 (mitochondrial uncoupling protein), member 7
C    <a href="/dbget-bin/www_bget?ko:K15103">K15103</a>  UCP2_3, SLC25A8_9; solute carrier family 25 (mitochondrial uncoupling protein), member 8/9
C    <a href="/dbget-bin/www_bget?ko:K13577">K13577</a>  SLC25A10, DIC; solute carrier family 25 (mitochondrial dicarboxylate transporter), member 10
C    <a href="/dbget-bin/www_bget?ko:K15104">K15104</a>  SLC25A11, OGC; solute carrier family 25 (mitochondrial oxoglutarate transporter), member 11
C    <a href="/dbget-bin/www_bget?ko:K15105">K15105</a>  SLC25A12_13, AGC; solute carrier family 25 (mitochondrial aspartate/glutamate transporter), member 12/13
C    <a href="/dbget-bin/www_bget?ko:K15106">K15106</a>  SLC25A14_30; solute carrier family 25 (mitochondrial carrier), member 14/30
C    <a href="/dbget-bin/www_bget?ko:K15084">K15084</a>  SLC25A16, GDA, LEU5; solute carrier family 25 (mitochondrial carrier protein), member 16
C    <a href="/dbget-bin/www_bget?ko:K13354">K13354</a>  SLC25A17, PMP34; solute carrier family 25 (peroxisomal adenine nucleotide transporter), member 17
C    <a href="/dbget-bin/www_bget?ko:K15107">K15107</a>  SLC25A18_22, GC; solute carrier family 25 (mitochondrial glutamate transporter), member 18/22
C    <a href="/dbget-bin/www_bget?ko:K15108">K15108</a>  SLC25A19, DNC, TPC1; solute carrier family 25 (mitochondrial thiamine pyrophosphate transporter), member 19
C    <a href="/dbget-bin/www_bget?ko:K15109">K15109</a>  SLC25A20_29, CACT, CACL, CRC1; solute carrier family 25 (mitochondrial carnitine/acylcarnitine transporter), member 20/29
C    <a href="/dbget-bin/www_bget?ko:K15110">K15110</a>  SLC25A21, ODC; solute carrier family 25 (mitochondrial 2-oxodicarboxylate transporter), member 21
C    <a href="/dbget-bin/www_bget?ko:K14684">K14684</a>  SLC25A23S; solute carrier family 25 (mitochondrial phosphate transporter), member 23/24/25/41
C    <a href="/dbget-bin/www_bget?ko:K15111">K15111</a>  SLC25A26; solute carrier family 25 (mitochondrial S-adenosylmethionine transporter), member 26
C    <a href="/dbget-bin/www_bget?ko:K15112">K15112</a>  SLC25A27, UCP4; solute carrier family 25 (mitochondrial uncoupling protein), member 27
C    <a href="/dbget-bin/www_bget?ko:K15113">K15113</a>  SLC25A28_37, MFRN; solute carrier family 25 (mitochondrial iron transporter), member 28/37
C    <a href="/dbget-bin/www_bget?ko:K15115">K15115</a>  SLC25A32, MFT; solute carrier family 25 (mitochondrial folate transporter), member 32
C    <a href="/dbget-bin/www_bget?ko:K15116">K15116</a>  SLC25A33_36, RIM2; solute carrier family 25, member 33/36
C    <a href="/dbget-bin/www_bget?ko:K15117">K15117</a>  SLC25A34_35, OAC1; solute carrier family 25, member 34/35
C    <a href="/dbget-bin/www_bget?ko:K15118">K15118</a>  SLC25A38; solute carrier family 25, member 38
C    <a href="/dbget-bin/www_bget?ko:K15119">K15119</a>  SLC25A39_40; solute carrier family 25, member 39/40
C    <a href="/dbget-bin/www_bget?ko:K15085">K15085</a>  SLC25A42; solute carrier family 25, member 42
C    <a href="/dbget-bin/www_bget?ko:K15120">K15120</a>  SLC25A43; solute carrier family 25, member 43
C    <a href="/dbget-bin/www_bget?ko:K15121">K15121</a>  SLC25A44; solute carrier family 25, member 44
C    <a href="/dbget-bin/www_bget?ko:K15123">K15123</a>  SLC25A45_47; solute carrier family 25, member 45/47
C    <a href="/dbget-bin/www_bget?ko:K03454">K03454</a>  SLC25A46; solute carrier family 25, member 46
C    <a href="/dbget-bin/www_bget?ko:K15124">K15124</a>  SLC25A48; solute carrier family 25, member 48
B  SLC26: Multifunctional anion exchanger
C    <a href="/dbget-bin/www_bget?ko:K14700">K14700</a>  SLC26A1, SAT1; solute carrier family 26 (sulfate anion transporter), member 1
C    <a href="/dbget-bin/www_bget?ko:K14701">K14701</a>  SLC26A2, DTD; solute carrier family 26 (sulfate anion transporter), member 2
C    <a href="/dbget-bin/www_bget?ko:K14078">K14078</a>  SLC26A3, DRA; solute carrier family 26 (chloride anion exchanger), member 3
C    <a href="/dbget-bin/www_bget?ko:K14702">K14702</a>  SLC26A4, PDS; solute carrier family 26 (sodium-independent chloride/iodide transporter), member 4
C    <a href="/dbget-bin/www_bget?ko:K14703">K14703</a>  SLC26A5, PRES; solute carrier family 26, member 5
C    <a href="/dbget-bin/www_bget?ko:K14704">K14704</a>  SLC26A6; solute carrier family 26 (sulfate anion transporter), member 6
C    <a href="/dbget-bin/www_bget?ko:K13962">K13962</a>  SLC26A7, SUT2; solute carrier family 26 (anion exchange transporter), member 7
C    <a href="/dbget-bin/www_bget?ko:K14705">K14705</a>  SLC26A8, TAT1; solute carrier family 26 (testis anion transporter), member 8
C    <a href="/dbget-bin/www_bget?ko:K14706">K14706</a>  SLC26A9; solute carrier family 26 (sulfate anion transporter), member 9
C    <a href="/dbget-bin/www_bget?ko:K14707">K14707</a>  SLC26A10; solute carrier family 26, member 10
C    <a href="/dbget-bin/www_bget?ko:K14708">K14708</a>  SLC26A11; solute carrier family 26 (sodium-independent sulfate anion transporter), member 11
C    <a href="/dbget-bin/www_bget?ko:K14453">K14453</a>  K14453; solute carrier family 26, other
B  SLC27: Fatty acid transporter
C    <a href="/dbget-bin/www_bget?ko:K08745">K08745</a>  SLC27A1_4, FATP1, FATP4; solute carrier family 27 (fatty acid transporter), member 1/4 [EC:6.2.1.-]
C    <a href="/dbget-bin/www_bget?ko:K08746">K08746</a>  SLC27A2, FACVL1, FATP2; solute carrier family 27 (fatty acid transporter), member 2 [EC:6.2.1.- 6.2.1.3]
C    <a href="/dbget-bin/www_bget?ko:K08772">K08772</a>  SLC27A3, FATP3; solute carrier family 27 (fatty acid transporter), member 3 [EC:6.2.1.-]
C    <a href="/dbget-bin/www_bget?ko:K08748">K08748</a>  SLC27A5, FATP5; solute carrier family 27 (fatty acid transporter), member 5 [EC:6.2.1.7]
C    <a href="/dbget-bin/www_bget?ko:K08749">K08749</a>  SLC27A6, FATP6; solute carrier family 27 (fatty acid transporter), member 6
B  SLC28: Na+-coupled nucleoside transporter
C    <a href="/dbget-bin/www_bget?ko:K11536">K11536</a>  SLC28A; pyrimidine nucleoside transport protein
B  SLC29: Facilitative nucleoside transporter
C    <a href="/dbget-bin/www_bget?ko:K15014">K15014</a>  SLC29A1_2_3, ENT1_2_3; solute carrier family 29 (equilibrative nucleoside transporter), member 1/2/3
C    <a href="/dbget-bin/www_bget?ko:K03323">K03323</a>  SLC29A4, ENT4; solute carrier family 29 (equilibrative nucleoside transporter), member 4
B  SLC30: Zinc efflux transporter
C    <a href="/dbget-bin/www_bget?ko:K14688">K14688</a>  SLC30A1, ZNT1; solute carrier family 30 (zinc transporter), member 1
C    <a href="/dbget-bin/www_bget?ko:K14689">K14689</a>  SLC30A2, ZNT2; solute carrier family 30 (zinc transporter), member 2
C    <a href="/dbget-bin/www_bget?ko:K14690">K14690</a>  SLC30A3, ZNT3; solute carrier family 30 (zinc transporter), member 3
C    <a href="/dbget-bin/www_bget?ko:K14691">K14691</a>  SLC30A4, ZNT4; solute carrier family 30 (zinc transporter), member 4
C    <a href="/dbget-bin/www_bget?ko:K14692">K14692</a>  SLC30A5_7, ZNT5_7, MTP, MSC2; solute carrier family 30 (zinc transporter), member 5/7
C    <a href="/dbget-bin/www_bget?ko:K14693">K14693</a>  SLC30A6, ZNT6; solute carrier family 30 (zinc transporter), member 6
C    <a href="/dbget-bin/www_bget?ko:K14695">K14695</a>  SLC30A8, ZNT8; solute carrier family 30 (zinc transporter), member 8
C    <a href="/dbget-bin/www_bget?ko:K14696">K14696</a>  SLC30A9, ZNT9; solute carrier family 30 (zinc transporter), member 9
C    <a href="/dbget-bin/www_bget?ko:K14697">K14697</a>  SLC30A10, ZNT10; solute carrier family 30 (zinc transporter), member 10
B  SLC31: Copper transporter
C    <a href="/dbget-bin/www_bget?ko:K14686">K14686</a>  SLC31A1, CTR1; solute carrier family 31 (copper transporter), member 1
C    <a href="/dbget-bin/www_bget?ko:K14687">K14687</a>  SLC31A2, CTR2; solute carrier family 31 (copper transporter), member 2
B  SLC32: Vesicular inhibitory amino acid transporter
C    <a href="/dbget-bin/www_bget?ko:K15015">K15015</a>  SLC32A, VGAT; solute carrier family 32 (vesicular inhibitory amino acid transporter)
B  SLC33: Acetyl-CoA transporter
C    <a href="/dbget-bin/www_bget?ko:K03372">K03372</a>  ACATN, SLC33A1; MFS transporter, PAT family, solute carrier family 33 (acetyl-CoA transportor), member 1 [EC:2.3.1.-]
B  SLC34: Type II Na+-phosphate cotransporter
C    <a href="/dbget-bin/www_bget?ko:K14683">K14683</a>  SLC34A, NPT, nptA; solute carrier family 34 (sodium-dependent phosphate cotransporter)
B  SLC35: Nucleoside-sugar transporter
C    <a href="/dbget-bin/www_bget?ko:K15272">K15272</a>  SLC35A1_2_3; solute carrier family 35 (UDP-sugar transporter), member A1/2/3
C    <a href="/dbget-bin/www_bget?ko:K15273">K15273</a>  SLC35A4; solute carrier family 35 (probable UDP-sugar transporter), member A4
C    <a href="/dbget-bin/www_bget?ko:K15274">K15274</a>  SLC35A5; solute carrier family 35 (probable UDP-sugar transporter), member A5
C    <a href="/dbget-bin/www_bget?ko:K15275">K15275</a>  SLC35B1; solute carrier family 35 (UDP-galactose transporter), member B1
C    <a href="/dbget-bin/www_bget?ko:K15276">K15276</a>  SLC35B2, PAPST1; solute carrier family 35 (adenosine 3'-phospho 5'-phosphosulfate transporter), member B2
C    <a href="/dbget-bin/www_bget?ko:K15277">K15277</a>  SLC35B3, PAPST2; solute carrier family 35 (adenosine 3'-phospho 5'-phosphosulfate transporter), member B3
C    <a href="/dbget-bin/www_bget?ko:K15278">K15278</a>  SLC35B4, YEA4; solute carrier family 35 (UDP-xylose/UDP-N-acetylglucosamine transporter), member B4
C    <a href="/dbget-bin/www_bget?ko:K15279">K15279</a>  SLC35C1, FUCT1; solute carrier family 35 (GDP-fucose transporter), member C1
C    <a href="/dbget-bin/www_bget?ko:K15280">K15280</a>  SLC35C2; solute carrier family 35, member C2
C    <a href="/dbget-bin/www_bget?ko:K15281">K15281</a>  SLC35D; solute carrier family 35
C    <a href="/dbget-bin/www_bget?ko:K15283">K15283</a>  SLC35E1; solute carrier family 35, member E1
C    <a href="/dbget-bin/www_bget?ko:K15284">K15284</a>  SLC35E2; solute carrier family 35, member E2
C    <a href="/dbget-bin/www_bget?ko:K15285">K15285</a>  SLC35E3; solute carrier family 35, member E3
C    <a href="/dbget-bin/www_bget?ko:K15286">K15286</a>  SLC35E4; solute carrier family 35, member E4
C    <a href="/dbget-bin/www_bget?ko:K15287">K15287</a>  SLC35F1_2; solute carrier family 35, member F1/2
C    <a href="/dbget-bin/www_bget?ko:K15288">K15288</a>  SLC35F3_4; solute carrier family 35, member F3/4
C    <a href="/dbget-bin/www_bget?ko:K15289">K15289</a>  SLC35F5; solute carrier family 35, member F5
B  SLC36: Proton-coupled amino acid transporter
C    <a href="/dbget-bin/www_bget?ko:K14209">K14209</a>  SLC36A, PAT; solute carrier family 36 (proton-coupled amino acid transporter)
B  SLC37: Sugar-phosphate/phosphate exchanger
C    <a href="/dbget-bin/www_bget?ko:K13783">K13783</a>  SLC37A1_2; MFS transporter, OPA family, solute carrier family 37 (glycerol-3-phosphate transporter), member 1/2
C    <a href="/dbget-bin/www_bget?ko:K03447">K03447</a>  SLC37A3; MFS transporter, OPA family, solute carrier family 37 (glycerol-3-phosphate transporter), member 3
C    <a href="/dbget-bin/www_bget?ko:K08171">K08171</a>  SLC37A4; MFS transporter, OPA family, solute carrier family 37 (glycerol-6-phosphate transporter), member 4
B  SLC38: System A and System N sodium-coupled neutral amino acid transporter
C    <a href="/dbget-bin/www_bget?ko:K14990">K14990</a>  SLC38A1, SNAT1, GLNT; solute carrier family 38 (sodium-coupled neutral amino acid transporter), member 1
C    <a href="/dbget-bin/www_bget?ko:K14207">K14207</a>  SLC38A2, SNAT2; solute carrier family 38 (sodium-coupled neutral amino acid transporter), member 2
C    <a href="/dbget-bin/www_bget?ko:K13576">K13576</a>  SLC38A3, SNAT3; solute carrier family 38 (sodium-coupled neutral amino acid transporter), member 3
C    <a href="/dbget-bin/www_bget?ko:K14991">K14991</a>  SLC38A4, SNAT4; solute carrier family 38 (sodium-coupled neutral amino acid transporter), member 4
C    <a href="/dbget-bin/www_bget?ko:K14992">K14992</a>  SLC38A5, SNAT5; solute carrier family 38 (sodium-coupled neutral amino acid transporter), member 5
C    <a href="/dbget-bin/www_bget?ko:K14993">K14993</a>  SLC38A6, SNAT6; solute carrier family 38 (sodium-coupled neutral amino acid transporter), member 6
C    <a href="/dbget-bin/www_bget?ko:K14994">K14994</a>  SLC38A7_8; solute carrier family 38 (sodium-coupled neutral amino acid transporter), member 7/8
C    <a href="/dbget-bin/www_bget?ko:K14995">K14995</a>  SLC38A9; solute carrier family 38 (sodium-coupled neutral amino acid transporter), member 9
C    <a href="/dbget-bin/www_bget?ko:K14996">K14996</a>  SLC38A10; solute carrier family 38 (sodium-coupled neutral amino acid transporter), member 10
C    <a href="/dbget-bin/www_bget?ko:K14997">K14997</a>  SLC38A11; solute carrier family 38 (sodium-coupled neutral amino acid transporter), member 11
B  SLC39: Metal ion transporter
C    <a href="/dbget-bin/www_bget?ko:K14709">K14709</a>  SLC39A1_2_3, ZIP1_2_3; solute carrier family 39 (zinc transporter), member 1/2/3
C    <a href="/dbget-bin/www_bget?ko:K14710">K14710</a>  SLC39A4, ZIP4; solute carrier family 39 (zinc transporter), member 4
C    <a href="/dbget-bin/www_bget?ko:K14711">K14711</a>  SLC39A5, ZIP5; solute carrier family 39 (zinc transporter), member 5
C    <a href="/dbget-bin/www_bget?ko:K14712">K14712</a>  SLC39A6, LIV1, ZIP6; solute carrier family 39 (zinc transporter), member 6
C    <a href="/dbget-bin/www_bget?ko:K14713">K14713</a>  SLC39A7, KE4, ZIP7; solute carrier family 39 (zinc transporter), member 7
C    <a href="/dbget-bin/www_bget?ko:K14714">K14714</a>  SLC39A8, ZIP8; solute carrier family 39 (zinc transporter), member 8
C    <a href="/dbget-bin/www_bget?ko:K14715">K14715</a>  SLC39A9, ZIP9; solute carrier family 39 (zinc transporter), member 9
C    <a href="/dbget-bin/www_bget?ko:K14716">K14716</a>  SLC39A10, ZIP10; solute carrier family 39 (zinc transporter), member 10
C    <a href="/dbget-bin/www_bget?ko:K14717">K14717</a>  SLC39A11, ZIP11; solute carrier family 39 (zinc transporter), member 11
C    <a href="/dbget-bin/www_bget?ko:K14718">K14718</a>  SLC39A12, ZIP12; solute carrier family 39 (zinc transporter), member 12
C    <a href="/dbget-bin/www_bget?ko:K14719">K14719</a>  SLC39A13, ZIP13; solute carrier family 39 (zinc transporter), member 13
C    <a href="/dbget-bin/www_bget?ko:K14720">K14720</a>  SLC39A14, ZIP14; solute carrier family 39 (zinc transporter), member 14
B  SLC40: Basolateral iron transporter
C    <a href="/dbget-bin/www_bget?ko:K14685">K14685</a>  SLC40A1, FPN1; solute carrier family 40 (iron-regulated transporter), member 1
B  SLC41: MgtE-like magnesium transporter
C    <a href="/dbget-bin/www_bget?ko:K15122">K15122</a>  SLC41A; solute carrier family 41
B  SLC42: Rh ammonium transporter
C    <a href="/dbget-bin/www_bget?ko:K06580">K06580</a>  SLC42A, RHAG, RHBG, RHCG; ammonium transporter Rh
B  SLC43: Na+-independent, system-L-like amino acid transporter
C    <a href="/dbget-bin/www_bget?ko:K08228">K08228</a>  SLC43A1; MFS transporter, LAT3 family, solute carrier family 43, member 1
C    <a href="/dbget-bin/www_bget?ko:K08229">K08229</a>  SLC43A2; MFS transporter, LAT3 family, solute carrier family 43, member 2
C    <a href="/dbget-bin/www_bget?ko:K08230">K08230</a>  SLC43A3; MFS transporter, LAT3 family, solute carrier family 43, member 3
B  SLC44: Choline-like transporter
C    <a href="/dbget-bin/www_bget?ko:K06515">K06515</a>  SLC44A1, CDW92; solute carrier family 44 (choline transporter-like protein), member 1
C    <a href="/dbget-bin/www_bget?ko:K15377">K15377</a>  SLC44A2_4_5; solute carrier family 44 (choline transporter-like protein), member 2/4/5
C    <a href="/dbget-bin/www_bget?ko:K15282">K15282</a>  SLC44A3; solute carrier family 44 (choline transporter-like protein), member 3
B  SLC45: Putative sugar transporter
C    <a href="/dbget-bin/www_bget?ko:K15378">K15378</a>  SLC45A1_2_4; solute carrier family 45, member 1/2/4
C    <a href="/dbget-bin/www_bget?ko:K15379">K15379</a>  SLC45A3; solute carrier family 45, member 3
B  SLC46: Folate transporter family
C    <a href="/dbget-bin/www_bget?ko:K14613">K14613</a>  SLC46A1_3; MFS transporter, PCFT/HCP family, solute carrier family 46 (folate transporter), member 1/3
C    <a href="/dbget-bin/www_bget?ko:K14614">K14614</a>  SLC46A2; MFS transporter, PCFT/HCP family, solute carrier family 46 (thymic stromal cotransporter), member 2
B  SLC47: Multidrug and Toxin Extrusion (MATE) family
C    <a href="/dbget-bin/www_bget?ko:K03327">K03327</a>  TC.MATE, SLC47A, norM, mdtK, dinF; multidrug resistance protein, MATE family
B  SLC48: Heme transporter family
C    <a href="/dbget-bin/www_bget?ko:K15380">K15380</a>  SLC48A1, HRG1; solute carrier family 48 (heme transporter), member 1
B  SLC49: Transporters of the major facilitator superfamily
C    <a href="/dbget-bin/www_bget?ko:K08220">K08220</a>  FLVCR, SLC49A1_2; MFS transporter, FLVCR family, feline leukemia virus subgroup C receptor-related protein
C    <a href="/dbget-bin/www_bget?ko:K15381">K15381</a>  DIRC2, SLC49A3; MFS transporter, FLVCR family, disrupted in renal carcinoma protein 2
C    <a href="/dbget-bin/www_bget?ko:K12306">K12306</a>  MSFD7, SLC49A4; MFS transporter, FLVCR family, MFS-domain-containing protein 7
B  SLC50: Sugar efflux transporter
C    <a href="/dbget-bin/www_bget?ko:K15382">K15382</a>  SLC50A, SWEET; solute carrier family 50 (sugar transporter)
B  SLC51: Transporters of steroid-derived molecules
C    <a href="/dbget-bin/www_bget?ko:K14360">K14360</a>  OSTALPHA, OSTA, SLC51A1; organic solute transporter subunit alpha
C    <a href="/dbget-bin/www_bget?ko:K14361">K14361</a>  OSTBETA, OSTB, SLC51A2; organic solute transporter subunit beta
#
A<b>Major Facilitator Superfamily (MFS)</b>
B  Sugar transporters
C    Sugar porter (SP) family [TC:2.A.1.1]
D      <a href="/dbget-bin/www_bget?ko:K08137">K08137</a>  galP; MFS transporter, SP family, galactose:H+ symporter
D      <a href="/dbget-bin/www_bget?ko:K02100">K02100</a>  araE; MFS transporter, SP family, arabinose:H+ symporter
D      <a href="/dbget-bin/www_bget?ko:K08138">K08138</a>  xylE; MFS transporter, SP family, xylose:H+ symportor
D      <a href="/dbget-bin/www_bget?ko:K13854">K13854</a>  K13854, glf; MFS transporter, SP family, glucose uniporter
D      <a href="/dbget-bin/www_bget?ko:K08139">K08139</a>  HXT; MFS transporter, SP family, sugar:H+ symporter
D      <a href="/dbget-bin/www_bget?ko:K08141">K08141</a>  MAL; MFS transporter, SP family, general alpha glucoside:H+ symporter
D      <a href="/dbget-bin/www_bget?ko:K06609">K06609</a>  iolT; MFS transporter, SP family, major inositol transporter
D      <a href="/dbget-bin/www_bget?ko:K06610">K06610</a>  iolF; MFS transporter, SP family, inositol transporter
D      <a href="/dbget-bin/www_bget?ko:K07299">K07299</a>  SLC2A1, GLUT1; MFS transporter, SP family, solute carrier family 2 (facilitated glucose transporter), member 1
D      <a href="/dbget-bin/www_bget?ko:K07593">K07593</a>  SLC2A2, GLUT2; MFS transporter, SP family, solute carrier family 2 (facilitated glucose transporter), member 2
D      <a href="/dbget-bin/www_bget?ko:K08142">K08142</a>  SLC2A3, GLUT3; MFS transporter, SP family, solute carrier family 2 (facilitated glucose transporter), member 3
D      <a href="/dbget-bin/www_bget?ko:K07191">K07191</a>  SLC2A4, GLUT4; MFS transporter, SP family, solute carrier family 2 (facilitated glucose transporter), member 4
D      <a href="/dbget-bin/www_bget?ko:K08143">K08143</a>  SLC2A5, GLUT5; MFS transporter, SP family, solute carrier family 2 (facilitated glucose/fructose transporter), member 5
D      <a href="/dbget-bin/www_bget?ko:K08144">K08144</a>  SLC2A6, GLUT6; MFS transporter, SP family, solute carrier family 2 (facilitated glucose transporter), member 6
D      <a href="/dbget-bin/www_bget?ko:K12201">K12201</a>  SLC2A7, GLUT7; MFS transporter, SP family, solute carrier family 2 (facilitated glucose/fructose transporter), member 7
D      <a href="/dbget-bin/www_bget?ko:K08145">K08145</a>  SLC2A8, GLUT8; MFS transporter, SP family, solute carrier family 2 (facilitated glucose transporter), member 8
D      <a href="/dbget-bin/www_bget?ko:K08146">K08146</a>  SLC2A9, GLUT9; MFS transporter, SP family, solute carrier family 2 (facilitated glucose transporter), member 9
D      <a href="/dbget-bin/www_bget?ko:K08147">K08147</a>  SLC2A10, GLUT10; MFS transporter, SP family, solute carrier family 2 (facilitated glucose transporter), member 10
D      <a href="/dbget-bin/www_bget?ko:K08148">K08148</a>  SLC2A11, GLUT11; MFS transporter, SP family, solute carrier family 2 (facilitated glucose transporter), member 11
D      <a href="/dbget-bin/www_bget?ko:K08149">K08149</a>  SLC2A12, GLUT12; MFS transporter, SP family, solute carrier family 2 (facilitated glucose transporter), member 12
D      <a href="/dbget-bin/www_bget?ko:K08150">K08150</a>  SLC2A13, ITR; MFS transporter, SP family, solute carrier family 2 (myo-inositol transporter), member 13
D      <a href="/dbget-bin/www_bget?ko:K14258">K14258</a>  TRET1; facilitated trehalose transporter
D      <a href="/dbget-bin/www_bget?ko:K03444">K03444</a>  MFS.SP; MFS transporter, SP family, sugar porter, other
C    Oligosaccharide:H+ symporter (OHS) family [TC:2.A.1.5]
D      <a href="/dbget-bin/www_bget?ko:K02532">K02532</a>  lacY; MFS transporter, OHS family, lactose permease
C    Fucose:H+ symporter (FHS) family [TC:2.A.1.7]
D      <a href="/dbget-bin/www_bget?ko:K02429">K02429</a>  fucP; MFS transporter, FHS family, L-fucose permease
D      <a href="/dbget-bin/www_bget?ko:K08174">K08174</a>  glcP; MFS transporter, FHS family, glucose/mannose:H+ symporter
D      <a href="/dbget-bin/www_bget?ko:K08175">K08175</a>  NAGLT1; MFS transporter, FHS family, Na+ dependent glucose transporter 1
C    Sugar efflux transporter (SET) [TC:2.A.1.20]
D      <a href="/dbget-bin/www_bget?ko:K03291">K03291</a>  MFS.SET; MFS transporter, SET family, sugar efflux transporter
C    Nucleoside:H+ symporter (NHS) family [TC:2.A.1.10]
D      <a href="/dbget-bin/www_bget?ko:K03289">K03289</a>  nupG; MFS transporter, NHS family, nucleoside permease
D      <a href="/dbget-bin/www_bget?ko:K11537">K11537</a>  xapB; MFS transporter, NHS family, xanthosine permease
C    Purine transporter (AzgA) family [TC:2.A.1.40]
D      <a href="/dbget-bin/www_bget?ko:K06901">K06901</a>  pbuG; putative MFS transporter, AGZA family, xanthine/uracil permease
B  Organic acid transporters
C    Metabolite:H+ symporter (MHS) family [TC:2.A.1.6]
D      <a href="/dbget-bin/www_bget?ko:K03288">K03288</a>  citA, tcuC; MFS transporter, MHS family, citrate/tricarballylate:H+ symporter
D      <a href="/dbget-bin/www_bget?ko:K03761">K03761</a>  kgtP; MFS transporter, MHS family, alpha-ketoglutarate permease
D      <a href="/dbget-bin/www_bget?ko:K02625">K02625</a>  pcaT; MFS transporter, MHS family, dicarboxylic acid transporter PcaT
D      <a href="/dbget-bin/www_bget?ko:K03762">K03762</a>  proP; MFS transporter, MHS family, proline/betaine transporter
D      <a href="/dbget-bin/www_bget?ko:K08172">K08172</a>  shiA; MFS transporter, MHS family, shikimate and dehydroshikimate transport protein
D      <a href="/dbget-bin/www_bget?ko:K08173">K08173</a>  ydfJ; MFS transporter, MHS family, metabolite:H+ symporter
C    Oxalate:formate antiporter (OFA) family [TC:2.A.1.11]
D      <a href="/dbget-bin/www_bget?ko:K08177">K08177</a>  oxlT; MFS transporter, OFA family, oxalate/formate antiporter
C    Sialate:H+ symporter (SHS) family [TC:2.A.1.12]
D      <a href="/dbget-bin/www_bget?ko:K03290">K03290</a>  nanT; MFS transporter, SHS family, sialic acid transporter
D      <a href="/dbget-bin/www_bget?ko:K08178">K08178</a>  JEN; MFS transporter, SHS family, lactate transporter
C    Monocarboxylate porter (MCP) family [TC:2.A.1.13]
D      <a href="/dbget-bin/www_bget?ko:K08179">K08179</a>  SLC16A1; MFS transporter, MCP family, solute carrier family 16 (monocarboxylic acid transporters), member 1
D      <a href="/dbget-bin/www_bget?ko:K08231">K08231</a>  SLC16A2; MFS transporter, MCP family, solute carrier family 16 (monocarboxylic acid transporters), member 2
D      <a href="/dbget-bin/www_bget?ko:K08180">K08180</a>  SLC16A3; MFS transporter, MCP family, solute carrier family 16 (monocarboxylic acid transporters), member 3
D      <a href="/dbget-bin/www_bget?ko:K08181">K08181</a>  SLC16A4; MFS transporter, MCP family, solute carrier family 16 (monocarboxylic acid transporters), member 4
D      <a href="/dbget-bin/www_bget?ko:K08182">K08182</a>  SLC16A5; MFS transporter, MCP family, solute carrier family 16 (monocarboxylic acid transporters), member 5
D      <a href="/dbget-bin/www_bget?ko:K08183">K08183</a>  SLC16A6; MFS transporter, MCP family, solute carrier family 16 (monocarboxylic acid transporters), member 6
D      <a href="/dbget-bin/www_bget?ko:K08184">K08184</a>  SLC16A7; MFS transporter, MCP family, solute carrier family 16 (monocarboxylic acid transporters), member 7
D      <a href="/dbget-bin/www_bget?ko:K08185">K08185</a>  SLC16A8; MFS transporter, MCP family, solute carrier family 16 (monocarboxylic acid transporters), member 8
D      <a href="/dbget-bin/www_bget?ko:K08186">K08186</a>  SLC16A9; MFS transporter, MCP family, solute carrier family 16 (monocarboxylic acid transporters), member 9
D      <a href="/dbget-bin/www_bget?ko:K08187">K08187</a>  SLC16A10; MFS transporter, MCP family, solute carrier family 16 (monocarboxylic acid transporters), member 10
D      <a href="/dbget-bin/www_bget?ko:K08188">K08188</a>  SLC16A11; MFS transporter, MCP family, solute carrier family 16 (monocarboxylic acid transporters), member 11
D      <a href="/dbget-bin/www_bget?ko:K11810">K11810</a>  SLC16A12; MFS transporter, MCP family, solute carrier family 16 (monocarboxylic acid transporters), member 12
D      <a href="/dbget-bin/www_bget?ko:K08189">K08189</a>  SLC16A13; MFS transporter, MCP family, solute carrier family 16 (monocarboxylic acid transporters), member 13
D      <a href="/dbget-bin/www_bget?ko:K08190">K08190</a>  SLC16A14; MFS transporter, MCP family, solute carrier family 16 (monocarboxylic acid transporters), member 14
C    Anion:cation symporter (ACS) family [TC:2.A.1.14]
D      <a href="/dbget-bin/www_bget?ko:K03535">K03535</a>  gudP; MFS transporter, ACS family, glucarate transporter
D      <a href="/dbget-bin/www_bget?ko:K08191">K08191</a>  exuT; MFS transporter, ACS family, hexuronate transporter
D      <a href="/dbget-bin/www_bget?ko:K13021">K13021</a>  ttuB; MFS transporter, ACS family, tartrate transporter
D      <a href="/dbget-bin/www_bget?ko:K08192">K08192</a>  DAL; MFS transporter, ACS family, allantoate permease
D      <a href="/dbget-bin/www_bget?ko:K08194">K08194</a>  dgoT; MFS transporter, ACS family, D-galactonate transporter
D      <a href="/dbget-bin/www_bget?ko:K02511">K02511</a>  hpaX; MFS transporter, ACS family, 4-hydroxyphenylacetate permease
D      <a href="/dbget-bin/www_bget?ko:K12299">K12299</a>  garP; MFS transporter, ACS family, probable galactarate transporter
D      <a href="/dbget-bin/www_bget?ko:K03448">K03448</a>  FEN2, LIZ1; MFS transporter, ACS family, pantothenate transporter
D      <a href="/dbget-bin/www_bget?ko:K12300">K12300</a>  SLC17A1S; MFS transporter, ACS family, solute carrier family 17 (sodium-dependent inorganic phosphate cotransporter), member 1/2/3/4
D      <a href="/dbget-bin/www_bget?ko:K12301">K12301</a>  SLC17A5; MFS transporter, ACS family, solute carrier family 17 (sodium-dependent inorganic phosphate cotransporter), member 5
D      <a href="/dbget-bin/www_bget?ko:K12302">K12302</a>  SLC17A6_7_8; MFS transporter, ACS family, solute carrier family 17 (sodium-dependent inorganic phosphate cotransporter), member 6/7/8
D      <a href="/dbget-bin/www_bget?ko:K12303">K12303</a>  SLC17A9; MFS transporter, ACS family, solute carrier family 17 (sodium-dependent inorganic phosphate cotransporter), member 9
D      <a href="/dbget-bin/www_bget?ko:K08193">K08193</a>  SLC17A; MFS transporter, ACS family, solute carrier family 17 (sodium-dependent inorganic phosphate cotransporter), other
C    Aromatic acid:H+ symporter (AAHS) family [TC:2.A.1.15]
D      <a href="/dbget-bin/www_bget?ko:K08195">K08195</a>  pcaK; MFS transporter, AAHS family, 4-hydroxybenzoate transporter
D      <a href="/dbget-bin/www_bget?ko:K05819">K05819</a>  mhpT; MFS transporter, AAHS family, 3-hydroxyphenylpropionic acid transporter
D      <a href="/dbget-bin/www_bget?ko:K08196">K08196</a>  mucK; MFS transporter, AAHS family, cis,cis-muconate transporter
D      <a href="/dbget-bin/www_bget?ko:K05548">K05548</a>  benK; MFS transporter, AAHS family, benzoate transport protein
C    Cyanate porter (CP) family [TC:2.A.1.17]
D      <a href="/dbget-bin/www_bget?ko:K03449">K03449</a>  MFS.CP; MFS transporter, CP family, cyanate transporter
C    Organic cation transporter (OCT) family [TC:2.A.1.19]
D      <a href="/dbget-bin/www_bget?ko:K08198">K08198</a>  SLC22A1, OCT1; MFS transporter, OCT family, solute carrier family 22 (organic cation transporter), member 1
D      <a href="/dbget-bin/www_bget?ko:K08199">K08199</a>  SLC22A2, OCT2; MFS transporter, OCT family, solute carrier family 22 (organic cation transporter), member 2
D      <a href="/dbget-bin/www_bget?ko:K08200">K08200</a>  SLC22A3, OCT3; MFS transporter, OCT family, solute carrier family 22 (organic cation transporter), member 3
D      <a href="/dbget-bin/www_bget?ko:K08202">K08202</a>  SLC22A4_5, OCTN; MFS transporter, OCT family, solute carrier family 22 (organic cation transporter), member 4/5
D      <a href="/dbget-bin/www_bget?ko:K08203">K08203</a>  SLC22A6, OAT1; MFS transporter, OCT family, solute carrier family 22 (organic anion transporter), member 6
D      <a href="/dbget-bin/www_bget?ko:K08204">K08204</a>  SLC22A7, OAT2; MFS transporter, OCT family, solute carrier family 22 (organic anion transporter), member 7
D      <a href="/dbget-bin/www_bget?ko:K08205">K08205</a>  SLC22A8, OAT3; MFS transporter, OCT family, solute carrier family 22 (organic anion transporter), member 8
D      <a href="/dbget-bin/www_bget?ko:K08206">K08206</a>  SLC22A9S; MFS transporter, OCT family, solute carrier family 22 (organic anion/cation transporter), member 9/10/19/24/25
D      <a href="/dbget-bin/www_bget?ko:K08207">K08207</a>  SLC22A11, OAT4; MFS transporter, OCT family, solute carrier family 22 (organic anion/cation transporter), member 11
D      <a href="/dbget-bin/www_bget?ko:K08208">K08208</a>  SLC22A12, URAT1; MFS transporter, OCT family, solute carrier family 22 (organic anion/cation transporter), member 12
D      <a href="/dbget-bin/www_bget?ko:K08209">K08209</a>  SLC22A13; MFS transporter, OCT family, solute carrier family 22 (organic cation transporter), member 13
D      <a href="/dbget-bin/www_bget?ko:K08210">K08210</a>  SLC22A14; MFS transporter, OCT family, solute carrier family 22 (organic cation transporter), member 14
D      <a href="/dbget-bin/www_bget?ko:K08211">K08211</a>  SLC22A15; MFS transporter, OCT family, solute carrier family 22 (organic cation transporter), member 15
D      <a href="/dbget-bin/www_bget?ko:K08212">K08212</a>  SLC22A16; MFS transporter, OCT family, solute carrier family 22 (organic cation transporter), member 16
D      <a href="/dbget-bin/www_bget?ko:K08213">K08213</a>  SLC22A17; MFS transporter, OCT family, solute carrier family 22 (organic cation transporter), member 17
D      <a href="/dbget-bin/www_bget?ko:K08214">K08214</a>  SLC22A18; MFS transporter, OCT family, solute carrier family 22 (organic cation transporter), member 18
D      <a href="/dbget-bin/www_bget?ko:K08216">K08216</a>  SLC22A20; MFS transporter, OCT family, solute carrier family 22 (organic anion transporter), member 20
D      <a href="/dbget-bin/www_bget?ko:K08215">K08215</a>  SLC22A23; MFS transporter, OCT family, solute carrier family 22 (organic anion transporter), member 23
C    Phenylproprionate permease (PPP) [TC:2.A.1.27]
D      <a href="/dbget-bin/www_bget?ko:K05820">K05820</a>  hcaT; MFS transporter, PPP family, 3-phenylpropionic acid transporter
C    L-Amino acid transporter-3 (LAT3) family (SLC43 family) [TC:2.A.1.44]
D      <a href="/dbget-bin/www_bget?ko:K08228">K08228</a>  SLC43A1; MFS transporter, LAT3 family, solute carrier family 43, member 1
D      <a href="/dbget-bin/www_bget?ko:K08229">K08229</a>  SLC43A2; MFS transporter, LAT3 family, solute carrier family 43, member 2
D      <a href="/dbget-bin/www_bget?ko:K08230">K08230</a>  SLC43A3; MFS transporter, LAT3 family, solute carrier family 43, member 3
C    Proton coupled folate transporter/heme carrier protein (PCFT/HCP) family [TC:2.A.1.50]
D      <a href="/dbget-bin/www_bget?ko:K14613">K14613</a>  SLC46A1_3; MFS transporter, PCFT/HCP family, solute carrier family 46 (folate transporter), member 1/3
D      <a href="/dbget-bin/www_bget?ko:K14614">K14614</a>  SLC46A2; MFS transporter, PCFT/HCP family, solute carrier family 46 (thymic stromal cotransporter), member 2
B  Phosphate and organophosphate transporters
C    Phosphate:H+ symporter (PHS) family [TC:2.A.1.9]
D      <a href="/dbget-bin/www_bget?ko:K08176">K08176</a>  PHO84; MFS transporter, PHS family, inorganic phosphate transporter
C    Organophosphate:Pi antiporter (OPA) family [TC:2.A.1.4]
D      <a href="/dbget-bin/www_bget?ko:K07784">K07784</a>  uhpT; MFS transporter, OPA family, hexose phosphate transport protein UhpT
D      <a href="/dbget-bin/www_bget?ko:K11382">K11382</a>  pgtP; MFS transporter, OPA family, phosphoglycerate transporter protein
D      <a href="/dbget-bin/www_bget?ko:K02445">K02445</a>  glpT; MFS transporter, OPA family, glycerol-3-phosphate transporter
D      <a href="/dbget-bin/www_bget?ko:K07783">K07783</a>  uhpC; MFS transporter, OPA family, sugar phosphate sensor protein UhpC
D      <a href="/dbget-bin/www_bget?ko:K13783">K13783</a>  SLC37A1_2; MFS transporter, OPA family, solute carrier family 37 (glycerol-3-phosphate transporter), member 1/2
D      <a href="/dbget-bin/www_bget?ko:K03447">K03447</a>  SLC37A3; MFS transporter, OPA family, solute carrier family 37 (glycerol-3-phosphate transporter), member 3
D      <a href="/dbget-bin/www_bget?ko:K08171">K08171</a>  SLC37A4; MFS transporter, OPA family, solute carrier family 37 (glycerol-6-phosphate transporter), member 4
B  Nitrate/nitrite transporters
C    Nitrate/nitrite porter (NNP) family [TC:2.A.1.8]
D      <a href="/dbget-bin/www_bget?ko:K02575">K02575</a>  narK, narU, nasA; MFS transporter, NNP family, nitrate/nitrite transporter
D      <a href="/dbget-bin/www_bget?ko:K10850">K10850</a>  narT; MFS transporter, NNP family, putative nitrate transporter
B  Lipid transporters
C    Lysophospholipid transporter (LplT) family [TC:2.A.1.42]
D      <a href="/dbget-bin/www_bget?ko:K08227">K08227</a>  lplT; MFS transporter, LPLT family, lysophospholipid transporter
B  Metal transporters
C    Siderophore-iron transporter (SIT) [TC:2.A.1.16]
D      <a href="/dbget-bin/www_bget?ko:K08197">K08197</a>  ARN; MFS transporter, SIT family, siderophore-iron:H+ symporter
C    Enterobactin (siderophore) exporter (EntS) family [TC:2.A.1.38]
D      <a href="/dbget-bin/www_bget?ko:K08225">K08225</a>  entS; MFS transporter, ENTS family, enterobactin (siderophore) exporter
C    Nickel resistance (Nre) [TC:2.A.1.31]
D      <a href="/dbget-bin/www_bget?ko:K07785">K07785</a>  nrsD, nreB; MFS transporter, NRE family, putaive nickel resistance protein
C    Putative bacteriochlorophyll delivery (BCD) family [TC:2.A.1.41]
D      <a href="/dbget-bin/www_bget?ko:K08226">K08226</a>  pucC; MFS transporter, BCD family, chlorophyll transporter
B  Protein transporters
C    Vesicular neurotransmitter transporter (VNT) [TC:2.A.1.22]
D      <a href="/dbget-bin/www_bget?ko:K06258">K06258</a>  SV2; MFS transporter, VNT family, synaptic vesicle glycoprotein 2
C    Peptide-acetyl-CoA transporter (PAT) [TC:2.A.1.25]
D      <a href="/dbget-bin/www_bget?ko:K03372">K03372</a>  ACATN, SLC33A1; MFS transporter, PAT family, solute carrier family 33 (acetyl-CoA transportor), member 1 [EC:2.3.1.-]
D      <a href="/dbget-bin/www_bget?ko:K08218">K08218</a>  ampG; MFS transporter, PAT family, beta-lactamase induction signal transducer AmpG
C    Feline leukemia virus subgroup C receptor (FLVCR) [TC:2.A.1.28]
D      <a href="/dbget-bin/www_bget?ko:K08220">K08220</a>  FLVCR, SLC49A1_2; MFS transporter, FLVCR family, feline leukemia virus subgroup C receptor-related protein
D      <a href="/dbget-bin/www_bget?ko:K15381">K15381</a>  DIRC2, SLC49A3; MFS transporter, FLVCR family, disrupted in renal carcinoma protein 2
D      <a href="/dbget-bin/www_bget?ko:K12306">K12306</a>  MSFD7, SLC49A4; MFS transporter, FLVCR family, MFS-domain-containing protein 7
B  Drug transporters
C    Drug:H+ antiporter-1 (12 spanner) (DHA1) family [TC:2.A.1.2]
D      <a href="/dbget-bin/www_bget?ko:K07552">K07552</a>  bcr; MFS transporter, DHA1 family, bicyclomycin/chloramphenicol resistance protein
D      <a href="/dbget-bin/www_bget?ko:K08151">K08151</a>  tetA; MFS transporter, DHA1 family, tetracycline resistance protein
D      <a href="/dbget-bin/www_bget?ko:K08152">K08152</a>  lmrP; MFS transporter, DHA1 family, multidrug resistance protein B
D      <a href="/dbget-bin/www_bget?ko:K07786">K07786</a>  emrY; MFS transporter, multidrug resistance protein Y
D      <a href="/dbget-bin/www_bget?ko:K08153">K08153</a>  blt, norA; MFS transporter, DHA1 family, multidrug resistance protein
D      <a href="/dbget-bin/www_bget?ko:K08157">K08157</a>  TPO1; MFS transporter, DHA1 family, multidrug resistance protein
D      <a href="/dbget-bin/www_bget?ko:K08158">K08158</a>  MDR1; MFS transporter, DHA1 family, multidrug resistance protein
D      <a href="/dbget-bin/www_bget?ko:K08160">K08160</a>  cmr, mdfA; MFS transporter, DHA1 family, multidrug/chloramphenicol efflux transport protein
D      <a href="/dbget-bin/www_bget?ko:K08161">K08161</a>  mdtG; MFS transporter, DHA1 family, multidrug resistance protein
D      <a href="/dbget-bin/www_bget?ko:K08162">K08162</a>  mdtH; MFS transporter, DHA1 family, multidrug resistance protein
D      <a href="/dbget-bin/www_bget?ko:K08163">K08163</a>  mdtL; MFS transporter, DHA1 family, multidrug resistance protein
D      <a href="/dbget-bin/www_bget?ko:K08156">K08156</a>  araJ; MFS transporter, DHA1 family, arabinose polymer transporter
D      <a href="/dbget-bin/www_bget?ko:K08159">K08159</a>  sotB; MFS transporter, DHA1 family, L-arabinose/isopropyl-beta-D-thiogalactopyranoside export protein
D      <a href="/dbget-bin/www_bget?ko:K08164">K08164</a>  ybcL; MFS transporter, DHA1 family, chloramphenicol resistance protein
D      <a href="/dbget-bin/www_bget?ko:K03445">K03445</a>  nepI; MFS transporter, DHA1 family, purine ribonucleoside efflux pump
D      <a href="/dbget-bin/www_bget?ko:K08154">K08154</a>  emrD; MFS transporter, DHA1 family, 2-module integral membrane pump EmrD
D      <a href="/dbget-bin/www_bget?ko:K08155">K08155</a>  SLC18A1_2, VMAT; MFS transporter, DHA1 family, solute carrier family 18 (vesicular amine transporter), member 1/2
D      <a href="/dbget-bin/www_bget?ko:K14636">K14636</a>  SLC18A3, VACHT; MFS transporter, DHA1 family, solute carrier family 18 (vesicular acetylcholine transporter), member 3
C    Drug:H+ antiporter-2 (14 spanner) (DHA2) family [TC:2.A.1.3]
D      <a href="/dbget-bin/www_bget?ko:K08165">K08165</a>  ATR1; MFS transporter, DHA2 family, multidrug resistance protein
D      <a href="/dbget-bin/www_bget?ko:K03446">K03446</a>  emrB; MFS transporter, DHA2 family, multidrug resistance protein B
D      <a href="/dbget-bin/www_bget?ko:K08169">K08169</a>  yebQ; MFS transporter, DHA2 family, multidrug resistance protein
D      <a href="/dbget-bin/www_bget?ko:K08170">K08170</a>  BLTL; MFS transporter, DHA2 family, multidrug resistance protein
D      <a href="/dbget-bin/www_bget?ko:K08166">K08166</a>  mmr; MFS transporter, DHA2 family, methylenomycin A resistance protein
D      <a href="/dbget-bin/www_bget?ko:K08167">K08167</a>  smvA; MFS transporter, DHA2 family, methyl viologen resistance protein SmvA
D      <a href="/dbget-bin/www_bget?ko:K08168">K08168</a>  tetB; MFS transporter, DHA2 family, metal-tetracycline-proton antiporter
D      <a href="/dbget-bin/www_bget?ko:K05557">K05557</a>  actVA1; MFS transporter, DHA2 family, integral membrane protein
C    Drug:H+ antiporter-3 (12 spanner) (DHA3) [TC:2.A.1.21]
D      <a href="/dbget-bin/www_bget?ko:K08217">K08217</a>  mef; MFS transporter, DHA3 family, macrolide efflux protein
C    Putative aromatic compound/drug exporter (ACDE) family [TC:2.A.1.32]
D      <a href="/dbget-bin/www_bget?ko:K08221">K08221</a>  yitG; MFS transporter, ACDE family, multidrug resistance protein
C    Fosmidomycin resistance (Fsr) family [TC:2.A.1.35]
D      <a href="/dbget-bin/www_bget?ko:K08223">K08223</a>  fsr; MFS transporter, FSR family, fosmidomycin resistance protein
C    Acriflavin-sensitivity (YnfM) family [TC:2.A.1.36]
D      <a href="/dbget-bin/www_bget?ko:K08224">K08224</a>  ynfM; MFS transporter, YNFM family, putative membrane transport protein
B  Unknown transporters
C    Unknown major facilitator-1 (UMF1) [TC:2.A.1.24]
D      <a href="/dbget-bin/www_bget?ko:K06902">K06902</a>  UMF1; MFS transporter, UMF1 family
C    Unknown major facilitator-2 (UMF2) [TC:2.A.1.26]
D      <a href="/dbget-bin/www_bget?ko:K08219">K08219</a>  UMF2; MFS transporter, UMF2 family, putative MFS family transporter protein
C    Putative YqgE transporter (YqgE) family [TC:2.A.1.33]
D      <a href="/dbget-bin/www_bget?ko:K08222">K08222</a>  yqgE; MFS transporter, YQGE family, putative transporter
C    Others
D      <a href="/dbget-bin/www_bget?ko:K05373">K05373</a>  ybtX, irp8; MFS transporter, putative signal transducer
D      <a href="/dbget-bin/www_bget?ko:K06141">K06141</a>  tsgA; MFS transporter, TsgA protein
D      <a href="/dbget-bin/www_bget?ko:K08368">K08368</a>  yaaU; MFS transporter, putative metabolite transport protein
D      <a href="/dbget-bin/www_bget?ko:K08369">K08369</a>  ydjE; MFS transporter, putative metabolite:H+ symporter
D      <a href="/dbget-bin/www_bget?ko:K12307">K12307</a>  MSFD8, CLN7; MFS transporter, ceroid-lipofuscinosis neuronal protein 7
#
A<b>Phosphotransferase System (PTS)</b>
B  Enzyme I and HPr
C    Enzyme I [TC:8.A.7]
D      <a href="/dbget-bin/www_bget?ko:K08483">K08483</a>  PTS-EI.PTSI, ptsI; phosphotransferase system, enzyme I, PtsI [EC:2.7.3.9]
D      <a href="/dbget-bin/www_bget?ko:K08484">K08484</a>  PTS-EI.PTSP, ptsP; phosphotransferase system, enzyme I, PtsP [EC:2.7.3.9]
C    Phosphocarrier protein HPr [TC:8.A.8 4.A.2]
D      <a href="/dbget-bin/www_bget?ko:K02784">K02784</a>  PTS-HPR.PTSH, ptsH; phosphocarrier protein HPr
D      <a href="/dbget-bin/www_bget?ko:K11183">K11183</a>  PTS-HPR.FRUB, fruB, fpr; phosphocarrier protein FPr
D      <a href="/dbget-bin/www_bget?ko:K08485">K08485</a>  PTS-HPR.PTSO, ptsO, npr; phosphocarrier protein NPr
D      <a href="/dbget-bin/www_bget?ko:K11189">K11189</a>  PTS-HPR; phosphocarrier protein
B  Enzyme II [TC:4.A]
C    Glucose-specific II component [MD:M00265]
D      <a href="/dbget-bin/www_bget?ko:K02777">K02777</a>  PTS-Glc-EIIA, crr; PTS system, glucose-specific IIA component [EC:2.7.1.69]
D      <a href="/dbget-bin/www_bget?ko:K02778">K02778</a>  PTS-Glc-EIIB, ptsG; PTS system, glucose-specific IIB component [EC:2.7.1.69]
D      <a href="/dbget-bin/www_bget?ko:K02779">K02779</a>  PTS-Glc-EIIC, ptsG; PTS system, glucose-specific IIC component
C    N-Acetylglucosamine-specific II component [MD:M00267]
D      <a href="/dbget-bin/www_bget?ko:K02802">K02802</a>  PTS-Nag-EIIA, nagE; PTS system, N-acetylglucosamine-specific IIA component [EC:2.7.1.69]
D      <a href="/dbget-bin/www_bget?ko:K02803">K02803</a>  PTS-Nag-EIIB, nagE; PTS system, N-acetylglucosamine-specific IIB component [EC:2.7.1.69]
D      <a href="/dbget-bin/www_bget?ko:K02804">K02804</a>  PTS-Nag-EIIC, nagE; PTS system, N-acetylglucosamine-specific IIC component
C    Maltose and glucose-specific II component [MD:M00266]
D      <a href="/dbget-bin/www_bget?ko:K02777">K02777</a>  PTS-Glc-EIIA, crr; PTS system, glucose-specific IIA component [EC:2.7.1.69]
D      <a href="/dbget-bin/www_bget?ko:K02790">K02790</a>  PTS-Mal-EIIB, malX; PTS system, maltose and glucose-specific IIB component [EC:2.7.1.69]
D      <a href="/dbget-bin/www_bget?ko:K02791">K02791</a>  PTS-Mal-EIIC, malX; PTS system, maltose and glucose-specific IIC component
C    D-Glucosamine-specific II component [MD:M00282]
D      <a href="/dbget-bin/www_bget?ko:K02763">K02763</a>  PTS-Dgl-EIIA, gamP; PTS system, D-glucosamine-specific IIA component [EC:2.7.1.69]
D      <a href="/dbget-bin/www_bget?ko:K02764">K02764</a>  PTS-Dgl-EIIB, gamP; PTS system, D-glucosamine-specific IIB component [EC:2.7.1.69]
D      <a href="/dbget-bin/www_bget?ko:K02765">K02765</a>  PTS-Dgl-EIIC, gamP; PTS system, D-glucosamine-specific IIC component
C    Sucrose-specific II component [MD:M00269]
D      <a href="/dbget-bin/www_bget?ko:K02808">K02808</a>  PTS-Scr-EIIA, scrA; PTS system, sucrose-specific IIA component [EC:2.7.1.69]
D      <a href="/dbget-bin/www_bget?ko:K02809">K02809</a>  PTS-Scr-EIIB, scrA; PTS system, sucrose-specific IIB component [EC:2.7.1.69]
D      <a href="/dbget-bin/www_bget?ko:K02810">K02810</a>  PTS-Scr-EIIC, scrA; PTS system, sucrose-specific IIC component
C    Teta-glucosides-specific II component [MD:M00271]
D      <a href="/dbget-bin/www_bget?ko:K02755">K02755</a>  PTS-Bgl-EIIA, bglF; PTS system, beta-glucosides-specific IIA component [EC:2.7.1.69]
D      <a href="/dbget-bin/www_bget?ko:K02756">K02756</a>  PTS-Bgl-EIIB, bglF; PTS system, beta-glucosides-specific IIB component [EC:2.7.1.69]
D      <a href="/dbget-bin/www_bget?ko:K02757">K02757</a>  PTS-Bgl-EIIC, bglF; PTS system, beta-glucosides-specific IIC component
C    Arbutin-, cellobiose-, and salicin-specific II component [MD:M00272]
D      <a href="/dbget-bin/www_bget?ko:K02777">K02777</a>  PTS-Glc-EIIA, crr; PTS system, glucose-specific IIA component [EC:2.7.1.69]
D      <a href="/dbget-bin/www_bget?ko:K02752">K02752</a>  PTS-Asc-EIIB, ascF; PTS system, arbutin-, cellobiose-, and salicin-specific IIB component [EC:2.7.1.69]
D      <a href="/dbget-bin/www_bget?ko:K02753">K02753</a>  PTS-Asc-EIIC, ascF; PTS system, arbutin-, cellobiose-, and salicin-specific IIC component
C    Trehalose-specific II component [MD:M00270]
D      <a href="/dbget-bin/www_bget?ko:K02777">K02777</a>  PTS-Glc-EIIA, crr; PTS system, glucose-specific IIA component [EC:2.7.1.69]
D      <a href="/dbget-bin/www_bget?ko:K02817">K02817</a>  PTS-Tre-EIIA, treP; PTS system, trehalose-specific IIA component [EC:2.7.1.69]
D      <a href="/dbget-bin/www_bget?ko:K02818">K02818</a>  PTS-Tre-EIIB, treB; PTS system, trehalose-specific IIB component [EC:2.7.1.69]
D      <a href="/dbget-bin/www_bget?ko:K02819">K02819</a>  PTS-Tre-EIIC, treB; PTS system, trehalose-specific IIC component
C    N-Acetylmuramic acid-specific II component [MD:M00303]
D      <a href="/dbget-bin/www_bget?ko:K02777">K02777</a>  PTS-Glc-EIIA, crr; PTS system, glucose-specific IIA component [EC:2.7.1.69]
D      <a href="/dbget-bin/www_bget?ko:K11191">K11191</a>  PTS-Mur-EIIB, murP; PTS system, N-acetylmuramic acid-specific IIB component [EC:2.7.1.69]
D      <a href="/dbget-bin/www_bget?ko:K11192">K11192</a>  PTS-Mur-EIIC, murP; PTS system, N-acetylmuramic acid-specific IIC component
C    Arbutin-like II component [MD:M00268]
D      <a href="/dbget-bin/www_bget?ko:K02777">K02777</a>  PTS-Glc-EIIA, crr; PTS system, glucose-specific IIA component [EC:2.7.1.69]
D      <a href="/dbget-bin/www_bget?ko:K02749">K02749</a>  PTS-Arb-EIIB, glvB; PTS system, arbutin-like IIB component [EC:2.7.1.69]
D      <a href="/dbget-bin/www_bget?ko:K02750">K02750</a>  PTS-Arb-EIIC, glvC; PTS system, arbutin-like IIC component
C    Fructose-specific II component [MD:M00273]
D      <a href="/dbget-bin/www_bget?ko:K02768">K02768</a>  PTS-Fru-EIIA, fruB; PTS system, fructose-specific IIA component [EC:2.7.1.69]
D      <a href="/dbget-bin/www_bget?ko:K02769">K02769</a>  PTS-Fru-EIIB, fruA; PTS system, fructose-specific IIB component [EC:2.7.1.69]
D      <a href="/dbget-bin/www_bget?ko:K02770">K02770</a>  PTS-Fru-EIIC, fruA; PTS system, fructose-specific IIC component
C    Fructose-specific II-like component [MD:M00306]
D      <a href="/dbget-bin/www_bget?ko:K11201">K11201</a>  PTS-Fru2-EIIA; PTS system, fructose-specific IIA-like component [EC:2.7.1.69]
D      <a href="/dbget-bin/www_bget?ko:K11202">K11202</a>  PTS-Fru2-EIIB; PTS system, fructose-specific IIB-like component [EC:2.7.1.69]
D      <a href="/dbget-bin/www_bget?ko:K11203">K11203</a>  PTS-Fru2-EIIC; PTS system, fructose-specific IIC-like component
C    Mannitol-specific II component [MD:M00274]
D      <a href="/dbget-bin/www_bget?ko:K02798">K02798</a>  PTS-Mtl-EIIA, mtlA; PTS system, mannitol-specific IIA component [EC:2.7.1.69]
D      <a href="/dbget-bin/www_bget?ko:K02799">K02799</a>  PTS-Mtl-EIIB, mtlA; PTS system, mannitol-specific IIB component [EC:2.7.1.69]
D      <a href="/dbget-bin/www_bget?ko:K02800">K02800</a>  PTS-Mtl-EIIC, mtlA; PTS system, mannitol-specific IIC component
C    2-O-A-Mannosyl-D-glycerate-specific II component [MD:M00305]
D      <a href="/dbget-bin/www_bget?ko:K11198">K11198</a>  PTS-Mng-EIIA, mngA, hrsA; PTS system, 2-O-A-mannosyl-D-glycerate-specific IIA component [EC:2.7.1.69]
D      <a href="/dbget-bin/www_bget?ko:K11199">K11199</a>  PTS-Mng-EIIB, mngA, hrsA; PTS system, 2-O-A-mannosyl-D-glycerate-specific IIB component [EC:2.7.1.69]
D      <a href="/dbget-bin/www_bget?ko:K11200">K11200</a>  PTS-Mng-EIIC, mngA, hrsA; PTS system, 2-O-A-mannosyl-D-glycerate-specific IIC component
C    Lactose-specific II component [MD:M00281]
D      <a href="/dbget-bin/www_bget?ko:K02786">K02786</a>  PTS-Lac-EIIA, lacF; PTS system, lactose-specific IIA component [EC:2.7.1.69]
D      <a href="/dbget-bin/www_bget?ko:K02787">K02787</a>  PTS-Lac-EIIB, lacE; PTS system, lactose-specific IIB component [EC:2.7.1.69]
D      <a href="/dbget-bin/www_bget?ko:K02788">K02788</a>  PTS-Lac-EIIC, lacE; PTS system, lactose-specific IIC component
C    Cellobiose-specific II component [MD:M00275]
D      <a href="/dbget-bin/www_bget?ko:K02759">K02759</a>  PTS-Cel-EIIA, celC; PTS system, cellobiose-specific IIA component [EC:2.7.1.69]
D      <a href="/dbget-bin/www_bget?ko:K02760">K02760</a>  PTS-Cel-EIIB, celA; PTS system, cellobiose-specific IIB component [EC:2.7.1.69]
D      <a href="/dbget-bin/www_bget?ko:K02761">K02761</a>  PTS-Cel-EIIC, celB; PTS system, cellobiose-specific IIC component
C    Glucitol/sorbitol-specific II component [MD:M00280]
D      <a href="/dbget-bin/www_bget?ko:K02781">K02781</a>  PTS-Gut-EIIA, srlB; PTS system, glucitol/sorbitol-specific IIA component [EC:2.7.1.69]
D      <a href="/dbget-bin/www_bget?ko:K02782">K02782</a>  PTS-Gut-EIIB, srlE; PTS system, glucitol/sorbitol-specific IIB component [EC:2.7.1.69]
D      <a href="/dbget-bin/www_bget?ko:K02783">K02783</a>  PTS-Gut-EIIC, srlA; PTS system, glucitol/sorbitol-specific IIC component
C    Galactitol-specific II component [MD:M00279]
D      <a href="/dbget-bin/www_bget?ko:K02773">K02773</a>  PTS-Gat-EIIA, gatA; PTS system, galactitol-specific IIA component [EC:2.7.1.69]
D      <a href="/dbget-bin/www_bget?ko:K02774">K02774</a>  PTS-Gat-EIIB, gatB; PTS system, galactitol-specific IIB component [EC:2.7.1.69]
D      <a href="/dbget-bin/www_bget?ko:K02775">K02775</a>  PTS-Gat-EIIC, gatC; PTS system, galactitol-specific IIC component
C    Mannose-specific II component [MD:M00276]
D      <a href="/dbget-bin/www_bget?ko:K02793">K02793</a>  PTS-Man-EIIA, manX; PTS system, mannose-specific IIA component [EC:2.7.1.69]
D      <a href="/dbget-bin/www_bget?ko:K02794">K02794</a>  PTS-Man-EIIB, manX; PTS system, mannose-specific IIB component [EC:2.7.1.69]
D      <a href="/dbget-bin/www_bget?ko:K02795">K02795</a>  PTS-Man-EIIC, manY; PTS system, mannose-specific IIC component
D      <a href="/dbget-bin/www_bget?ko:K02796">K02796</a>  PTS-Man-EIID, manZ; PTS system, mannose-specific IID component
C    Fructose-specific II component [MD:M00304]
D      <a href="/dbget-bin/www_bget?ko:K11194">K11194</a>  PTS-Fru1-EIIA, levD; PTS system, fructose-specific IIA component [EC:2.7.1.69]
D      <a href="/dbget-bin/www_bget?ko:K11195">K11195</a>  PTS-Fru1-EIIB, levE; PTS system, fructose-specific IIB component [EC:2.7.1.69]
D      <a href="/dbget-bin/www_bget?ko:K11196">K11196</a>  PTS-Fru1-EIIC, levF; PTS system, fructose-specific IIC component
D      <a href="/dbget-bin/www_bget?ko:K02771">K02771</a>  PTS-Fru1-EIID, levG; PTS system, fructose-specific IID component
C    Sorbose-specific II component [MD:M00278]
D      <a href="/dbget-bin/www_bget?ko:K02812">K02812</a>  PTS-Sor-EIIA, sorF; PTS system, sorbose-specific IIA component [EC:2.7.1.69]
D      <a href="/dbget-bin/www_bget?ko:K02813">K02813</a>  PTS-Sor-EIIB, sorB; PTS system, sorbose-specific IIB component [EC:2.7.1.69]
D      <a href="/dbget-bin/www_bget?ko:K02814">K02814</a>  PTS-Sor-EIIC, sorA; PTS system, sorbose-specific IIC component
D      <a href="/dbget-bin/www_bget?ko:K02815">K02815</a>  PTS-Sor-EIID, sorM; PTS system, sorbose-specific IID component
C    N-Acetylgalactosamine-specific II component [MD:M00277]
D      <a href="/dbget-bin/www_bget?ko:K02744">K02744</a>  PTS-Aga-EIIA, agaF; PTS system, N-acetylgalactosamine-specific IIA component [EC:2.7.1.69]
D      <a href="/dbget-bin/www_bget?ko:K02745">K02745</a>  PTS-Aga-EIIB, agaV; PTS system, N-acetylgalactosamine-specific IIB component [EC:2.7.1.69]
D      <a href="/dbget-bin/www_bget?ko:K02746">K02746</a>  PTS-Aga-EIIC, agaW; PTS system, N-acetylgalactosamine-specific IIC component
D      <a href="/dbget-bin/www_bget?ko:K02747">K02747</a>  PTS-Aga-EIID, agaE; PTS system, N-acetylgalactosamine-specific IID component
C    Galactosamine-specific II component [MD:M00287]
D      <a href="/dbget-bin/www_bget?ko:K02744">K02744</a>  PTS-Aga-EIIA, agaF; PTS system, N-acetylgalactosamine-specific IIA component [EC:2.7.1.69]
D      <a href="/dbget-bin/www_bget?ko:K10984">K10984</a>  PTS-Gam-EIIB, agaB; PTS system, galactosamine-specific IIB component [EC:2.7.1.69]
D      <a href="/dbget-bin/www_bget?ko:K10985">K10985</a>  PTS-Gam-EIIC, agaC; PTS system, galactosamine-specific IIC component
D      <a href="/dbget-bin/www_bget?ko:K10986">K10986</a>  PTS-Gam-EIID, agaD; PTS system, galactosamine-specific IID component
C    Ascorbate-specific II component [MD:M00283]
D      <a href="/dbget-bin/www_bget?ko:K02821">K02821</a>  PTS-Ula-EIIA, ulaC, sgaA; PTS system, ascorbate-specific IIA component [EC:2.7.1.69]
D      <a href="/dbget-bin/www_bget?ko:K02822">K02822</a>  PTS-Ula-EIIB, ulaB, sgaB; PTS system, ascorbate-specific IIB component [EC:2.7.1.69]
D      <a href="/dbget-bin/www_bget?ko:K03475">K03475</a>  PTS-Ula-EIIC, ulaA, sgaT; PTS system, ascorbate-specific IIC component
C    Nitrogen regulatory II component
D      <a href="/dbget-bin/www_bget?ko:K02806">K02806</a>  PTS-Ntr-EIIA, ptsN; PTS system, nitrogen regulatory IIA component [EC:2.7.1.69]
C    Hybrid protein
D      <a href="/dbget-bin/www_bget?ko:K05881">K05881</a>  dhaM; PTS hybrid protein
#
A<b>Other Transporters</b>
B  Aquaporins and small neutral solute transporters [TC:1.A.8]
C    Aquaporins
D      <a href="/dbget-bin/www_bget?ko:K09863">K09863</a>  AQP0, MIP; aquaporin-0
D      <a href="/dbget-bin/www_bget?ko:K09864">K09864</a>  AQP1; aquaporin-1
D      <a href="/dbget-bin/www_bget?ko:K09865">K09865</a>  AQP2; aquaporin-2
D      <a href="/dbget-bin/www_bget?ko:K09866">K09866</a>  AQP4; aquaporin-4
D      <a href="/dbget-bin/www_bget?ko:K09867">K09867</a>  AQP5; aquaporin-5
D      <a href="/dbget-bin/www_bget?ko:K09868">K09868</a>  AQP6; aquaporin-6
D      <a href="/dbget-bin/www_bget?ko:K09869">K09869</a>  AQP8; aquaporin-8
D      <a href="/dbget-bin/www_bget?ko:K09870">K09870</a>  AQP11; aquaporin-11
D      <a href="/dbget-bin/www_bget?ko:K09871">K09871</a>  AQP12; aquaporin-12
D      <a href="/dbget-bin/www_bget?ko:K09884">K09884</a>  AQPN; aquaporin rerated protein, invertebrate
D      <a href="/dbget-bin/www_bget?ko:K09885">K09885</a>  AQPF; aquaporin rerated protein, other eukaryote
D      <a href="/dbget-bin/www_bget?ko:K06188">K06188</a>  aqpZ; aquaporin Z
D      <a href="/dbget-bin/www_bget?ko:K09872">K09872</a>  PIP; aquaporin PIP
D      <a href="/dbget-bin/www_bget?ko:K09873">K09873</a>  TIP; aquaporin TIP
D      <a href="/dbget-bin/www_bget?ko:K09874">K09874</a>  NIP; aquaporin NIP
D      <a href="/dbget-bin/www_bget?ko:K09875">K09875</a>  SIP; aquaporin SIP
C    Aquaglyceroporins or glycerol-uptake facilitators
D      <a href="/dbget-bin/www_bget?ko:K09876">K09876</a>  AQP3; aquaporin-3
D      <a href="/dbget-bin/www_bget?ko:K08771">K08771</a>  AQP7; aquaporin-7
D      <a href="/dbget-bin/www_bget?ko:K09877">K09877</a>  AQP9; aquaporin-9
D      <a href="/dbget-bin/www_bget?ko:K09878">K09878</a>  AQP10; aquaporin-10
D      <a href="/dbget-bin/www_bget?ko:K09886">K09886</a>  GLPN; aquaglyceroporin related protein, invertebrate
D      <a href="/dbget-bin/www_bget?ko:K03441">K03441</a>  GLP-F; aquaglyceroporin related protein, other eukaryote
D      <a href="/dbget-bin/www_bget?ko:K02440">K02440</a>  GLPF; glycerol uptake facilitator protein
B  Pores ion channels [TC:1]
C    <a href="/dbget-bin/www_bget?ko:K08713">K08713</a>  lctB; potassium channel LctB
C    <a href="/dbget-bin/www_bget?ko:K10716">K10716</a>  kch, trkA, mthK, pch; voltage-gated potassium channel
C    <a href="/dbget-bin/www_bget?ko:K08714">K08714</a>  VGSC; voltage-gated sodium channel
C    <a href="/dbget-bin/www_bget?ko:K08715">K08715</a>  IRPC; inward rectifier potassium channel
C    <a href="/dbget-bin/www_bget?ko:K03320">K03320</a>  amt, AMT, MEP; ammonium transporter, Amt family
C    <a href="/dbget-bin/www_bget?ko:K06579">K06579</a>  RH; Rhesus blood group glycoprotein
C    <a href="/dbget-bin/www_bget?ko:K07114">K07114</a>  yfbK; Ca-activated chloride channel homolog
C    <a href="/dbget-bin/www_bget?ko:K08284">K08284</a>  MID1; calcium channel MID1
C    <a href="/dbget-bin/www_bget?ko:K15464">K15464</a>  BNIP3; BCL2/adenovirus E1B 19 kDa protein-interacting protein 3
C    <a href="/dbget-bin/www_bget?ko:K15465">K15465</a>  BNIP3L; BCL2/adenovirus E1B 19 kDa protein-interacting protein 3-like
C    <a href="/dbget-bin/www_bget?ko:K04570">K04570</a>  BCL2L1, bcl-xL; BCL2-like 1 (apoptosis regulator Bcl-X)
C    <a href="/dbget-bin/www_bget?ko:K03282">K03282</a>  mscL; large conductance mechanosensitive channel
C    <a href="/dbget-bin/www_bget?ko:K05802">K05802</a>  kefA, bspA, aefA; potassium efflux system protein
C    <a href="/dbget-bin/www_bget?ko:K03442">K03442</a>  mscS; small conductance mechanosensitive channel
C    <a href="/dbget-bin/www_bget?ko:K16052">K16052</a>  ynaI, mscMJ, MSL; MscS family membrane protein
C    <a href="/dbget-bin/www_bget?ko:K16053">K16053</a>  mscM; miniconductance mechanosensitive channel
C    <a href="/dbget-bin/www_bget?ko:K03443">K03443</a>  PANX; pannexin
C    <a href="/dbget-bin/www_bget?ko:K06213">K06213</a>  mgtE; magnesium transporter
C    <a href="/dbget-bin/www_bget?ko:K07244">K07244</a>  K07244; mgtE-like transporter
C    <a href="/dbget-bin/www_bget?ko:K13360">K13360</a>  FXYD1, PLM; FXYD domain-containing ion transport regulator 1
C    <a href="/dbget-bin/www_bget?ko:K13361">K13361</a>  FXYD3, MAT8; FXYD domain-containing ion transport regulator 3
C    <a href="/dbget-bin/www_bget?ko:K13363">K13363</a>  FXYD6; FXYD domain-containing ion transport regulator 6
C    <a href="/dbget-bin/www_bget?ko:K13359">K13359</a>  FXYD4, CHIF; FXYD domain containing ion transport regulator 4
C    <a href="/dbget-bin/www_bget?ko:K01538">K01538</a>  FXYD2, ATP1G1; sodium/potassium-transporting ATPase subunit gamma (FXYD domain-containing ion transport regulator 2)
C    <a href="/dbget-bin/www_bget?ko:K13362">K13362</a>  FXYD5, DYSAD; FXYD domain-containing ion transport regulator 5
C    <a href="/dbget-bin/www_bget?ko:K13364">K13364</a>  FXYD7; FXYD domain-containing ion transport regulator 7
C    <a href="/dbget-bin/www_bget?ko:K08717">K08717</a>  utp; urea transporter
C    <a href="/dbget-bin/www_bget?ko:K08363">K08363</a>  merT; mercuric ion transport protein
C    <a href="/dbget-bin/www_bget?ko:K08364">K08364</a>  merP; periplasmic mercuric ion binding protein
C    <a href="/dbget-bin/www_bget?ko:K02556">K02556</a>  motA; chemotaxis protein MotA
C    <a href="/dbget-bin/www_bget?ko:K02557">K02557</a>  motB; chemotaxis protein MotB
C    <a href="/dbget-bin/www_bget?ko:K03561">K03561</a>  exbB; biopolymer transport protein ExbB
C    <a href="/dbget-bin/www_bget?ko:K03559">K03559</a>  exbD; biopolymer transport protein ExbD
C    <a href="/dbget-bin/www_bget?ko:K03562">K03562</a>  tolQ; biopolymer transport protein TolQ
C    <a href="/dbget-bin/www_bget?ko:K03560">K03560</a>  tolR; biopolymer transport protein TolR
C    <a href="/dbget-bin/www_bget?ko:K03283">K03283</a>  HSPA1_8; heat shock 70kDa protein 1/8
C    <a href="/dbget-bin/www_bget?ko:K09489">K09489</a>  HSPA4; heat shock 70kDa protein 4
C    <a href="/dbget-bin/www_bget?ko:K09490">K09490</a>  HSPA5, BIP; heat shock 70kDa protein 5
C    <a href="/dbget-bin/www_bget?ko:K09491">K09491</a>  STCH; stress 70 protein chaperone microsome-associated 60kDa protein
C    <a href="/dbget-bin/www_bget?ko:K04043">K04043</a>  dnaK; molecular chaperone DnaK
C    <a href="/dbget-bin/www_bget?ko:K04044">K04044</a>  hscA; molecular chaperone HscA
C    <a href="/dbget-bin/www_bget?ko:K04045">K04045</a>  hscC; molecular chaperone HscC
C    <a href="/dbget-bin/www_bget?ko:K04046">K04046</a>  yegD; hypothetical chaperone protein
C    <a href="/dbget-bin/www_bget?ko:K03284">K03284</a>  corA; magnesium transporter
C    <a href="/dbget-bin/www_bget?ko:K16073">K16073</a>  ALR, MNR; magnesium transporter
C    <a href="/dbget-bin/www_bget?ko:K16074">K16074</a>  zntB; zinc transporter
C    <a href="/dbget-bin/www_bget?ko:K16075">K16075</a>  MRS2, MFM1; magnesium transporter
C    <a href="/dbget-bin/www_bget?ko:K13878">K13878</a>  BEST1, VMD2; bestrophin-1
C    <a href="/dbget-bin/www_bget?ko:K13879">K13879</a>  BEST2, VMD2L1; bestrophin-2
C    <a href="/dbget-bin/www_bget?ko:K13880">K13880</a>  BEST3, VMD2L3; bestrophin-3
C    <a href="/dbget-bin/www_bget?ko:K13881">K13881</a>  BEST4, VMD2L2; bestrophin-4
C    <a href="/dbget-bin/www_bget?ko:K08363">K08363</a>  merT; mercuric ion transport protein
C    <a href="/dbget-bin/www_bget?ko:K08364">K08364</a>  merP; periplasmic mercuric ion binding protein
C    <a href="/dbget-bin/www_bget?ko:K09476">K09476</a>  ompF; outer membrane pore protein F
C    <a href="/dbget-bin/www_bget?ko:K11929">K11929</a>  phoE; outer membrane pore protein E
C    <a href="/dbget-bin/www_bget?ko:K09475">K09475</a>  ompC; outer membrane pore protein C
C    <a href="/dbget-bin/www_bget?ko:K16076">K16076</a>  nmpC, ompD; outer membrane porin protein LC
C    <a href="/dbget-bin/www_bget?ko:K14062">K14062</a>  ompN; outer membrane protein N
C    <a href="/dbget-bin/www_bget?ko:K08720">K08720</a>  ompU; outer membrane protein OmpU
C    <a href="/dbget-bin/www_bget?ko:K10940">K10940</a>  K10940, ompT; outer membrane protein OmpT
C    <a href="/dbget-bin/www_bget?ko:K03162">K03162</a>  ompA; major outer membrane protein
C    <a href="/dbget-bin/www_bget?ko:K08719">K08719</a>  K08719, porB; outer membrane protein B
C    <a href="/dbget-bin/www_bget?ko:K02024">K02024</a>  lamB; maltoporin
C    <a href="/dbget-bin/www_bget?ko:K16077">K16077</a>  scrY; sucrose porin
C    <a href="/dbget-bin/www_bget?ko:K10124">K10124</a>  bglH; carbohydrate-specific outer membrane porin
C    <a href="/dbget-bin/www_bget?ko:K16079">K16079</a>  omp31; outer membrane immunogenic protein
C    <a href="/dbget-bin/www_bget?ko:K16080">K16080</a>  mnoP; high affinity Mn2+ porin
C    <a href="/dbget-bin/www_bget?ko:K07221">K07221</a>  oprO_P; phosphate-selective porin OprO and OprP
C    <a href="/dbget-bin/www_bget?ko:K16191">K16191</a>  K16191, arfA; peptidoglycan-binding protein ArfA
C    <a href="/dbget-bin/www_bget?ko:K03286">K03286</a>  TC.OOP; OmpA-OmpF porin, OOP family
C    <a href="/dbget-bin/www_bget?ko:K11934">K11934</a>  ompX; outer membrane protein X
C    <a href="/dbget-bin/www_bget?ko:K16078">K16078</a>  ail; attachment invasion locus protein
C    <a href="/dbget-bin/www_bget?ko:K05862">K05862</a>  VDAC1; voltage-dependent anion channel protein 1
C    <a href="/dbget-bin/www_bget?ko:K15040">K15040</a>  VDAC2; voltage-dependent anion channel protein 2
C    <a href="/dbget-bin/www_bget?ko:K15041">K15041</a>  VDAC3; voltage-dependent anion channel protein 3
C    <a href="/dbget-bin/www_bget?ko:K06076">K06076</a>  fadL; long-chain fatty acid transport protein
C    <a href="/dbget-bin/www_bget?ko:K05517">K05517</a>  tsx; nucleoside-specific channel-forming protein
C    <a href="/dbget-bin/www_bget?ko:K07347">K07347</a>  fimD, fimC, mrkC, htrE, cssD; outer membrane usher protein
C    <a href="/dbget-bin/www_bget?ko:K12678">K12678</a>  aidA-I; AIDA-I adhesin-like protein
C    <a href="/dbget-bin/www_bget?ko:K12679">K12679</a>  icsA, virG; outer membrane protein IcsA
C    <a href="/dbget-bin/www_bget?ko:K12680">K12680</a>  misL; autotransported protein MisL
C    <a href="/dbget-bin/www_bget?ko:K01347">K01347</a>  iga; IgA-specific serine endopeptidase [EC:3.4.21.72]
C    <a href="/dbget-bin/www_bget?ko:K12685">K12685</a>  ssp; subtilase-type serine protease [EC:3.4.21.-]
C    <a href="/dbget-bin/www_bget?ko:K12516">K12516</a>  bigA; putative surface-exposed virulence protein
C    <a href="/dbget-bin/www_bget?ko:K16081">K16081</a>  algE; alginate production protein
C    <a href="/dbget-bin/www_bget?ko:K16090">K16090</a>  fiu; catecholate siderophore receptor
C    <a href="/dbget-bin/www_bget?ko:K16091">K16091</a>  fecA; Fe(3+) dicitrate transport protein
C    <a href="/dbget-bin/www_bget?ko:K16092">K16092</a>  btuB; vitamin B12 transporter
C    <a href="/dbget-bin/www_bget?ko:K12545">K12545</a>  hasA; heme acquisition protein HasA
C    <a href="/dbget-bin/www_bget?ko:K16152">K16152</a>  hasR; heme acquisition protein HasR
C    <a href="/dbget-bin/www_bget?ko:K15721">K15721</a>  fyuA; pesticin/yersiniabactin receptor
C    <a href="/dbget-bin/www_bget?ko:K16088">K16088</a>  TC.FEV.OM1, fhuE, fpvA, fptA; outer-membrane receptor for ferric coprogen and ferric-rhodotorulic acid
C    <a href="/dbget-bin/www_bget?ko:K16089">K16089</a>  TC.FEV.OM2, fepA, iroN, cirA, pfeA, cfrA, hmuR; outer membrane receptor for ferrienterochelin and colicins
C    <a href="/dbget-bin/www_bget?ko:K16087">K16087</a>  TC.FEV.OM3, tbpA, hemR, lbpA, hpuB, bhuR, hugA, hmbR; hemoglobin/transferrin/lactoferrin receptor protein
C    <a href="/dbget-bin/www_bget?ko:K02014">K02014</a>  TC.FEV.OM; iron complex outermembrane recepter protein
C    <a href="/dbget-bin/www_bget?ko:K15725">K15725</a>  czcC; cobalt-zinc-cadmium resistance protein CzcC
C    <a href="/dbget-bin/www_bget?ko:K12340">K12340</a>  tolC; outer membrane channel protein
C    <a href="/dbget-bin/www_bget?ko:K07796">K07796</a>  cusC, silC; Cu(I)/Ag(I) efflux system outer membrane protein CusC/SilC
C    <a href="/dbget-bin/www_bget?ko:K15550">K15550</a>  mdtP; multidrug resistance outer membrane protein MdtP
C    <a href="/dbget-bin/www_bget?ko:K08721">K08721</a>  oprJ; multidrug resistance outer membrane protein OprJ
C    <a href="/dbget-bin/www_bget?ko:K16552">K16552</a>  exoF; exopolysaccharide production protein ExoF
C    <a href="/dbget-bin/www_bget?ko:K01991">K01991</a>  ABC-2.OM, wza; polysaccharide export outer membrane protein
C    <a href="/dbget-bin/www_bget?ko:K07267">K07267</a>  oprB; porin
C    <a href="/dbget-bin/www_bget?ko:K14053">K14053</a>  ompG; outer membrane protein G
C    <a href="/dbget-bin/www_bget?ko:K16140">K16140</a>  uidC, gusC; putative glucuronide porin
C    <a href="/dbget-bin/www_bget?ko:K16517">K16517</a>  K16517, galP; porin-like protein GalP
C    <a href="/dbget-bin/www_bget?ko:K09774">K09774</a>  lptA; lipopolysaccharide export system protein LptA
C    <a href="/dbget-bin/www_bget?ko:K06861">K06861</a>  lptB; lipopolysaccharide export system ATP-binding protein [EC:3.6.3.-]
C    <a href="/dbget-bin/www_bget?ko:K11719">K11719</a>  lptC; lipopolysaccharide export system protein LptC
C    <a href="/dbget-bin/www_bget?ko:K04744">K04744</a>  lptD, imp, ostA; LPS-assembly protein
C    <a href="/dbget-bin/www_bget?ko:K03643">K03643</a>  lptE, rlpB; LPS-assembly lipoprotein
C    <a href="/dbget-bin/www_bget?ko:K11720">K11720</a>  lptG; lipopolysaccharide export system permease protein
C    <a href="/dbget-bin/www_bget?ko:K11005">K11005</a>  hlyA1, hlyA; hemolysin A
C    <a href="/dbget-bin/www_bget?ko:K10948">K10948</a>  hlyA; hemolysin
C    <a href="/dbget-bin/www_bget?ko:K11032">K11032</a>  hlyII; hemolysin II
C    <a href="/dbget-bin/www_bget?ko:K11038">K11038</a>  hlg, luk; leukocidin/hemolysin toxin family protein
C    <a href="/dbget-bin/www_bget?ko:K13285">K13285</a>  sipB, ipaB, bipB; invasin B
C    <a href="/dbget-bin/www_bget?ko:K13287">K13287</a>  sipD, ipaD, bipD; invasin D
C    <a href="/dbget-bin/www_bget?ko:K15344">K15344</a>  sseB; secreted effector protein SseB
C    <a href="/dbget-bin/www_bget?ko:K15345">K15345</a>  sseC; secreted effector protein SseC
C    <a href="/dbget-bin/www_bget?ko:K15346">K15346</a>  sseD; secreted effector protein SseD
C    <a href="/dbget-bin/www_bget?ko:K16626">K16626</a>  ha-70; hemagglutinin components HA-22/23/53
C    <a href="/dbget-bin/www_bget?ko:K05338">K05338</a>  lrgA; holin-like protein
C    <a href="/dbget-bin/www_bget?ko:K06518">K06518</a>  cidA; holin-like protein
B  Electrochemical potential-driven transporters [TC:2]
C    <a href="/dbget-bin/www_bget?ko:K11104">K11104</a>  melB; melibiose permease
C    <a href="/dbget-bin/www_bget?ko:K16209">K16209</a>  lacS, galP, rafP; lactose/raffinose/galactose permease
C    <a href="/dbget-bin/www_bget?ko:K16139">K16139</a>  uidB, gusB; glucuronide carrier protein
C    <a href="/dbget-bin/www_bget?ko:K16248">K16248</a>  gutA, gutP; probable glucitol transport protein GutA
C    <a href="/dbget-bin/www_bget?ko:K16210">K16210</a>  togT, rhiT; oligogalacturonide transporter
C    <a href="/dbget-bin/www_bget?ko:K16211">K16211</a>  malY, malT; maltose/moltooligosaccharide transporter
C    <a href="/dbget-bin/www_bget?ko:K11732">K11732</a>  pheP; phenylalanine-specific permease
C    <a href="/dbget-bin/www_bget?ko:K11733">K11733</a>  lysP; lysine-specific permease
C    <a href="/dbget-bin/www_bget?ko:K11734">K11734</a>  aroP; aromatic amino acid transport protein AroP
C    <a href="/dbget-bin/www_bget?ko:K11735">K11735</a>  gabP; GABA permease
C    <a href="/dbget-bin/www_bget?ko:K11736">K11736</a>  proY; proline-specific permease ProY
C    <a href="/dbget-bin/www_bget?ko:K11737">K11737</a>  cycA; D-serine/D-alanine/glycine transporter
C    <a href="/dbget-bin/www_bget?ko:K11738">K11738</a>  ansP; L-asparagine permease
C    <a href="/dbget-bin/www_bget?ko:K16234">K16234</a>  hutT; histidine transporter
C    <a href="/dbget-bin/www_bget?ko:K16235">K16235</a>  mmuP; S-methylmethionine transporter
C    <a href="/dbget-bin/www_bget?ko:K02205">K02205</a>  rocE, rocC; arginine/ornithine permease
C    <a href="/dbget-bin/www_bget?ko:K16236">K16236</a>  hutM; histidine permease
C    <a href="/dbget-bin/www_bget?ko:K16237">K16237</a>  aroP2; aromatic amino acid permease
C    <a href="/dbget-bin/www_bget?ko:K14052">K14052</a>  puuP; putrescine importer
C    <a href="/dbget-bin/www_bget?ko:K03756">K03756</a>  potE; putrescine:ornithine antiporter
C    <a href="/dbget-bin/www_bget?ko:K03757">K03757</a>  cadB; cadaverine:lysine antiporter
C    <a href="/dbget-bin/www_bget?ko:K03758">K03758</a>  arcD, lysl, lysP; arginine:ornithine antiporter / lysine permease
C    <a href="/dbget-bin/www_bget?ko:K03759">K03759</a>  adiC; arginine:agmatine antiporter
C    <a href="/dbget-bin/www_bget?ko:K16238">K16238</a>  eat, eutP; ethanolamine permease
C    <a href="/dbget-bin/www_bget?ko:K06289">K06289</a>  gerAB; spore germination protein AB
C    <a href="/dbget-bin/www_bget?ko:K06292">K06292</a>  gerBB; spore germination protein BB
C    <a href="/dbget-bin/www_bget?ko:K06296">K06296</a>  gerKB; spore germination protein KB
C    <a href="/dbget-bin/www_bget?ko:K06311">K06311</a>  yndE; spore germination protein
C    <a href="/dbget-bin/www_bget?ko:K16261">K16261</a>  YAT; yeast amino acid transporter
C    <a href="/dbget-bin/www_bget?ko:K16262">K16262</a>  PHS, POT1; polyamine:H+ symporter
C    <a href="/dbget-bin/www_bget?ko:K16263">K16263</a>  yjeH; amino acid efflux transporter
C    <a href="/dbget-bin/www_bget?ko:K16264">K16264</a>  czcD, zitB; cobalt-zinc-cadmium efflux system protein
C    <a href="/dbget-bin/www_bget?ko:K13283">K13283</a>  fieF; ferrous-iron efflux pump FieF
C    <a href="/dbget-bin/www_bget?ko:K16267">K16267</a>  zipB; zinc and cadmium transporter
C    <a href="/dbget-bin/www_bget?ko:K07238">K07238</a>  TC.ZIP, zupT, ZRT3, ZIP2; zinc transporter, ZIP family
C    <a href="/dbget-bin/www_bget?ko:K03297">K03297</a>  TC.SMR, emrE; small multidrug resistance family protein
C    <a href="/dbget-bin/www_bget?ko:K11741">K11741</a>  sugE; quaternary ammonium compound-resistance protein SugE
C    <a href="/dbget-bin/www_bget?ko:K11814">K11814</a>  ebrA; multidrug resistance protein EbrA
C    <a href="/dbget-bin/www_bget?ko:K11815">K11815</a>  ebrB; multidrug resistance protein EbrB
C    <a href="/dbget-bin/www_bget?ko:K11742">K11742</a>  mdtI; spermidine export protein MdtI
C    <a href="/dbget-bin/www_bget?ko:K11743">K11743</a>  mdtJ; spermidine export protein MdtJ
C    <a href="/dbget-bin/www_bget?ko:K08978">K08978</a>  TC.BAT1; bacterial/archaeal transporter family protein
C    <a href="/dbget-bin/www_bget?ko:K15268">K15268</a>  eamA; O-acetylserine/cysteine efflux transporter
C    <a href="/dbget-bin/www_bget?ko:K15269">K15269</a>  pecM; probable blue pigment (indigoidine) exporter
C    <a href="/dbget-bin/www_bget?ko:K03298">K03298</a>  TC.DME; drug/metabolite transporter, DME family
C    <a href="/dbget-bin/www_bget?ko:K11939">K11939</a>  rhtA; inner membrane transporter RhtA
C    <a href="/dbget-bin/www_bget?ko:K15270">K15270</a>  sam; S-adenosylmethionine uptake transporter
C    <a href="/dbget-bin/www_bget?ko:K05340">K05340</a>  glcU; glucose uptake protein
C    <a href="/dbget-bin/www_bget?ko:K06216">K06216</a>  rbsU; putative ribose uptake protein
C    <a href="/dbget-bin/www_bget?ko:K02856">K02856</a>  K02856, rhaT; L-rhamnose-H+ transport protein
C    <a href="/dbget-bin/www_bget?ko:K05786">K05786</a>  rarD; chloramphenicol-sensitive protein RarD
C    <a href="/dbget-bin/www_bget?ko:K15356">K15356</a>  VRG4, GONST1; GDP-mannose transporter
C    <a href="/dbget-bin/www_bget?ko:K09936">K09936</a>  TC.BAT2; bacterial/archaeal transporter family-2 protein
C    <a href="/dbget-bin/www_bget?ko:K12962">K12962</a>  arnE; undecaprenyl phosphate-alpha-L-ara4N flippase subunit ArnE
C    <a href="/dbget-bin/www_bget?ko:K09771">K09771</a>  TC.SMR3; small multidrug resistance family-3 protein
C    <a href="/dbget-bin/www_bget?ko:K06157">K06157</a>  idnT; Gnt-II system L-idonate transporter
C    <a href="/dbget-bin/www_bget?ko:K16321">K16321</a>  gntP; high-affinity gluconate transporter
C    <a href="/dbget-bin/www_bget?ko:K06155">K06155</a>  gntT; Gnt-I system high-affinity gluconate transporter
C    <a href="/dbget-bin/www_bget?ko:K13629">K13629</a>  dsdX; D-serine transporter
C    <a href="/dbget-bin/www_bget?ko:K06156">K06156</a>  gntU; Gnt-I system low-affinity gluconate transporter
C    <a href="/dbget-bin/www_bget?ko:K03299">K03299</a>  TC.GNTP; gluconate:H+ symporter, GntP family
C    <a href="/dbget-bin/www_bget?ko:K07791">K07791</a>  dcuA; anaerobic C4-dicarboxylate transporter DcuA
C    <a href="/dbget-bin/www_bget?ko:K07792">K07792</a>  dcuB; anaerobic C4-dicarboxylate transporter DcuB
C    <a href="/dbget-bin/www_bget?ko:K00427">K00427</a>  lldP, lctP; L-lactate permease
C    <a href="/dbget-bin/www_bget?ko:K02550">K02550</a>  glcA; glycolate permease
C    <a href="/dbget-bin/www_bget?ko:K02168">K02168</a>  betT, betS; choline/glycine/proline betaine transport protein
C    <a href="/dbget-bin/www_bget?ko:K03304">K03304</a>  tehA; tellurite resistance protein
C    <a href="/dbget-bin/www_bget?ko:K07300">K07300</a>  chaA, CAX; Ca2+:H+ antiporter
C    <a href="/dbget-bin/www_bget?ko:K07301">K07301</a>  yrbG; cation:H+ antiporter
C    <a href="/dbget-bin/www_bget?ko:K03452">K03452</a>  MHX; magnesium/proton exchanger
C    <a href="/dbget-bin/www_bget?ko:K16322">K16322</a>  pit; low-affinity inorganic phosphate transporter
C    <a href="/dbget-bin/www_bget?ko:K16331">K16331</a>  ylnA, cysP; sulfate permease
C    <a href="/dbget-bin/www_bget?ko:K14392">K14392</a>  panF; sodium/pantothenate symporter
C    <a href="/dbget-bin/www_bget?ko:K11928">K11928</a>  putP; sodium/proline symporter
C    <a href="/dbget-bin/www_bget?ko:K14393">K14393</a>  actP; cation/acetate symporter
C    <a href="/dbget-bin/www_bget?ko:K03312">K03312</a>  gltS; glutamate:Na+ symporter, ESS family
C    <a href="/dbget-bin/www_bget?ko:K11105">K11105</a>  cvrA, nhaP2; cell volume regulation protein A
C    <a href="/dbget-bin/www_bget?ko:K11745">K11745</a>  kefC; glutathione-regulated potassium-efflux system ancillary protein KefC
C    <a href="/dbget-bin/www_bget?ko:K11746">K11746</a>  kefF; glutathione-regulated potassium-efflux system ancillary protein KefF
C    <a href="/dbget-bin/www_bget?ko:K11747">K11747</a>  kefB; glutathione-regulated potassium-efflux system protein KefB
C    <a href="/dbget-bin/www_bget?ko:K11748">K11748</a>  kefG; glutathione-regulated potassium-efflux system ancillary protein KefG
C    <a href="/dbget-bin/www_bget?ko:K10974">K10974</a>  codB; cytosine permease
C    <a href="/dbget-bin/www_bget?ko:K02824">K02824</a>  pyrP, uraA; uracil permease
C    <a href="/dbget-bin/www_bget?ko:K09016">K09016</a>  rutG; putative pyrimidine permease RutG
C    <a href="/dbget-bin/www_bget?ko:K16169">K16169</a>  pbuX; xanthine permease
C    <a href="/dbget-bin/www_bget?ko:K16170">K16170</a>  pucJ; uric acid permease
C    <a href="/dbget-bin/www_bget?ko:K16345">K16345</a>  xanP; xanthine permease XanP
C    <a href="/dbget-bin/www_bget?ko:K16346">K16346</a>  xanQ; xanthine permease XanQ
C    <a href="/dbget-bin/www_bget?ko:K11535">K11535</a>  nupC; nucleoside transport protein
C    <a href="/dbget-bin/www_bget?ko:K16323">K16323</a>  yxjA, nupG; purine nucleoside transport protein
C    <a href="/dbget-bin/www_bget?ko:K16324">K16324</a>  psuT; putative pseudouridine transporter
C    <a href="/dbget-bin/www_bget?ko:K16325">K16325</a>  nupX; nucleoside permease
C    <a href="/dbget-bin/www_bget?ko:K03834">K03834</a>  tyrP; tyrosine-specific transport protein
C    <a href="/dbget-bin/www_bget?ko:K03835">K03835</a>  mtr; tryptophan-specific transport protein
C    <a href="/dbget-bin/www_bget?ko:K03836">K03836</a>  tnaB; low affinity tryptophan permease
C    <a href="/dbget-bin/www_bget?ko:K03318">K03318</a>  tutB; tyrosine permease
C    <a href="/dbget-bin/www_bget?ko:K03837">K03837</a>  sdaC; serine transporter
C    <a href="/dbget-bin/www_bget?ko:K03838">K03838</a>  tdcC; threonine transporter
C    <a href="/dbget-bin/www_bget?ko:K06212">K06212</a>  focA; formate transporter
C    <a href="/dbget-bin/www_bget?ko:K03459">K03459</a>  focB; formate transporter
C    <a href="/dbget-bin/www_bget?ko:K02598">K02598</a>  nirC; nitrite transporter NirC
C    <a href="/dbget-bin/www_bget?ko:K03893">K03893</a>  arsB; arsenical pump membrane protein
C    <a href="/dbget-bin/www_bget?ko:K05782">K05782</a>  benE; benzoate membrane transport protein
C    <a href="/dbget-bin/www_bget?ko:K14430">K14430</a>  PHO87_91; phosphate transporter
C    <a href="/dbget-bin/www_bget?ko:K09477">K09477</a>  citT; citrate:succinate antiporter
C    <a href="/dbget-bin/www_bget?ko:K11106">K11106</a>  ttdT; L-tartrate/succinate antiporter
C    <a href="/dbget-bin/www_bget?ko:K07240">K07240</a>  chrA; chromate transporter
C    <a href="/dbget-bin/www_bget?ko:K07241">K07241</a>  nixA; high-affinity nickel-transport protein
C    <a href="/dbget-bin/www_bget?ko:K08970">K08970</a>  rcnA; nickel/cobalt exporter
C    <a href="/dbget-bin/www_bget?ko:K03321">K03321</a>  TC.SULP; sulfate permease, SulP family
C    <a href="/dbget-bin/www_bget?ko:K12346">K12346</a>  SMF; metal iron transporter
C    <a href="/dbget-bin/www_bget?ko:K03322">K03322</a>  mntH; manganese transport protein
C    <a href="/dbget-bin/www_bget?ko:K03324">K03324</a>  yjbB; phosphate:Na+ symporter
C    <a href="/dbget-bin/www_bget?ko:K03326">K03326</a>  TC.DCUC, dcuC, dcuD; C4-dicarboxylate transporter, DcuC family
C    <a href="/dbget-bin/www_bget?ko:K05559">K05559</a>  phaA; multicomponent K+:H+ antiporter subunit A
C    <a href="/dbget-bin/www_bget?ko:K05560">K05560</a>  phaC; multicomponent K+:H+ antiporter subunit C
C    <a href="/dbget-bin/www_bget?ko:K05561">K05561</a>  phaD; multicomponent K+:H+ antiporter subunit D
C    <a href="/dbget-bin/www_bget?ko:K05562">K05562</a>  phaE; multicomponent K+:H+ antiporter subunit E
C    <a href="/dbget-bin/www_bget?ko:K05563">K05563</a>  phaF; multicomponent K+:H+ antiporter subunit F
C    <a href="/dbget-bin/www_bget?ko:K05564">K05564</a>  phaG; multicomponent K+:H+ antiporter subunit G
C    <a href="/dbget-bin/www_bget?ko:K05565">K05565</a>  mnhA, mrpA; multicomponent Na+:H+ antiporter subunit A
C    <a href="/dbget-bin/www_bget?ko:K05566">K05566</a>  mnhB, mrpB; multicomponent Na+:H+ antiporter subunit B
C    <a href="/dbget-bin/www_bget?ko:K05567">K05567</a>  mnhC, mrpC; multicomponent Na+:H+ antiporter subunit C
C    <a href="/dbget-bin/www_bget?ko:K05568">K05568</a>  mnhD, mrpD; multicomponent Na+:H+ antiporter subunit D
C    <a href="/dbget-bin/www_bget?ko:K05569">K05569</a>  mnhE, mrpE; multicomponent Na+:H+ antiporter subunit E
C    <a href="/dbget-bin/www_bget?ko:K05570">K05570</a>  mnhF, mrpF; multicomponent Na+:H+ antiporter subunit F
C    <a href="/dbget-bin/www_bget?ko:K05571">K05571</a>  mnhG, mrpG; multicomponent Na+:H+ antiporter subunit G
C    <a href="/dbget-bin/www_bget?ko:K16553">K16553</a>  exoT; succinoglycan exporter
C    <a href="/dbget-bin/www_bget?ko:K16693">K16693</a>  wzxE; O-antigen flippase
C    <a href="/dbget-bin/www_bget?ko:K16694">K16694</a>  K16694, tuaB; teichuronic acid exporter
C    <a href="/dbget-bin/www_bget?ko:K16695">K16695</a>  wzxC; lipopolysaccharide exporter
C    <a href="/dbget-bin/www_bget?ko:K16696">K16696</a>  amsL; exopolysaccharide (amylovoran) exporter
C    <a href="/dbget-bin/www_bget?ko:K16712">K16712</a>  epsE; EPS I polysaccharide export inner membrane protein EpsE
C    <a href="/dbget-bin/www_bget?ko:K16713">K16713</a>  epsF; EPS I polysaccharide export inner membrane protein EpsF
C    <a href="/dbget-bin/www_bget?ko:K06409">K06409</a>  spoVB; stage V sporulation protein B
C    <a href="/dbget-bin/www_bget?ko:K13947">K13947</a>  PIN; auxin efflux carrier family
C    <a href="/dbget-bin/www_bget?ko:K13936">K13936</a>  mdcF; malonate transporter
C    <a href="/dbget-bin/www_bget?ko:K03549">K03549</a>  kup; KUP system potassium uptake protein
C    <a href="/dbget-bin/www_bget?ko:K06895">K06895</a>  lysE, argO; L-lysine exporter family protein LysE/ArgO
C    <a href="/dbget-bin/www_bget?ko:K05834">K05834</a>  rhtB; homoserine/homoserine lactone efflux protein
C    <a href="/dbget-bin/www_bget?ko:K05835">K05835</a>  rhtC; threonine efflux protein
C    <a href="/dbget-bin/www_bget?ko:K03329">K03329</a>  yahN; hypothetical protein
C    <a href="/dbget-bin/www_bget?ko:K11249">K11249</a>  eamB; cysteine/O-acetylserine efflux protein
C    <a href="/dbget-bin/www_bget?ko:K11250">K11250</a>  leuE; leucine efflux protein
C    <a href="/dbget-bin/www_bget?ko:K16327">K16327</a>  K16327; putative LysE/RhtB family amino acid efflux pump
C    <a href="/dbget-bin/www_bget?ko:K06600">K06600</a>  chpE; chemosensory pili system protein ChpE
C    <a href="/dbget-bin/www_bget?ko:K03468">K03468</a>  aaeB; p-hydroxybenzoic acid efflux pump subunit AaeB
C    <a href="/dbget-bin/www_bget?ko:K15547">K15547</a>  mdtO; multidrug resistance protein MdtO
C    <a href="/dbget-bin/www_bget?ko:K03548">K03548</a>  perM; putative permease
C    <a href="/dbget-bin/www_bget?ko:K05595">K05595</a>  marC; multiple antibiotic resistance protein
C    <a href="/dbget-bin/www_bget?ko:K03832">K03832</a>  tonB; periplasmic protein TonB
C    <a href="/dbget-bin/www_bget?ko:K03640">K03640</a>  pal; peptidoglycan-associated lipoprotein
C    <a href="/dbget-bin/www_bget?ko:K03646">K03646</a>  tolA; colicin import membrane protein
C    <a href="/dbget-bin/www_bget?ko:K03641">K03641</a>  tolB; TolB protein
B  Transmembrane electron carriers [TC:5]
C    <a href="/dbget-bin/www_bget?ko:K06196">K06196</a>  ccdA; cytochrome c-type biogenesis protein
C    <a href="/dbget-bin/www_bget?ko:K08344">K08344</a>  scsB; suppressor for copper-sensitivity B
C    <a href="/dbget-bin/www_bget?ko:K07312">K07312</a>  ynfH; Tat-targeted selenate reductase subunit YnfH
C    <a href="/dbget-bin/www_bget?ko:K07311">K07311</a>  ynfG; Tat-targeted selenate reductase subunit YnfG
C    <a href="/dbget-bin/www_bget?ko:K07309">K07309</a>  ynfE; Tat-targeted selenate reductase subunit YnfE [EC:1.97.1.9]
C    <a href="/dbget-bin/www_bget?ko:K07310">K07310</a>  ynfF; Tat-targeted selenate reductase subunit YnfF [EC:1.97.1.9]
C    <a href="/dbget-bin/www_bget?ko:K07306">K07306</a>  dmsA; anaerobic dimethyl sulfoxide reductase subunit A [EC:1.8.5.3]
C    <a href="/dbget-bin/www_bget?ko:K07307">K07307</a>  dmsB; anaerobic dimethyl sulfoxide reductase subunit B (DMSO reductase iron- sulfur subunit)
C    <a href="/dbget-bin/www_bget?ko:K07308">K07308</a>  dmsC; anaerobic dimethyl sulfoxide reductase subunit C (DMSO reductase anchor subunit)
C    <a href="/dbget-bin/www_bget?ko:K07811">K07811</a>  torA; trimethylamine-N-oxide reductase (cytochrome c) 1 [EC:1.7.2.3]
C    <a href="/dbget-bin/www_bget?ko:K03532">K03532</a>  torC; trimethylamine-N-oxide reductase (cytochrome c) 1, cytochrome c-type subunit TorC
C    <a href="/dbget-bin/www_bget?ko:K03533">K03533</a>  torD; TorA specific chaperone
C    <a href="/dbget-bin/www_bget?ko:K07821">K07821</a>  torY; trimethylamine-N-oxide reductase (cytochrome c) 2, cytochrome c-type subunit TorY
C    <a href="/dbget-bin/www_bget?ko:K07812">K07812</a>  torZ; trimethylamine-N-oxide reductase (cytochrome c) 2 [EC:1.7.2.3]
C    <a href="/dbget-bin/www_bget?ko:K08351">K08351</a>  bisC; biotin/methionine sulfoxide reductase [EC:1.-.-.-]
C    <a href="/dbget-bin/www_bget?ko:K08352">K08352</a>  phsA, psrA; thiosulfate reductase / polysulfide reductase chain A
C    <a href="/dbget-bin/www_bget?ko:K08353">K08353</a>  phsB; thiosulfate reductase electron transport protein
C    <a href="/dbget-bin/www_bget?ko:K08354">K08354</a>  phsC; thiosulfate reductase cytochrome b subunit
C    <a href="/dbget-bin/www_bget?ko:K16293">K16293</a>  psrB; polysulfide reductase chain B
C    <a href="/dbget-bin/www_bget?ko:K16294">K16294</a>  psrC; polysulfide reductase chain C
C    <a href="/dbget-bin/www_bget?ko:K08355">K08355</a>  aoxA; arsenite oxidase small subunit [EC:1.20.9.1]
C    <a href="/dbget-bin/www_bget?ko:K08356">K08356</a>  aoxB; arsenite oxidase large subunit [EC:1.20.9.1]
C    <a href="/dbget-bin/www_bget?ko:K17050">K17050</a>  clrA, serA; complex iron-sulfur molybdoenzyme family reductase subunit alpha
C    <a href="/dbget-bin/www_bget?ko:K17051">K17051</a>  clrb, serB; complex iron-sulfur molybdoenzyme family reductase subunit beta
C    <a href="/dbget-bin/www_bget?ko:K17052">K17052</a>  clrC, serC; complex iron-sulfur molybdoenzyme family reductase subunit gamma
C    <a href="/dbget-bin/www_bget?ko:K10700">K10700</a>  ebdA; ethylbenzene hydroxylase subunit alpha [EC:1.17.99.2]
C    <a href="/dbget-bin/www_bget?ko:K17048">K17048</a>  ebdB; ethylbenzene hydroxylase subunit beta
C    <a href="/dbget-bin/www_bget?ko:K17049">K17049</a>  ebdC; ethylbenzene hydroxylase subunit gamma
C    <a href="/dbget-bin/www_bget?ko:K08357">K08357</a>  ttrA; tetrathionate reductase subunit A
C    <a href="/dbget-bin/www_bget?ko:K08358">K08358</a>  ttrB; tetrathionate reductase subunit B
C    <a href="/dbget-bin/www_bget?ko:K08359">K08359</a>  ttrC; tetrathionate reductase subunit C
C    <a href="/dbget-bin/www_bget?ko:K13411">K13411</a>  DUOX, THOX; dual oxidase [EC:1.6.3.1 1.11.1.-]
C    <a href="/dbget-bin/www_bget?ko:K08360">K08360</a>  CYB561; cytochrome b-561
C    <a href="/dbget-bin/www_bget?ko:K08371">K08371</a>  CYB561D2; cytochrome b-561 domain containing protein 2
C    <a href="/dbget-bin/www_bget?ko:K08370">K08370</a>  CYBRD1; cytochrome b reductase 1
C    <a href="/dbget-bin/www_bget?ko:K16295">K16295</a>  CYBASC3; cytochrome b ascorbate-dependent protein 3 [EC:1.-.-.-]
B  Others
C    <a href="/dbget-bin/www_bget?ko:K01551">K01551</a>  arsA, ASNA1; arsenite-transporting ATPase [EC:3.6.3.16]
C    <a href="/dbget-bin/www_bget?ko:K03893">K03893</a>  arsB; arsenical pump membrane protein
C    <a href="/dbget-bin/www_bget?ko:K03811">K03811</a>  pnuC; nicotinamide mononucleotide transporter
C    <a href="/dbget-bin/www_bget?ko:K03543">K03543</a>  emrA; multidrug resistance protein A
C    <a href="/dbget-bin/www_bget?ko:K15549">K15549</a>  mdtN; multidrug resistance protein MdtN
C    <a href="/dbget-bin/www_bget?ko:K15727">K15727</a>  czcB; cobalt-zinc-cadmium resistance protein CzcB
C    <a href="/dbget-bin/www_bget?ko:K11003">K11003</a>  hlyD, cyaD; hemolysin D
C    <a href="/dbget-bin/www_bget?ko:K16300">K16300</a>  eexE; membrane fusion protein EexE
C    <a href="/dbget-bin/www_bget?ko:K15548">K15548</a>  aaeA; p-hydroxybenzoic acid efflux pump subunit AaeA
C    <a href="/dbget-bin/www_bget?ko:K16554">K16554</a>  exoP; succinoglycan biosynthesis transport protein ExoP
C    <a href="/dbget-bin/www_bget?ko:K13365">K13365</a>  SLC9A3R1, NHERF1; Na(+)/H(+) exchange regulatory cofactor NHE-RF1
C    <a href="/dbget-bin/www_bget?ko:K13358">K13358</a>  SLC9A3R2, NHERF2; Na(+)/H(+) exchange regulatory cofactor NHE-RF2
C    <a href="/dbget-bin/www_bget?ko:K04758">K04758</a>  feoA; ferrous iron transport protein A
C    <a href="/dbget-bin/www_bget?ko:K04759">K04759</a>  feoB; ferrous iron transport protein B
C    <a href="/dbget-bin/www_bget?ko:K07490">K07490</a>  feoC; ferrous iron transport protein C
C    <a href="/dbget-bin/www_bget?ko:K10123">K10123</a>  feoC1; putative ferrous iron transport protein C
C    <a href="/dbget-bin/www_bget?ko:K07243">K07243</a>  FTR, efeU; high-affinity iron transporter
C    <a href="/dbget-bin/www_bget?ko:K07224">K07224</a>  efeO; iron uptake system component EfeO
C    <a href="/dbget-bin/www_bget?ko:K16301">K16301</a>  efeB; deferrochelatase/peroxidase EfeB [EC:1.11.1.-]
C    <a href="/dbget-bin/www_bget?ko:K06189">K06189</a>  corC; magnesium and cobalt transporter
C    <a href="/dbget-bin/www_bget?ko:K16302">K16302</a>  CNNM; metal transporter CNNM
C    <a href="/dbget-bin/www_bget?ko:K15383">K15383</a>  K15383; MtN3 and saliva related transmembrane protein
C    <a href="/dbget-bin/www_bget?ko:K06144">K06144</a>  uspB; universal stress protein B
C    <a href="/dbget-bin/www_bget?ko:K16347">K16347</a>  ecnA; entericidin A
C    <a href="/dbget-bin/www_bget?ko:K16348">K16348</a>  ecnB; entericidin B
C    <a href="/dbget-bin/www_bget?ko:K02198">K02198</a>  ccmF; cytochrome c-type biogenesis protein CcmF
C    <a href="/dbget-bin/www_bget?ko:K10707">K10707</a>  VAPB, ALS8; vesicle-associated membrane protein-associated protein B
C    <a href="/dbget-bin/www_bget?ko:K07507">K07507</a>  mgtC; putative Mg2+ transporter-C (MgtC) family protein
C    <a href="/dbget-bin/www_bget?ko:K07245">K07245</a>  pcoD; putative copper resistance protein D
C    <a href="/dbget-bin/www_bget?ko:K14166">K14166</a>  ycnJ; copper transport protein
!
#<hr>
#<b>[ <a href="/kegg/brite.html">BRITE</a> | <a href="/kegg/kegg2.html">KEGG2</a> | <a href="/kegg/">KEGG</a> ]</b><br>
#Last updated: June 20, 2013
#<br>ABC classifications based on <a href="http://www.ncbi.nlm.nih.gov/pubmed/15297601">Igarashi et al. (2004)</a> and <a href="http://www.ncbi.nlm.nih.gov/pubmed/9799792">Tomii & Kanehisa (1998)</a>
#<br>MFS classification taken from <a href="http://www.tcdb.org/">TCDB</a>
