# Supplementary material for: A pipeline for the de novo assembly of the Themira biloba (Sepsidae: Diptera) transcriptome using a multiple k-mer length approach
Source: BMC Genomics. 2014 Mar 12;15(1):188. doi: 10.1186/1471-2164-15-188 (PMC4008362; doi:10.1186/1471-2164-15-188)
Supplement: Supplementary file 3 — Additional file 3: KEGG classification and functional maps of assembled contigs. Contigs annotated using KEGG Automatic Annotation Server identified sequences in a broad range of functional groups including developmental pathways and cell signaling. (ZIP 11 MB) [file 12864_2013_7026_MOESM3_ESM.zip › KEGG classification/hier/q02001.keg]

+B
#<h2><a href="/kegg/kegg2.html"><img src="/Fig/bget/kegg3.gif" align="middle" border=0></a> &nbsp; Solute Carrier Family</h2>
#<!---
#ENTRY       ko02001
#NAME        Solute carrier family
#DEFINITION  Transporters cap3 assembly
#--->
!
ASLC1: High-affinity glutamate and neutral amino acid transporter
#
ASLC2: Facilitative GLUT transporter
B  Contig3338; <a href="/dbget-bin/www_bget?ko:K07299">K07299</a>  SLC2A1, GLUT1; MFS transporter, SP family, solute carrier family 2 (facilitated glucose transporter), member 1
B  Contig3339; <a href="/dbget-bin/www_bget?ko:K07299">K07299</a>  SLC2A1, GLUT1; MFS transporter, SP family, solute carrier family 2 (facilitated glucose transporter), member 1
B  Contig13357; <a href="/dbget-bin/www_bget?ko:K07299">K07299</a>  SLC2A1, GLUT1; MFS transporter, SP family, solute carrier family 2 (facilitated glucose transporter), member 1
B  comp6460_c0_seq5; <a href="/dbget-bin/www_bget?ko:K07299">K07299</a>  SLC2A1, GLUT1; MFS transporter, SP family, solute carrier family 2 (facilitated glucose transporter), member 1
#
ASLC3: Heavy subunits of the heteromeric amino acid transporters
B  Contig5728; <a href="/dbget-bin/www_bget?ko:K06519">K06519</a>  SLC3A2, MDU1; solute carrier family 3, member 2
#
ASLC4: Bicarbonate transporter
#
ASLC5: Sodium glucose cotransporter
B  comp92740_c0_seq1; <a href="/dbget-bin/www_bget?ko:K14388">K14388</a>  SLC5A8_12, SMCT; solute carrier family 5 (sodium-coupled monocarboxylate transporter), member 8/12
#
ASLC6: Sodium- and chloride-dependent neurotransmitter transporter
B  Contig3094; <a href="/dbget-bin/www_bget?ko:K05034">K05034</a>  SLC6A1; solute carrier family 6 (neurotransmitter transporter, GABA) member 1
B  Contig2953; <a href="/dbget-bin/www_bget?ko:K05036">K05036</a>  SLC6A3; solute carrier family 6 (neurotransmitter transporter, dopamine) member 3
B  Contig460; <a href="/dbget-bin/www_bget?ko:K05038">K05038</a>  SLC6A5S; solute carrier family 6 (neurotransmitter transporter, amino acid) member 5/7/9/14
B  Contig4526; <a href="/dbget-bin/www_bget?ko:K05038">K05038</a>  SLC6A5S; solute carrier family 6 (neurotransmitter transporter, amino acid) member 5/7/9/14
B  Contig852; <a href="/dbget-bin/www_bget?ko:K05039">K05039</a>  SLC6A6S; solute carrier family 6 (neurotransmitter transporter, GABA) member 6/8/11/12/13
B  Contig6977; <a href="/dbget-bin/www_bget?ko:K05048">K05048</a>  SLC6A15S; solute carrier family 6 (neurotransmitter transporter, amino acid/orphan) member 15/16/17/18/20
B  Contig3579; <a href="/dbget-bin/www_bget?ko:K05336">K05336</a>  SLC6AN; solute carrier family 6 (neurotransmitter transporter), invertebrate
B  Contig5796; <a href="/dbget-bin/www_bget?ko:K05336">K05336</a>  SLC6AN; solute carrier family 6 (neurotransmitter transporter), invertebrate
B  Contig8908; <a href="/dbget-bin/www_bget?ko:K05336">K05336</a>  SLC6AN; solute carrier family 6 (neurotransmitter transporter), invertebrate
B  Contig10479; <a href="/dbget-bin/www_bget?ko:K05336">K05336</a>  SLC6AN; solute carrier family 6 (neurotransmitter transporter), invertebrate
B  Contig11063; <a href="/dbget-bin/www_bget?ko:K05336">K05336</a>  SLC6AN; solute carrier family 6 (neurotransmitter transporter), invertebrate
B  Contig13509; <a href="/dbget-bin/www_bget?ko:K05336">K05336</a>  SLC6AN; solute carrier family 6 (neurotransmitter transporter), invertebrate
B  Contig15283; <a href="/dbget-bin/www_bget?ko:K05336">K05336</a>  SLC6AN; solute carrier family 6 (neurotransmitter transporter), invertebrate
#
ASLC7: Cationic amino acid transporter/glycoprotein-associated
B  Contig2718; <a href="/dbget-bin/www_bget?ko:K13868">K13868</a>  SLC7A9, BAT1; solute carrier family 7 (L-type amino acid transporter), member 9
B  Contig2733; <a href="/dbget-bin/www_bget?ko:K03450">K03450</a>  SLC7A; solute carrier family 7 (L-type amino acid transporter), other
B  Contig13087; <a href="/dbget-bin/www_bget?ko:K03450">K03450</a>  SLC7A; solute carrier family 7 (L-type amino acid transporter), other
#
ASLC8: Na+/Ca2+ exchanger
B  Contig6644; <a href="/dbget-bin/www_bget?ko:K05849">K05849</a>  SLC8A, NCX; solute carrier family 8 (sodium/calcium exchanger)
#
ASLC9: Na+/H+ exchanger
B  Contig14248; <a href="/dbget-bin/www_bget?ko:K12040">K12040</a>  SLC9A3, NHE3; solute carrier family 9 (sodium/hydrogen exchanger), member 3
B  Contig4155; <a href="/dbget-bin/www_bget?ko:K12041">K12041</a>  SLC9A6_7, NHE6_7; solute carrier family 9 (sodium/hydrogen exchanger), member 6/7
B  Contig2856; <a href="/dbget-bin/www_bget?ko:K14724">K14724</a>  SLC9A8, NHE8; solute carrier family 9 (sodium/hydrogen exchanger), member 8
#
ASLC10: Sodium bile salt cotransporter
B  Contig6124; <a href="/dbget-bin/www_bget?ko:K14343">K14343</a>  SLC10A3_5; solute carrier family 10 (sodium/bile acid cotransporter), member 3/5
#
ASLC11: Proton-coupled metal ion transporter
B  Contig4051; <a href="/dbget-bin/www_bget?ko:K12347">K12347</a>  SLC11A, NRAMP; natural resistance-associated macrophage protein
B  Contig5152; <a href="/dbget-bin/www_bget?ko:K12347">K12347</a>  SLC11A, NRAMP; natural resistance-associated macrophage protein
#
ASLC12: Electroneutral cation-coupled Cl cotransporter
B  Contig10816; <a href="/dbget-bin/www_bget?ko:K10951">K10951</a>  SLC12A2, NKCC1; solute carrier family 12 (sodium/potassium/chloride transporter), member 2
B  Contig11495; <a href="/dbget-bin/www_bget?ko:K10951">K10951</a>  SLC12A2, NKCC1; solute carrier family 12 (sodium/potassium/chloride transporter), member 2
B  Contig8938; <a href="/dbget-bin/www_bget?ko:K14427">K14427</a>  SLC12A4_5_6, KCC; solute carrier family 12 (potassium/chloride transporter), member 4/5/6
B  Contig15117; <a href="/dbget-bin/www_bget?ko:K14427">K14427</a>  SLC12A4_5_6, KCC; solute carrier family 12 (potassium/chloride transporter), member 4/5/6
B  Contig3576; <a href="/dbget-bin/www_bget?ko:K14428">K14428</a>  SLC12A8, CCC9; solute carrier family 12 (potassium/chloride transporters), member 8
B  Contig5033; <a href="/dbget-bin/www_bget?ko:K14429">K14429</a>  SLC12A9, CCC6; solute carrier family 12 (potassium/chloride transporters), member 9
#
ASLC13: Human Na+-sulfate/carboxylate cotransporter
B  Contig4755; <a href="/dbget-bin/www_bget?ko:K14445">K14445</a>  SLC13A2_3_5; solute carrier family 13 (sodium-dependent dicarboxylate transporter), member 2/3/5
#
ASLC14: Urea transporter
#
ASLC15: Proton oligopeptide cotransporter
B  Contig2678; <a href="/dbget-bin/www_bget?ko:K14206">K14206</a>  SLC15A1, PEPT1; solute carrier family 15 (oligopeptide transporter), member 1
B  Contig14852; <a href="/dbget-bin/www_bget?ko:K14206">K14206</a>  SLC15A1, PEPT1; solute carrier family 15 (oligopeptide transporter), member 1
B  comp7301_c0_seq1; <a href="/dbget-bin/www_bget?ko:K14206">K14206</a>  SLC15A1, PEPT1; solute carrier family 15 (oligopeptide transporter), member 1
B  Locus_7267_Transcript_1/1_Confidence_1.000_Length_2572; <a href="/dbget-bin/www_bget?ko:K14206">K14206</a>  SLC15A1, PEPT1; solute carrier family 15 (oligopeptide transporter), member 1
#
ASLC16: Monocarboxylate transporter
B  Contig2631; <a href="/dbget-bin/www_bget?ko:K08187">K08187</a>  SLC16A10; MFS transporter, MCP family, solute carrier family 16 (monocarboxylic acid transporters), member 10
B  comp5333_c0_seq1; <a href="/dbget-bin/www_bget?ko:K08187">K08187</a>  SLC16A10; MFS transporter, MCP family, solute carrier family 16 (monocarboxylic acid transporters), member 10
#
ASLC17: Vesicular glutamate transporter
B  Contig6446; <a href="/dbget-bin/www_bget?ko:K12303">K12303</a>  SLC17A9; MFS transporter, ACS family, solute carrier family 17 (sodium-dependent inorganic phosphate cotransporter), member 9
B  Contig2639; <a href="/dbget-bin/www_bget?ko:K08193">K08193</a>  SLC17A; MFS transporter, ACS family, solute carrier family 17 (sodium-dependent inorganic phosphate cotransporter), other
B  Contig4210; <a href="/dbget-bin/www_bget?ko:K08193">K08193</a>  SLC17A; MFS transporter, ACS family, solute carrier family 17 (sodium-dependent inorganic phosphate cotransporter), other
B  Contig4979; <a href="/dbget-bin/www_bget?ko:K08193">K08193</a>  SLC17A; MFS transporter, ACS family, solute carrier family 17 (sodium-dependent inorganic phosphate cotransporter), other
B  Contig5383; <a href="/dbget-bin/www_bget?ko:K08193">K08193</a>  SLC17A; MFS transporter, ACS family, solute carrier family 17 (sodium-dependent inorganic phosphate cotransporter), other
B  Contig6329; <a href="/dbget-bin/www_bget?ko:K08193">K08193</a>  SLC17A; MFS transporter, ACS family, solute carrier family 17 (sodium-dependent inorganic phosphate cotransporter), other
#
ASLC18: Vesicular amine transporter
B  Contig7072; <a href="/dbget-bin/www_bget?ko:K08155">K08155</a>  SLC18A1_2, VMAT; MFS transporter, DHA1 family, solute carrier family 18 (vesicular amine transporter), member 1/2
#
ASLC19: Folate/thiamine transporter
B  Contig291; <a href="/dbget-bin/www_bget?ko:K14610">K14610</a>  SLC19A2_3, THTR; solute carrier family 19 (thiamine transporter), member 2/3
B  Contig9565; <a href="/dbget-bin/www_bget?ko:K14610">K14610</a>  SLC19A2_3, THTR; solute carrier family 19 (thiamine transporter), member 2/3
#
ASLC20: Type III Na+-phosphate cotransporter
B  Contig6150; <a href="/dbget-bin/www_bget?ko:K14640">K14640</a>  SLC20A, PIT; solute carrier family 20 (sodium-dependent phosphate transporter)
B  Contig7619; <a href="/dbget-bin/www_bget?ko:K14640">K14640</a>  SLC20A, PIT; solute carrier family 20 (sodium-dependent phosphate transporter)
#
ASLC21/ASLCO: Organic anion transporter
#
ASLC22: Organic cation/anion/zwitterion transporter
B  Contig1721; <a href="/dbget-bin/www_bget?ko:K08202">K08202</a>  SLC22A4_5, OCTN; MFS transporter, OCT family, solute carrier family 22 (organic cation transporter), member 4/5
B  Contig4993; <a href="/dbget-bin/www_bget?ko:K08202">K08202</a>  SLC22A4_5, OCTN; MFS transporter, OCT family, solute carrier family 22 (organic cation transporter), member 4/5
#
ASLC23: Na+-dependent ascorbic acid transporter
B  comp131528_c0_seq1; <a href="/dbget-bin/www_bget?ko:K14611">K14611</a>  SLC23A1_2, SVCT1_2; solute carrier family 23 (nucleobase transporter), member 1/2
#
ASLC24: Na+/(Ca2+-K+) exchanger
B  Contig4392; <a href="/dbget-bin/www_bget?ko:K13750">K13750</a>  SLC24A2, NCKX2; solute carrier family 24 (sodium/potassium/calcium exchanger), member 2
B  comp93848_c0_seq1; <a href="/dbget-bin/www_bget?ko:K13750">K13750</a>  SLC24A2, NCKX2; solute carrier family 24 (sodium/potassium/calcium exchanger), member 2
#
ASLC25: Mitochondrial carrier
B  Contig3197; <a href="/dbget-bin/www_bget?ko:K15100">K15100</a>  SLC25A1, CTP; solute carrier family 25 (mitochondrial citrate transporter), member 1
B  Contig2130; <a href="/dbget-bin/www_bget?ko:K15101">K15101</a>  SLC25A2_15, ORNT; solute carrier family 25 (mitochondrial ornithine transporter) member 2/15
B  Contig8009; <a href="/dbget-bin/www_bget?ko:K15102">K15102</a>  SLC25A3, PHC, PIC; solute carrier family 25 (mitochondrial phosphate transporter), member 3
B  Contig12172; <a href="/dbget-bin/www_bget?ko:K15102">K15102</a>  SLC25A3, PHC, PIC; solute carrier family 25 (mitochondrial phosphate transporter), member 3
B  Contig13875; <a href="/dbget-bin/www_bget?ko:K05863">K05863</a>  SLC25A4S, ANT; solute carrier family 25 (mitochondrial adenine nucleotide translocator), member 4/5/6/31
B  Locus_50_Transcript_1/1_Confidence_1.000_Length_1204; <a href="/dbget-bin/www_bget?ko:K05863">K05863</a>  SLC25A4S, ANT; solute carrier family 25 (mitochondrial adenine nucleotide translocator), member 4/5/6/31
B  Contig7650; <a href="/dbget-bin/www_bget?ko:K13577">K13577</a>  SLC25A10, DIC; solute carrier family 25 (mitochondrial dicarboxylate transporter), member 10
B  Contig4683; <a href="/dbget-bin/www_bget?ko:K15104">K15104</a>  SLC25A11, OGC; solute carrier family 25 (mitochondrial oxoglutarate transporter), member 11
B  Contig5773; <a href="/dbget-bin/www_bget?ko:K15105">K15105</a>  SLC25A12_13, AGC; solute carrier family 25 (mitochondrial aspartate/glutamate transporter), member 12/13
B  Contig7436; <a href="/dbget-bin/www_bget?ko:K15106">K15106</a>  SLC25A14_30; solute carrier family 25 (mitochondrial carrier), member 14/30
B  Contig13952; <a href="/dbget-bin/www_bget?ko:K13354">K13354</a>  SLC25A17, PMP34; solute carrier family 25 (peroxisomal adenine nucleotide transporter), member 17
B  Contig2849; <a href="/dbget-bin/www_bget?ko:K15107">K15107</a>  SLC25A18_22, GC; solute carrier family 25 (mitochondrial glutamate transporter), member 18/22
B  Contig3468; <a href="/dbget-bin/www_bget?ko:K15108">K15108</a>  SLC25A19, DNC, TPC1; solute carrier family 25 (mitochondrial thiamine pyrophosphate transporter), member 19
B  Contig7616; <a href="/dbget-bin/www_bget?ko:K15108">K15108</a>  SLC25A19, DNC, TPC1; solute carrier family 25 (mitochondrial thiamine pyrophosphate transporter), member 19
B  Contig3423; <a href="/dbget-bin/www_bget?ko:K15109">K15109</a>  SLC25A20_29, CACT, CACL, CRC1; solute carrier family 25 (mitochondrial carnitine/acylcarnitine transporter), member 20/29
B  Contig4161; <a href="/dbget-bin/www_bget?ko:K15109">K15109</a>  SLC25A20_29, CACT, CACL, CRC1; solute carrier family 25 (mitochondrial carnitine/acylcarnitine transporter), member 20/29
B  Contig6154; <a href="/dbget-bin/www_bget?ko:K15110">K15110</a>  SLC25A21, ODC; solute carrier family 25 (mitochondrial 2-oxodicarboxylate transporter), member 21
B  comp69400_c0_seq1; <a href="/dbget-bin/www_bget?ko:K15111">K15111</a>  SLC25A26; solute carrier family 25 (mitochondrial S-adenosylmethionine transporter), member 26
B  Contig3194; <a href="/dbget-bin/www_bget?ko:K15112">K15112</a>  SLC25A27, UCP4; solute carrier family 25 (mitochondrial uncoupling protein), member 27
B  Contig13919; <a href="/dbget-bin/www_bget?ko:K15113">K15113</a>  SLC25A28_37, MFRN; solute carrier family 25 (mitochondrial iron transporter), member 28/37
B  Contig12326; <a href="/dbget-bin/www_bget?ko:K15115">K15115</a>  SLC25A32, MFT; solute carrier family 25 (mitochondrial folate transporter), member 32
B  Contig13406; <a href="/dbget-bin/www_bget?ko:K15115">K15115</a>  SLC25A32, MFT; solute carrier family 25 (mitochondrial folate transporter), member 32
B  comp6666_c0_seq1; <a href="/dbget-bin/www_bget?ko:K15115">K15115</a>  SLC25A32, MFT; solute carrier family 25 (mitochondrial folate transporter), member 32
B  Contig5288; <a href="/dbget-bin/www_bget?ko:K15116">K15116</a>  SLC25A33_36, RIM2; solute carrier family 25, member 33/36
B  Contig1465; <a href="/dbget-bin/www_bget?ko:K15117">K15117</a>  SLC25A34_35, OAC1; solute carrier family 25, member 34/35
B  Contig2163; <a href="/dbget-bin/www_bget?ko:K15119">K15119</a>  SLC25A39_40; solute carrier family 25, member 39/40
B  Contig312; <a href="/dbget-bin/www_bget?ko:K15085">K15085</a>  SLC25A42; solute carrier family 25, member 42
B  Contig4031; <a href="/dbget-bin/www_bget?ko:K15121">K15121</a>  SLC25A44; solute carrier family 25, member 44
B  Contig12251; <a href="/dbget-bin/www_bget?ko:K03454">K03454</a>  SLC25A46; solute carrier family 25, member 46
#
ASLC26: Multifunctional anion exchanger
B  Contig3203; <a href="/dbget-bin/www_bget?ko:K14708">K14708</a>  SLC26A11; solute carrier family 26 (sodium-independent sulfate anion transporter), member 11
B  Contig9143; <a href="/dbget-bin/www_bget?ko:K14708">K14708</a>  SLC26A11; solute carrier family 26 (sodium-independent sulfate anion transporter), member 11
B  Contig10714; <a href="/dbget-bin/www_bget?ko:K14708">K14708</a>  SLC26A11; solute carrier family 26 (sodium-independent sulfate anion transporter), member 11
B  Contig11760; <a href="/dbget-bin/www_bget?ko:K14708">K14708</a>  SLC26A11; solute carrier family 26 (sodium-independent sulfate anion transporter), member 11
B  comp6232_c0_seq3; <a href="/dbget-bin/www_bget?ko:K14708">K14708</a>  SLC26A11; solute carrier family 26 (sodium-independent sulfate anion transporter), member 11
B  Contig4092; <a href="/dbget-bin/www_bget?ko:K14453">K14453</a>  K14453; solute carrier family 26, other
#
ASLC27: Fatty acid transporter
B  Contig2415; <a href="/dbget-bin/www_bget?ko:K08745">K08745</a>  SLC27A1_4, FATP1, FATP4; solute carrier family 27 (fatty acid transporter), member 1/4 [EC:6.2.1.-]
B  Contig5662; <a href="/dbget-bin/www_bget?ko:K08745">K08745</a>  SLC27A1_4, FATP1, FATP4; solute carrier family 27 (fatty acid transporter), member 1/4 [EC:6.2.1.-]
B  Contig10749; <a href="/dbget-bin/www_bget?ko:K08745">K08745</a>  SLC27A1_4, FATP1, FATP4; solute carrier family 27 (fatty acid transporter), member 1/4 [EC:6.2.1.-]
B  Contig12606; <a href="/dbget-bin/www_bget?ko:K08745">K08745</a>  SLC27A1_4, FATP1, FATP4; solute carrier family 27 (fatty acid transporter), member 1/4 [EC:6.2.1.-]
#
ASLC28: Na+-coupled nucleoside transporter
B  Contig3632; <a href="/dbget-bin/www_bget?ko:K11536">K11536</a>  SLC28A; pyrimidine nucleoside transport protein
#
ASLC29: Facilitative nucleoside transporter
B  Contig4963; <a href="/dbget-bin/www_bget?ko:K15014">K15014</a>  SLC29A1_2_3, ENT1_2_3; solute carrier family 29 (equilibrative nucleoside transporter), member 1/2/3
B  Contig5515; <a href="/dbget-bin/www_bget?ko:K15014">K15014</a>  SLC29A1_2_3, ENT1_2_3; solute carrier family 29 (equilibrative nucleoside transporter), member 1/2/3
B  Locus_10940_Transcript_1/2_Confidence_0.625_Length_2151; <a href="/dbget-bin/www_bget?ko:K15014">K15014</a>  SLC29A1_2_3, ENT1_2_3; solute carrier family 29 (equilibrative nucleoside transporter), member 1/2/3
#
ASLC30: Zinc efflux transporter
B  Contig2811; <a href="/dbget-bin/www_bget?ko:K14688">K14688</a>  SLC30A1, ZNT1; solute carrier family 30 (zinc transporter), member 1
B  Contig1965; <a href="/dbget-bin/www_bget?ko:K14689">K14689</a>  SLC30A2, ZNT2; solute carrier family 30 (zinc transporter), member 2
B  Contig5249; <a href="/dbget-bin/www_bget?ko:K14692">K14692</a>  SLC30A5_7, ZNT5_7, MTP, MSC2; solute carrier family 30 (zinc transporter), member 5/7
B  Contig8442; <a href="/dbget-bin/www_bget?ko:K14696">K14696</a>  SLC30A9, ZNT9; solute carrier family 30 (zinc transporter), member 9
#
ASLC31: Copper transporter
B  Contig3219; <a href="/dbget-bin/www_bget?ko:K14686">K14686</a>  SLC31A1, CTR1; solute carrier family 31 (copper transporter), member 1
B  Contig5417; <a href="/dbget-bin/www_bget?ko:K14686">K14686</a>  SLC31A1, CTR1; solute carrier family 31 (copper transporter), member 1
B  Contig11756; <a href="/dbget-bin/www_bget?ko:K14686">K14686</a>  SLC31A1, CTR1; solute carrier family 31 (copper transporter), member 1
B  comp9097_c3_seq4; <a href="/dbget-bin/www_bget?ko:K14686">K14686</a>  SLC31A1, CTR1; solute carrier family 31 (copper transporter), member 1
#
ASLC32: Vesicular inhibitory amino acid transporter
B  Contig9455; <a href="/dbget-bin/www_bget?ko:K15015">K15015</a>  SLC32A, VGAT; solute carrier family 32 (vesicular inhibitory amino acid transporter)
B  comp93650_c0_seq1; <a href="/dbget-bin/www_bget?ko:K15015">K15015</a>  SLC32A, VGAT; solute carrier family 32 (vesicular inhibitory amino acid transporter)
#
ASLC33: Acetyl-CoA transporter
B  Contig72; <a href="/dbget-bin/www_bget?ko:K03372">K03372</a>  ACATN, SLC33A1; MFS transporter, PAT family, solute carrier family 33 (acetyl-CoA transportor), member 1 [EC:2.3.1.-]
#
ASLC34: Type II Na+-phosphate cotransporter
#
ASLC35: Nucleoside-sugar transporter
B  Contig2374; <a href="/dbget-bin/www_bget?ko:K15272">K15272</a>  SLC35A1_2_3; solute carrier family 35 (UDP-sugar transporter), member A1/2/3
B  Contig14278; <a href="/dbget-bin/www_bget?ko:K15275">K15275</a>  SLC35B1; solute carrier family 35 (UDP-galactose transporter), member B1
B  Contig2752; <a href="/dbget-bin/www_bget?ko:K15276">K15276</a>  SLC35B2, PAPST1; solute carrier family 35 (adenosine 3'-phospho 5'-phosphosulfate transporter), member B2
B  Contig7132; <a href="/dbget-bin/www_bget?ko:K15277">K15277</a>  SLC35B3, PAPST2; solute carrier family 35 (adenosine 3'-phospho 5'-phosphosulfate transporter), member B3
B  Contig1696; <a href="/dbget-bin/www_bget?ko:K15278">K15278</a>  SLC35B4, YEA4; solute carrier family 35 (UDP-xylose/UDP-N-acetylglucosamine transporter), member B4
B  Contig1286; <a href="/dbget-bin/www_bget?ko:K15279">K15279</a>  SLC35C1, FUCT1; solute carrier family 35 (GDP-fucose transporter), member C1
B  Contig6114; <a href="/dbget-bin/www_bget?ko:K15280">K15280</a>  SLC35C2; solute carrier family 35, member C2
B  Contig11709; <a href="/dbget-bin/www_bget?ko:K15281">K15281</a>  SLC35D; solute carrier family 35
B  Contig901; <a href="/dbget-bin/www_bget?ko:K15283">K15283</a>  SLC35E1; solute carrier family 35, member E1
B  Contig15149; <a href="/dbget-bin/www_bget?ko:K15288">K15288</a>  SLC35F3_4; solute carrier family 35, member F3/4
B  Contig12508; <a href="/dbget-bin/www_bget?ko:K15289">K15289</a>  SLC35F5; solute carrier family 35, member F5
#
ASLC36: Proton-coupled amino acid transporter
B  Contig71; <a href="/dbget-bin/www_bget?ko:K14209">K14209</a>  SLC36A, PAT; solute carrier family 36 (proton-coupled amino acid transporter)
B  Contig575; <a href="/dbget-bin/www_bget?ko:K14209">K14209</a>  SLC36A, PAT; solute carrier family 36 (proton-coupled amino acid transporter)
B  Contig3353; <a href="/dbget-bin/www_bget?ko:K14209">K14209</a>  SLC36A, PAT; solute carrier family 36 (proton-coupled amino acid transporter)
B  Contig4045; <a href="/dbget-bin/www_bget?ko:K14209">K14209</a>  SLC36A, PAT; solute carrier family 36 (proton-coupled amino acid transporter)
B  Contig6005; <a href="/dbget-bin/www_bget?ko:K14209">K14209</a>  SLC36A, PAT; solute carrier family 36 (proton-coupled amino acid transporter)
B  Contig6305; <a href="/dbget-bin/www_bget?ko:K14209">K14209</a>  SLC36A, PAT; solute carrier family 36 (proton-coupled amino acid transporter)
B  Contig13189; <a href="/dbget-bin/www_bget?ko:K14209">K14209</a>  SLC36A, PAT; solute carrier family 36 (proton-coupled amino acid transporter)
B  Contig14427; <a href="/dbget-bin/www_bget?ko:K14209">K14209</a>  SLC36A, PAT; solute carrier family 36 (proton-coupled amino acid transporter)
B  comp1272_c0_seq2; <a href="/dbget-bin/www_bget?ko:K14209">K14209</a>  SLC36A, PAT; solute carrier family 36 (proton-coupled amino acid transporter)
#
ASLC37: Sugar-phosphate/phosphate exchanger
B  Contig4101; <a href="/dbget-bin/www_bget?ko:K13783">K13783</a>  SLC37A1_2; MFS transporter, OPA family, solute carrier family 37 (glycerol-3-phosphate transporter), member 1/2
B  Contig4102; <a href="/dbget-bin/www_bget?ko:K13783">K13783</a>  SLC37A1_2; MFS transporter, OPA family, solute carrier family 37 (glycerol-3-phosphate transporter), member 1/2
#
ASLC38: System A and System N sodium-coupled neutral amino acid transporter
B  Contig8864; <a href="/dbget-bin/www_bget?ko:K14996">K14996</a>  SLC38A10; solute carrier family 38 (sodium-coupled neutral amino acid transporter), member 10
B  comp77605_c0_seq1; <a href="/dbget-bin/www_bget?ko:K14996">K14996</a>  SLC38A10; solute carrier family 38 (sodium-coupled neutral amino acid transporter), member 10
B  comp133911_c0_seq1; <a href="/dbget-bin/www_bget?ko:K14997">K14997</a>  SLC38A11; solute carrier family 38 (sodium-coupled neutral amino acid transporter), member 11
#
ASLC39: Metal ion transporter
B  Contig2291; <a href="/dbget-bin/www_bget?ko:K14709">K14709</a>  SLC39A1_2_3, ZIP1_2_3; solute carrier family 39 (zinc transporter), member 1/2/3
B  Contig6771; <a href="/dbget-bin/www_bget?ko:K14709">K14709</a>  SLC39A1_2_3, ZIP1_2_3; solute carrier family 39 (zinc transporter), member 1/2/3
B  Contig8942; <a href="/dbget-bin/www_bget?ko:K14709">K14709</a>  SLC39A1_2_3, ZIP1_2_3; solute carrier family 39 (zinc transporter), member 1/2/3
B  Contig13365; <a href="/dbget-bin/www_bget?ko:K14709">K14709</a>  SLC39A1_2_3, ZIP1_2_3; solute carrier family 39 (zinc transporter), member 1/2/3
B  Contig1683; <a href="/dbget-bin/www_bget?ko:K14713">K14713</a>  SLC39A7, KE4, ZIP7; solute carrier family 39 (zinc transporter), member 7
B  Contig15096; <a href="/dbget-bin/www_bget?ko:K14715">K14715</a>  SLC39A9, ZIP9; solute carrier family 39 (zinc transporter), member 9
B  Contig15847; <a href="/dbget-bin/www_bget?ko:K14716">K14716</a>  SLC39A10, ZIP10; solute carrier family 39 (zinc transporter), member 10
B  Contig6449; <a href="/dbget-bin/www_bget?ko:K14717">K14717</a>  SLC39A11, ZIP11; solute carrier family 39 (zinc transporter), member 11
B  Contig4938; <a href="/dbget-bin/www_bget?ko:K14719">K14719</a>  SLC39A13, ZIP13; solute carrier family 39 (zinc transporter), member 13
#
ASLC40: Basolateral iron transporter
#
ASLC41: MgtE-like magnesium transporter
B  Contig829; <a href="/dbget-bin/www_bget?ko:K15122">K15122</a>  SLC41A; solute carrier family 41
#
ASLC42: Rh ammonium transporter
B  Contig3868; <a href="/dbget-bin/www_bget?ko:K06580">K06580</a>  SLC42A, RHAG, RHBG, RHCG; ammonium transporter Rh
#
ASLC43: Na+-independent, system-L-like amino acid transporter
#
ASLC44: Choline-like transporter
B  Contig1134; <a href="/dbget-bin/www_bget?ko:K06515">K06515</a>  SLC44A1, CDW92; solute carrier family 44 (choline transporter-like protein), member 1
B  Contig3530; <a href="/dbget-bin/www_bget?ko:K06515">K06515</a>  SLC44A1, CDW92; solute carrier family 44 (choline transporter-like protein), member 1
B  Contig14992; <a href="/dbget-bin/www_bget?ko:K15377">K15377</a>  SLC44A2_4_5; solute carrier family 44 (choline transporter-like protein), member 2/4/5
#
ASLC45: Putative sugar transporter
B  Contig8180; <a href="/dbget-bin/www_bget?ko:K15378">K15378</a>  SLC45A1_2_4; solute carrier family 45, member 1/2/4
#
ASLC46: Folate transporter family
B  Contig2348; <a href="/dbget-bin/www_bget?ko:K14613">K14613</a>  SLC46A1_3; MFS transporter, PCFT/HCP family, solute carrier family 46 (folate transporter), member 1/3
B  Contig2950; <a href="/dbget-bin/www_bget?ko:K14613">K14613</a>  SLC46A1_3; MFS transporter, PCFT/HCP family, solute carrier family 46 (folate transporter), member 1/3
B  Contig2951; <a href="/dbget-bin/www_bget?ko:K14613">K14613</a>  SLC46A1_3; MFS transporter, PCFT/HCP family, solute carrier family 46 (folate transporter), member 1/3
B  Contig5423; <a href="/dbget-bin/www_bget?ko:K14613">K14613</a>  SLC46A1_3; MFS transporter, PCFT/HCP family, solute carrier family 46 (folate transporter), member 1/3
B  Contig7505; <a href="/dbget-bin/www_bget?ko:K14613">K14613</a>  SLC46A1_3; MFS transporter, PCFT/HCP family, solute carrier family 46 (folate transporter), member 1/3
B  comp73019_c0_seq1; <a href="/dbget-bin/www_bget?ko:K14613">K14613</a>  SLC46A1_3; MFS transporter, PCFT/HCP family, solute carrier family 46 (folate transporter), member 1/3
#
ASLC47: Multidrug and Toxin Extrusion (MATE) family
#
ASLC48: Heme transporter family
#
ASLC49: Transporters of the major facilitator superfamily
B  Contig3119; <a href="/dbget-bin/www_bget?ko:K08220">K08220</a>  FLVCR, SLC49A1_2; MFS transporter, FLVCR family, feline leukemia virus subgroup C receptor-related protein
#
ASLC50: Sugar efflux transporter
B  Contig8748; <a href="/dbget-bin/www_bget?ko:K15382">K15382</a>  SLC50A, SWEET; solute carrier family 50 (sugar transporter)
#
ASLC51: Transporters of steroid-derived molecules
B  Contig294; <a href="/dbget-bin/www_bget?ko:K14360">K14360</a>  OSTALPHA, OSTA, SLC51A1; organic solute transporter subunit alpha
!
#<hr>
#<b>[ <a href="/kegg/brite.html">BRITE</a> | <a href="/kegg/kegg2.html">KEGG2</a> | <a href="/kegg/">KEGG</a> ]</b><br>
#Last updated: November 24, 2011
