# Supplementary material for: A pipeline for the de novo assembly of the Themira biloba (Sepsidae: Diptera) transcriptome using a multiple k-mer length approach
Source: BMC Genomics. 2014 Mar 12;15(1):188. doi: 10.1186/1471-2164-15-188 (PMC4008362; doi:10.1186/1471-2164-15-188)
Supplement: Supplementary file 3 — Additional file 3: KEGG classification and functional maps of assembled contigs. Contigs annotated using KEGG Automatic Annotation Server identified sequences in a broad range of functional groups including developmental pathways and cell signaling. (ZIP 11 MB) [file 12864_2013_7026_MOESM3_ESM.zip › KEGG classification/hier/q03000.keg]

+D	Transcription factors
#<h2><a href="/kegg/kegg2.html"><img src="/Fig/bget/kegg3.gif" align="middle" border=0></a>&nbsp; Transcription Factors</h2>
#<!---
#ENTRY       ko03000
#NAME        Transcription
#DEFINITION  Transcription factors cap3 assembly
#--->
!
A<b>Eukaryotic Type</b>
B
B  <b>Basic leucine zipper (bZIP)</b>
C    AP-1(-like) components, Jun
D      Contig11572; <a href="/dbget-bin/www_bget?ko:K09027">K09027</a>  XBP1; X box-binding protein 1
D      Contig4951; <a href="/dbget-bin/www_bget?ko:K04448">K04448</a>  JUN; transcription factor AP-1
C    AP-1(-like) components, Fos
D      Contig11641; <a href="/dbget-bin/www_bget?ko:K09031">K09031</a>  FOSLN; fos-like antigen, invertebrate
D      comp7429_c1_seq1; <a href="/dbget-bin/www_bget?ko:K09031">K09031</a>  FOSLN; fos-like antigen, invertebrate
C    AP-1(-like) components, Maf
D      Contig6398; <a href="/dbget-bin/www_bget?ko:K09037">K09037</a>  MAFF_G_K; transcription factor MAFF/G/K
C    AP-1(-like) components, NF-E2
D      Contig13617; <a href="/dbget-bin/www_bget?ko:K09041">K09041</a>  NFE2N, CNC; nuclear factor erythroid 2, invertebrate
D      Locus_3809_Transcript_1/9_Confidence_0.222_Length_4848; <a href="/dbget-bin/www_bget?ko:K09041">K09041</a>  NFE2N, CNC; nuclear factor erythroid 2, invertebrate
D      Locus_3809_Transcript_3/9_Confidence_0.185_Length_4847; <a href="/dbget-bin/www_bget?ko:K09041">K09041</a>  NFE2N, CNC; nuclear factor erythroid 2, invertebrate
D      Locus_3809_Transcript_4/9_Confidence_0.185_Length_4846; <a href="/dbget-bin/www_bget?ko:K09041">K09041</a>  NFE2N, CNC; nuclear factor erythroid 2, invertebrate
D      Locus_3809_Transcript_6/9_Confidence_0.185_Length_4846; <a href="/dbget-bin/www_bget?ko:K09041">K09041</a>  NFE2N, CNC; nuclear factor erythroid 2, invertebrate
D      Locus_3809_Transcript_7/9_Confidence_0.185_Length_4852; <a href="/dbget-bin/www_bget?ko:K09041">K09041</a>  NFE2N, CNC; nuclear factor erythroid 2, invertebrate
C    AP-1(-like) components, Fungal regulators
C    AP-1(-like) components, CRE-BP/ATF
D      Contig10019; <a href="/dbget-bin/www_bget?ko:K04450">K04450</a>  ATF2, CREBP1; cyclic AMP-dependent transcription factor ATF-2
D      Contig5668; <a href="/dbget-bin/www_bget?ko:K04374">K04374</a>  ATF4, CREB2; cyclic AMP-dependent transcription factor ATF-4
D      Locus_58_Transcript_1/2_Confidence_0.727_Length_1825; <a href="/dbget-bin/www_bget?ko:K04374">K04374</a>  ATF4, CREB2; cyclic AMP-dependent transcription factor ATF-4
C    CREB
D      Contig10775; <a href="/dbget-bin/www_bget?ko:K09048">K09048</a>  CREB3; cyclic AMP-responsive element-binding protein 3
D      Contig2116; <a href="/dbget-bin/www_bget?ko:K09050">K09050</a>  CREBN; cAMP response element-binding protein, invertebrate
D      comp4445_c0_seq2; <a href="/dbget-bin/www_bget?ko:K09050">K09050</a>  CREBN; cAMP response element-binding protein, invertebrate
D      Contig5009; <a href="/dbget-bin/www_bget?ko:K09054">K09054</a>  ATF6A; cyclic AMP-dependent transcription factor ATF-6 alpha
C    C/EBP-like factors
D      Contig14560; <a href="/dbget-bin/www_bget?ko:K10052">K10052</a>  CEBPN; CCAAT/enhancer binding protein (C/EBP), invertebrate
C    bZIP/PAR
D      comp8_c0_seq1; <a href="/dbget-bin/www_bget?ko:K09057">K09057</a>  HLF; hepatic leukemia factor
D      comp8_c0_seq2; <a href="/dbget-bin/www_bget?ko:K09057">K09057</a>  HLF; hepatic leukemia factor
C    Plant G-box-binding factors
C    AREB/ABF
C    ZIP only
D      Contig5286; <a href="/dbget-bin/www_bget?ko:K12114">K12114</a>  VRI; vrille
D      comp5717_c0_seq1; <a href="/dbget-bin/www_bget?ko:K12114">K12114</a>  VRI; vrille
C    Other bZIP factors
B
B  <b>Basic helix-loop-helix (bHLH)</b>
C    Ubiquitous (class A) factors
D      Contig12362; <a href="/dbget-bin/www_bget?ko:K15603">K15603</a>  TCF4_12; transcription factor 4/12
C    Myogenic transcription factors
C    Achaete-Scute
D      Contig7262; <a href="/dbget-bin/www_bget?ko:K09067">K09067</a>  ASCL; achaete-scute complex protein
D      Contig9550; <a href="/dbget-bin/www_bget?ko:K09067">K09067</a>  ASCL; achaete-scute complex protein
D      Contig11966; <a href="/dbget-bin/www_bget?ko:K09067">K09067</a>  ASCL; achaete-scute complex protein
C    Tal/Twist/Atonal/Hen, Lymphoid factors
C    Tal/Twist/Atonal/Hen, Mesodermal Twist-like factors
D      Contig9265; <a href="/dbget-bin/www_bget?ko:K09069">K09069</a>  TWIST; twist
D      Contig13390; <a href="/dbget-bin/www_bget?ko:K09071">K09071</a>  HAND; heart-and neural crest derivatives-expressed protein
C    Tal/Twist/Atonal/Hen, HEN
C    Tal/Twist/Atonal/Hen, Mesp
C    Tal/Twist/Atonal/Hen, Atonal
C    Tal/Twist/Atonal/Hen, Pancreatic factors
C    Hairy, Hairy/E(SPL)
D      Contig1375; <a href="/dbget-bin/www_bget?ko:K09090">K09090</a>  HESN; hairy and enhancer of split, invertebrate
D      Contig2655; <a href="/dbget-bin/www_bget?ko:K09090">K09090</a>  HESN; hairy and enhancer of split, invertebrate
D      Contig3426; <a href="/dbget-bin/www_bget?ko:K09090">K09090</a>  HESN; hairy and enhancer of split, invertebrate
D      Contig6904; <a href="/dbget-bin/www_bget?ko:K09090">K09090</a>  HESN; hairy and enhancer of split, invertebrate
D      Contig7861; <a href="/dbget-bin/www_bget?ko:K09090">K09090</a>  HESN; hairy and enhancer of split, invertebrate
D      Contig11610; <a href="/dbget-bin/www_bget?ko:K09090">K09090</a>  HESN; hairy and enhancer of split, invertebrate
D      Contig14326; <a href="/dbget-bin/www_bget?ko:K09090">K09090</a>  HESN; hairy and enhancer of split, invertebrate
C    Hairy, Fungal regulators
C    Factors with PAS domain
D      Contig5449; <a href="/dbget-bin/www_bget?ko:K08268">K08268</a>  HIF1A; hypoxia-inducible factor 1 alpha
D      Locus_163_Transcript_6/10_Confidence_0.500_Length_5477; <a href="/dbget-bin/www_bget?ko:K08268">K08268</a>  HIF1A; hypoxia-inducible factor 1 alpha
D      Contig6092; <a href="/dbget-bin/www_bget?ko:K09097">K09097</a>  ARNT; aryl hydrocarbon receptor nuclear translocator
D      Contig13568; <a href="/dbget-bin/www_bget?ko:K09098">K09098</a>  NPAS1_3; neuronal PAS domain-containing protein 1/3
C    INO
C    HLH domain only
D      Contig5570; <a href="/dbget-bin/www_bget?ko:K04680">K04680</a>  ID; DNA-binding protein inhibitor ID
D      Contig11765; <a href="/dbget-bin/www_bget?ko:K04680">K04680</a>  ID; DNA-binding protein inhibitor ID
D      Locus_1910_Transcript_1/1_Confidence_1.000_Length_843; <a href="/dbget-bin/www_bget?ko:K04680">K04680</a>  ID; DNA-binding protein inhibitor ID
C    Other bHLH factors
D      comp70646_c0_seq1; <a href="/dbget-bin/www_bget?ko:K09104">K09104</a>  K09104; bHLH factor, other
B
B  <b>Basic helix-loop-helix/leucine zipper (bHLH-ZIP)</b>
C    Ubiquitous bHLH-ZIP factors
D      Contig8591; <a href="/dbget-bin/www_bget?ko:K09106">K09106</a>  USF; upstream stimulatory factor
D      Contig639; <a href="/dbget-bin/www_bget?ko:K07197">K07197</a>  SREBP1, SREBF1; sterol regulatory element-binding transcription factor 1
D      comp9170_c1_seq8; <a href="/dbget-bin/www_bget?ko:K07197">K07197</a>  SREBP1, SREBF1; sterol regulatory element-binding transcription factor 1
C    Cell cycle controlling factors, Myc
D      Contig2260; <a href="/dbget-bin/www_bget?ko:K04377">K04377</a>  MYC; Myc proto-oncogene protein
C    Cell cycle controlling factors, Mad/Max
D      Contig1859; <a href="/dbget-bin/www_bget?ko:K04453">K04453</a>  MAX; Max protein
D      Contig126; <a href="/dbget-bin/www_bget?ko:K09113">K09113</a>  MLX; MAX-like protein X
D      Contig580; <a href="/dbget-bin/www_bget?ko:K09113">K09113</a>  MLX; MAX-like protein X
D      Contig14018; <a href="/dbget-bin/www_bget?ko:K09115">K09115</a>  MNT, ROX; MAX-binding protein
D      Contig14019; <a href="/dbget-bin/www_bget?ko:K09115">K09115</a>  MNT, ROX; MAX-binding protein
D      comp7903_c0_seq3; <a href="/dbget-bin/www_bget?ko:K09115">K09115</a>  MNT, ROX; MAX-binding protein
B
B  <b>Other basic domains</b>
C    NF-1
D      Contig914; <a href="/dbget-bin/www_bget?ko:K09172">K09172</a>  NFIN; nuclear factor I, invertebrate
C    RF-X
D      Contig7403; <a href="/dbget-bin/www_bget?ko:K09173">K09173</a>  RFX1_2_3; regulatory factor X 1/2/3
C    AP-2 (bHSH)
D      Contig6433; <a href="/dbget-bin/www_bget?ko:K09180">K09180</a>  TFAP2N; transcription factor AP-2, invertebrate
B
B  <b>Zinc finger</b>
C    Cys4 thyroid hormone-like
D      Contig579; <a href="/dbget-bin/www_bget?ko:K08701">K08701</a>  NR1D3; nuclear receptor subfamily 1 group D member 3
D      Contig10121; <a href="/dbget-bin/www_bget?ko:K08701">K08701</a>  NR1D3; nuclear receptor subfamily 1 group D member 3
D      Contig11371; <a href="/dbget-bin/www_bget?ko:K08701">K08701</a>  NR1D3; nuclear receptor subfamily 1 group D member 3
D      Contig13375; <a href="/dbget-bin/www_bget?ko:K08701">K08701</a>  NR1D3; nuclear receptor subfamily 1 group D member 3
D      Contig14110; <a href="/dbget-bin/www_bget?ko:K08701">K08701</a>  NR1D3; nuclear receptor subfamily 1 group D member 3
D      Locus_1516_Transcript_3/9_Confidence_0.702_Length_4957; <a href="/dbget-bin/www_bget?ko:K08701">K08701</a>  NR1D3; nuclear receptor subfamily 1 group D member 3
D      Locus_1516_Transcript_4/9_Confidence_0.638_Length_4932; <a href="/dbget-bin/www_bget?ko:K08701">K08701</a>  NR1D3; nuclear receptor subfamily 1 group D member 3
D      Locus_1516_Transcript_5/9_Confidence_0.723_Length_4937; <a href="/dbget-bin/www_bget?ko:K08701">K08701</a>  NR1D3; nuclear receptor subfamily 1 group D member 3
D      Locus_1516_Transcript_7/9_Confidence_0.638_Length_5222; <a href="/dbget-bin/www_bget?ko:K08701">K08701</a>  NR1D3; nuclear receptor subfamily 1 group D member 3
D      Locus_1516_Transcript_9/9_Confidence_0.532_Length_4747; <a href="/dbget-bin/www_bget?ko:K08701">K08701</a>  NR1D3; nuclear receptor subfamily 1 group D member 3
D      Contig12369; <a href="/dbget-bin/www_bget?ko:K14033">K14033</a>  NR1F4; nuclear receptor subfamily 1 group F member 4
D      Contig5071; <a href="/dbget-bin/www_bget?ko:K14034">K14034</a>  NR1H1, EcR; ecdysone receptor
D      Contig5072; <a href="/dbget-bin/www_bget?ko:K14034">K14034</a>  NR1H1, EcR; ecdysone receptor
D      Contig2222; <a href="/dbget-bin/www_bget?ko:K14035">K14035</a>  NR1IN; nuclear receptor subfamily 1 group I
D      Contig8504; <a href="/dbget-bin/www_bget?ko:K14035">K14035</a>  NR1IN; nuclear receptor subfamily 1 group I
C    Cys4 hepatocyte nuclear factor 4-like
D      Contig1773; <a href="/dbget-bin/www_bget?ko:K08704">K08704</a>  NR2A4, Hnf4; hepatocyte nuclear factor 4
D      Contig10841; <a href="/dbget-bin/www_bget?ko:K14030">K14030</a>  NR2B4, usp; nuclear receptor subfamily 2 group B member 4
D      Contig6066; <a href="/dbget-bin/www_bget?ko:K14031">K14031</a>  NR2CN; nuclear receptor subfamily 2 group C
D      Contig10648; <a href="/dbget-bin/www_bget?ko:K14031">K14031</a>  NR2CN; nuclear receptor subfamily 2 group C
D      Contig5702; <a href="/dbget-bin/www_bget?ko:K14032">K14032</a>  NR2F3, svp; nuclear receptor subfamily 2 group F member 3
C    Cys4 estrogen-like
D      Contig2975; <a href="/dbget-bin/www_bget?ko:K08703">K08703</a>  NR3BN, ERR; estrogen-related receptor ERR
D      Contig14518; <a href="/dbget-bin/www_bget?ko:K08703">K08703</a>  NR3BN, ERR; estrogen-related receptor ERR
C    Cys4 nerve growth factor IB-like
C    Cys4 Fushi tarazu-F1-like
D      Contig5088; <a href="/dbget-bin/www_bget?ko:K08705">K08705</a>  NR5A3, ftz-f1; nuclear receptor subfamily 5 group A member 3
D      Contig13469; <a href="/dbget-bin/www_bget?ko:K08705">K08705</a>  NR5A3, ftz-f1; nuclear receptor subfamily 5 group A member 3
D      comp404_c0_seq1; <a href="/dbget-bin/www_bget?ko:K08705">K08705</a>  NR5A3, ftz-f1; nuclear receptor subfamily 5 group A member 3
D      comp404_c0_seq2; <a href="/dbget-bin/www_bget?ko:K08705">K08705</a>  NR5A3, ftz-f1; nuclear receptor subfamily 5 group A member 3
D      comp1680_c0_seq1; <a href="/dbget-bin/www_bget?ko:K08705">K08705</a>  NR5A3, ftz-f1; nuclear receptor subfamily 5 group A member 3
D      comp1680_c0_seq2; <a href="/dbget-bin/www_bget?ko:K08705">K08705</a>  NR5A3, ftz-f1; nuclear receptor subfamily 5 group A member 3
C    Cys4 germ cell nuclear factor
D      Contig15406; <a href="/dbget-bin/www_bget?ko:K09185">K09185</a>  NR6AN; nuclear receptor subfamily 6 group A
D      Locus_4009_Transcript_1/8_Confidence_0.261_Length_2401; <a href="/dbget-bin/www_bget?ko:K09185">K09185</a>  NR6AN; nuclear receptor subfamily 6 group A
D      Locus_4009_Transcript_2/8_Confidence_0.130_Length_2400; <a href="/dbget-bin/www_bget?ko:K09185">K09185</a>  NR6AN; nuclear receptor subfamily 6 group A
D      Locus_4009_Transcript_3/8_Confidence_0.130_Length_2401; <a href="/dbget-bin/www_bget?ko:K09185">K09185</a>  NR6AN; nuclear receptor subfamily 6 group A
D      Locus_4009_Transcript_4/8_Confidence_0.304_Length_2402; <a href="/dbget-bin/www_bget?ko:K09185">K09185</a>  NR6AN; nuclear receptor subfamily 6 group A
D      Locus_4009_Transcript_6/8_Confidence_0.130_Length_2401; <a href="/dbget-bin/www_bget?ko:K09185">K09185</a>  NR6AN; nuclear receptor subfamily 6 group A
D      Locus_4009_Transcript_7/8_Confidence_0.130_Length_2401; <a href="/dbget-bin/www_bget?ko:K09185">K09185</a>  NR6AN; nuclear receptor subfamily 6 group A
D      Locus_4009_Transcript_8/8_Confidence_0.174_Length_2399; <a href="/dbget-bin/www_bget?ko:K09185">K09185</a>  NR6AN; nuclear receptor subfamily 6 group A
C    Cys4 Knirps/DAX 1-like
D      Contig15065; <a href="/dbget-bin/www_bget?ko:K08706">K08706</a>  NR0AN, kni; nuclear receptor subfamily 0 group A
C    Cys4 GATA-factors
D      Contig7998; <a href="/dbget-bin/www_bget?ko:K09182">K09182</a>  GATA1_2_3; GATA-binding protein 1/2/3
D      Contig2100; <a href="/dbget-bin/www_bget?ko:K09183">K09183</a>  GATA4_5_6; GATA-binding protein 4/5/6
D      Contig2741; <a href="/dbget-bin/www_bget?ko:K09183">K09183</a>  GATA4_5_6; GATA-binding protein 4/5/6
C    Cys4 Trithorax
D      Contig1966; <a href="/dbget-bin/www_bget?ko:K09186">K09186</a>  MLL1; histone-lysine N-methyltransferase MLL1 [EC:2.1.1.43]
D      Contig6682; <a href="/dbget-bin/www_bget?ko:K09186">K09186</a>  MLL1; histone-lysine N-methyltransferase MLL1 [EC:2.1.1.43]
D      Contig14190; <a href="/dbget-bin/www_bget?ko:K09186">K09186</a>  MLL1; histone-lysine N-methyltransferase MLL1 [EC:2.1.1.43]
D      Contig445; <a href="/dbget-bin/www_bget?ko:K09188">K09188</a>  MLL3; histone-lysine N-methyltransferase MLL3 [EC:2.1.1.43]
C    Other Cys4 zinc finger factors
D      Contig13967; <a href="/dbget-bin/www_bget?ko:K07466">K07466</a>  RFA1, RPA1, rpa; replication factor A1
D      Locus_770_Transcript_1/1_Confidence_1.000_Length_1962; <a href="/dbget-bin/www_bget?ko:K07466">K07466</a>  RFA1, RPA1, rpa; replication factor A1
D      Contig3475; <a href="/dbget-bin/www_bget?ko:K10779">K10779</a>  ATRX; transcriptional regulator ATRX [EC:3.6.4.12]
D      Contig6713; <a href="/dbget-bin/www_bget?ko:K10779">K10779</a>  ATRX; transcriptional regulator ATRX [EC:3.6.4.12]
D      Contig6193; <a href="/dbget-bin/www_bget?ko:K14960">K14960</a>  CXXC1, SPP1, CPS40; COMPASS component SPP1
C    Cys2His2 ubiquitous factors
D      comp98536_c0_seq1; <a href="/dbget-bin/www_bget?ko:K09199">K09199</a>  SP9; transcription factor Sp9
D      Contig1913; <a href="/dbget-bin/www_bget?ko:K09200">K09200</a>  SP-N; transcription factor Sp, invertebrate
D      Contig10280; <a href="/dbget-bin/www_bget?ko:K09200">K09200</a>  SP-N; transcription factor Sp, invertebrate
D      Contig3300; <a href="/dbget-bin/www_bget?ko:K09201">K09201</a>  YY; transcription factor YY
D      comp70555_c0_seq1; <a href="/dbget-bin/www_bget?ko:K09201">K09201</a>  YY; transcription factor YY
C    Cys2His2 developmental/cell cycle regulators, Egr/Krox
D      comp93023_c0_seq1; <a href="/dbget-bin/www_bget?ko:K09203">K09203</a>  EGR1; early growth response protein 1
C    Cys2His2 developmental/cell cycle regulators, Krueppel-like
D      Contig6822; <a href="/dbget-bin/www_bget?ko:K09207">K09207</a>  KLF6_7; krueppel-like factor 6/7
D      Contig1790; <a href="/dbget-bin/www_bget?ko:K13943">K13943</a>  CBT; cabut
D      Contig12361; <a href="/dbget-bin/www_bget?ko:K13943">K13943</a>  CBT; cabut
D      Contig381; <a href="/dbget-bin/www_bget?ko:K09213">K09213</a>  HB; hunchback
D      Contig8218; <a href="/dbget-bin/www_bget?ko:K09214">K09214</a>  GL; glass
D      Contig1372; <a href="/dbget-bin/www_bget?ko:K09215">K09215</a>  OSR, ODD; odd-skipped
D      Contig8720; <a href="/dbget-bin/www_bget?ko:K09215">K09215</a>  OSR, ODD; odd-skipped
D      Contig14409; <a href="/dbget-bin/www_bget?ko:K09215">K09215</a>  OSR, ODD; odd-skipped
D      Contig13451; <a href="/dbget-bin/www_bget?ko:K09216">K09216</a>  OVOL; ovo
D      Contig2463; <a href="/dbget-bin/www_bget?ko:K09218">K09218</a>  SNAIN; snail, invertebrate
D      Contig4841; <a href="/dbget-bin/www_bget?ko:K02215">K02215</a>  CF2; chorion factor 2
D      Contig4842; <a href="/dbget-bin/www_bget?ko:K02215">K02215</a>  CF2; chorion factor 2
D      comp98728_c0_seq1; <a href="/dbget-bin/www_bget?ko:K09223">K09223</a>  GFI1; growth factor independent 1
D      Contig14525; <a href="/dbget-bin/www_bget?ko:K09227">K09227</a>  ZICN; zinc finger protein ZIC, invertebrate
D      comp133775_c0_seq1; <a href="/dbget-bin/www_bget?ko:K09228">K09228</a>  KRAB; KRAB domain-containing zinc finger protein
D      Contig2790; <a href="/dbget-bin/www_bget?ko:K09231">K09231</a>  K09231; krueppel-like family, other
C    Cys2His2 developmental/cell cycle regulators, GLI-like
D      comp100156_c0_seq1; <a href="/dbget-bin/www_bget?ko:K09232">K09232</a>  GLIS1_3; zinc finger protein GLIS1/3
D      Contig7668; <a href="/dbget-bin/www_bget?ko:K09233">K09233</a>  GLIS2; zinc finger protein GLIS2
D      Contig13483; <a href="/dbget-bin/www_bget?ko:K16799">K16799</a>  CI; transcriptional activator cubitus interruptus
C    Cys2His2 developmental/cell cycle regulators, Others
D      Contig14008; <a href="/dbget-bin/www_bget?ko:K09236">K09236</a>  TSHZ; teashirt
D      Contig5604; <a href="/dbget-bin/www_bget?ko:K09237">K09237</a>  K09237; Cys2His2 zinc finger developmental/cell cycle regulator, other
D      Contig10822; <a href="/dbget-bin/www_bget?ko:K09237">K09237</a>  K09237; Cys2His2 zinc finger developmental/cell cycle regulator, other
D      Contig12530; <a href="/dbget-bin/www_bget?ko:K09237">K09237</a>  K09237; Cys2His2 zinc finger developmental/cell cycle regulator, other
D      Contig13263; <a href="/dbget-bin/www_bget?ko:K09237">K09237</a>  K09237; Cys2His2 zinc finger developmental/cell cycle regulator, other
D      Contig13396; <a href="/dbget-bin/www_bget?ko:K09237">K09237</a>  K09237; Cys2His2 zinc finger developmental/cell cycle regulator, other
D      Contig13397; <a href="/dbget-bin/www_bget?ko:K09237">K09237</a>  K09237; Cys2His2 zinc finger developmental/cell cycle regulator, other
C    Cys2His2 metabolic regulators in fungi
C    Cys2His2 large factors with NF-6B-like binding properties
C    Cys6 metabolic regulators in fungi
C    Cys4HisCys3 PHD fingers
D      Contig1390; <a href="/dbget-bin/www_bget?ko:K11485">K11485</a>  MTF2, PCL2; polycomb-like protein 2
D      Contig6897; <a href="/dbget-bin/www_bget?ko:K12236">K12236</a>  NFX1; transcriptional repressor NF-X1 [EC:6.3.2.-]
C    Zinc fingers of alternating composition
D      comp9357_c1_seq1; <a href="/dbget-bin/www_bget?ko:K09250">K09250</a>  CNBP; cellular nucleic acid-binding protein
B
B  <b>Helix-turn-helix</b>
C    Homeo domain only, AbdB
D      Contig10582; <a href="/dbget-bin/www_bget?ko:K09299">K09299</a>  ZEB1_2; zinc finger homeobox protein 1/2
D      Contig2683; <a href="/dbget-bin/www_bget?ko:K09300">K09300</a>  ABDB; homeobox protein abdominal-B and related proteins
C    Homeo domain only, Antp
D      Contig3083; <a href="/dbget-bin/www_bget?ko:K09311">K09311</a>  ANTP; Antp family, other
D      Contig3775; <a href="/dbget-bin/www_bget?ko:K09311">K09311</a>  ANTP; Antp family, other
D      Contig15575; <a href="/dbget-bin/www_bget?ko:K09311">K09311</a>  ANTP; Antp family, other
D      comp102_c0_seq1; <a href="/dbget-bin/www_bget?ko:K09311">K09311</a>  ANTP; Antp family, other
C    Homeo domain only, Cad
D      Contig13247; <a href="/dbget-bin/www_bget?ko:K09312">K09312</a>  CDX; homeobox protein CDX
C    Homeo domain only, Cut
D      Contig6928; <a href="/dbget-bin/www_bget?ko:K09313">K09313</a>  CUTL; homeobox protein cut-like
C    Homeo domain only, Dll
D      Contig3313; <a href="/dbget-bin/www_bget?ko:K09316">K09316</a>  DLXN; homeobox protein DLX, invertebrate
C    Homeo domain only, Ems
D      Contig6961; <a href="/dbget-bin/www_bget?ko:K09317">K09317</a>  EMX; homeobox protein EMX
C    Homeo domain only, En
D      Contig6197; <a href="/dbget-bin/www_bget?ko:K09319">K09319</a>  EN; homeobox protein engrailed
D      comp94159_c0_seq1; <a href="/dbget-bin/www_bget?ko:K09319">K09319</a>  EN; homeobox protein engrailed
C    Homeo domain only, Eve
D      Contig2196; <a href="/dbget-bin/www_bget?ko:K09320">K09320</a>  EVX; homeobox even-skipped homolog protein
D      Contig9572; <a href="/dbget-bin/www_bget?ko:K09321">K09321</a>  GBX; homeobox protein GBX
C    Homeo domain only, Prd
D      Contig2443; <a href="/dbget-bin/www_bget?ko:K09452">K09452</a>  ARX; homeobox protein aristaless-related
D      Contig12642; <a href="/dbget-bin/www_bget?ko:K09326">K09326</a>  OTX; homeobox protein OTX
D      Contig14727; <a href="/dbget-bin/www_bget?ko:K09326">K09326</a>  OTX; homeobox protein OTX
C    Homeo domain only, HD-ZIP
C    Homeo domain only, H2.0
D      comp92937_c0_seq1; <a href="/dbget-bin/www_bget?ko:K15607">K15607</a>  TLX3, HOX11L2; T-cell leukemia homeobox protein 3
C    Homeo domain only, HNF1
C    Homeo domain only, Msh
D      Contig7035; <a href="/dbget-bin/www_bget?ko:K09341">K09341</a>  MSX; homeobox protein MSX
C    Homeo domain only, NK-2
D      Contig7259; <a href="/dbget-bin/www_bget?ko:K09995">K09995</a>  NKX3-2, BAPX1; homeobox protein Nkx-3.2
D      Locus_5989_Transcript_1/1_Confidence_1.000_Length_527; <a href="/dbget-bin/www_bget?ko:K09353">K09353</a>  LBX; homeobox protein LBX
C    Homeo domain only, XANF
C    Homeo domain only, PBC
D      Contig5630; <a href="/dbget-bin/www_bget?ko:K09355">K09355</a>  PBX1; pre-B-cell leukemia transcription factor 1
D      Contig5631; <a href="/dbget-bin/www_bget?ko:K09355">K09355</a>  PBX1; pre-B-cell leukemia transcription factor 1
C    Homeo domain only, MEIS
D      Contig4904; <a href="/dbget-bin/www_bget?ko:K16672">K16672</a>  HTH; homeobox protein homothorax
D      Contig4905; <a href="/dbget-bin/www_bget?ko:K16672">K16672</a>  HTH; homeobox protein homothorax
C    Homeo domain only, not assigned
D      Contig9602; <a href="/dbget-bin/www_bget?ko:K09360">K09360</a>  BARHL; BarH-like
D      Contig10438; <a href="/dbget-bin/www_bget?ko:K09362">K09362</a>  K09362; homeo domain only family, other
D      Contig11453; <a href="/dbget-bin/www_bget?ko:K09362">K09362</a>  K09362; homeo domain only family, other
C    POU domain factors
D      Contig7924; <a href="/dbget-bin/www_bget?ko:K09365">K09365</a>  POU3F, OTF; POU domain transcription factor, class 3
C    Homeo domain with LIM region
D      Contig1979; <a href="/dbget-bin/www_bget?ko:K09370">K09370</a>  ISL; insulin gene enhancer protein ISL
D      comp70816_c0_seq1; <a href="/dbget-bin/www_bget?ko:K09372">K09372</a>  LHX1_5; LIM homeobox protein 1/5
D      Contig6551; <a href="/dbget-bin/www_bget?ko:K09373">K09373</a>  LHX2_9; LIM homeobox protein 2/9
D      comp92368_c0_seq1; <a href="/dbget-bin/www_bget?ko:K09373">K09373</a>  LHX2_9; LIM homeobox protein 2/9
C    Homeo domain with LIM region, LIM-only transcription (co-)factors
C    Homeo domain plus zinc finger motifs
D      Contig12647; <a href="/dbget-bin/www_bget?ko:K09380">K09380</a>  ZFHX4; zinc finger homeobox protein 4
D      comp44487_c0_seq1; <a href="/dbget-bin/www_bget?ko:K09380">K09380</a>  ZFHX4; zinc finger homeobox protein 4
D      Locus_3775_Transcript_1/2_Confidence_0.938_Length_1937; <a href="/dbget-bin/www_bget?ko:K09380">K09380</a>  ZFHX4; zinc finger homeobox protein 4
C    Paired box plus homeo domain
D      comp64582_c0_seq1; <a href="/dbget-bin/www_bget?ko:K08031">K08031</a>  PAX6; paired box protein 6
C    Paired box domain only
D      comp109898_c0_seq1; <a href="/dbget-bin/www_bget?ko:K09382">K09382</a>  PAX1_9; paired box protein 1/9
C    Fork head/winged helix developmental regulators
D      Contig8793; <a href="/dbget-bin/www_bget?ko:K08035">K08035</a>  FOXA2, HNF3B; forkhead box protein A2, hepatocyte nuclear factor 3-beta
D      Contig14057; <a href="/dbget-bin/www_bget?ko:K08035">K08035</a>  FOXA2, HNF3B; forkhead box protein A2, hepatocyte nuclear factor 3-beta
D      Locus_1417_Transcript_1/2_Confidence_0.182_Length_808; <a href="/dbget-bin/www_bget?ko:K08035">K08035</a>  FOXA2, HNF3B; forkhead box protein A2, hepatocyte nuclear factor 3-beta
D      Contig9595; <a href="/dbget-bin/www_bget?ko:K09385">K09385</a>  FOXG; forkhead box protein G
C    Fork head/winged helix tissue-specific regulators
C    Fork head/winged helix cell cycle-controlling factors, E2F
D      Contig14509; <a href="/dbget-bin/www_bget?ko:K04682">K04682</a>  E2F4_5; E2F transcription factor 4/5
C    Fork head/winged helix cell cycle-controlling factors, DP
D      Contig14796; <a href="/dbget-bin/www_bget?ko:K09394">K09394</a>  TFDPN; transcription factor Dp, invertebrate
C    Fork head/winged helix other regulators
D      Contig107; <a href="/dbget-bin/www_bget?ko:K09404">K09404</a>  FOXK; forkhead box protein K
D      Contig10351; <a href="/dbget-bin/www_bget?ko:K09404">K09404</a>  FOXK; forkhead box protein K
D      Locus_2614_Transcript_7/9_Confidence_0.085_Length_2043; <a href="/dbget-bin/www_bget?ko:K09404">K09404</a>  FOXK; forkhead box protein K
D      Contig15725; <a href="/dbget-bin/www_bget?ko:K09411">K09411</a>  FOXX; forkhead box protein, other
C    Heat shock factors
D      Contig13181; <a href="/dbget-bin/www_bget?ko:K09418">K09418</a>  HSFN; heat shock transcription factor, invertebrate
C    Tryptophan clusters Myb, Myb-factors
D      Contig7438; <a href="/dbget-bin/www_bget?ko:K09420">K09420</a>  MYB; myb proto-oncogene protein
C    Tryptophan clusters Myb, Myb-like factors
D      Contig4489; <a href="/dbget-bin/www_bget?ko:K09427">K09427</a>  ADF1; Adh transcription factor 1
C    Tryptophan clusters Ets-type
D      Contig15229; <a href="/dbget-bin/www_bget?ko:K09428">K09428</a>  ELF1_2_4; E74-like factor 1/2/4
D      comp6244_c0_seq2; <a href="/dbget-bin/www_bget?ko:K09428">K09428</a>  ELF1_2_4; E74-like factor 1/2/4
D      Contig3971; <a href="/dbget-bin/www_bget?ko:K03211">K03211</a>  ETV6_7, yan; ETS translocation variant 6/7
D      Contig510; <a href="/dbget-bin/www_bget?ko:K02678">K02678</a>  ETS, pnt; c-ets proto-oncogene protein
D      comp132056_c0_seq1; <a href="/dbget-bin/www_bget?ko:K09436">K09436</a>  FLI1; friend leukemia integration 1 transcription factor
D      Contig8183; <a href="/dbget-bin/www_bget?ko:K09441">K09441</a>  GABPA; GA-binding protein transcription factor, alpha
D      Contig1564; <a href="/dbget-bin/www_bget?ko:K09442">K09442</a>  SPDEF; SAM pointed domain-containing ETS transcription factor
C    Tryptophan clusters interferon-regulating factors
C    TEA domain
D      Contig4397; <a href="/dbget-bin/www_bget?ko:K09448">K09448</a>  TEAD; transcriptional enhancer factor
B
B  <b>beta-Scaffold factors with minor groove contacts</b>
C    RHR (Rel homology region) Rel/Ankyrin
D      Contig3404; <a href="/dbget-bin/www_bget?ko:K04735">K04735</a>  RELA; transcription factor p65
D      Contig2661; <a href="/dbget-bin/www_bget?ko:K09255">K09255</a>  K09255; Rel/ankyrin family, other
D      Contig3403; <a href="/dbget-bin/www_bget?ko:K09255">K09255</a>  K09255; Rel/ankyrin family, other
D      Contig3505; <a href="/dbget-bin/www_bget?ko:K09255">K09255</a>  K09255; Rel/ankyrin family, other
D      Contig14642; <a href="/dbget-bin/www_bget?ko:K09255">K09255</a>  K09255; Rel/ankyrin family, other
C    RHR (Rel homology region) Ankyrin only
D      Contig1121; <a href="/dbget-bin/www_bget?ko:K09257">K09257</a>  NFKBIL2; NF-kappa-B inhibitor-like protein 2
D      comp57191_c0_seq1; <a href="/dbget-bin/www_bget?ko:K09454">K09454</a>  GABPB; GA-binding protein transcription factor, beta
D      Contig5478; <a href="/dbget-bin/www_bget?ko:K09259">K09259</a>  K09259; ankyrin only family, other
C    RHR (Rel homology region) NF-AT
D      Contig4280; <a href="/dbget-bin/www_bget?ko:K17335">K17335</a>  NFAT5; nuclear factor of activated T-cells 5
D      comp7813_c0_seq2; <a href="/dbget-bin/www_bget?ko:K17335">K17335</a>  NFAT5; nuclear factor of activated T-cells 5
C    STAT
D      Contig11531; <a href="/dbget-bin/www_bget?ko:K11224">K11224</a>  STAT5B; signal transducer and activator of transcription 5B
D      Contig14091; <a href="/dbget-bin/www_bget?ko:K11224">K11224</a>  STAT5B; signal transducer and activator of transcription 5B
C    p53
D      Contig1364; <a href="/dbget-bin/www_bget?ko:K10149">K10149</a>  TP63; tumor protein p63
C    MADS-box regulators of differentiation, MEF-2
D      Contig10409; <a href="/dbget-bin/www_bget?ko:K04454">K04454</a>  MEF2C; MADS-box transcription enhancer factor 2C
D      Contig11497; <a href="/dbget-bin/www_bget?ko:K04454">K04454</a>  MEF2C; MADS-box transcription enhancer factor 2C
D      Contig12254; <a href="/dbget-bin/www_bget?ko:K04454">K04454</a>  MEF2C; MADS-box transcription enhancer factor 2C
D      Contig12926; <a href="/dbget-bin/www_bget?ko:K04454">K04454</a>  MEF2C; MADS-box transcription enhancer factor 2C
D      comp5815_c0_seq2; <a href="/dbget-bin/www_bget?ko:K04454">K04454</a>  MEF2C; MADS-box transcription enhancer factor 2C
D      Locus_1368_Transcript_2/10_Confidence_0.406_Length_2572; <a href="/dbget-bin/www_bget?ko:K04454">K04454</a>  MEF2C; MADS-box transcription enhancer factor 2C
D      Locus_1368_Transcript_9/10_Confidence_0.406_Length_2530; <a href="/dbget-bin/www_bget?ko:K04454">K04454</a>  MEF2C; MADS-box transcription enhancer factor 2C
D      Locus_1316_Transcript_2/9_Confidence_0.463_Length_2555; <a href="/dbget-bin/www_bget?ko:K04454">K04454</a>  MEF2C; MADS-box transcription enhancer factor 2C
D      Locus_1316_Transcript_3/9_Confidence_0.761_Length_2484; <a href="/dbget-bin/www_bget?ko:K04454">K04454</a>  MEF2C; MADS-box transcription enhancer factor 2C
D      Locus_1316_Transcript_6/9_Confidence_0.448_Length_2622; <a href="/dbget-bin/www_bget?ko:K04454">K04454</a>  MEF2C; MADS-box transcription enhancer factor 2C
D      Locus_156_Transcript_2/11_Confidence_0.109_Length_2110; <a href="/dbget-bin/www_bget?ko:K04454">K04454</a>  MEF2C; MADS-box transcription enhancer factor 2C
D      Locus_156_Transcript_8/11_Confidence_0.218_Length_2715; <a href="/dbget-bin/www_bget?ko:K04454">K04454</a>  MEF2C; MADS-box transcription enhancer factor 2C
D      Contig13793; <a href="/dbget-bin/www_bget?ko:K09263">K09263</a>  MEF2N; MADS-box transcription enhancer factor 2, invertebrate
C    MADS-box regulators of differentiation, Homeotic genes
C    MADS-box regulators of differentiation, Yeast regulators
C    MADS-box responders to external signals
D      Contig1870; <a href="/dbget-bin/www_bget?ko:K04378">K04378</a>  SRF; serum response factor
C    TATA-binding proteins
D      Contig3130; <a href="/dbget-bin/www_bget?ko:K03120">K03120</a>  TBP, tbp; transcription initiation factor TFIID TATA-box-binding protein
D      Contig5726; <a href="/dbget-bin/www_bget?ko:K03120">K03120</a>  TBP, tbp; transcription initiation factor TFIID TATA-box-binding protein
D      Contig14144; <a href="/dbget-bin/www_bget?ko:K03120">K03120</a>  TBP, tbp; transcription initiation factor TFIID TATA-box-binding protein
C    HMG SOX
D      Contig14672; <a href="/dbget-bin/www_bget?ko:K09267">K09267</a>  SOX1S; transcription factor SOX1/3/14/21 (SOX group B)
D      Contig14758; <a href="/dbget-bin/www_bget?ko:K09267">K09267</a>  SOX1S; transcription factor SOX1/3/14/21 (SOX group B)
C    HMG TCF-1
D      Contig11931; <a href="/dbget-bin/www_bget?ko:K04491">K04491</a>  TCF7L2; transcription factor 7-like 2
C    HMG2-related
D      Contig10611; <a href="/dbget-bin/www_bget?ko:K09272">K09272</a>  SSRP1; structure-specific recognition protein 1
C    UBF
C    Other HMG box factors
C    Heteromeric CCAAT factors
D      comp72788_c0_seq1; <a href="/dbget-bin/www_bget?ko:K08064">K08064</a>  NFYA; nuclear transcription factor Y, alpha
D      Contig11724; <a href="/dbget-bin/www_bget?ko:K08065">K08065</a>  NFYB; nuclear transcription Y subunit beta
C    Grainyhead
D      Contig5261; <a href="/dbget-bin/www_bget?ko:K09275">K09275</a>  TFCP2; transcription factor CP2 and related proteins
D      Contig5262; <a href="/dbget-bin/www_bget?ko:K09275">K09275</a>  TFCP2; transcription factor CP2 and related proteins
D      Contig5813; <a href="/dbget-bin/www_bget?ko:K09275">K09275</a>  TFCP2; transcription factor CP2 and related proteins
D      Contig10459; <a href="/dbget-bin/www_bget?ko:K09275">K09275</a>  TFCP2; transcription factor CP2 and related proteins
D      Contig14228; <a href="/dbget-bin/www_bget?ko:K09275">K09275</a>  TFCP2; transcription factor CP2 and related proteins
D      comp8963_c0_seq1; <a href="/dbget-bin/www_bget?ko:K09275">K09275</a>  TFCP2; transcription factor CP2 and related proteins
C    Cold-shock domain factors, DbpA-like
C    Cold-shock domain factors, YB-1/DbpB-like
C    Cold-shock domain factors, FRG Y2-like
C    Runt
D      comp71461_c0_seq1; <a href="/dbget-bin/www_bget?ko:K09280">K09280</a>  RUNXX; runt-related transcription factor, other
D      comp97172_c0_seq1; <a href="/dbget-bin/www_bget?ko:K09280">K09280</a>  RUNXX; runt-related transcription factor, other
B
B  <b>Other transcription factors</b>
C    Copper-fist proteins fungal regulators
C    HMGI(Y)
C    Pocket domain Rb
D      Contig666; <a href="/dbget-bin/www_bget?ko:K04681">K04681</a>  RBL1; retinoblastoma-like protein 1
C    Pocket domain CBP
D      Contig14389; <a href="/dbget-bin/www_bget?ko:K04498">K04498</a>  EP300, CREBBP, KAT3; E1A/CREB-binding protein [EC:2.3.1.48]
C    AP2
C    EREBP
C    AP2/B3
C    T-box
C    WRKY
C    TCP
C    Others
#
A<b>Prokaryotic Type</b>
B
B  <b>Helix-turn-helix</b>
C    AraC family
C    LysR family
C    DeoR family
C    LacI family
C    GntR family
C    TetR/AcrR family
C    Lrp/AsnC family
C    LuxR family
C    MarR family
C    MerR family
C    Fur family
C    IclR family
C    CRP/FNR family
C    Rrf2 family
C    Other families
B
B  <b>Other transcription factors</b>
C    BglG family
C    Others
D      comp134202_c0_seq1; <a href="/dbget-bin/www_bget?ko:K03497">K03497</a>  parB, spo0J; chromosome partitioning protein, ParB family
!
#<hr>
#<b>[ <a href="/kegg/brite.html">BRITE</a> | <a href="/kegg/kegg2.html">KEGG2</a> | <a href="/kegg/">KEGG</a> ]</b><br>
#Last updated: July 10, 2013
#<br>Classification taken and modified from <a href="http://www.gene-regulation.com/pub/databases.html#transfac">TRANSFAC 7.0</a>
