# Supplementary material for: A pipeline for the de novo assembly of the Themira biloba (Sepsidae: Diptera) transcriptome using a multiple k-mer length approach
Source: BMC Genomics. 2014 Mar 12;15(1):188. doi: 10.1186/1471-2164-15-188 (PMC4008362; doi:10.1186/1471-2164-15-188)
Supplement: Supplementary file 3 — Additional file 3: KEGG classification and functional maps of assembled contigs. Contigs annotated using KEGG Automatic Annotation Server identified sequences in a broad range of functional groups including developmental pathways and cell signaling. (ZIP 11 MB) [file 12864_2013_7026_MOESM3_ESM.zip › KEGG classification/hier/q03011.keg]

+D	Ribosome
#<h2><a href="/kegg/kegg2.html"><img src="/Fig/bget/kegg3.gif" align="middle" border=0></a> &nbsp; Ribosome</h2>
#<!---
#ENTRY       ko03011
#NAME        Ribosome
#DEFINITION  Ribosome cap3 assembly
#--->
!
A<b>Ribosomal Proteins</b>
B
B  <b>Eukaryotes</b>
C    Small subunit
D      Contig4844; <a href="/dbget-bin/www_bget?ko:K02981">K02981</a>  RP-S2e, RPS2; small subunit ribosomal protein S2e
D      comp6727_c0_seq1; <a href="/dbget-bin/www_bget?ko:K02981">K02981</a>  RP-S2e, RPS2; small subunit ribosomal protein S2e
D      Contig1646; <a href="/dbget-bin/www_bget?ko:K02985">K02985</a>  RP-S3e, RPS3; small subunit ribosomal protein S3e
D      Contig12927; <a href="/dbget-bin/www_bget?ko:K02984">K02984</a>  RP-S3Ae, RPS3A; small subunit ribosomal protein S3Ae
D      Locus_184_Transcript_1/2_Confidence_0.625_Length_852; <a href="/dbget-bin/www_bget?ko:K02984">K02984</a>  RP-S3Ae, RPS3A; small subunit ribosomal protein S3Ae
D      Contig12898; <a href="/dbget-bin/www_bget?ko:K02987">K02987</a>  RP-S4e, RPS4; small subunit ribosomal protein S4e
D      comp5365_c0_seq1; <a href="/dbget-bin/www_bget?ko:K02987">K02987</a>  RP-S4e, RPS4; small subunit ribosomal protein S4e
D      Locus_222_Transcript_4/6_Confidence_0.095_Length_1212; <a href="/dbget-bin/www_bget?ko:K02987">K02987</a>  RP-S4e, RPS4; small subunit ribosomal protein S4e
D      Locus_222_Transcript_5/6_Confidence_0.143_Length_1211; <a href="/dbget-bin/www_bget?ko:K02987">K02987</a>  RP-S4e, RPS4; small subunit ribosomal protein S4e
D      Contig13850; <a href="/dbget-bin/www_bget?ko:K02989">K02989</a>  RP-S5e, RPS5; small subunit ribosomal protein S5e
D      comp7649_c0_seq1; <a href="/dbget-bin/www_bget?ko:K02991">K02991</a>  RP-S6e, RPS6; small subunit ribosomal protein S6e
D      Locus_492_Transcript_1/2_Confidence_0.500_Length_842; <a href="/dbget-bin/www_bget?ko:K02991">K02991</a>  RP-S6e, RPS6; small subunit ribosomal protein S6e
D      Locus_516_Transcript_2/3_Confidence_0.444_Length_710; <a href="/dbget-bin/www_bget?ko:K02991">K02991</a>  RP-S6e, RPS6; small subunit ribosomal protein S6e
D      Contig4177; <a href="/dbget-bin/www_bget?ko:K02993">K02993</a>  RP-S7e, RPS7; small subunit ribosomal protein S7e
D      Contig10883; <a href="/dbget-bin/www_bget?ko:K02995">K02995</a>  RP-S8e, RPS8; small subunit ribosomal protein S8e
D      Contig12199; <a href="/dbget-bin/www_bget?ko:K02995">K02995</a>  RP-S8e, RPS8; small subunit ribosomal protein S8e
D      Contig12124; <a href="/dbget-bin/www_bget?ko:K02997">K02997</a>  RP-S9e, RPS9; small subunit ribosomal protein S9e
D      Contig13759; <a href="/dbget-bin/www_bget?ko:K02997">K02997</a>  RP-S9e, RPS9; small subunit ribosomal protein S9e
D      Contig13760; <a href="/dbget-bin/www_bget?ko:K02997">K02997</a>  RP-S9e, RPS9; small subunit ribosomal protein S9e
D      comp3982_c0_seq1; <a href="/dbget-bin/www_bget?ko:K02997">K02997</a>  RP-S9e, RPS9; small subunit ribosomal protein S9e
D      Contig8067; <a href="/dbget-bin/www_bget?ko:K02947">K02947</a>  RP-S10e, RPS10; small subunit ribosomal protein S10e
D      Contig12244; <a href="/dbget-bin/www_bget?ko:K02947">K02947</a>  RP-S10e, RPS10; small subunit ribosomal protein S10e
D      Contig3102; <a href="/dbget-bin/www_bget?ko:K02949">K02949</a>  RP-S11e, RPS11; small subunit ribosomal protein S11e
D      Contig12918; <a href="/dbget-bin/www_bget?ko:K02949">K02949</a>  RP-S11e, RPS11; small subunit ribosomal protein S11e
D      Locus_138_Transcript_2/5_Confidence_0.444_Length_574; <a href="/dbget-bin/www_bget?ko:K02949">K02949</a>  RP-S11e, RPS11; small subunit ribosomal protein S11e
D      Locus_138_Transcript_3/5_Confidence_0.611_Length_580; <a href="/dbget-bin/www_bget?ko:K02949">K02949</a>  RP-S11e, RPS11; small subunit ribosomal protein S11e
D      Locus_138_Transcript_4/5_Confidence_0.389_Length_574; <a href="/dbget-bin/www_bget?ko:K02949">K02949</a>  RP-S11e, RPS11; small subunit ribosomal protein S11e
D      Locus_138_Transcript_5/5_Confidence_0.778_Length_575; <a href="/dbget-bin/www_bget?ko:K02949">K02949</a>  RP-S11e, RPS11; small subunit ribosomal protein S11e
D      Contig13004; <a href="/dbget-bin/www_bget?ko:K02951">K02951</a>  RP-S12e, RPS12; small subunit ribosomal protein S12e
D      Contig12985; <a href="/dbget-bin/www_bget?ko:K02953">K02953</a>  RP-S13e, RPS13; small subunit ribosomal protein S13e
D      Locus_618_Transcript_1/2_Confidence_0.600_Length_513; <a href="/dbget-bin/www_bget?ko:K02953">K02953</a>  RP-S13e, RPS13; small subunit ribosomal protein S13e
D      Contig14017; <a href="/dbget-bin/www_bget?ko:K02955">K02955</a>  RP-S14e, RPS14; small subunit ribosomal protein S14e
D      comp9329_c3_seq1; <a href="/dbget-bin/www_bget?ko:K02958">K02958</a>  RP-S15e, RPS15; small subunit ribosomal protein S15e
D      Contig4687; <a href="/dbget-bin/www_bget?ko:K02957">K02957</a>  RP-S15Ae, RPS15A; small subunit ribosomal protein S15Ae
D      Locus_1784_Transcript_3/4_Confidence_0.176_Length_619; <a href="/dbget-bin/www_bget?ko:K02957">K02957</a>  RP-S15Ae, RPS15A; small subunit ribosomal protein S15Ae
D      Contig3104; <a href="/dbget-bin/www_bget?ko:K02960">K02960</a>  RP-S16e, RPS16; small subunit ribosomal protein S16e
D      Contig10208; <a href="/dbget-bin/www_bget?ko:K02962">K02962</a>  RP-S17e, RPS17; small subunit ribosomal protein S17e
D      Contig12196; <a href="/dbget-bin/www_bget?ko:K02962">K02962</a>  RP-S17e, RPS17; small subunit ribosomal protein S17e
D      Contig12197; <a href="/dbget-bin/www_bget?ko:K02962">K02962</a>  RP-S17e, RPS17; small subunit ribosomal protein S17e
D      Locus_744_Transcript_1/8_Confidence_0.410_Length_891; <a href="/dbget-bin/www_bget?ko:K02962">K02962</a>  RP-S17e, RPS17; small subunit ribosomal protein S17e
D      Locus_744_Transcript_3/8_Confidence_0.179_Length_888; <a href="/dbget-bin/www_bget?ko:K02962">K02962</a>  RP-S17e, RPS17; small subunit ribosomal protein S17e
D      Locus_744_Transcript_4/8_Confidence_0.487_Length_893; <a href="/dbget-bin/www_bget?ko:K02962">K02962</a>  RP-S17e, RPS17; small subunit ribosomal protein S17e
D      Locus_744_Transcript_5/8_Confidence_0.513_Length_891; <a href="/dbget-bin/www_bget?ko:K02962">K02962</a>  RP-S17e, RPS17; small subunit ribosomal protein S17e
D      Locus_744_Transcript_6/8_Confidence_0.333_Length_889; <a href="/dbget-bin/www_bget?ko:K02962">K02962</a>  RP-S17e, RPS17; small subunit ribosomal protein S17e
D      Locus_744_Transcript_7/8_Confidence_0.538_Length_892; <a href="/dbget-bin/www_bget?ko:K02962">K02962</a>  RP-S17e, RPS17; small subunit ribosomal protein S17e
D      Locus_744_Transcript_8/8_Confidence_0.308_Length_884; <a href="/dbget-bin/www_bget?ko:K02962">K02962</a>  RP-S17e, RPS17; small subunit ribosomal protein S17e
D      Contig13015; <a href="/dbget-bin/www_bget?ko:K02964">K02964</a>  RP-S18e, RPS18; small subunit ribosomal protein S18e
D      Contig13845; <a href="/dbget-bin/www_bget?ko:K02964">K02964</a>  RP-S18e, RPS18; small subunit ribosomal protein S18e
D      comp2477_c0_seq1; <a href="/dbget-bin/www_bget?ko:K02964">K02964</a>  RP-S18e, RPS18; small subunit ribosomal protein S18e
D      Locus_326_Transcript_6/10_Confidence_0.518_Length_688; <a href="/dbget-bin/www_bget?ko:K02964">K02964</a>  RP-S18e, RPS18; small subunit ribosomal protein S18e
D      Contig1158; <a href="/dbget-bin/www_bget?ko:K02966">K02966</a>  RP-S19e, RPS19; small subunit ribosomal protein S19e
D      Contig10168; <a href="/dbget-bin/www_bget?ko:K02969">K02969</a>  RP-S20e, RPS20; small subunit ribosomal protein S20e
D      Contig14736; <a href="/dbget-bin/www_bget?ko:K02971">K02971</a>  RP-S21e, RPS21; small subunit ribosomal protein S21e
D      Contig3220; <a href="/dbget-bin/www_bget?ko:K02973">K02973</a>  RP-S23e, RPS23; small subunit ribosomal protein S23e
D      Contig13039; <a href="/dbget-bin/www_bget?ko:K02974">K02974</a>  RP-S24e, RPS24; small subunit ribosomal protein S24e
D      Contig1756; <a href="/dbget-bin/www_bget?ko:K02975">K02975</a>  RP-S25e, RPS25; small subunit ribosomal protein S25e
D      Contig1153; <a href="/dbget-bin/www_bget?ko:K02976">K02976</a>  RP-S26e, RPS26; small subunit ribosomal protein S26e
D      Contig13889; <a href="/dbget-bin/www_bget?ko:K02978">K02978</a>  RP-S27e, RPS27; small subunit ribosomal protein S27e
D      Contig12980; <a href="/dbget-bin/www_bget?ko:K02977">K02977</a>  RP-S27Ae, RPS27A; small subunit ribosomal protein S27Ae
D      Contig3793; <a href="/dbget-bin/www_bget?ko:K02979">K02979</a>  RP-S28e, RPS28; small subunit ribosomal protein S28e
D      Contig5045; <a href="/dbget-bin/www_bget?ko:K02980">K02980</a>  RP-S29e, RPS29; small subunit ribosomal protein S29e
D      Contig13762; <a href="/dbget-bin/www_bget?ko:K02980">K02980</a>  RP-S29e, RPS29; small subunit ribosomal protein S29e
D      Contig3697; <a href="/dbget-bin/www_bget?ko:K02983">K02983</a>  RP-S30e, RPS30; small subunit ribosomal protein S30e
D      Contig5906; <a href="/dbget-bin/www_bget?ko:K02998">K02998</a>  RP-SAe, RPS0; small subunit ribosomal protein SAe
C    Large subunit
D      Contig11408; <a href="/dbget-bin/www_bget?ko:K02925">K02925</a>  RP-L3e, RPL3; large subunit ribosomal protein L3e
D      Contig12166; <a href="/dbget-bin/www_bget?ko:K02925">K02925</a>  RP-L3e, RPL3; large subunit ribosomal protein L3e
D      Contig12167; <a href="/dbget-bin/www_bget?ko:K02925">K02925</a>  RP-L3e, RPL3; large subunit ribosomal protein L3e
D      Contig13866; <a href="/dbget-bin/www_bget?ko:K02925">K02925</a>  RP-L3e, RPL3; large subunit ribosomal protein L3e
D      Locus_343_Transcript_2/3_Confidence_0.818_Length_1732; <a href="/dbget-bin/www_bget?ko:K02925">K02925</a>  RP-L3e, RPL3; large subunit ribosomal protein L3e
D      Contig13815; <a href="/dbget-bin/www_bget?ko:K02930">K02930</a>  RP-L4e, RPL4; large subunit ribosomal protein L4e
D      Contig3099; <a href="/dbget-bin/www_bget?ko:K02932">K02932</a>  RP-L5e, RPL5; large subunit ribosomal protein L5e
D      Contig3490; <a href="/dbget-bin/www_bget?ko:K02934">K02934</a>  RP-L6e, RPL6; large subunit ribosomal protein L6e
D      Contig3100; <a href="/dbget-bin/www_bget?ko:K02937">K02937</a>  RP-L7e, RPL7; large subunit ribosomal protein L7e
D      Contig3587; <a href="/dbget-bin/www_bget?ko:K02937">K02937</a>  RP-L7e, RPL7; large subunit ribosomal protein L7e
D      Contig11380; <a href="/dbget-bin/www_bget?ko:K02936">K02936</a>  RP-L7Ae, RPL7A; large subunit ribosomal protein L7Ae
D      comp6678_c0_seq1; <a href="/dbget-bin/www_bget?ko:K02936">K02936</a>  RP-L7Ae, RPL7A; large subunit ribosomal protein L7Ae
D      Contig11440; <a href="/dbget-bin/www_bget?ko:K02938">K02938</a>  RP-L8e, RPL8; large subunit ribosomal protein L8e
D      Contig14097; <a href="/dbget-bin/www_bget?ko:K02940">K02940</a>  RP-L9e, RPL9; large subunit ribosomal protein L9e
D      Contig10170; <a href="/dbget-bin/www_bget?ko:K02866">K02866</a>  RP-L10e, RPL10; large subunit ribosomal protein L10e
D      Locus_415_Transcript_4/5_Confidence_0.550_Length_749; <a href="/dbget-bin/www_bget?ko:K02866">K02866</a>  RP-L10e, RPL10; large subunit ribosomal protein L10e
D      comp5651_c0_seq1; <a href="/dbget-bin/www_bget?ko:K02865">K02865</a>  RP-L10Ae, RPL10A; large subunit ribosomal protein L10Ae
D      Contig4055; <a href="/dbget-bin/www_bget?ko:K02868">K02868</a>  RP-L11e, RPL11; large subunit ribosomal protein L11e
D      Contig12841; <a href="/dbget-bin/www_bget?ko:K02870">K02870</a>  RP-L12e, RPL12; large subunit ribosomal protein L12e
D      Contig12116; <a href="/dbget-bin/www_bget?ko:K02873">K02873</a>  RP-L13e, RPL13; large subunit ribosomal protein L13e
D      Contig12981; <a href="/dbget-bin/www_bget?ko:K02872">K02872</a>  RP-L13Ae, RPL13A; large subunit ribosomal protein L13Ae
D      Contig11427; <a href="/dbget-bin/www_bget?ko:K02875">K02875</a>  RP-L14e, RPL14; large subunit ribosomal protein L14e
D      Contig11428; <a href="/dbget-bin/www_bget?ko:K02875">K02875</a>  RP-L14e, RPL14; large subunit ribosomal protein L14e
D      Contig13881; <a href="/dbget-bin/www_bget?ko:K02875">K02875</a>  RP-L14e, RPL14; large subunit ribosomal protein L14e
D      Contig13973; <a href="/dbget-bin/www_bget?ko:K02877">K02877</a>  RP-L15e, RPL15; large subunit ribosomal protein L15e
D      Contig1625; <a href="/dbget-bin/www_bget?ko:K02880">K02880</a>  RP-L17e, RPL17; large subunit ribosomal protein L17e
D      comp3627_c0_seq1; <a href="/dbget-bin/www_bget?ko:K02883">K02883</a>  RP-L18e, RPL18; large subunit ribosomal protein L18e
D      Contig12232; <a href="/dbget-bin/www_bget?ko:K02882">K02882</a>  RP-L18Ae, RPL18A; large subunit ribosomal protein L18Ae
D      Contig12233; <a href="/dbget-bin/www_bget?ko:K02885">K02885</a>  RP-L19e, RPL19; large subunit ribosomal protein L19e
D      comp8327_c1_seq1; <a href="/dbget-bin/www_bget?ko:K02885">K02885</a>  RP-L19e, RPL19; large subunit ribosomal protein L19e
D      Contig13900; <a href="/dbget-bin/www_bget?ko:K02889">K02889</a>  RP-L21e, RPL21; large subunit ribosomal protein L21e
D      Locus_159_Transcript_1/2_Confidence_0.500_Length_879; <a href="/dbget-bin/www_bget?ko:K02891">K02891</a>  RP-L22e, RPL22; large subunit ribosomal protein L22e
D      Contig4167; <a href="/dbget-bin/www_bget?ko:K02894">K02894</a>  RP-L23e, RPL23; large subunit ribosomal protein L23e
D      comp3113_c0_seq1; <a href="/dbget-bin/www_bget?ko:K02893">K02893</a>  RP-L23Ae, RPL23A; large subunit ribosomal protein L23Ae
D      Contig3270; <a href="/dbget-bin/www_bget?ko:K02896">K02896</a>  RP-L24e, RPL24; large subunit ribosomal protein L24e
D      Contig3736; <a href="/dbget-bin/www_bget?ko:K02896">K02896</a>  RP-L24e, RPL24; large subunit ribosomal protein L24e
D      Contig1112; <a href="/dbget-bin/www_bget?ko:K02898">K02898</a>  RP-L26e, RPL26; large subunit ribosomal protein L26e
D      Contig5888; <a href="/dbget-bin/www_bget?ko:K02901">K02901</a>  RP-L27e, RPL27; large subunit ribosomal protein L27e
D      Contig10215; <a href="/dbget-bin/www_bget?ko:K02901">K02901</a>  RP-L27e, RPL27; large subunit ribosomal protein L27e
D      Contig12204; <a href="/dbget-bin/www_bget?ko:K02901">K02901</a>  RP-L27e, RPL27; large subunit ribosomal protein L27e
D      Locus_699_Transcript_1/1_Confidence_1.000_Length_593; <a href="/dbget-bin/www_bget?ko:K02901">K02901</a>  RP-L27e, RPL27; large subunit ribosomal protein L27e
D      Contig12155; <a href="/dbget-bin/www_bget?ko:K02900">K02900</a>  RP-L27Ae, RPL27A; large subunit ribosomal protein L27Ae
D      Contig12970; <a href="/dbget-bin/www_bget?ko:K02903">K02903</a>  RP-L28e, RPL28; large subunit ribosomal protein L28e
D      Contig13882; <a href="/dbget-bin/www_bget?ko:K02903">K02903</a>  RP-L28e, RPL28; large subunit ribosomal protein L28e
D      Locus_461_Transcript_6/10_Confidence_0.390_Length_1551; <a href="/dbget-bin/www_bget?ko:K02903">K02903</a>  RP-L28e, RPL28; large subunit ribosomal protein L28e
D      Contig4544; <a href="/dbget-bin/www_bget?ko:K02908">K02908</a>  RP-L30e, RPL30; large subunit ribosomal protein L30e
D      Contig12265; <a href="/dbget-bin/www_bget?ko:K02908">K02908</a>  RP-L30e, RPL30; large subunit ribosomal protein L30e
D      comp8139_c0_seq2; <a href="/dbget-bin/www_bget?ko:K02908">K02908</a>  RP-L30e, RPL30; large subunit ribosomal protein L30e
D      comp8139_c0_seq4; <a href="/dbget-bin/www_bget?ko:K02908">K02908</a>  RP-L30e, RPL30; large subunit ribosomal protein L30e
D      comp8139_c0_seq5; <a href="/dbget-bin/www_bget?ko:K02908">K02908</a>  RP-L30e, RPL30; large subunit ribosomal protein L30e
D      comp8139_c0_seq6; <a href="/dbget-bin/www_bget?ko:K02908">K02908</a>  RP-L30e, RPL30; large subunit ribosomal protein L30e
D      Contig14256; <a href="/dbget-bin/www_bget?ko:K02910">K02910</a>  RP-L31e, RPL31; large subunit ribosomal protein L31e
D      Contig12189; <a href="/dbget-bin/www_bget?ko:K02912">K02912</a>  RP-L32e, RPL32; large subunit ribosomal protein L32e
D      Locus_626_Transcript_1/9_Confidence_0.487_Length_551; <a href="/dbget-bin/www_bget?ko:K02912">K02912</a>  RP-L32e, RPL32; large subunit ribosomal protein L32e
D      Locus_626_Transcript_2/9_Confidence_0.615_Length_554; <a href="/dbget-bin/www_bget?ko:K02912">K02912</a>  RP-L32e, RPL32; large subunit ribosomal protein L32e
D      Locus_626_Transcript_6/9_Confidence_0.462_Length_557; <a href="/dbget-bin/www_bget?ko:K02912">K02912</a>  RP-L32e, RPL32; large subunit ribosomal protein L32e
D      Locus_626_Transcript_8/9_Confidence_0.513_Length_567; <a href="/dbget-bin/www_bget?ko:K02912">K02912</a>  RP-L32e, RPL32; large subunit ribosomal protein L32e
D      Locus_626_Transcript_9/9_Confidence_0.462_Length_559; <a href="/dbget-bin/www_bget?ko:K02912">K02912</a>  RP-L32e, RPL32; large subunit ribosomal protein L32e
D      Contig13962; <a href="/dbget-bin/www_bget?ko:K02915">K02915</a>  RP-L34e, RPL34; large subunit ribosomal protein L34e
D      Contig3559; <a href="/dbget-bin/www_bget?ko:K02918">K02918</a>  RP-L35e, RPL35; large subunit ribosomal protein L35e
D      Contig12149; <a href="/dbget-bin/www_bget?ko:K02917">K02917</a>  RP-L35Ae, RPL35A; large subunit ribosomal protein L35Ae
D      Contig13795; <a href="/dbget-bin/www_bget?ko:K02917">K02917</a>  RP-L35Ae, RPL35A; large subunit ribosomal protein L35Ae
D      Contig13062; <a href="/dbget-bin/www_bget?ko:K02920">K02920</a>  RP-L36e, RPL36; large subunit ribosomal protein L36e
D      Contig12168; <a href="/dbget-bin/www_bget?ko:K02922">K02922</a>  RP-L37e, RPL37; large subunit ribosomal protein L37e
D      Contig1775; <a href="/dbget-bin/www_bget?ko:K02923">K02923</a>  RP-L38e, RPL38; large subunit ribosomal protein L38e
D      Contig4464; <a href="/dbget-bin/www_bget?ko:K02924">K02924</a>  RP-L39e, RPL39; large subunit ribosomal protein L39e
D      Contig13847; <a href="/dbget-bin/www_bget?ko:K02927">K02927</a>  RP-L40e, RPL40; large subunit ribosomal protein L40e
D      Contig11413; <a href="/dbget-bin/www_bget?ko:K02929">K02929</a>  RP-L44e, RPL44; large subunit ribosomal protein L44e
D      Locus_403_Transcript_1/2_Confidence_0.500_Length_485; <a href="/dbget-bin/www_bget?ko:K02929">K02929</a>  RP-L44e, RPL44; large subunit ribosomal protein L44e
D      Locus_376_Transcript_2/2_Confidence_0.429_Length_488; <a href="/dbget-bin/www_bget?ko:K02929">K02929</a>  RP-L44e, RPL44; large subunit ribosomal protein L44e
D      Contig11372; <a href="/dbget-bin/www_bget?ko:K02941">K02941</a>  RP-LP0, RPLP0; large subunit ribosomal protein LP0
D      Locus_47_Transcript_4/5_Confidence_0.897_Length_5434; <a href="/dbget-bin/www_bget?ko:K02941">K02941</a>  RP-LP0, RPLP0; large subunit ribosomal protein LP0
D      Locus_685_Transcript_1/4_Confidence_0.706_Length_617; <a href="/dbget-bin/www_bget?ko:K02942">K02942</a>  RP-LP1, RPLP1; large subunit ribosomal protein LP1
D      comp6828_c0_seq1; <a href="/dbget-bin/www_bget?ko:K02943">K02943</a>  RP-LP2, RPLP2; large subunit ribosomal protein LP2
B
B  <b>Bacteria</b>
C    Small subunit
D      Contig10742; <a href="/dbget-bin/www_bget?ko:K02967">K02967</a>  RP-S2, rpsB; small subunit ribosomal protein S2
D      Contig4645; <a href="/dbget-bin/www_bget?ko:K02988">K02988</a>  RP-S5, rpsE; small subunit ribosomal protein S5
D      Contig8170; <a href="/dbget-bin/www_bget?ko:K02992">K02992</a>  RP-S7, rpsG; small subunit ribosomal protein S7
D      Contig3845; <a href="/dbget-bin/www_bget?ko:K02996">K02996</a>  RP-S9, rpsI; small subunit ribosomal protein S9
D      Contig7346; <a href="/dbget-bin/www_bget?ko:K02946">K02946</a>  RP-S10, rpsJ; small subunit ribosomal protein S10
D      comp87395_c0_seq1; <a href="/dbget-bin/www_bget?ko:K02948">K02948</a>  RP-S11, rpsK; small subunit ribosomal protein S11
D      comp132110_c0_seq1; <a href="/dbget-bin/www_bget?ko:K02950">K02950</a>  RP-S12, rpsL; small subunit ribosomal protein S12
D      Contig1109; <a href="/dbget-bin/www_bget?ko:K02954">K02954</a>  RP-S14, rpsN; small subunit ribosomal protein S14
D      Contig15201; <a href="/dbget-bin/www_bget?ko:K02959">K02959</a>  RP-S16, rpsP; small subunit ribosomal protein S16
D      Contig11205; <a href="/dbget-bin/www_bget?ko:K02961">K02961</a>  RP-S17, rpsQ; small subunit ribosomal protein S17
D      Contig12193; <a href="/dbget-bin/www_bget?ko:K02963">K02963</a>  RP-S18, rpsR; small subunit ribosomal protein S18
D      Contig9694; <a href="/dbget-bin/www_bget?ko:K02970">K02970</a>  RP-S21, rpsU; small subunit ribosomal protein S21
C    Large subunit
D      Contig593; <a href="/dbget-bin/www_bget?ko:K02863">K02863</a>  RP-L1, rplA; large subunit ribosomal protein L1
D      Contig3107; <a href="/dbget-bin/www_bget?ko:K02886">K02886</a>  RP-L2, rplB; large subunit ribosomal protein L2
D      Contig6069; <a href="/dbget-bin/www_bget?ko:K02906">K02906</a>  RP-L3, rplC; large subunit ribosomal protein L3
D      Contig14291; <a href="/dbget-bin/www_bget?ko:K02926">K02926</a>  RP-L4, rplD; large subunit ribosomal protein L4
D      Contig1621; <a href="/dbget-bin/www_bget?ko:K02935">K02935</a>  RP-L7, rplL; large subunit ribosomal protein L7/L12
D      Contig891; <a href="/dbget-bin/www_bget?ko:K02939">K02939</a>  RP-L9, rplI; large subunit ribosomal protein L9
D      Contig6780; <a href="/dbget-bin/www_bget?ko:K02864">K02864</a>  RP-L10, rplJ; large subunit ribosomal protein L10
D      Contig1563; <a href="/dbget-bin/www_bget?ko:K02874">K02874</a>  RP-L14, rplN; large subunit ribosomal protein L14
D      Contig14051; <a href="/dbget-bin/www_bget?ko:K02876">K02876</a>  RP-L15, rplO; large subunit ribosomal protein L15
D      Contig2047; <a href="/dbget-bin/www_bget?ko:K02878">K02878</a>  RP-L16, rplP; large subunit ribosomal protein L16
D      Contig6639; <a href="/dbget-bin/www_bget?ko:K02879">K02879</a>  RP-L17, rplQ; large subunit ribosomal protein L17
D      Contig2573; <a href="/dbget-bin/www_bget?ko:K02881">K02881</a>  RP-L18, rplR; large subunit ribosomal protein L18
D      Contig875; <a href="/dbget-bin/www_bget?ko:K02884">K02884</a>  RP-L19, rplS; large subunit ribosomal protein L19
D      Contig13098; <a href="/dbget-bin/www_bget?ko:K02887">K02887</a>  RP-L20, rplT; large subunit ribosomal protein L20
D      Contig890; <a href="/dbget-bin/www_bget?ko:K02888">K02888</a>  RP-L21, rplU; large subunit ribosomal protein L21
D      Contig7744; <a href="/dbget-bin/www_bget?ko:K02890">K02890</a>  RP-L22, rplV; large subunit ribosomal protein L22
D      Contig7415; <a href="/dbget-bin/www_bget?ko:K02892">K02892</a>  RP-L23, rplW; large subunit ribosomal protein L23
D      Contig7612; <a href="/dbget-bin/www_bget?ko:K02892">K02892</a>  RP-L23, rplW; large subunit ribosomal protein L23
D      Contig11477; <a href="/dbget-bin/www_bget?ko:K02892">K02892</a>  RP-L23, rplW; large subunit ribosomal protein L23
D      Contig13040; <a href="/dbget-bin/www_bget?ko:K02892">K02892</a>  RP-L23, rplW; large subunit ribosomal protein L23
D      Contig14010; <a href="/dbget-bin/www_bget?ko:K02892">K02892</a>  RP-L23, rplW; large subunit ribosomal protein L23
D      Locus_976_Transcript_6/7_Confidence_0.476_Length_1018; <a href="/dbget-bin/www_bget?ko:K02892">K02892</a>  RP-L23, rplW; large subunit ribosomal protein L23
D      Contig10657; <a href="/dbget-bin/www_bget?ko:K02895">K02895</a>  RP-L24, rplX; large subunit ribosomal protein L24
D      Contig14444; <a href="/dbget-bin/www_bget?ko:K02899">K02899</a>  RP-L27, rpmA; large subunit ribosomal protein L27
D      Contig14624; <a href="/dbget-bin/www_bget?ko:K02902">K02902</a>  RP-L28, rpmB; large subunit ribosomal protein L28
D      Contig9431; <a href="/dbget-bin/www_bget?ko:K02907">K02907</a>  RP-L30, rpmD; large subunit ribosomal protein L30
D      Contig8181; <a href="/dbget-bin/www_bget?ko:K02911">K02911</a>  RP-L32, rpmF; large subunit ribosomal protein L32
D      comp72216_c0_seq1; <a href="/dbget-bin/www_bget?ko:K02914">K02914</a>  RP-L34, rpmH; large subunit ribosomal protein L34
D      Contig8184; <a href="/dbget-bin/www_bget?ko:K02916">K02916</a>  RP-L35, rpmI; large subunit ribosomal protein L35
D      comp141461_c0_seq1; <a href="/dbget-bin/www_bget?ko:K02919">K02919</a>  RP-L36, rpmJ; large subunit ribosomal protein L36
B
B  <b>Archaea</b>
C    Small subunit
D      Contig10742; <a href="/dbget-bin/www_bget?ko:K02967">K02967</a>  RP-S2, rpsB; small subunit ribosomal protein S2
D      Contig4645; <a href="/dbget-bin/www_bget?ko:K02988">K02988</a>  RP-S5, rpsE; small subunit ribosomal protein S5
D      Contig8170; <a href="/dbget-bin/www_bget?ko:K02992">K02992</a>  RP-S7, rpsG; small subunit ribosomal protein S7
D      Contig3845; <a href="/dbget-bin/www_bget?ko:K02996">K02996</a>  RP-S9, rpsI; small subunit ribosomal protein S9
D      Contig7346; <a href="/dbget-bin/www_bget?ko:K02946">K02946</a>  RP-S10, rpsJ; small subunit ribosomal protein S10
D      comp87395_c0_seq1; <a href="/dbget-bin/www_bget?ko:K02948">K02948</a>  RP-S11, rpsK; small subunit ribosomal protein S11
D      comp132110_c0_seq1; <a href="/dbget-bin/www_bget?ko:K02950">K02950</a>  RP-S12, rpsL; small subunit ribosomal protein S12
D      Contig1109; <a href="/dbget-bin/www_bget?ko:K02954">K02954</a>  RP-S14, rpsN; small subunit ribosomal protein S14
D      Contig11205; <a href="/dbget-bin/www_bget?ko:K02961">K02961</a>  RP-S17, rpsQ; small subunit ribosomal protein S17
D      Contig12927; <a href="/dbget-bin/www_bget?ko:K02984">K02984</a>  RP-S3Ae, RPS3A; small subunit ribosomal protein S3Ae
D      Locus_184_Transcript_1/2_Confidence_0.625_Length_852; <a href="/dbget-bin/www_bget?ko:K02984">K02984</a>  RP-S3Ae, RPS3A; small subunit ribosomal protein S3Ae
D      Contig12898; <a href="/dbget-bin/www_bget?ko:K02987">K02987</a>  RP-S4e, RPS4; small subunit ribosomal protein S4e
D      comp5365_c0_seq1; <a href="/dbget-bin/www_bget?ko:K02987">K02987</a>  RP-S4e, RPS4; small subunit ribosomal protein S4e
D      Locus_222_Transcript_4/6_Confidence_0.095_Length_1212; <a href="/dbget-bin/www_bget?ko:K02987">K02987</a>  RP-S4e, RPS4; small subunit ribosomal protein S4e
D      Locus_222_Transcript_5/6_Confidence_0.143_Length_1211; <a href="/dbget-bin/www_bget?ko:K02987">K02987</a>  RP-S4e, RPS4; small subunit ribosomal protein S4e
D      comp7649_c0_seq1; <a href="/dbget-bin/www_bget?ko:K02991">K02991</a>  RP-S6e, RPS6; small subunit ribosomal protein S6e
D      Locus_492_Transcript_1/2_Confidence_0.500_Length_842; <a href="/dbget-bin/www_bget?ko:K02991">K02991</a>  RP-S6e, RPS6; small subunit ribosomal protein S6e
D      Locus_516_Transcript_2/3_Confidence_0.444_Length_710; <a href="/dbget-bin/www_bget?ko:K02991">K02991</a>  RP-S6e, RPS6; small subunit ribosomal protein S6e
D      Contig10883; <a href="/dbget-bin/www_bget?ko:K02995">K02995</a>  RP-S8e, RPS8; small subunit ribosomal protein S8e
D      Contig12199; <a href="/dbget-bin/www_bget?ko:K02995">K02995</a>  RP-S8e, RPS8; small subunit ribosomal protein S8e
D      Contig10208; <a href="/dbget-bin/www_bget?ko:K02962">K02962</a>  RP-S17e, RPS17; small subunit ribosomal protein S17e
D      Contig12196; <a href="/dbget-bin/www_bget?ko:K02962">K02962</a>  RP-S17e, RPS17; small subunit ribosomal protein S17e
D      Contig12197; <a href="/dbget-bin/www_bget?ko:K02962">K02962</a>  RP-S17e, RPS17; small subunit ribosomal protein S17e
D      Locus_744_Transcript_1/8_Confidence_0.410_Length_891; <a href="/dbget-bin/www_bget?ko:K02962">K02962</a>  RP-S17e, RPS17; small subunit ribosomal protein S17e
D      Locus_744_Transcript_3/8_Confidence_0.179_Length_888; <a href="/dbget-bin/www_bget?ko:K02962">K02962</a>  RP-S17e, RPS17; small subunit ribosomal protein S17e
D      Locus_744_Transcript_4/8_Confidence_0.487_Length_893; <a href="/dbget-bin/www_bget?ko:K02962">K02962</a>  RP-S17e, RPS17; small subunit ribosomal protein S17e
D      Locus_744_Transcript_5/8_Confidence_0.513_Length_891; <a href="/dbget-bin/www_bget?ko:K02962">K02962</a>  RP-S17e, RPS17; small subunit ribosomal protein S17e
D      Locus_744_Transcript_6/8_Confidence_0.333_Length_889; <a href="/dbget-bin/www_bget?ko:K02962">K02962</a>  RP-S17e, RPS17; small subunit ribosomal protein S17e
D      Locus_744_Transcript_7/8_Confidence_0.538_Length_892; <a href="/dbget-bin/www_bget?ko:K02962">K02962</a>  RP-S17e, RPS17; small subunit ribosomal protein S17e
D      Locus_744_Transcript_8/8_Confidence_0.308_Length_884; <a href="/dbget-bin/www_bget?ko:K02962">K02962</a>  RP-S17e, RPS17; small subunit ribosomal protein S17e
D      Contig1158; <a href="/dbget-bin/www_bget?ko:K02966">K02966</a>  RP-S19e, RPS19; small subunit ribosomal protein S19e
D      Contig13039; <a href="/dbget-bin/www_bget?ko:K02974">K02974</a>  RP-S24e, RPS24; small subunit ribosomal protein S24e
D      Contig1756; <a href="/dbget-bin/www_bget?ko:K02975">K02975</a>  RP-S25e, RPS25; small subunit ribosomal protein S25e
D      Contig1153; <a href="/dbget-bin/www_bget?ko:K02976">K02976</a>  RP-S26e, RPS26; small subunit ribosomal protein S26e
D      Contig13889; <a href="/dbget-bin/www_bget?ko:K02978">K02978</a>  RP-S27e, RPS27; small subunit ribosomal protein S27e
D      Contig12980; <a href="/dbget-bin/www_bget?ko:K02977">K02977</a>  RP-S27Ae, RPS27A; small subunit ribosomal protein S27Ae
D      Contig3793; <a href="/dbget-bin/www_bget?ko:K02979">K02979</a>  RP-S28e, RPS28; small subunit ribosomal protein S28e
D      Contig3697; <a href="/dbget-bin/www_bget?ko:K02983">K02983</a>  RP-S30e, RPS30; small subunit ribosomal protein S30e
C    Large subunit
D      Contig593; <a href="/dbget-bin/www_bget?ko:K02863">K02863</a>  RP-L1, rplA; large subunit ribosomal protein L1
D      Contig3107; <a href="/dbget-bin/www_bget?ko:K02886">K02886</a>  RP-L2, rplB; large subunit ribosomal protein L2
D      Contig6069; <a href="/dbget-bin/www_bget?ko:K02906">K02906</a>  RP-L3, rplC; large subunit ribosomal protein L3
D      Contig6780; <a href="/dbget-bin/www_bget?ko:K02864">K02864</a>  RP-L10, rplJ; large subunit ribosomal protein L10
D      Contig1563; <a href="/dbget-bin/www_bget?ko:K02874">K02874</a>  RP-L14, rplN; large subunit ribosomal protein L14
D      Contig14051; <a href="/dbget-bin/www_bget?ko:K02876">K02876</a>  RP-L15, rplO; large subunit ribosomal protein L15
D      Contig2573; <a href="/dbget-bin/www_bget?ko:K02881">K02881</a>  RP-L18, rplR; large subunit ribosomal protein L18
D      Contig7744; <a href="/dbget-bin/www_bget?ko:K02890">K02890</a>  RP-L22, rplV; large subunit ribosomal protein L22
D      Contig7415; <a href="/dbget-bin/www_bget?ko:K02892">K02892</a>  RP-L23, rplW; large subunit ribosomal protein L23
D      Contig7612; <a href="/dbget-bin/www_bget?ko:K02892">K02892</a>  RP-L23, rplW; large subunit ribosomal protein L23
D      Contig11477; <a href="/dbget-bin/www_bget?ko:K02892">K02892</a>  RP-L23, rplW; large subunit ribosomal protein L23
D      Contig13040; <a href="/dbget-bin/www_bget?ko:K02892">K02892</a>  RP-L23, rplW; large subunit ribosomal protein L23
D      Contig14010; <a href="/dbget-bin/www_bget?ko:K02892">K02892</a>  RP-L23, rplW; large subunit ribosomal protein L23
D      Locus_976_Transcript_6/7_Confidence_0.476_Length_1018; <a href="/dbget-bin/www_bget?ko:K02892">K02892</a>  RP-L23, rplW; large subunit ribosomal protein L23
D      Contig10657; <a href="/dbget-bin/www_bget?ko:K02895">K02895</a>  RP-L24, rplX; large subunit ribosomal protein L24
D      Contig9431; <a href="/dbget-bin/www_bget?ko:K02907">K02907</a>  RP-L30, rpmD; large subunit ribosomal protein L30
D      Contig13815; <a href="/dbget-bin/www_bget?ko:K02930">K02930</a>  RP-L4e, RPL4; large subunit ribosomal protein L4e
D      Contig11380; <a href="/dbget-bin/www_bget?ko:K02936">K02936</a>  RP-L7Ae, RPL7A; large subunit ribosomal protein L7Ae
D      comp6678_c0_seq1; <a href="/dbget-bin/www_bget?ko:K02936">K02936</a>  RP-L7Ae, RPL7A; large subunit ribosomal protein L7Ae
D      Contig10170; <a href="/dbget-bin/www_bget?ko:K02866">K02866</a>  RP-L10e, RPL10; large subunit ribosomal protein L10e
D      Locus_415_Transcript_4/5_Confidence_0.550_Length_749; <a href="/dbget-bin/www_bget?ko:K02866">K02866</a>  RP-L10e, RPL10; large subunit ribosomal protein L10e
D      Contig12116; <a href="/dbget-bin/www_bget?ko:K02873">K02873</a>  RP-L13e, RPL13; large subunit ribosomal protein L13e
D      Contig11427; <a href="/dbget-bin/www_bget?ko:K02875">K02875</a>  RP-L14e, RPL14; large subunit ribosomal protein L14e
D      Contig11428; <a href="/dbget-bin/www_bget?ko:K02875">K02875</a>  RP-L14e, RPL14; large subunit ribosomal protein L14e
D      Contig13881; <a href="/dbget-bin/www_bget?ko:K02875">K02875</a>  RP-L14e, RPL14; large subunit ribosomal protein L14e
D      Contig13973; <a href="/dbget-bin/www_bget?ko:K02877">K02877</a>  RP-L15e, RPL15; large subunit ribosomal protein L15e
D      comp3627_c0_seq1; <a href="/dbget-bin/www_bget?ko:K02883">K02883</a>  RP-L18e, RPL18; large subunit ribosomal protein L18e
D      Contig12233; <a href="/dbget-bin/www_bget?ko:K02885">K02885</a>  RP-L19e, RPL19; large subunit ribosomal protein L19e
D      comp8327_c1_seq1; <a href="/dbget-bin/www_bget?ko:K02885">K02885</a>  RP-L19e, RPL19; large subunit ribosomal protein L19e
D      Contig13900; <a href="/dbget-bin/www_bget?ko:K02889">K02889</a>  RP-L21e, RPL21; large subunit ribosomal protein L21e
D      Contig3270; <a href="/dbget-bin/www_bget?ko:K02896">K02896</a>  RP-L24e, RPL24; large subunit ribosomal protein L24e
D      Contig3736; <a href="/dbget-bin/www_bget?ko:K02896">K02896</a>  RP-L24e, RPL24; large subunit ribosomal protein L24e
D      Contig4544; <a href="/dbget-bin/www_bget?ko:K02908">K02908</a>  RP-L30e, RPL30; large subunit ribosomal protein L30e
D      Contig12265; <a href="/dbget-bin/www_bget?ko:K02908">K02908</a>  RP-L30e, RPL30; large subunit ribosomal protein L30e
D      comp8139_c0_seq2; <a href="/dbget-bin/www_bget?ko:K02908">K02908</a>  RP-L30e, RPL30; large subunit ribosomal protein L30e
D      comp8139_c0_seq4; <a href="/dbget-bin/www_bget?ko:K02908">K02908</a>  RP-L30e, RPL30; large subunit ribosomal protein L30e
D      comp8139_c0_seq5; <a href="/dbget-bin/www_bget?ko:K02908">K02908</a>  RP-L30e, RPL30; large subunit ribosomal protein L30e
D      comp8139_c0_seq6; <a href="/dbget-bin/www_bget?ko:K02908">K02908</a>  RP-L30e, RPL30; large subunit ribosomal protein L30e
D      Contig14256; <a href="/dbget-bin/www_bget?ko:K02910">K02910</a>  RP-L31e, RPL31; large subunit ribosomal protein L31e
D      Contig12189; <a href="/dbget-bin/www_bget?ko:K02912">K02912</a>  RP-L32e, RPL32; large subunit ribosomal protein L32e
D      Locus_626_Transcript_1/9_Confidence_0.487_Length_551; <a href="/dbget-bin/www_bget?ko:K02912">K02912</a>  RP-L32e, RPL32; large subunit ribosomal protein L32e
D      Locus_626_Transcript_2/9_Confidence_0.615_Length_554; <a href="/dbget-bin/www_bget?ko:K02912">K02912</a>  RP-L32e, RPL32; large subunit ribosomal protein L32e
D      Locus_626_Transcript_6/9_Confidence_0.462_Length_557; <a href="/dbget-bin/www_bget?ko:K02912">K02912</a>  RP-L32e, RPL32; large subunit ribosomal protein L32e
D      Locus_626_Transcript_8/9_Confidence_0.513_Length_567; <a href="/dbget-bin/www_bget?ko:K02912">K02912</a>  RP-L32e, RPL32; large subunit ribosomal protein L32e
D      Locus_626_Transcript_9/9_Confidence_0.462_Length_559; <a href="/dbget-bin/www_bget?ko:K02912">K02912</a>  RP-L32e, RPL32; large subunit ribosomal protein L32e
D      Contig13962; <a href="/dbget-bin/www_bget?ko:K02915">K02915</a>  RP-L34e, RPL34; large subunit ribosomal protein L34e
D      Contig12149; <a href="/dbget-bin/www_bget?ko:K02917">K02917</a>  RP-L35Ae, RPL35A; large subunit ribosomal protein L35Ae
D      Contig13795; <a href="/dbget-bin/www_bget?ko:K02917">K02917</a>  RP-L35Ae, RPL35A; large subunit ribosomal protein L35Ae
D      Contig12168; <a href="/dbget-bin/www_bget?ko:K02922">K02922</a>  RP-L37e, RPL37; large subunit ribosomal protein L37e
D      Contig4464; <a href="/dbget-bin/www_bget?ko:K02924">K02924</a>  RP-L39e, RPL39; large subunit ribosomal protein L39e
D      Contig13847; <a href="/dbget-bin/www_bget?ko:K02927">K02927</a>  RP-L40e, RPL40; large subunit ribosomal protein L40e
D      Contig11413; <a href="/dbget-bin/www_bget?ko:K02929">K02929</a>  RP-L44e, RPL44; large subunit ribosomal protein L44e
D      Locus_403_Transcript_1/2_Confidence_0.500_Length_485; <a href="/dbget-bin/www_bget?ko:K02929">K02929</a>  RP-L44e, RPL44; large subunit ribosomal protein L44e
D      Locus_376_Transcript_2/2_Confidence_0.429_Length_488; <a href="/dbget-bin/www_bget?ko:K02929">K02929</a>  RP-L44e, RPL44; large subunit ribosomal protein L44e
#
A<b>Ribosomal RNAs</b>
B
B  <b>Eukaryotes</b>
C    <a href="/dbget-bin/www_bget?ko:K01979">K01979</a>  SSUrRNA; small subunit ribosomal RNA
C    <a href="/dbget-bin/www_bget?ko:K01982">K01982</a>  LSUrRNA; large subunit ribosomal RNA
C    <a href="/dbget-bin/www_bget?ko:K01981">K01981</a>  LSU5S; large subunit ribosomal RNA, 5S
C    <a href="/dbget-bin/www_bget?ko:K01984">K01984</a>  LSU4.5S; large subunit ribosomal RNA, 4.5S
C    <a href="/dbget-bin/www_bget?ko:K01986">K01986</a>  LSU5.8S; large subunit ribosomal RNA, 5.8S
B
B  <b>Prokaryotes</b>
C    <a href="/dbget-bin/www_bget?ko:K01985">K01985</a>  5SrRNA, rrf; 5S ribosomal RNA
C    <a href="/dbget-bin/www_bget?ko:K01977">K01977</a>  16SrRNA, rrs; 16S ribosomal RNA
C    <a href="/dbget-bin/www_bget?ko:K01980">K01980</a>  23SrRNA, rrl; 23S ribosomal RNA
!
#<hr>
#<b>[ <a href="/kegg/brite.html">BRITE</a> | <a href="/kegg/kegg2.html">KEGG2</a> | <a href="/kegg/">KEGG</a> ]</b><br>
#Last updated: May 9, 2011
