# Supplementary material for: A pipeline for the de novo assembly of the Themira biloba (Sepsidae: Diptera) transcriptome using a multiple k-mer length approach
Source: BMC Genomics. 2014 Mar 12;15(1):188. doi: 10.1186/1471-2164-15-188 (PMC4008362; doi:10.1186/1471-2164-15-188)
Supplement: Supplementary file 3 — Additional file 3: KEGG classification and functional maps of assembled contigs. Contigs annotated using KEGG Automatic Annotation Server identified sequences in a broad range of functional groups including developmental pathways and cell signaling. (ZIP 11 MB) [file 12864_2013_7026_MOESM3_ESM.zip › KEGG classification/hier/q03012.keg]

+D	Translation factors
#<h2><a href="/kegg/kegg2.html"><img src="/Fig/bget/kegg3.gif" align="middle" border=0></a>&nbsp; Translation Factors</h2>
#<!---
#ENTRY       ko03012
#NAME        Translation
#DEFINITION  Translation factors cap3 assembly
#--->
!
A<b>Eukaryotic Type</b>
B  Initiation factors
C    eIF-1
D      Contig4978; <a href="/dbget-bin/www_bget?ko:K03236">K03236</a>  EIF1A; translation initiation factor 1A
D      Contig9793; <a href="/dbget-bin/www_bget?ko:K03113">K03113</a>  EIF1, SUI1; translation initiation factor 1
D      Contig11382; <a href="/dbget-bin/www_bget?ko:K03113">K03113</a>  EIF1, SUI1; translation initiation factor 1
D      Contig13110; <a href="/dbget-bin/www_bget?ko:K03113">K03113</a>  EIF1, SUI1; translation initiation factor 1
D      Contig13766; <a href="/dbget-bin/www_bget?ko:K03113">K03113</a>  EIF1, SUI1; translation initiation factor 1
D      comp8835_c0_seq2; <a href="/dbget-bin/www_bget?ko:K03113">K03113</a>  EIF1, SUI1; translation initiation factor 1
C    eIF-2
D      Contig4702; <a href="/dbget-bin/www_bget?ko:K03237">K03237</a>  EIF2S1; translation initiation factor 2 subunit 1
D      Contig5044; <a href="/dbget-bin/www_bget?ko:K03238">K03238</a>  EIF2S2; translation initiation factor 2 subunit 2
D      Contig14236; <a href="/dbget-bin/www_bget?ko:K03242">K03242</a>  EIF2S3; translation initiation factor 2 subunit 3
C    eIF-2A
D      Contig5372; <a href="/dbget-bin/www_bget?ko:K15026">K15026</a>  EIF2A; translation initiation factor 2A
C    eIF-2B
D      Contig10321; <a href="/dbget-bin/www_bget?ko:K03239">K03239</a>  EIF2B1; translation initiation factor eIF-2B subunit alpha
D      comp6861_c0_seq1; <a href="/dbget-bin/www_bget?ko:K03239">K03239</a>  EIF2B1; translation initiation factor eIF-2B subunit alpha
D      Contig2514; <a href="/dbget-bin/www_bget?ko:K03754">K03754</a>  EIF2B2; translation initiation factor eIF-2B subunit beta
D      Contig909; <a href="/dbget-bin/www_bget?ko:K03241">K03241</a>  EIF2B3; translation initiation factor eIF-2B subunit gamma
D      Contig4454; <a href="/dbget-bin/www_bget?ko:K03680">K03680</a>  EIF2B4; translation initiation factor eIF-2B subunit delta
D      Contig2702; <a href="/dbget-bin/www_bget?ko:K03240">K03240</a>  EIF2B5; translation initiation factor eIF-2B subunit epsilon
D      comp5450_c0_seq2; <a href="/dbget-bin/www_bget?ko:K03240">K03240</a>  EIF2B5; translation initiation factor eIF-2B subunit epsilon
C    eIF-2D
D      Contig5274; <a href="/dbget-bin/www_bget?ko:K15027">K15027</a>  EIF2D; translation initiation factor 2D
D      Contig14973; <a href="/dbget-bin/www_bget?ko:K15027">K15027</a>  EIF2D; translation initiation factor 2D
C    eIF-5
D      Contig4664; <a href="/dbget-bin/www_bget?ko:K03262">K03262</a>  EIF5; translation initiation factor 5
D      Contig4665; <a href="/dbget-bin/www_bget?ko:K03262">K03262</a>  EIF5; translation initiation factor 5
D      Locus_268_Transcript_4/5_Confidence_0.500_Length_3064; <a href="/dbget-bin/www_bget?ko:K03262">K03262</a>  EIF5; translation initiation factor 5
D      Contig13147; <a href="/dbget-bin/www_bget?ko:K03263">K03263</a>  EIF5A; translation initiation factor 5A
D      Locus_2762_Transcript_1/1_Confidence_1.000_Length_832; <a href="/dbget-bin/www_bget?ko:K03263">K03263</a>  EIF5A; translation initiation factor 5A
D      Contig14369; <a href="/dbget-bin/www_bget?ko:K03243">K03243</a>  EIF5B; translation initiation factor 5B
C    eIF-6
D      Contig6028; <a href="/dbget-bin/www_bget?ko:K03264">K03264</a>  EIF6; translation initiation factor 6
C    eIF-3
D      Contig4792; <a href="/dbget-bin/www_bget?ko:K03254">K03254</a>  EIF3A; translation initiation factor 3 subunit A
D      Contig746; <a href="/dbget-bin/www_bget?ko:K03253">K03253</a>  EIF3B; translation initiation factor 3 subunit B
D      comp7547_c0_seq1; <a href="/dbget-bin/www_bget?ko:K03253">K03253</a>  EIF3B; translation initiation factor 3 subunit B
D      Contig5552; <a href="/dbget-bin/www_bget?ko:K03252">K03252</a>  EIF3C; translation initiation factor 3 subunit C
D      Contig4798; <a href="/dbget-bin/www_bget?ko:K03251">K03251</a>  EIF3D; translation initiation factor 3 subunit D
D      Contig4834; <a href="/dbget-bin/www_bget?ko:K03250">K03250</a>  EIF3E, INT6; translation initiation factor 3 subunit E
D      Contig4132; <a href="/dbget-bin/www_bget?ko:K03249">K03249</a>  EIF3F; translation initiation factor 3 subunit F
D      Contig4097; <a href="/dbget-bin/www_bget?ko:K03248">K03248</a>  EIF3G; translation initiation factor 3 subunit G
D      Contig12977; <a href="/dbget-bin/www_bget?ko:K03247">K03247</a>  EIF3H; translation initiation factor 3 subunit H
D      Contig4295; <a href="/dbget-bin/www_bget?ko:K03246">K03246</a>  EIF3I; translation initiation factor 3 subunit I
D      Contig10521; <a href="/dbget-bin/www_bget?ko:K03245">K03245</a>  EIF3J; translation initiation factor 3 subunit J
D      Contig4125; <a href="/dbget-bin/www_bget?ko:K15028">K15028</a>  EIF3K; translation initiation factor 3 subunit K
D      Contig5092; <a href="/dbget-bin/www_bget?ko:K15029">K15029</a>  EIF3L; translation initiation factor 3 subunit L
D      Contig14035; <a href="/dbget-bin/www_bget?ko:K15030">K15030</a>  EIF3M; translation initiation factor 3 subunit M
C    eIF-4
D      Contig11402; <a href="/dbget-bin/www_bget?ko:K03257">K03257</a>  EIF4A; translation initiation factor 4A
D      Contig12160; <a href="/dbget-bin/www_bget?ko:K03257">K03257</a>  EIF4A; translation initiation factor 4A
D      Locus_253_Transcript_8/9_Confidence_0.333_Length_2709; <a href="/dbget-bin/www_bget?ko:K03257">K03257</a>  EIF4A; translation initiation factor 4A
D      Contig4261; <a href="/dbget-bin/www_bget?ko:K13025">K13025</a>  EIF4A3, FAL1; ATP-dependent RNA helicase [EC:3.6.4.13]
D      Contig5365; <a href="/dbget-bin/www_bget?ko:K03258">K03258</a>  EIF4B; translation initiation factor 4B
D      Contig818; <a href="/dbget-bin/www_bget?ko:K03259">K03259</a>  EIF4E; translation initiation factor 4E
D      Contig3878; <a href="/dbget-bin/www_bget?ko:K03259">K03259</a>  EIF4E; translation initiation factor 4E
D      Contig3879; <a href="/dbget-bin/www_bget?ko:K03259">K03259</a>  EIF4E; translation initiation factor 4E
D      Contig12708; <a href="/dbget-bin/www_bget?ko:K03259">K03259</a>  EIF4E; translation initiation factor 4E
D      Locus_6926_Transcript_1/4_Confidence_0.800_Length_1398; <a href="/dbget-bin/www_bget?ko:K03259">K03259</a>  EIF4E; translation initiation factor 4E
D      Locus_6926_Transcript_4/4_Confidence_0.800_Length_1384; <a href="/dbget-bin/www_bget?ko:K03259">K03259</a>  EIF4E; translation initiation factor 4E
D      Contig5711; <a href="/dbget-bin/www_bget?ko:K03260">K03260</a>  EIF4G; translation initiation factor 4G
D      Contig12157; <a href="/dbget-bin/www_bget?ko:K03260">K03260</a>  EIF4G; translation initiation factor 4G
D      Contig15571; <a href="/dbget-bin/www_bget?ko:K03260">K03260</a>  EIF4G; translation initiation factor 4G
D      Locus_1_Transcript_20/21_Confidence_0.220_Length_4322; <a href="/dbget-bin/www_bget?ko:K03260">K03260</a>  EIF4G; translation initiation factor 4G
D      Locus_1_Transcript_21/21_Confidence_0.322_Length_5656; <a href="/dbget-bin/www_bget?ko:K03260">K03260</a>  EIF4G; translation initiation factor 4G
D      Locus_245_Transcript_2/5_Confidence_0.527_Length_3319; <a href="/dbget-bin/www_bget?ko:K03260">K03260</a>  EIF4G; translation initiation factor 4G
D      Locus_245_Transcript_5/5_Confidence_0.618_Length_3318; <a href="/dbget-bin/www_bget?ko:K03260">K03260</a>  EIF4G; translation initiation factor 4G
C    MTIFs
D      Contig13826; <a href="/dbget-bin/www_bget?ko:K02519">K02519</a>  infB, MTIF2; translation initiation factor IF-2
C    Initiation associated factors
D      Contig11455; <a href="/dbget-bin/www_bget?ko:K06184">K06184</a>  ABCF1; ATP-binding cassette, subfamily F, member 1
D      Contig14753; <a href="/dbget-bin/www_bget?ko:K06158">K06158</a>  ABCF3; ATP-binding cassette, subfamily F, member 3
D      Contig4301; <a href="/dbget-bin/www_bget?ko:K03255">K03255</a>  TIF31, CLU1; protein TIF31
B  Elongation factors
C    <a href="/dbget-bin/www_bget?ko:K03231">K03231</a>  EEF1A; elongation factor 1-alpha
C    <a href="/dbget-bin/www_bget?ko:K03232">K03232</a>  EEF1B; elongation factor 1-beta
C    <a href="/dbget-bin/www_bget?ko:K03233">K03233</a>  EEF1G; elongation factor 1-gamma
C    <a href="/dbget-bin/www_bget?ko:K15410">K15410</a>  EEF1D; elongation factor 1-delta
C    <a href="/dbget-bin/www_bget?ko:K03234">K03234</a>  EEF2; elongation factor 2
C    <a href="/dbget-bin/www_bget?ko:K03235">K03235</a>  EF3, TEF3; elongation factor 3
C    <a href="/dbget-bin/www_bget?ko:K02357">K02357</a>  tsf, TSFM; elongation factor Ts
C    <a href="/dbget-bin/www_bget?ko:K02358">K02358</a>  tuf, TUFM; elongation factor Tu
C    <a href="/dbget-bin/www_bget?ko:K02355">K02355</a>  fusA, GFM, EFG; elongation factor G
C    Elongation associated factor
D      Contig15113; <a href="/dbget-bin/www_bget?ko:K00586">K00586</a>  DPH5; diphthine synthase [EC:2.1.1.98]
B  Release factors
C    <a href="/dbget-bin/www_bget?ko:K03265">K03265</a>  ETF1, ERF1; peptide chain release factor subunit 1
C    <a href="/dbget-bin/www_bget?ko:K03267">K03267</a>  ERF3, GSPT; peptide chain release factor subunit 3
C    <a href="/dbget-bin/www_bget?ko:K15031">K15031</a>  MTERF; transcription termination factor, mitochondrial
C    <a href="/dbget-bin/www_bget?ko:K15032">K15032</a>  MTERFD; mTERF domain-containing protein, mitochondrial
C    <a href="/dbget-bin/www_bget?ko:K15033">K15033</a>  ICT1; peptidyl-tRNA hydrolase ICT1 [EC:3.1.1.29]
C    <a href="/dbget-bin/www_bget?ko:K02835">K02835</a>  prfA, MTRF1, MRF1; peptide chain release factor 1
C    <a href="/dbget-bin/www_bget?ko:K02838">K02838</a>  frr, MRRF, RRF; ribosome recycling factor
C    <a href="/dbget-bin/www_bget?ko:K01056">K01056</a>  PTH1, pth, spoVC; peptidyl-tRNA hydrolase, PTH1 family [EC:3.1.1.29]
C    <a href="/dbget-bin/www_bget?ko:K04794">K04794</a>  PTH2; peptidyl-tRNA hydrolase, PTH2 family [EC:3.1.1.29]
#
A<b>Prokaryotic Type</b>
B  Initiation factors
C    <a href="/dbget-bin/www_bget?ko:K02518">K02518</a>  infA; translation initiation factor IF-1
C    <a href="/dbget-bin/www_bget?ko:K02519">K02519</a>  infB, MTIF2; translation initiation factor IF-2
C    <a href="/dbget-bin/www_bget?ko:K02520">K02520</a>  infC, MTIF3; translation initiation factor IF-3
B  Elongation factors
C    <a href="/dbget-bin/www_bget?ko:K02357">K02357</a>  tsf, TSFM; elongation factor Ts
C    <a href="/dbget-bin/www_bget?ko:K02358">K02358</a>  tuf, TUFM; elongation factor Tu
C    <a href="/dbget-bin/www_bget?ko:K02355">K02355</a>  fusA, GFM, EFG; elongation factor G
C    <a href="/dbget-bin/www_bget?ko:K02356">K02356</a>  efp; elongation factor P
C    <a href="/dbget-bin/www_bget?ko:K03833">K03833</a>  selB; selenocysteine-specific elongation factor
B  Release factors
C    <a href="/dbget-bin/www_bget?ko:K02835">K02835</a>  prfA, MTRF1, MRF1; peptide chain release factor 1
C    <a href="/dbget-bin/www_bget?ko:K02836">K02836</a>  prfB; peptide chain release factor 2
C    <a href="/dbget-bin/www_bget?ko:K02837">K02837</a>  prfC; peptide chain release factor 3
C    <a href="/dbget-bin/www_bget?ko:K02838">K02838</a>  frr, MRRF, RRF; ribosome recycling factor
C    <a href="/dbget-bin/www_bget?ko:K02839">K02839</a>  prfH; peptide chain release factor
C    <a href="/dbget-bin/www_bget?ko:K09890">K09890</a>  arfA; alternative ribosome-rescue factor
C    <a href="/dbget-bin/www_bget?ko:K15034">K15034</a>  yaeJ; ribosome-associated protein
C    <a href="/dbget-bin/www_bget?ko:K02493">K02493</a>  hemK, prmC; release factor glutamine methyltransferase [EC:2.1.1.-]
C    <a href="/dbget-bin/www_bget?ko:K01056">K01056</a>  PTH1, pth, spoVC; peptidyl-tRNA hydrolase, PTH1 family [EC:3.1.1.29]
C    <a href="/dbget-bin/www_bget?ko:K04794">K04794</a>  PTH2; peptidyl-tRNA hydrolase, PTH2 family [EC:3.1.1.29]
!
#<hr>
#<b>[ <a href="/kegg/brite.html">BRITE</a> | <a href="/kegg/kegg2.html">KEGG2</a> | <a href="/kegg/">KEGG</a> ]</b><br>
#Last updated: March 16, 2012
