# Supplementary material for: A pipeline for the de novo assembly of the Themira biloba (Sepsidae: Diptera) transcriptome using a multiple k-mer length approach
Source: BMC Genomics. 2014 Mar 12;15(1):188. doi: 10.1186/1471-2164-15-188 (PMC4008362; doi:10.1186/1471-2164-15-188)
Supplement: Supplementary file 3 — Additional file 3: KEGG classification and functional maps of assembled contigs. Contigs annotated using KEGG Automatic Annotation Server identified sequences in a broad range of functional groups including developmental pathways and cell signaling. (ZIP 11 MB) [file 12864_2013_7026_MOESM3_ESM.zip › KEGG classification/hier/q03016.keg]

+D
#<h2><a href="/kegg/kegg2.html"><img src="/Fig/bget/kegg3.gif" align="middle" border=0></a>&nbsp; Transfer RNA Biogenesis</h2>
#<!---
#ENTRY       ko03016
#NAME        tRNA
#DEFINITION  Transfer RNA biogenesis cap3 assembly
#--->
!
A<b>Eukaryotic Type</b>
B  5'processing factors
C    Ribonucrease P
D      Contig12359; <a href="/dbget-bin/www_bget?ko:K01164">K01164</a>  POP1; ribonuclease P/MRP protein subunit POP1 [EC:3.1.26.5]
D      comp104646_c0_seq1; <a href="/dbget-bin/www_bget?ko:K03537">K03537</a>  POP5; ribonuclease P/MRP protein subunit POP5 [EC:3.1.26.5]
D      Contig6260; <a href="/dbget-bin/www_bget?ko:K14525">K14525</a>  RPP25; ribonucleases P/MRP protein subunit RPP25 [EC:3.1.26.5]
B  3'processing and CCA adding factors
C    3'processing factor
D      Contig1246; <a href="/dbget-bin/www_bget?ko:K00784">K00784</a>  rnz; ribonuclease Z [EC:3.1.26.11]
D      Contig4970; <a href="/dbget-bin/www_bget?ko:K01166">K01166</a>  E3.1.27.1; ribonuclease T2 [EC:3.1.27.1]
C    CCA adding factor
D      Contig1244; <a href="/dbget-bin/www_bget?ko:K00974">K00974</a>  cca; tRNA nucleotidyltransferase (CCA-adding enzyme) [EC:2.7.7.72 3.1.3.- 3.1.4.-]
B  tRNA spricing factors
C    tRNA splicing endonuclease
D      Contig8660; <a href="/dbget-bin/www_bget?ko:K15322">K15322</a>  TSEN2; tRNA-splicing endonuclease subunit Sen2 [EC:3.1.27.9]
D      Contig9929; <a href="/dbget-bin/www_bget?ko:K15323">K15323</a>  TSEN34; tRNA-splicing endonuclease subunit Sen34 [EC:3.1.27.9]
D      Contig6336; <a href="/dbget-bin/www_bget?ko:K15326">K15326</a>  TSEN54; tRNA-splicing endonuclease subunit Sen54
C    tRNA splicing ligase
D      Contig3415; <a href="/dbget-bin/www_bget?ko:K14415">K14415</a>  RTCB, rtcB; tRNA-splicing ligase RtcB [EC:6.5.1.3]
D      Contig2914; <a href="/dbget-bin/www_bget?ko:K13177">K13177</a>  DDX1; ATP-dependent RNA helicase DDX1 [EC:3.6.4.13]
D      Contig799; <a href="/dbget-bin/www_bget?ko:K15433">K15433</a>  CGI99, CLE7, RLLM1; RLL motif containing protein 1
C    Other tRNA splicing factors
B  tRNA transport factors
C    tRNA export factors
D      Contig5624; <a href="/dbget-bin/www_bget?ko:K07936">K07936</a>  RAN; GTP-binding nuclear protein Ran
D      Contig13135; <a href="/dbget-bin/www_bget?ko:K14290">K14290</a>  XPO1, CRM1; exportin-1
D      Contig8972; <a href="/dbget-bin/www_bget?ko:K14289">K14289</a>  XPO5; exportin-5
D      comp92788_c0_seq1; <a href="/dbget-bin/www_bget?ko:K14289">K14289</a>  XPO5; exportin-5
D      Contig5791; <a href="/dbget-bin/www_bget?ko:K03231">K03231</a>  EEF1A; elongation factor 1-alpha
D      Contig6686; <a href="/dbget-bin/www_bget?ko:K08876">K08876</a>  SCYL; SCY1-like
C    tRNA import factors
D      Contig7060; <a href="/dbget-bin/www_bget?ko:K15436">K15436</a>  TRPO3, MTR10; transportin-3
B  Aminoacyl-tRNA synthetases (AARSs)
C    Multi-aminoacyl-tRNA synthetase complex (MSC)
D      Contig4796; <a href="/dbget-bin/www_bget?ko:K14163">K14163</a>  EPRS; bifunctional glutamyl/prolyl-tRNA synthetase [EC:6.1.1.17 6.1.1.15]
D      Contig11725; <a href="/dbget-bin/www_bget?ko:K01881">K01881</a>  PARS, proS; prolyl-tRNA synthetase [EC:6.1.1.15]
D      Contig2885; <a href="/dbget-bin/www_bget?ko:K01870">K01870</a>  IARS, ileS; isoleucyl-tRNA synthetase [EC:6.1.1.5]
D      Contig2641; <a href="/dbget-bin/www_bget?ko:K01869">K01869</a>  LARS, leuS; leucyl-tRNA synthetase [EC:6.1.1.4]
D      Contig9543; <a href="/dbget-bin/www_bget?ko:K01869">K01869</a>  LARS, leuS; leucyl-tRNA synthetase [EC:6.1.1.4]
D      Contig2347; <a href="/dbget-bin/www_bget?ko:K01874">K01874</a>  MARS, metG; methionyl-tRNA synthetase [EC:6.1.1.10]
D      Contig5987; <a href="/dbget-bin/www_bget?ko:K01874">K01874</a>  MARS, metG; methionyl-tRNA synthetase [EC:6.1.1.10]
D      Contig13230; <a href="/dbget-bin/www_bget?ko:K01886">K01886</a>  QARS, glnS; glutaminyl-tRNA synthetase [EC:6.1.1.18]
D      Contig181; <a href="/dbget-bin/www_bget?ko:K01887">K01887</a>  RARS, argS; arginyl-tRNA synthetase [EC:6.1.1.19]
D      Contig5116; <a href="/dbget-bin/www_bget?ko:K04567">K04567</a>  KARS, lysS; lysyl-tRNA synthetase, class II [EC:6.1.1.6]
D      Contig4788; <a href="/dbget-bin/www_bget?ko:K01876">K01876</a>  DARS, aspS; aspartyl-tRNA synthetase [EC:6.1.1.12]
D      Contig14260; <a href="/dbget-bin/www_bget?ko:K01876">K01876</a>  DARS, aspS; aspartyl-tRNA synthetase [EC:6.1.1.12]
D      Contig14650; <a href="/dbget-bin/www_bget?ko:K15437">K15437</a>  AIMP1, ARC1; aminoacyl tRNA synthase complex-interacting multifunctional protein 1
D      Contig3399; <a href="/dbget-bin/www_bget?ko:K15438">K15438</a>  AIMP2; aminoacyl tRNA synthase complex-interacting multifunctional protein 2
C    Other AARSs
D      Contig4184; <a href="/dbget-bin/www_bget?ko:K01872">K01872</a>  AARS, alaS; alanyl-tRNA synthetase [EC:6.1.1.7]
D      Contig2974; <a href="/dbget-bin/www_bget?ko:K01893">K01893</a>  NARS, asnS; asparaginyl-tRNA synthetase [EC:6.1.1.22]
D      Contig6091; <a href="/dbget-bin/www_bget?ko:K01893">K01893</a>  NARS, asnS; asparaginyl-tRNA synthetase [EC:6.1.1.22]
D      Contig4657; <a href="/dbget-bin/www_bget?ko:K01880">K01880</a>  GARS, glyS1; glycyl-tRNA synthetase [EC:6.1.1.14]
D      Contig14638; <a href="/dbget-bin/www_bget?ko:K01868">K01868</a>  TARS, thrS; threonyl-tRNA synthetase [EC:6.1.1.3]
D      Contig3047; <a href="/dbget-bin/www_bget?ko:K01875">K01875</a>  SARS, serS; seryl-tRNA synthetase [EC:6.1.1.11]
D      Contig8532; <a href="/dbget-bin/www_bget?ko:K01875">K01875</a>  SARS, serS; seryl-tRNA synthetase [EC:6.1.1.11]
D      Contig3746; <a href="/dbget-bin/www_bget?ko:K01883">K01883</a>  CARS, cysS; cysteinyl-tRNA synthetase [EC:6.1.1.16]
D      comp133370_c0_seq1; <a href="/dbget-bin/www_bget?ko:K01883">K01883</a>  CARS, cysS; cysteinyl-tRNA synthetase [EC:6.1.1.16]
D      Contig14703; <a href="/dbget-bin/www_bget?ko:K01873">K01873</a>  VARS, valS; valyl-tRNA synthetase [EC:6.1.1.9]
D      Contig4658; <a href="/dbget-bin/www_bget?ko:K01892">K01892</a>  HARS, hisS; histidyl-tRNA synthetase [EC:6.1.1.21]
D      Contig13955; <a href="/dbget-bin/www_bget?ko:K01889">K01889</a>  FARSA, pheS; phenylalanyl-tRNA synthetase alpha chain [EC:6.1.1.20]
D      Contig15075; <a href="/dbget-bin/www_bget?ko:K01889">K01889</a>  FARSA, pheS; phenylalanyl-tRNA synthetase alpha chain [EC:6.1.1.20]
D      Contig933; <a href="/dbget-bin/www_bget?ko:K01890">K01890</a>  FARSB, pheT; phenylalanyl-tRNA synthetase beta chain [EC:6.1.1.20]
D      Contig8727; <a href="/dbget-bin/www_bget?ko:K01866">K01866</a>  YARS, tyrS; tyrosyl-tRNA synthetase [EC:6.1.1.1]
D      Contig14280; <a href="/dbget-bin/www_bget?ko:K01866">K01866</a>  YARS, tyrS; tyrosyl-tRNA synthetase [EC:6.1.1.1]
D      Contig2220; <a href="/dbget-bin/www_bget?ko:K01867">K01867</a>  WARS, trpS; tryptophanyl-tRNA synthetase [EC:6.1.1.2]
D      Contig15230; <a href="/dbget-bin/www_bget?ko:K01867">K01867</a>  WARS, trpS; tryptophanyl-tRNA synthetase [EC:6.1.1.2]
B  tRNA modification factors
C    Deaminases
D      Contig1424; <a href="/dbget-bin/www_bget?ko:K15440">K15440</a>  TAD1, ADAT1; tRNA-specific adenosine deaminase 1 [EC:3.5.4.34]
D      Contig4735; <a href="/dbget-bin/www_bget?ko:K15441">K15441</a>  TAD2, ADAT2; tRNA-specific adenosine deaminase 2 [EC:3.5.4.-]
C    Dihydorouridine synthases
D      Contig3980; <a href="/dbget-bin/www_bget?ko:K05542">K05542</a>  DUS1; tRNA-dihydrouridine synthase 1 [EC:1.3.1.88]
D      comp91904_c0_seq1; <a href="/dbget-bin/www_bget?ko:K05542">K05542</a>  DUS1; tRNA-dihydrouridine synthase 1 [EC:1.3.1.88]
D      Contig10551; <a href="/dbget-bin/www_bget?ko:K05543">K05543</a>  DUS2; tRNA-dihydrouridine synthase 2 [EC:1.3.1.91]
D      Contig11222; <a href="/dbget-bin/www_bget?ko:K05543">K05543</a>  DUS2; tRNA-dihydrouridine synthase 2 [EC:1.3.1.91]
D      Contig11657; <a href="/dbget-bin/www_bget?ko:K05543">K05543</a>  DUS2; tRNA-dihydrouridine synthase 2 [EC:1.3.1.91]
D      comp672_c0_seq2; <a href="/dbget-bin/www_bget?ko:K05543">K05543</a>  DUS2; tRNA-dihydrouridine synthase 2 [EC:1.3.1.91]
D      Contig1661; <a href="/dbget-bin/www_bget?ko:K05544">K05544</a>  DUS3; tRNA-dihydrouridine synthase 3 [EC:1.3.1.89]
D      Contig333; <a href="/dbget-bin/www_bget?ko:K05545">K05545</a>  DUS4; tRNA-dihydrouridine synthase 4 [EC:1.3.1.90]
C    Methylthiotransferase
D      comp74834_c0_seq1; <a href="/dbget-bin/www_bget?ko:K15865">K15865</a>  CDKAL1; CDK5 regulatory subunit-associated protein 1-like 1
C    Methyltransferases
D      Contig2245; <a href="/dbget-bin/www_bget?ko:K00555">K00555</a>  TRMT1, trm1; tRNA (guanine26-N2/guanine27-N2)-dimethyltransferase [EC:2.1.1.215 2.1.1.216]
D      Contig6834; <a href="/dbget-bin/www_bget?ko:K15332">K15332</a>  TRMT2A; tRNA (uracil-5-)-methyltransferase
D      Contig133; <a href="/dbget-bin/www_bget?ko:K15335">K15335</a>  NSUN2; tRNA (cytosine34-C5)-methyltransferase [EC:2.1.1.203]
D      Contig9004; <a href="/dbget-bin/www_bget?ko:K15336">K15336</a>  TRDMT1, DNMT2; tRNA (cytosine38-C5)-methyltransferase [EC:2.1.1.204]
D      Contig4886; <a href="/dbget-bin/www_bget?ko:K15429">K15429</a>  TRM5, TRMT5; tRNA (guanine37-N1)-methyltransferase [EC:2.1.1.228]
D      Contig235; <a href="/dbget-bin/www_bget?ko:K07442">K07442</a>  TRM61, GCD14; tRNA (adenine57-N1/adenine58-N1)-methyltransferase [EC:2.1.1.219 2.1.1.220]
D      Contig12356; <a href="/dbget-bin/www_bget?ko:K03256">K03256</a>  TRM6, GCD10; tRNA (adenine-N(1)-)-methyltransferase non-catalytic subunit
D      Contig5945; <a href="/dbget-bin/www_bget?ko:K14864">K14864</a>  FTSJ1, TRM7; tRNA (cytidine32/guanosine34-2'-O)-methyltransferase [EC:2.1.1.205]
D      Contig6741; <a href="/dbget-bin/www_bget?ko:K03439">K03439</a>  trmB, METTL1; tRNA (guanine-N7-)-methyltransferase [EC:2.1.1.33]
D      Locus_699_Transcript_1/1_Confidence_1.000_Length_1591; <a href="/dbget-bin/www_bget?ko:K15443">K15443</a>  TRM82, WDR4; tRNA (guanine-N(7)-)-methyltransferase subunit TRM82
D      Contig2319; <a href="/dbget-bin/www_bget?ko:K10770">K10770</a>  ALKBH8; alkylated DNA repair protein alkB homolog 8 [EC:1.14.11.- 2.1.1.229]
D      Contig3158; <a href="/dbget-bin/www_bget?ko:K15445">K15445</a>  TRM10, RG9MTD2; tRNA (guanine9-N1)-methyltransferase [EC:2.1.1.221]
D      Contig9230; <a href="/dbget-bin/www_bget?ko:K15430">K15430</a>  TRM11, TRMT11; tRNA (guanine10-N2)-methyltransferase [EC:2.1.1.214]
D      comp115938_c0_seq1; <a href="/dbget-bin/www_bget?ko:K15446">K15446</a>  TRM13, CCDC76; tRNA:m4X modification enzyme [EC:2.1.1.225]
D      comp23263_c0_seq1; <a href="/dbget-bin/www_bget?ko:K15447">K15447</a>  TRM44, METTL19; tRNASer (uridine44-2'-O)-methyltransferase [EC:2.1.1.211]
D      Contig11168; <a href="/dbget-bin/www_bget?ko:K15448">K15448</a>  TRM112, TRMT112; multifunctional methyltransferase subunit TRM112
D      Contig3431; <a href="/dbget-bin/www_bget?ko:K15451">K15451</a>  PPM2, LCMT2, TYW4; tRNA wybutosine-synthesizing protein 4 [EC:2.1.1.-]
C    Psudouridine synthases
D      Contig249; <a href="/dbget-bin/www_bget?ko:K06173">K06173</a>  truA, PUS1; tRNA pseudouridine38-40 synthase [EC:5.4.99.12]
D      Contig6586; <a href="/dbget-bin/www_bget?ko:K01855">K01855</a>  PUS3, DEG1; tRNA pseudouridine38/39 synthase [EC:5.4.99.45]
D      Contig2808; <a href="/dbget-bin/www_bget?ko:K06176">K06176</a>  truD, PUS7; tRNA pseudouridine13 synthase [EC:5.4.99.27]
D      Contig3432; <a href="/dbget-bin/www_bget?ko:K07583">K07583</a>  PUS10; tRNA pseudouridine synthase 10 [EC:5.4.99.-]
C    Thiolation factors
D      Contig7691; <a href="/dbget-bin/www_bget?ko:K00566">K00566</a>  mnmA, trmU, TRMU; tRNA-specific 2-thiouridylase [EC:2.8.1.-]
D      Contig2829; <a href="/dbget-bin/www_bget?ko:K14168">K14168</a>  CTU1, NCS6; cytoplasmic tRNA 2-thiolation protein 1 [EC:2.7.7.-]
D      Contig3379; <a href="/dbget-bin/www_bget?ko:K04487">K04487</a>  iscS, NFS1; cysteine desulfurase [EC:2.8.1.7]
D      Contig8363; <a href="/dbget-bin/www_bget?ko:K11996">K11996</a>  MOCS3, UBA4, moeB; adenylyltransferase and sulfurtransferase
C    KEOPS/EKC complex
D      comp38577_c0_seq1; <a href="/dbget-bin/www_bget?ko:K08851">K08851</a>  TP53RK, PRPK, BUD32; TP53 regulating kinase [EC:2.7.11.1]
D      comp92082_c0_seq1; <a href="/dbget-bin/www_bget?ko:K08851">K08851</a>  TP53RK, PRPK, BUD32; TP53 regulating kinase [EC:2.7.11.1]
D      Contig96; <a href="/dbget-bin/www_bget?ko:K15900">K15900</a>  KAE1, OSGEP; tRNA threonylcarbamoyladenosine biosynthesis protein
C    Elongator complex
D      Contig648; <a href="/dbget-bin/www_bget?ko:K11373">K11373</a>  ELP1, IKI3, IKBKAP; elongator complex protein 1
D      Contig1676; <a href="/dbget-bin/www_bget?ko:K11374">K11374</a>  ELP2; elongator complex protein 2
D      Contig2386; <a href="/dbget-bin/www_bget?ko:K07739">K07739</a>  ELP3, KAT9; elongator complex protein 3 [EC:2.3.1.48]
D      Contig2723; <a href="/dbget-bin/www_bget?ko:K11375">K11375</a>  ELP4; elongator complex protein 4
C    Elongator related proteins
D      Contig15442; <a href="/dbget-bin/www_bget?ko:K15456">K15456</a>  KTI12; protein KTI12
C    Other tRNA modification factors
D      comp70246_c0_seq1; <a href="/dbget-bin/www_bget?ko:K03650">K03650</a>  mnmE, trmE, MSS1; tRNA modification GTPase [EC:3.6.-.-]
D      comp133909_c0_seq1; <a href="/dbget-bin/www_bget?ko:K03650">K03650</a>  mnmE, trmE, MSS1; tRNA modification GTPase [EC:3.6.-.-]
D      Locus_14523_Transcript_1/1_Confidence_1.000_Length_490; <a href="/dbget-bin/www_bget?ko:K03650">K03650</a>  mnmE, trmE, MSS1; tRNA modification GTPase [EC:3.6.-.-]
D      comp11952_c0_seq1; <a href="/dbget-bin/www_bget?ko:K03495">K03495</a>  gidA, mnmG, MTO1; tRNA uridine 5-carboxymethylaminomethyl modification enzyme
D      comp133508_c0_seq1; <a href="/dbget-bin/www_bget?ko:K03495">K03495</a>  gidA, mnmG, MTO1; tRNA uridine 5-carboxymethylaminomethyl modification enzyme
D      Contig9030; <a href="/dbget-bin/www_bget?ko:K00773">K00773</a>  tgt, QTRT1; queuine tRNA-ribosyltransferase [EC:2.4.2.29]
D      comp133784_c0_seq1; <a href="/dbget-bin/www_bget?ko:K00773">K00773</a>  tgt, QTRT1; queuine tRNA-ribosyltransferase [EC:2.4.2.29]
D      Contig7611; <a href="/dbget-bin/www_bget?ko:K15407">K15407</a>  QTRTD1; queuine tRNA-ribosyltransferase subunit QTRTD1 [EC:2.4.2.29]
D      Contig5655; <a href="/dbget-bin/www_bget?ko:K01008">K01008</a>  selD, SEPHS; selenide, water dikinase [EC:2.7.9.3]
D      Contig5757; <a href="/dbget-bin/www_bget?ko:K01008">K01008</a>  selD, SEPHS; selenide, water dikinase [EC:2.7.9.3]
D      Contig6808; <a href="/dbget-bin/www_bget?ko:K06963">K06963</a>  TAN1, THUMPD1; tRNA acetyltransferase TAN1
D      comp94805_c0_seq1; <a href="/dbget-bin/www_bget?ko:K10761">K10761</a>  THG1; tRNA(His) guanylyltransferase [EC:2.7.7.79]
D      Contig4528; <a href="/dbget-bin/www_bget?ko:K00685">K00685</a>  ATE1, ate1; arginine-tRNA-protein transferase [EC:2.3.2.8]
D      Contig4529; <a href="/dbget-bin/www_bget?ko:K00685">K00685</a>  ATE1, ate1; arginine-tRNA-protein transferase [EC:2.3.2.8]
B  tRNA degradation factors
C    TRAMP complex
D      Contig7426; <a href="/dbget-bin/www_bget?ko:K03514">K03514</a>  POLS, TRF4; DNA polymerase sigma [EC:2.7.7.7]
D      Contig8715; <a href="/dbget-bin/www_bget?ko:K12597">K12597</a>  AIR1_2; protein AIR1/2
D      Contig1927; <a href="/dbget-bin/www_bget?ko:K12598">K12598</a>  MTR4, SKIV2L2; ATP-dependent RNA helicase DOB1 [EC:3.6.4.13]
D      Contig6846; <a href="/dbget-bin/www_bget?ko:K12598">K12598</a>  MTR4, SKIV2L2; ATP-dependent RNA helicase DOB1 [EC:3.6.4.13]
C    Rapid tRNA decay (RTD) pathway factors
D      Contig3048; <a href="/dbget-bin/www_bget?ko:K12618">K12618</a>  XRN1, SEP1, KEM1; 5'-3' exoribonuclease 1 [EC:3.1.13.-]
D      Contig3630; <a href="/dbget-bin/www_bget?ko:K12619">K12619</a>  XRN2, RAT1; 5'-3' exoribonuclease 2 [EC:3.1.13.-]
D      Contig3346; <a href="/dbget-bin/www_bget?ko:K01082">K01082</a>  E3.1.3.7, cysQ, MET22, BPNT1; 3'(2'), 5'-bisphosphate nucleotidase [EC:3.1.3.7]
D      comp134832_c0_seq1; <a href="/dbget-bin/www_bget?ko:K01082">K01082</a>  E3.1.3.7, cysQ, MET22, BPNT1; 3'(2'), 5'-bisphosphate nucleotidase [EC:3.1.3.7]
C    Other tRNA degradation factors
#
A<b>Prokaryotic Type</b>
B  5'processing factors
C    Ribonucrease P
B  3'processing and CCA adding factors
C    3'processing factor
D      Contig1246; <a href="/dbget-bin/www_bget?ko:K00784">K00784</a>  rnz; ribonuclease Z [EC:3.1.26.11]
D      Contig4970; <a href="/dbget-bin/www_bget?ko:K01166">K01166</a>  E3.1.27.1; ribonuclease T2 [EC:3.1.27.1]
C    CCA adding factor
D      Contig1244; <a href="/dbget-bin/www_bget?ko:K00974">K00974</a>  cca; tRNA nucleotidyltransferase (CCA-adding enzyme) [EC:2.7.7.72 3.1.3.- 3.1.4.-]
B  tRNA spricing factors
C    tRNA splicing endonuclease
C    tRNA splicing ligase
D      Contig3415; <a href="/dbget-bin/www_bget?ko:K14415">K14415</a>  RTCB, rtcB; tRNA-splicing ligase RtcB [EC:6.5.1.3]
C    Other tRNA splicing factors
B  Aminoacyl-tRNA synthetases (AARSs)
C    Multi-aminoacyl-tRNA synthetase complex (MSC)
D      Contig2641; <a href="/dbget-bin/www_bget?ko:K01869">K01869</a>  LARS, leuS; leucyl-tRNA synthetase [EC:6.1.1.4]
D      Contig9543; <a href="/dbget-bin/www_bget?ko:K01869">K01869</a>  LARS, leuS; leucyl-tRNA synthetase [EC:6.1.1.4]
D      Contig11725; <a href="/dbget-bin/www_bget?ko:K01881">K01881</a>  PARS, proS; prolyl-tRNA synthetase [EC:6.1.1.15]
C    Other AARSs
D      Contig8727; <a href="/dbget-bin/www_bget?ko:K01866">K01866</a>  YARS, tyrS; tyrosyl-tRNA synthetase [EC:6.1.1.1]
D      Contig14280; <a href="/dbget-bin/www_bget?ko:K01866">K01866</a>  YARS, tyrS; tyrosyl-tRNA synthetase [EC:6.1.1.1]
D      Contig2220; <a href="/dbget-bin/www_bget?ko:K01867">K01867</a>  WARS, trpS; tryptophanyl-tRNA synthetase [EC:6.1.1.2]
D      Contig15230; <a href="/dbget-bin/www_bget?ko:K01867">K01867</a>  WARS, trpS; tryptophanyl-tRNA synthetase [EC:6.1.1.2]
D      Contig14638; <a href="/dbget-bin/www_bget?ko:K01868">K01868</a>  TARS, thrS; threonyl-tRNA synthetase [EC:6.1.1.3]
D      Contig2885; <a href="/dbget-bin/www_bget?ko:K01870">K01870</a>  IARS, ileS; isoleucyl-tRNA synthetase [EC:6.1.1.5]
D      Contig5116; <a href="/dbget-bin/www_bget?ko:K04567">K04567</a>  KARS, lysS; lysyl-tRNA synthetase, class II [EC:6.1.1.6]
D      Contig4184; <a href="/dbget-bin/www_bget?ko:K01872">K01872</a>  AARS, alaS; alanyl-tRNA synthetase [EC:6.1.1.7]
D      Contig14703; <a href="/dbget-bin/www_bget?ko:K01873">K01873</a>  VARS, valS; valyl-tRNA synthetase [EC:6.1.1.9]
D      Contig2347; <a href="/dbget-bin/www_bget?ko:K01874">K01874</a>  MARS, metG; methionyl-tRNA synthetase [EC:6.1.1.10]
D      Contig5987; <a href="/dbget-bin/www_bget?ko:K01874">K01874</a>  MARS, metG; methionyl-tRNA synthetase [EC:6.1.1.10]
D      Contig3047; <a href="/dbget-bin/www_bget?ko:K01875">K01875</a>  SARS, serS; seryl-tRNA synthetase [EC:6.1.1.11]
D      Contig8532; <a href="/dbget-bin/www_bget?ko:K01875">K01875</a>  SARS, serS; seryl-tRNA synthetase [EC:6.1.1.11]
D      Contig4788; <a href="/dbget-bin/www_bget?ko:K01876">K01876</a>  DARS, aspS; aspartyl-tRNA synthetase [EC:6.1.1.12]
D      Contig14260; <a href="/dbget-bin/www_bget?ko:K01876">K01876</a>  DARS, aspS; aspartyl-tRNA synthetase [EC:6.1.1.12]
D      Contig3746; <a href="/dbget-bin/www_bget?ko:K01883">K01883</a>  CARS, cysS; cysteinyl-tRNA synthetase [EC:6.1.1.16]
D      comp133370_c0_seq1; <a href="/dbget-bin/www_bget?ko:K01883">K01883</a>  CARS, cysS; cysteinyl-tRNA synthetase [EC:6.1.1.16]
D      Contig13230; <a href="/dbget-bin/www_bget?ko:K01886">K01886</a>  QARS, glnS; glutaminyl-tRNA synthetase [EC:6.1.1.18]
D      Contig181; <a href="/dbget-bin/www_bget?ko:K01887">K01887</a>  RARS, argS; arginyl-tRNA synthetase [EC:6.1.1.19]
D      Contig13955; <a href="/dbget-bin/www_bget?ko:K01889">K01889</a>  FARSA, pheS; phenylalanyl-tRNA synthetase alpha chain [EC:6.1.1.20]
D      Contig15075; <a href="/dbget-bin/www_bget?ko:K01889">K01889</a>  FARSA, pheS; phenylalanyl-tRNA synthetase alpha chain [EC:6.1.1.20]
D      Contig933; <a href="/dbget-bin/www_bget?ko:K01890">K01890</a>  FARSB, pheT; phenylalanyl-tRNA synthetase beta chain [EC:6.1.1.20]
D      Contig4658; <a href="/dbget-bin/www_bget?ko:K01892">K01892</a>  HARS, hisS; histidyl-tRNA synthetase [EC:6.1.1.21]
D      Contig2974; <a href="/dbget-bin/www_bget?ko:K01893">K01893</a>  NARS, asnS; asparaginyl-tRNA synthetase [EC:6.1.1.22]
D      Contig6091; <a href="/dbget-bin/www_bget?ko:K01893">K01893</a>  NARS, asnS; asparaginyl-tRNA synthetase [EC:6.1.1.22]
B  tRNA modification factors
C    Deaminase
C    Dihydorouridine synthases
C    Methylthiotransferase
C    Methyltransferases
D      Contig6741; <a href="/dbget-bin/www_bget?ko:K03439">K03439</a>  trmB, METTL1; tRNA (guanine-N7-)-methyltransferase [EC:2.1.1.33]
D      comp70246_c0_seq1; <a href="/dbget-bin/www_bget?ko:K03650">K03650</a>  mnmE, trmE, MSS1; tRNA modification GTPase [EC:3.6.-.-]
D      comp133909_c0_seq1; <a href="/dbget-bin/www_bget?ko:K03650">K03650</a>  mnmE, trmE, MSS1; tRNA modification GTPase [EC:3.6.-.-]
D      Locus_14523_Transcript_1/1_Confidence_1.000_Length_490; <a href="/dbget-bin/www_bget?ko:K03650">K03650</a>  mnmE, trmE, MSS1; tRNA modification GTPase [EC:3.6.-.-]
C    Psudouridine synthases
D      Contig249; <a href="/dbget-bin/www_bget?ko:K06173">K06173</a>  truA, PUS1; tRNA pseudouridine38-40 synthase [EC:5.4.99.12]
D      Contig2808; <a href="/dbget-bin/www_bget?ko:K06176">K06176</a>  truD, PUS7; tRNA pseudouridine13 synthase [EC:5.4.99.27]
C    Thiolation factors
D      Contig7691; <a href="/dbget-bin/www_bget?ko:K00566">K00566</a>  mnmA, trmU, TRMU; tRNA-specific 2-thiouridylase [EC:2.8.1.-]
D      Contig9963; <a href="/dbget-bin/www_bget?ko:K13628">K13628</a>  iscA, ISCA1; iron-sulfur cluster assembly protein
D      Contig3379; <a href="/dbget-bin/www_bget?ko:K04487">K04487</a>  iscS, NFS1; cysteine desulfurase [EC:2.8.1.7]
C    Other tRNA modification factors
D      comp11952_c0_seq1; <a href="/dbget-bin/www_bget?ko:K03495">K03495</a>  gidA, mnmG, MTO1; tRNA uridine 5-carboxymethylaminomethyl modification enzyme
D      comp133508_c0_seq1; <a href="/dbget-bin/www_bget?ko:K03495">K03495</a>  gidA, mnmG, MTO1; tRNA uridine 5-carboxymethylaminomethyl modification enzyme
D      Contig3706; <a href="/dbget-bin/www_bget?ko:K01737">K01737</a>  queD, ptpS, PTS; 6-pyruvoyltetrahydropterin/6-carboxytetrahydropterin synthase [EC:4.2.3.12 4.1.2.50]
D      Contig5655; <a href="/dbget-bin/www_bget?ko:K01008">K01008</a>  selD, SEPHS; selenide, water dikinase [EC:2.7.9.3]
D      Contig5757; <a href="/dbget-bin/www_bget?ko:K01008">K01008</a>  selD, SEPHS; selenide, water dikinase [EC:2.7.9.3]
D      Contig9030; <a href="/dbget-bin/www_bget?ko:K00773">K00773</a>  tgt, QTRT1; queuine tRNA-ribosyltransferase [EC:2.4.2.29]
D      comp133784_c0_seq1; <a href="/dbget-bin/www_bget?ko:K00773">K00773</a>  tgt, QTRT1; queuine tRNA-ribosyltransferase [EC:2.4.2.29]
D      Contig4528; <a href="/dbget-bin/www_bget?ko:K00685">K00685</a>  ATE1, ate1; arginine-tRNA-protein transferase [EC:2.3.2.8]
D      Contig4529; <a href="/dbget-bin/www_bget?ko:K00685">K00685</a>  ATE1, ate1; arginine-tRNA-protein transferase [EC:2.3.2.8]
B  tRNA degradation factors
C    <a href="/dbget-bin/www_bget?ko:K12573">K12573</a>  rnr, vacB; ribonuclease R [EC:3.1.-.-]
C    <a href="/dbget-bin/www_bget?ko:K00962">K00962</a>  pnp, PNPT1; polyribonucleotide nucleotidyltransferase [EC:2.7.7.8]
C    <a href="/dbget-bin/www_bget?ko:K12579">K12579</a>  ISG20; interferon-stimulated gene 20 kDa protein [EC:3.1.13.1]
C    <a href="/dbget-bin/www_bget?ko:K07560">K07560</a>  dtd; D-tyrosyl-tRNA(Tyr) deacylase [EC:3.1.-.-]
!
#<hr>
#<b>[ <a href="/kegg/brite.html">BRITE</a> | <a href="/kegg/kegg2.html">KEGG2</a> | <a href="/kegg/">KEGG</a> ]</b><br>
#Last updated: April 23, 2013
