# Supplementary material for: A pipeline for the de novo assembly of the Themira biloba (Sepsidae: Diptera) transcriptome using a multiple k-mer length approach
Source: BMC Genomics. 2014 Mar 12;15(1):188. doi: 10.1186/1471-2164-15-188 (PMC4008362; doi:10.1186/1471-2164-15-188)
Supplement: Supplementary file 3 — Additional file 3: KEGG classification and functional maps of assembled contigs. Contigs annotated using KEGG Automatic Annotation Server identified sequences in a broad range of functional groups including developmental pathways and cell signaling. (ZIP 11 MB) [file 12864_2013_7026_MOESM3_ESM.zip › KEGG classification/hier/q03021.keg]

+E
#<h2><a href="/kegg/kegg2.html"><img src="/Fig/bget/kegg3.gif" align="middle" border=0></a>&nbsp; Transcription Machinery</h2>
#<!---
#ENTRY       ko03021
#NAME        Transcription Machinery
#DEFINITION  Transcription Machinery cap3 assembly
#--->
!
A<b>Eukaryotic type</b>
B  RNA polymerase II system
C    RNA polymerase II
D      Core subunits
E        Contig4235; <a href="/dbget-bin/www_bget?ko:K03006">K03006</a>  RPB1, POLR2A; DNA-directed RNA polymerase II subunit RPB1 [EC:2.7.7.6]
E        Contig5553; <a href="/dbget-bin/www_bget?ko:K03010">K03010</a>  RPB2, POLR2B; DNA-directed RNA polymerase II subunit RPB2 [EC:2.7.7.6]
E        Contig2197; <a href="/dbget-bin/www_bget?ko:K03011">K03011</a>  RPB3, POLR2C; DNA-directed RNA polymerase II subunit RPB3
E        Contig1951; <a href="/dbget-bin/www_bget?ko:K03008">K03008</a>  RPB11, POLR2J; DNA-directed RNA polymerase II subunit RPB11
D      Pol II specific subunits
E        Contig3593; <a href="/dbget-bin/www_bget?ko:K03012">K03012</a>  RPB4, POLR2D; DNA-directed RNA polymerase II subunit RPB4
E        comp6846_c0_seq1; <a href="/dbget-bin/www_bget?ko:K03012">K03012</a>  RPB4, POLR2D; DNA-directed RNA polymerase II subunit RPB4
E        Contig6372; <a href="/dbget-bin/www_bget?ko:K03015">K03015</a>  RPB7, POLR2G; DNA-directed RNA polymerase II subunit RPB7
E        Contig1825; <a href="/dbget-bin/www_bget?ko:K03017">K03017</a>  RPB9, POLR2I; DNA-directed RNA polymerase II subunit RPB9
D      Pol I, II, III common subunits
E        Contig5912; <a href="/dbget-bin/www_bget?ko:K03013">K03013</a>  RPB5, POLR2E; DNA-directed RNA polymerases I, II, and III subunit RPABC1
E        Contig13858; <a href="/dbget-bin/www_bget?ko:K03014">K03014</a>  RPB6, POLR2F; DNA-directed RNA polymerases I, II, and III subunit RPABC2
E        Contig3860; <a href="/dbget-bin/www_bget?ko:K03016">K03016</a>  RPB8, POLR2H; DNA-directed RNA polymerases I, II, and III subunit RPABC3
E        comp13866_c0_seq1; <a href="/dbget-bin/www_bget?ko:K03009">K03009</a>  RPB12, POLR2K; DNA-directed RNA polymerases I, II, and III subunit RPABC4
D      Pol IV and V specific subunits
C    Basal transcription factors
D      TFIIA
E        Contig3730; <a href="/dbget-bin/www_bget?ko:K03122">K03122</a>  TFIIA1, GTF2A1, TOA1; transcription initiation factor TFIIA large subunit
E        Contig6138; <a href="/dbget-bin/www_bget?ko:K03123">K03123</a>  TFIIA2, GTF2A2, TOA2; transcription initiation factor TFIIA small subunit
D      TFIIB
E        Contig3450; <a href="/dbget-bin/www_bget?ko:K03124">K03124</a>  TFIIB, GTF2B, SUA7, tfb; transcription initiation factor TFIIB
D      TFIID
E        Contig3130; <a href="/dbget-bin/www_bget?ko:K03120">K03120</a>  TBP, tbp; transcription initiation factor TFIID TATA-box-binding protein
E        Contig5726; <a href="/dbget-bin/www_bget?ko:K03120">K03120</a>  TBP, tbp; transcription initiation factor TFIID TATA-box-binding protein
E        Contig14144; <a href="/dbget-bin/www_bget?ko:K03120">K03120</a>  TBP, tbp; transcription initiation factor TFIID TATA-box-binding protein
E        Contig3028; <a href="/dbget-bin/www_bget?ko:K03125">K03125</a>  TAF1; transcription initiation factor TFIID subunit 1
E        Contig6284; <a href="/dbget-bin/www_bget?ko:K03128">K03128</a>  TAF2; transcription initiation factor TFIID subunit 2
E        Contig1120; <a href="/dbget-bin/www_bget?ko:K14650">K14650</a>  TAF3; transcription initiation factor TFIID subunit 3
E        Contig13909; <a href="/dbget-bin/www_bget?ko:K03129">K03129</a>  TAF4; transcription initiation factor TFIID subunit 4
E        Contig6775; <a href="/dbget-bin/www_bget?ko:K03130">K03130</a>  TAF5; transcription initiation factor TFIID subunit 5
E        Contig7532; <a href="/dbget-bin/www_bget?ko:K03131">K03131</a>  TAF6; transcription initiation factor TFIID subunit 6
E        Contig2842; <a href="/dbget-bin/www_bget?ko:K03132">K03132</a>  TAF7; transcription initiation factor TFIID subunit 7
E        Contig6722; <a href="/dbget-bin/www_bget?ko:K14649">K14649</a>  TAF8; transcription initiation factor TFIID subunit 8
E        Contig7192; <a href="/dbget-bin/www_bget?ko:K14535">K14535</a>  TAF9, FAP7; transcription initiation factor TFIID subunit 9 / adenylate kinase [EC:2.7.4.3]
E        Contig775; <a href="/dbget-bin/www_bget?ko:K03134">K03134</a>  TAF10; transcription initiation factor TFIID subunit 10
E        Contig14524; <a href="/dbget-bin/www_bget?ko:K03134">K03134</a>  TAF10; transcription initiation factor TFIID subunit 10
E        Contig5540; <a href="/dbget-bin/www_bget?ko:K03126">K03126</a>  TAF12; transcription initiation factor TFIID subunit 12
D      TFIIE
E        Contig3526; <a href="/dbget-bin/www_bget?ko:K03136">K03136</a>  TFIIE1, GTF2E1, TFA1, tfe; transcription initiation factor TFIIE subunit alpha
E        Contig1342; <a href="/dbget-bin/www_bget?ko:K03137">K03137</a>  TFIIE2, GTF2E2, TFA2; transcription initiation factor TFIIE subunit beta
D      TFIIF
E        Contig3928; <a href="/dbget-bin/www_bget?ko:K03138">K03138</a>  TFIIF1, GTF2F1, TFG1; transcription initiation factor TFIIF subunit alpha
E        Contig6020; <a href="/dbget-bin/www_bget?ko:K03139">K03139</a>  TFIIF2, GTF2F2, TFG2; transcription initiation factor TFIIF subunit beta [EC:3.6.4.12]
D      TFIIH
E        Contig3261; <a href="/dbget-bin/www_bget?ko:K03141">K03141</a>  TFIIH1, GTF2H1, TFB1; transcription initiation factor TFIIH subunit 1
E        Contig12147; <a href="/dbget-bin/www_bget?ko:K03142">K03142</a>  TFIIH2, GTF2H2, SSL1; transcription initiation factor TFIIH subunit 2
E        comp134331_c0_seq1; <a href="/dbget-bin/www_bget?ko:K03142">K03142</a>  TFIIH2, GTF2H2, SSL1; transcription initiation factor TFIIH subunit 2
E        Contig7064; <a href="/dbget-bin/www_bget?ko:K03143">K03143</a>  TFIIH3, GTF2H3, TFB4; transcription initiation factor TFIIH subunit 3
E        Contig1974; <a href="/dbget-bin/www_bget?ko:K03144">K03144</a>  TFIIH4, GTF2H4, TFB2; transcription initiation factor TFIIH subunit 4
E        Contig628; <a href="/dbget-bin/www_bget?ko:K10843">K10843</a>  ERCC3, XPB; DNA excision repair protein ERCC-3 [EC:3.6.4.12]
E        Contig8462; <a href="/dbget-bin/www_bget?ko:K10844">K10844</a>  ERCC2, XPD; DNA excision repair protein ERCC-2 [EC:3.6.4.12]
E        comp99710_c0_seq1; <a href="/dbget-bin/www_bget?ko:K10844">K10844</a>  ERCC2, XPD; DNA excision repair protein ERCC-2 [EC:3.6.4.12]
E        Contig695; <a href="/dbget-bin/www_bget?ko:K10845">K10845</a>  TTDA, GTF2H5, TFB5; TFIIH basal transcription factor complex TTD-A subunit
E        comp74110_c0_seq1; <a href="/dbget-bin/www_bget?ko:K02202">K02202</a>  CDK7; cyclin-dependent kinase 7 [EC:2.7.11.22 2.7.11.23]
E        Contig994; <a href="/dbget-bin/www_bget?ko:K10842">K10842</a>  MNAT1; CDK-activating kinase assembly factor MAT1
E        Contig1939; <a href="/dbget-bin/www_bget?ko:K06634">K06634</a>  CCNH; cyclin H
C    Mediator complex
D      Head
E        Contig7298; <a href="/dbget-bin/www_bget?ko:K15128">K15128</a>  MED6; mediator of RNA polymerase II transcription subunit 6
E        Contig670; <a href="/dbget-bin/www_bget?ko:K15129">K15129</a>  MED8; mediator of RNA polymerase II transcription subunit 8
E        Contig15296; <a href="/dbget-bin/www_bget?ko:K15131">K15131</a>  MED11; mediator of RNA polymerase II transcription subunit 11
E        Contig1131; <a href="/dbget-bin/www_bget?ko:K15133">K15133</a>  MED17; mediator of RNA polymerase II transcription subunit 17
E        Contig6874; <a href="/dbget-bin/www_bget?ko:K15135">K15135</a>  MED18; mediator of RNA polymerase II transcription subunit 18
E        Contig13834; <a href="/dbget-bin/www_bget?ko:K15137">K15137</a>  MED19; mediator of RNA polymerase II transcription subunit 19
E        Contig9498; <a href="/dbget-bin/www_bget?ko:K13528">K13528</a>  MED20; mediator of RNA polymerase II transcription subunit 20
E        Contig7471; <a href="/dbget-bin/www_bget?ko:K15139">K15139</a>  MED22; mediator of RNA polymerase II transcription subunit 22
E        Contig13133; <a href="/dbget-bin/www_bget?ko:K15141">K15141</a>  MED28; mediator of RNA polymerase II transcription subunit 28
E        Contig15176; <a href="/dbget-bin/www_bget?ko:K15142">K15142</a>  MED29; mediator of RNA polymerase II transcription subunit 29
E        Contig2848; <a href="/dbget-bin/www_bget?ko:K15143">K15143</a>  MED30; mediator of RNA polymerase II transcription subunit 30
D      Middle
E        Contig15359; <a href="/dbget-bin/www_bget?ko:K15144">K15144</a>  MED1; mediator of RNA polymerase II transcription subunit 1
E        Contig15226; <a href="/dbget-bin/www_bget?ko:K15146">K15146</a>  MED4; mediator of RNA polymerase II transcription subunit 4
E        Contig14215; <a href="/dbget-bin/www_bget?ko:K15148">K15148</a>  MED7; mediator of RNA polymerase II transcription subunit 7
E        comp9110_c1_seq4; <a href="/dbget-bin/www_bget?ko:K15149">K15149</a>  MED9; mediator of RNA polymerase II transcription subunit 9
E        Locus_571_Transcript_1/2_Confidence_0.600_Length_985; <a href="/dbget-bin/www_bget?ko:K15149">K15149</a>  MED9; mediator of RNA polymerase II transcription subunit 9
E        Contig6272; <a href="/dbget-bin/www_bget?ko:K15151">K15151</a>  MED10, NUT2; mediator of RNA polymerase II transcription subunit 10
E        Contig11585; <a href="/dbget-bin/www_bget?ko:K15152">K15152</a>  MED21, SRB7; mediator of RNA polymerase II transcription subunit 21
E        Contig6153; <a href="/dbget-bin/www_bget?ko:K15153">K15153</a>  MED31, SOH1; mediator of RNA polymerase II transcription subunit 31
D      Tail
E        Contig1794; <a href="/dbget-bin/www_bget?ko:K15156">K15156</a>  MED14, RGR1; mediator of RNA polymerase II transcription subunit 14
E        Contig15603; <a href="/dbget-bin/www_bget?ko:K15156">K15156</a>  MED14, RGR1; mediator of RNA polymerase II transcription subunit 14
E        Contig3485; <a href="/dbget-bin/www_bget?ko:K15157">K15157</a>  MED15; mediator of RNA polymerase II transcription subunit 15
E        Contig10792; <a href="/dbget-bin/www_bget?ko:K15159">K15159</a>  MED16; mediator of RNA polymerase II transcription subunit 16
D      CDK-module
E        comp7456_c1_seq1; <a href="/dbget-bin/www_bget?ko:K02208">K02208</a>  CDK8_11; cyclin-dependent kinase 8/11 [EC:2.7.11.22 2.7.11.23]
E        Contig14286; <a href="/dbget-bin/www_bget?ko:K15161">K15161</a>  CCNC, SSN8; cyclin C
E        Contig15161; <a href="/dbget-bin/www_bget?ko:K15162">K15162</a>  MED12; mediator of RNA polymerase II transcription subunit 12
E        comp85450_c0_seq1; <a href="/dbget-bin/www_bget?ko:K15162">K15162</a>  MED12; mediator of RNA polymerase II transcription subunit 12
E        Contig12569; <a href="/dbget-bin/www_bget?ko:K15164">K15164</a>  MED13; mediator of RNA polymerase II transcription subunit 13
E        Contig13370; <a href="/dbget-bin/www_bget?ko:K15164">K15164</a>  MED13; mediator of RNA polymerase II transcription subunit 13
D      Other mediators
E        Contig1807; <a href="/dbget-bin/www_bget?ko:K15166">K15166</a>  MED23; mediator of RNA polymerase II transcription subunit 23
E        Contig7124; <a href="/dbget-bin/www_bget?ko:K15167">K15167</a>  MED24; mediator of RNA polymerase II transcription subunit 24
E        Contig14683; <a href="/dbget-bin/www_bget?ko:K15167">K15167</a>  MED24; mediator of RNA polymerase II transcription subunit 24
E        Contig8137; <a href="/dbget-bin/www_bget?ko:K15168">K15168</a>  MED25; mediator of RNA polymerase II transcription subunit 25
E        Contig14957; <a href="/dbget-bin/www_bget?ko:K15168">K15168</a>  MED25; mediator of RNA polymerase II transcription subunit 25
E        Contig171; <a href="/dbget-bin/www_bget?ko:K15169">K15169</a>  MED26; mediator of RNA polymerase II transcription subunit 26
E        Contig646; <a href="/dbget-bin/www_bget?ko:K15169">K15169</a>  MED26; mediator of RNA polymerase II transcription subunit 26
E        Contig8639; <a href="/dbget-bin/www_bget?ko:K15170">K15170</a>  MED27; mediator of RNA polymerase II transcription subunit 27
C    Coactivators
D      SAGA/TFTC/STAGA complex
E        comp58920_c0_seq1; <a href="/dbget-bin/www_bget?ko:K06062">K06062</a>  PCAF, KAT2, GCN5; histone acetyltransferase [EC:2.3.1.48]
E        Contig6752; <a href="/dbget-bin/www_bget?ko:K08874">K08874</a>  TRRAP; transformation/transcription domain-associated protein
E        Contig10920; <a href="/dbget-bin/www_bget?ko:K08874">K08874</a>  TRRAP; transformation/transcription domain-associated protein
E        Contig15852; <a href="/dbget-bin/www_bget?ko:K08874">K08874</a>  TRRAP; transformation/transcription domain-associated protein
E        Contig543; <a href="/dbget-bin/www_bget?ko:K11313">K11313</a>  SUPT3H, SPT3; transcription initiation protein SPT3
E        Contig7273; <a href="/dbget-bin/www_bget?ko:K15127">K15127</a>  TADA2B; transcriptional adapter 2-beta
E        Contig1458; <a href="/dbget-bin/www_bget?ko:K11315">K11315</a>  TADA3, ADA3, NGG1; transcriptional adapter 3
E        Contig8305; <a href="/dbget-bin/www_bget?ko:K11317">K11317</a>  TADA1, STAF42; transcriptional adapter 1
E        Contig6284; <a href="/dbget-bin/www_bget?ko:K03128">K03128</a>  TAF2; transcription initiation factor TFIID subunit 2
E        Contig13909; <a href="/dbget-bin/www_bget?ko:K03129">K03129</a>  TAF4; transcription initiation factor TFIID subunit 4
E        Contig6775; <a href="/dbget-bin/www_bget?ko:K03130">K03130</a>  TAF5; transcription initiation factor TFIID subunit 5
E        Contig7532; <a href="/dbget-bin/www_bget?ko:K03131">K03131</a>  TAF6; transcription initiation factor TFIID subunit 6
E        Contig2842; <a href="/dbget-bin/www_bget?ko:K03132">K03132</a>  TAF7; transcription initiation factor TFIID subunit 7
E        Contig7192; <a href="/dbget-bin/www_bget?ko:K14535">K14535</a>  TAF9, FAP7; transcription initiation factor TFIID subunit 9 / adenylate kinase [EC:2.7.4.3]
E        Contig775; <a href="/dbget-bin/www_bget?ko:K03134">K03134</a>  TAF10; transcription initiation factor TFIID subunit 10
E        Contig14524; <a href="/dbget-bin/www_bget?ko:K03134">K03134</a>  TAF10; transcription initiation factor TFIID subunit 10
E        Contig5540; <a href="/dbget-bin/www_bget?ko:K03126">K03126</a>  TAF12; transcription initiation factor TFIID subunit 12
E        comp72265_c0_seq1; <a href="/dbget-bin/www_bget?ko:K11363">K11363</a>  SGF11; SAGA-associated factor 11
E        Contig1574; <a href="/dbget-bin/www_bget?ko:K11364">K11364</a>  SGF29; SAGA-associated factor 29
E        comp91943_c0_seq1; <a href="/dbget-bin/www_bget?ko:K11316">K11316</a>  SUPT7L; STAGA complex 65 subunit gamma
E        Contig703; <a href="/dbget-bin/www_bget?ko:K11367">K11367</a>  CHD1; chromodomain-helicase-DNA-binding protein 1 [EC:3.6.4.12]
E        Contig3177; <a href="/dbget-bin/www_bget?ko:K11368">K11368</a>  ENY2, DC6, SUS1; enhancer of yellow 2 transcription factor
E        Contig6388; <a href="/dbget-bin/www_bget?ko:K11366">K11366</a>  USP22_27_51, UBP8; ubiquitin carboxyl-terminal hydrolase 22/27/51 [EC:3.1.2.15]
E        Contig5143; <a href="/dbget-bin/www_bget?ko:K12830">K12830</a>  SF3B3, SAP130, RSE1; splicing factor 3B subunit 3
E        Contig10324; <a href="/dbget-bin/www_bget?ko:K12830">K12830</a>  SF3B3, SAP130, RSE1; splicing factor 3B subunit 3
D      BAF/PBAF complex
E        Contig13916; <a href="/dbget-bin/www_bget?ko:K11647">K11647</a>  SMARCA2_4; SWI/SNF-related matrix-associated actin-dependent regulator of chromatin subfamily A member 2/4 [EC:3.6.4.-]
E        comp7375_c0_seq1; <a href="/dbget-bin/www_bget?ko:K11647">K11647</a>  SMARCA2_4; SWI/SNF-related matrix-associated actin-dependent regulator of chromatin subfamily A member 2/4 [EC:3.6.4.-]
E        Contig1854; <a href="/dbget-bin/www_bget?ko:K11648">K11648</a>  SMARCB1, SNF5, INI1; SWI/SNF-related matrix-associated actin-dependent regulator of chromatin subfamily B member 1
E        Contig5387; <a href="/dbget-bin/www_bget?ko:K11649">K11649</a>  SMARCC; SWI/SNF related-matrix-associated actin-dependent regulator of chromatin subfamily C
E        Contig5388; <a href="/dbget-bin/www_bget?ko:K11649">K11649</a>  SMARCC; SWI/SNF related-matrix-associated actin-dependent regulator of chromatin subfamily C
E        Contig5389; <a href="/dbget-bin/www_bget?ko:K11649">K11649</a>  SMARCC; SWI/SNF related-matrix-associated actin-dependent regulator of chromatin subfamily C
E        Contig13198; <a href="/dbget-bin/www_bget?ko:K11649">K11649</a>  SMARCC; SWI/SNF related-matrix-associated actin-dependent regulator of chromatin subfamily C
E        Contig10626; <a href="/dbget-bin/www_bget?ko:K11650">K11650</a>  SMARCD; SWI/SNF-related matrix-associated actin-dependent regulator of chromatin subfamily D
E        Contig1347; <a href="/dbget-bin/www_bget?ko:K11651">K11651</a>  SMARCE1; SWI/SNF-related matrix-associated actin-dependent regulator of chromatin subfamily E, member 1
E        comp9353_c0_seq5; <a href="/dbget-bin/www_bget?ko:K05692">K05692</a>  ACTB_G1; actin beta/gamma 1
E        Locus_34_Transcript_26/34_Confidence_0.169_Length_1656; <a href="/dbget-bin/www_bget?ko:K05692">K05692</a>  ACTB_G1; actin beta/gamma 1
E        Contig4824; <a href="/dbget-bin/www_bget?ko:K11652">K11652</a>  ACTL6B; actin-like protein 6B
E        Contig5808; <a href="/dbget-bin/www_bget?ko:K11653">K11653</a>  ARID1; AT-rich interactive domain-containing protein 1
E        Contig5809; <a href="/dbget-bin/www_bget?ko:K11653">K11653</a>  ARID1; AT-rich interactive domain-containing protein 1
E        Contig5811; <a href="/dbget-bin/www_bget?ko:K11653">K11653</a>  ARID1; AT-rich interactive domain-containing protein 1
E        Contig10268; <a href="/dbget-bin/www_bget?ko:K11653">K11653</a>  ARID1; AT-rich interactive domain-containing protein 1
E        comp9411_c0_seq5; <a href="/dbget-bin/www_bget?ko:K11653">K11653</a>  ARID1; AT-rich interactive domain-containing protein 1
E        Contig3324; <a href="/dbget-bin/www_bget?ko:K11765">K11765</a>  ARID2; AT-rich interactive domain-containing protein 2
E        comp92953_c0_seq1; <a href="/dbget-bin/www_bget?ko:K11765">K11765</a>  ARID2; AT-rich interactive domain-containing protein 2
E        Contig3785; <a href="/dbget-bin/www_bget?ko:K11757">K11757</a>  PBRM1, PB1; protein polybromo-1
D      SWI/SNF complex
E        Contig1854; <a href="/dbget-bin/www_bget?ko:K11648">K11648</a>  SMARCB1, SNF5, INI1; SWI/SNF-related matrix-associated actin-dependent regulator of chromatin subfamily B member 1
D      RSC complex
C    Other transcription-related factors
D      Transcription elongation factors
E        Contig3896; <a href="/dbget-bin/www_bget?ko:K03145">K03145</a>  TFIIS; transcription elongation factor S-II
E        Contig5144; <a href="/dbget-bin/www_bget?ko:K15172">K15172</a>  SUPT5H, SPT5; transcription elongation factor SPT5
E        Contig14467; <a href="/dbget-bin/www_bget?ko:K11292">K11292</a>  SUPT6H, SPT6; transcription elongation factor SPT6
D      Transcription termination factor
E        Contig6542; <a href="/dbget-bin/www_bget?ko:K15173">K15173</a>  TTF2; transcription termination factor 2 [EC:3.6.4.-]
E        Contig4711; <a href="/dbget-bin/www_bget?ko:K14400">K14400</a>  PCF11; pre-mRNA cleavage complex 2 protein Pcf11
E        Contig4712; <a href="/dbget-bin/www_bget?ko:K14400">K14400</a>  PCF11; pre-mRNA cleavage complex 2 protein Pcf11
E        comp94152_c0_seq1; <a href="/dbget-bin/www_bget?ko:K14401">K14401</a>  CPSF1, CFT1; cleavage and polyadenylation specificity factor subunit 1
E        Contig6547; <a href="/dbget-bin/www_bget?ko:K14403">K14403</a>  CPSF3, YSH1; cleavage and polyadenylation specificity factor subunit 3 [EC:3.1.27.-]
E        Contig253; <a href="/dbget-bin/www_bget?ko:K14404">K14404</a>  CPSF4, YTH1; cleavage and polyadenylation specificity factor subunit 4
E        Contig4752; <a href="/dbget-bin/www_bget?ko:K06269">K06269</a>  PPP1C; protein phosphatase 1, catalytic subunit [EC:3.1.3.16]
E        Contig10149; <a href="/dbget-bin/www_bget?ko:K06269">K06269</a>  PPP1C; protein phosphatase 1, catalytic subunit [EC:3.1.3.16]
E        Contig10150; <a href="/dbget-bin/www_bget?ko:K06269">K06269</a>  PPP1C; protein phosphatase 1, catalytic subunit [EC:3.1.3.16]
E        comp8404_c0_seq2; <a href="/dbget-bin/www_bget?ko:K06269">K06269</a>  PPP1C; protein phosphatase 1, catalytic subunit [EC:3.1.3.16]
E        Contig6642; <a href="/dbget-bin/www_bget?ko:K06100">K06100</a>  SYMPK; symplekin
E        Contig8531; <a href="/dbget-bin/www_bget?ko:K06100">K06100</a>  SYMPK; symplekin
E        comp70335_c0_seq1; <a href="/dbget-bin/www_bget?ko:K06100">K06100</a>  SYMPK; symplekin
E        Contig2744; <a href="/dbget-bin/www_bget?ko:K15544">K15544</a>  SSU72; RNA polymerase II subunit A C-terminal domain phosphatase SSU72 [EC:3.1.3.16]
E        Contig3630; <a href="/dbget-bin/www_bget?ko:K12619">K12619</a>  XRN2, RAT1; 5'-3' exoribonuclease 2 [EC:3.1.13.-]
E        Contig2508; <a href="/dbget-bin/www_bget?ko:K14845">K14845</a>  RAI1, DOM3Z; RAT1-interacting protein
E        Contig6191; <a href="/dbget-bin/www_bget?ko:K15559">K15559</a>  RTT103; regulator of Ty1 transposition protein 103
E        Contig10148; <a href="/dbget-bin/www_bget?ko:K13219">K13219</a>  SFPQ, PSF; splicing factor, proline- and glutamine-rich
E        Contig13805; <a href="/dbget-bin/www_bget?ko:K13219">K13219</a>  SFPQ, PSF; splicing factor, proline- and glutamine-rich
E        Contig13806; <a href="/dbget-bin/www_bget?ko:K13219">K13219</a>  SFPQ, PSF; splicing factor, proline- and glutamine-rich
E        Contig13807; <a href="/dbget-bin/www_bget?ko:K13219">K13219</a>  SFPQ, PSF; splicing factor, proline- and glutamine-rich
E        comp9411_c0_seq11; <a href="/dbget-bin/www_bget?ko:K13219">K13219</a>  SFPQ, PSF; splicing factor, proline- and glutamine-rich
E        Contig3179; <a href="/dbget-bin/www_bget?ko:K13191">K13191</a>  RBM16, SCAF8; RNA-binding protein 16
E        Contig3180; <a href="/dbget-bin/www_bget?ko:K13191">K13191</a>  RBM16, SCAF8; RNA-binding protein 16
E        Contig9763; <a href="/dbget-bin/www_bget?ko:K10706">K10706</a>  SETX, ALS4; senataxin [EC:3.6.4.-]
E        Contig2803; <a href="/dbget-bin/www_bget?ko:K09578">K09578</a>  PIN1; peptidyl-prolyl cis-trans isomerase NIMA-interacting 1 [EC:5.2.1.8]
D      PAF1 complex
E        Contig4082; <a href="/dbget-bin/www_bget?ko:K15174">K15174</a>  PAF1; RNA polymerase II-associated factor 1
E        Contig5933; <a href="/dbget-bin/www_bget?ko:K15175">K15175</a>  CDC73; parafibromin
E        Contig14112; <a href="/dbget-bin/www_bget?ko:K15175">K15175</a>  CDC73; parafibromin
E        Contig14479; <a href="/dbget-bin/www_bget?ko:K15176">K15176</a>  CTR9; RNA polymerase-associated protein CTR9
E        Contig14480; <a href="/dbget-bin/www_bget?ko:K15176">K15176</a>  CTR9; RNA polymerase-associated protein CTR9
E        Locus_4376_Transcript_1/4_Confidence_0.444_Length_3767; <a href="/dbget-bin/www_bget?ko:K15176">K15176</a>  CTR9; RNA polymerase-associated protein CTR9
E        Contig2458; <a href="/dbget-bin/www_bget?ko:K15177">K15177</a>  LEO1; RNA polymerase-associated protein LEO1
E        Contig14456; <a href="/dbget-bin/www_bget?ko:K15178">K15178</a>  RTF1; RNA polymerase-associated protein RTF1
D      NELF complex
E        Contig13556; <a href="/dbget-bin/www_bget?ko:K15179">K15179</a>  WHSC2, NELFA; negative elongation factor A
E        Contig14273; <a href="/dbget-bin/www_bget?ko:K15179">K15179</a>  WHSC2, NELFA; negative elongation factor A
E        Contig913; <a href="/dbget-bin/www_bget?ko:K15180">K15180</a>  COBRA1, NELFB; negative elongation factor B
E        Contig1492; <a href="/dbget-bin/www_bget?ko:K15181">K15181</a>  TH1L, NELFD; negative elongation factor C/D
E        Contig14414; <a href="/dbget-bin/www_bget?ko:K15182">K15182</a>  RDBP, NELFE; negative elongation factor E
D      Super elongation complex (SEC)
E        Contig3444; <a href="/dbget-bin/www_bget?ko:K15183">K15183</a>  ELL; RNA polymerase II elongation factor ELL
E        Contig10641; <a href="/dbget-bin/www_bget?ko:K15183">K15183</a>  ELL; RNA polymerase II elongation factor ELL
E        Contig4359; <a href="/dbget-bin/www_bget?ko:K15186">K15186</a>  EAF; ELL-associated factor
E        Contig7701; <a href="/dbget-bin/www_bget?ko:K15187">K15187</a>  MLLT1_3, ENL, AF9; YEATS domain-containing protein 1/3
E        Contig12442; <a href="/dbget-bin/www_bget?ko:K15188">K15188</a>  CCNT; cyclin T
E        Contig970; <a href="/dbget-bin/www_bget?ko:K02211">K02211</a>  CDK9; cyclin-dependent kinase 9 [EC:2.7.11.22 2.7.11.23]
D      Brd4/P-TEFb complex
E        Contig12442; <a href="/dbget-bin/www_bget?ko:K15188">K15188</a>  CCNT; cyclin T
E        Contig970; <a href="/dbget-bin/www_bget?ko:K02211">K02211</a>  CDK9; cyclin-dependent kinase 9 [EC:2.7.11.22 2.7.11.23]
D      BUR kinase complex
D      CTDK-I complex
D      7SK RNP complex
E        Contig14554; <a href="/dbget-bin/www_bget?ko:K15189">K15189</a>  HEXIM1_2; protein HEXIM1/2
E        Contig9056; <a href="/dbget-bin/www_bget?ko:K15190">K15190</a>  MEPCE, BCDIN3; 7SK snRNA methylphosphate capping enzyme [EC:2.1.1.-]
E        Contig10256; <a href="/dbget-bin/www_bget?ko:K15190">K15190</a>  MEPCE, BCDIN3; 7SK snRNA methylphosphate capping enzyme [EC:2.1.1.-]
E        comp6675_c0_seq2; <a href="/dbget-bin/www_bget?ko:K15190">K15190</a>  MEPCE, BCDIN3; 7SK snRNA methylphosphate capping enzyme [EC:2.1.1.-]
E        Contig2249; <a href="/dbget-bin/www_bget?ko:K15191">K15191</a>  LARP7; La-related protein 7
E        Contig12442; <a href="/dbget-bin/www_bget?ko:K15188">K15188</a>  CCNT; cyclin T
E        Contig970; <a href="/dbget-bin/www_bget?ko:K02211">K02211</a>  CDK9; cyclin-dependent kinase 9 [EC:2.7.11.22 2.7.11.23]
D      Others
E        Contig5676; <a href="/dbget-bin/www_bget?ko:K15192">K15192</a>  BTAF1, MOT1; TATA-binding protein-associated factor [EC:3.6.4.-]
E        Contig10255; <a href="/dbget-bin/www_bget?ko:K15192">K15192</a>  BTAF1, MOT1; TATA-binding protein-associated factor [EC:3.6.4.-]
E        Contig212; <a href="/dbget-bin/www_bget?ko:K15193">K15193</a>  SPTY2D1, SPT2; protein SPT2
E        Contig6543; <a href="/dbget-bin/www_bget?ko:K15194">K15194</a>  AFF2; AF4/FMR2 family member 2
E        Contig7118; <a href="/dbget-bin/www_bget?ko:K15732">K15732</a>  CTDP1, FCP1; RNA polymerase II subunit A C-terminal domain phosphatase [EC:3.1.3.16]
E        Contig10983; <a href="/dbget-bin/www_bget?ko:K15731">K15731</a>  CTDSP; carboxy-terminal domain RNA polymerase II polypeptide A small phosphatase [EC:3.1.3.16]
E        comp7677_c0_seq1; <a href="/dbget-bin/www_bget?ko:K15731">K15731</a>  CTDSP; carboxy-terminal domain RNA polymerase II polypeptide A small phosphatase [EC:3.1.3.16]
E        Locus_8707_Transcript_1/1_Confidence_1.000_Length_1365; <a href="/dbget-bin/www_bget?ko:K15731">K15731</a>  CTDSP; carboxy-terminal domain RNA polymerase II polypeptide A small phosphatase [EC:3.1.3.16]
B  RNA polymerase III system
C    RNA polymerase III
D      Core subunits
E        Contig10524; <a href="/dbget-bin/www_bget?ko:K03018">K03018</a>  RPC1, POLR3A; DNA-directed RNA polymerase III subunit RPC1 [EC:2.7.7.6]
E        Contig6365; <a href="/dbget-bin/www_bget?ko:K03021">K03021</a>  RPC2, POLR3B; DNA-directed RNA polymerase III subunit RPC2 [EC:2.7.7.6]
E        comp97537_c0_seq1; <a href="/dbget-bin/www_bget?ko:K03021">K03021</a>  RPC2, POLR3B; DNA-directed RNA polymerase III subunit RPC2 [EC:2.7.7.6]
E        Contig360; <a href="/dbget-bin/www_bget?ko:K03027">K03027</a>  RPC40, POLR1C; DNA-directed RNA polymerases I and III subunit RPAC1
D      Pol III specific subunits
E        Contig8865; <a href="/dbget-bin/www_bget?ko:K03023">K03023</a>  RPC82, POLR3C; DNA-directed RNA polymerase III subunit RPC3
E        Contig2755; <a href="/dbget-bin/www_bget?ko:K03026">K03026</a>  RPC53, POLR3D; DNA-directed RNA polymerase III subunit RPC4
E        Contig768; <a href="/dbget-bin/www_bget?ko:K14721">K14721</a>  RPC37, POLR3E; DNA-directed RNA polymerase III subunit RPC5
E        Contig1673; <a href="/dbget-bin/www_bget?ko:K14721">K14721</a>  RPC37, POLR3E; DNA-directed RNA polymerase III subunit RPC5
E        comp3686_c0_seq2; <a href="/dbget-bin/www_bget?ko:K14721">K14721</a>  RPC37, POLR3E; DNA-directed RNA polymerase III subunit RPC5
E        Contig6942; <a href="/dbget-bin/www_bget?ko:K03025">K03025</a>  RPC34, POLR3F; DNA-directed RNA polymerase III subunit RPC6
E        Contig6608; <a href="/dbget-bin/www_bget?ko:K03022">K03022</a>  RPC25, POLR3H; DNA-directed RNA polymerase III subunit RPC8
D      Pol I, II, III common subunits
E        Contig5912; <a href="/dbget-bin/www_bget?ko:K03013">K03013</a>  RPB5, POLR2E; DNA-directed RNA polymerases I, II, and III subunit RPABC1
E        Contig13858; <a href="/dbget-bin/www_bget?ko:K03014">K03014</a>  RPB6, POLR2F; DNA-directed RNA polymerases I, II, and III subunit RPABC2
E        Contig3860; <a href="/dbget-bin/www_bget?ko:K03016">K03016</a>  RPB8, POLR2H; DNA-directed RNA polymerases I, II, and III subunit RPABC3
E        comp13866_c0_seq1; <a href="/dbget-bin/www_bget?ko:K03009">K03009</a>  RPB12, POLR2K; DNA-directed RNA polymerases I, II, and III subunit RPABC4
C    Basal transcription factors
D      TFIIIA
D      TFIIIB
E        Contig3130; <a href="/dbget-bin/www_bget?ko:K03120">K03120</a>  TBP, tbp; transcription initiation factor TFIID TATA-box-binding protein
E        Contig5726; <a href="/dbget-bin/www_bget?ko:K03120">K03120</a>  TBP, tbp; transcription initiation factor TFIID TATA-box-binding protein
E        Contig14144; <a href="/dbget-bin/www_bget?ko:K03120">K03120</a>  TBP, tbp; transcription initiation factor TFIID TATA-box-binding protein
E        Contig7091; <a href="/dbget-bin/www_bget?ko:K15196">K15196</a>  BRF1, GTF3B; transcription factor IIIB 90 kDa subunit
E        Contig2191; <a href="/dbget-bin/www_bget?ko:K15198">K15198</a>  BDP1, TFC5; transcription factor TFIIIB component B''
D      TFIIIC
E        Contig6744; <a href="/dbget-bin/www_bget?ko:K15199">K15199</a>  GTF3C1; general transcription factor 3C polypeptide 1
E        Contig7069; <a href="/dbget-bin/www_bget?ko:K15199">K15199</a>  GTF3C1; general transcription factor 3C polypeptide 1
E        Contig2155; <a href="/dbget-bin/www_bget?ko:K15200">K15200</a>  GTF3C2; general transcription factor 3C polypeptide 2
E        Contig10448; <a href="/dbget-bin/www_bget?ko:K15200">K15200</a>  GTF3C2; general transcription factor 3C polypeptide 2
E        Contig1294; <a href="/dbget-bin/www_bget?ko:K11310">K11310</a>  GTF3C4, KAT12; general transcription factor 3C polypeptide 4 [EC:2.3.1.48]
E        comp13778_c0_seq1; <a href="/dbget-bin/www_bget?ko:K15202">K15202</a>  GTF3C5, TFC1; general transcription factor 3C polypeptide 5 (transcription factor C subunit 1)
E        comp92089_c0_seq1; <a href="/dbget-bin/www_bget?ko:K15203">K15203</a>  GTF3C6; general transcription factor 3C polypeptide 6
D      TFIIIC, fungi type
E        comp13778_c0_seq1; <a href="/dbget-bin/www_bget?ko:K15202">K15202</a>  GTF3C5, TFC1; general transcription factor 3C polypeptide 5 (transcription factor C subunit 1)
C    Other transcription-related factors
D      snRNA-activating protein complex (SNAPc)
E        Contig8141; <a href="/dbget-bin/www_bget?ko:K15208">K15208</a>  SNAPC1; snRNA-activating protein complex subunit 1
D      Octamer transcription factors
B  RNA polymerase I system
C    RNA polymerase I
D      Core subunits
E        Contig11792; <a href="/dbget-bin/www_bget?ko:K02999">K02999</a>  RPA1, POLR1A; DNA-directed RNA polymerase I subunit RPA1 [EC:2.7.7.6]
E        Contig310; <a href="/dbget-bin/www_bget?ko:K03002">K03002</a>  RPA2, POLR1B; DNA-directed RNA polymerase I subunit RPA2 [EC:2.7.7.6]
E        Contig1478; <a href="/dbget-bin/www_bget?ko:K03002">K03002</a>  RPA2, POLR1B; DNA-directed RNA polymerase I subunit RPA2 [EC:2.7.7.6]
E        Contig360; <a href="/dbget-bin/www_bget?ko:K03027">K03027</a>  RPC40, POLR1C; DNA-directed RNA polymerases I and III subunit RPAC1
D      Pol I specific subunits
E        Contig6414; <a href="/dbget-bin/www_bget?ko:K03004">K03004</a>  RPA43; DNA-directed RNA polymerase I subunit RPA43
E        Contig122; <a href="/dbget-bin/www_bget?ko:K03005">K03005</a>  RPA49, POLR1E; DNA-directed RNA polymerase I subunit RPA49
D      Pol I, II, III common subunits
E        Contig5912; <a href="/dbget-bin/www_bget?ko:K03013">K03013</a>  RPB5, POLR2E; DNA-directed RNA polymerases I, II, and III subunit RPABC1
E        Contig13858; <a href="/dbget-bin/www_bget?ko:K03014">K03014</a>  RPB6, POLR2F; DNA-directed RNA polymerases I, II, and III subunit RPABC2
E        Contig3860; <a href="/dbget-bin/www_bget?ko:K03016">K03016</a>  RPB8, POLR2H; DNA-directed RNA polymerases I, II, and III subunit RPABC3
E        comp13866_c0_seq1; <a href="/dbget-bin/www_bget?ko:K03009">K03009</a>  RPB12, POLR2K; DNA-directed RNA polymerases I, II, and III subunit RPABC4
C    Basal transcription factors
D      SL1/TIF-1B
E        Contig3130; <a href="/dbget-bin/www_bget?ko:K03120">K03120</a>  TBP, tbp; transcription initiation factor TFIID TATA-box-binding protein
E        Contig5726; <a href="/dbget-bin/www_bget?ko:K03120">K03120</a>  TBP, tbp; transcription initiation factor TFIID TATA-box-binding protein
E        Contig14144; <a href="/dbget-bin/www_bget?ko:K03120">K03120</a>  TBP, tbp; transcription initiation factor TFIID TATA-box-binding protein
E        Contig11823; <a href="/dbget-bin/www_bget?ko:K15213">K15213</a>  TAF1B; TATA box-binding protein-associated factor RNA polymerase I subunit B
C    Other transcription-related factor
D      UBF
D      Transcription initiation factors
E        Contig3181; <a href="/dbget-bin/www_bget?ko:K15216">K15216</a>  RRN3, TIFIA; RNA polymerase I-specific transcription initiation factor RRN3
E        Contig14449; <a href="/dbget-bin/www_bget?ko:K15223">K15223</a>  UAF30, SPP27; upstream activation factor subunit UAF30
E        comp7704_c0_seq4; <a href="/dbget-bin/www_bget?ko:K15223">K15223</a>  UAF30, SPP27; upstream activation factor subunit UAF30
D      Transcription elongation factors
E        Contig5144; <a href="/dbget-bin/www_bget?ko:K15172">K15172</a>  SUPT5H, SPT5; transcription elongation factor SPT5
D      NoRC (nucleolar remodeling complex)
E        Contig4791; <a href="/dbget-bin/www_bget?ko:K11654">K11654</a>  SMARCA5, SNF2H, ISWI; SWI/SNF-related matrix-associated actin-dependent regulator of chromatin subfamily A member 5 [EC:3.6.4.-]
D      CTDK-I complex
D      Transcription termination factor
#
A<b>Prokaryotic type</b>
B  Bacterial type
C    RNA polymerase
D      Core subunits
D      Sigma factors
C    Other transcription-related factors
D      RNA polymerase-associated proteins
D      Transcription elongation factors
D      Transcription termination factor
B  Archaeal type
C    RNA polymerase
D      Core subunits
C    Basal transcription factors
D      TFB
E        Contig3450; <a href="/dbget-bin/www_bget?ko:K03124">K03124</a>  TFIIB, GTF2B, SUA7, tfb; transcription initiation factor TFIIB
D      TFE
E        Contig3526; <a href="/dbget-bin/www_bget?ko:K03136">K03136</a>  TFIIE1, GTF2E1, TFA1, tfe; transcription initiation factor TFIIE subunit alpha
!
#<hr>
#<b>[ <a href="/kegg/brite.html">BRITE</a> | <a href="/kegg/kegg2.html">KEGG2</a> | <a href="/kegg/">KEGG</a> ]</b><br>
#Last updated: August 17, 2012
