# Supplementary material for: A pipeline for the de novo assembly of the Themira biloba (Sepsidae: Diptera) transcriptome using a multiple k-mer length approach
Source: BMC Genomics. 2014 Mar 12;15(1):188. doi: 10.1186/1471-2164-15-188 (PMC4008362; doi:10.1186/1471-2164-15-188)
Supplement: Supplementary file 3 — Additional file 3: KEGG classification and functional maps of assembled contigs. Contigs annotated using KEGG Automatic Annotation Server identified sequences in a broad range of functional groups including developmental pathways and cell signaling. (ZIP 11 MB) [file 12864_2013_7026_MOESM3_ESM.zip › KEGG classification/hier/q03032.keg]

+E	Replication protein
#<h2><a href="/kegg/kegg2.html"><img src="/Fig/bget/kegg3.gif" align="middle" border=0></a> &nbsp; DNA Replication Proteins</h2>
#<!---
#ENTRY       ko03032
#NAME        Replication
#DEFINITION  DNA replication proteins cap3 assembly
#--->
!
A<b>Eukaryotic Type</b>
B  DNA Replication Initiation Factors
C    pre-RC (pre-replication complex)
D      <a href="/dbget-bin/www_bget?ko:K02603">K02603</a>  ORC1; origin recognition complex subunit 1
D      <a href="/dbget-bin/www_bget?ko:K02604">K02604</a>  ORC2; origin recognition complex subunit 2
D      <a href="/dbget-bin/www_bget?ko:K02605">K02605</a>  ORC3; origin recognition complex subunit 3
D      <a href="/dbget-bin/www_bget?ko:K02606">K02606</a>  ORC4; origin recognition complex subunit 4
D      <a href="/dbget-bin/www_bget?ko:K02607">K02607</a>  ORC5; origin recognition complex subunit 5
D      <a href="/dbget-bin/www_bget?ko:K02608">K02608</a>  ORC6; origin recognition complex subunit 6
D      <a href="/dbget-bin/www_bget?ko:K10727">K10727</a>  CDT1; chromatin licensing and DNA replication factor 1
D      <a href="/dbget-bin/www_bget?ko:K02213">K02213</a>  CDC6; cell division control protein 6
D      <a href="/dbget-bin/www_bget?ko:K02540">K02540</a>  MCM2; DNA replication licensing factor MCM2 [EC:3.6.4.12]
D      <a href="/dbget-bin/www_bget?ko:K02541">K02541</a>  MCM3; DNA replication licensing factor MCM3 [EC:3.6.4.12]
D      <a href="/dbget-bin/www_bget?ko:K02212">K02212</a>  MCM4, CDC54; DNA replication licensing factor MCM4 [EC:3.6.4.12]
D      <a href="/dbget-bin/www_bget?ko:K02209">K02209</a>  MCM5, CDC46; DNA replication licensing factor MCM5 [EC:3.6.4.12]
D      <a href="/dbget-bin/www_bget?ko:K02542">K02542</a>  MCM6; DNA replication licensing factor MCM6 [EC:3.6.4.12]
D      <a href="/dbget-bin/www_bget?ko:K02210">K02210</a>  MCM7, CDC47; DNA replication licensing factor MCM7 [EC:3.6.4.12]
C    CDK (cyclin dependent kinase)
D      <a href="/dbget-bin/www_bget?ko:K06627">K06627</a>  CCNA; cyclin A
D      <a href="/dbget-bin/www_bget?ko:K06626">K06626</a>  CCNE; cyclin E
D      <a href="/dbget-bin/www_bget?ko:K02206">K02206</a>  CDK2; cyclin-dependent kinase 2 [EC:2.7.11.22]
C    DDK (Dbf-4 dependent kinase)
D      <a href="/dbget-bin/www_bget?ko:K02214">K02214</a>  CDC7; cell division control protein 7 [EC:2.7.11.1]
D      <a href="/dbget-bin/www_bget?ko:K02309">K02309</a>  DBF4; regulatory subunit for Cdc7p protein kinase
C    GINS complex
D      <a href="/dbget-bin/www_bget?ko:K10732">K10732</a>  GINS1, PSF1; GINS complex subunit 1
D      <a href="/dbget-bin/www_bget?ko:K10733">K10733</a>  GINS2, PSF2; GINS complex subunit 2
D      <a href="/dbget-bin/www_bget?ko:K10734">K10734</a>  GINS3; GINS complex subunit 3
D      <a href="/dbget-bin/www_bget?ko:K10735">K10735</a>  GINS4, SLD5; GINS complex subunit 4
C    Other initiation factors
D      <a href="/dbget-bin/www_bget?ko:K03507">K03507</a>  DPB11; DNA replication regulator DPB11
D      <a href="/dbget-bin/www_bget?ko:K10728">K10728</a>  TOPBP1; topoisomerase (DNA) II binding protein 1
D      <a href="/dbget-bin/www_bget?ko:K10729">K10729</a>  SLD2; DNA replication regulator SLD2
D      <a href="/dbget-bin/www_bget?ko:K10730">K10730</a>  RECQL4; ATP-dependent DNA helicase Q4 [EC:3.6.4.12]
D      <a href="/dbget-bin/www_bget?ko:K10731">K10731</a>  SLD3; DNA replication regulator SLD3
D      <a href="/dbget-bin/www_bget?ko:K06628">K06628</a>  CDC45; cell division control protein 45
D      <a href="/dbget-bin/www_bget?ko:K10737">K10737</a>  MCM8; DNA helicase MCM8 [EC:3.6.4.12]
D      <a href="/dbget-bin/www_bget?ko:K10738">K10738</a>  MCM9; DNA helicase MCM9 [EC:3.6.4.12]
D      <a href="/dbget-bin/www_bget?ko:K10736">K10736</a>  MCM10; minichromosome maintenance protein 10
D      <a href="/dbget-bin/www_bget?ko:K15254">K15254</a>  HELB; DNA helicase B [EC:3.6.4.12]
B  DNA Replication Elongation Factors
C    DNA polymerase alpha / primase complex
D      <a href="/dbget-bin/www_bget?ko:K02320">K02320</a>  POLA1; DNA polymerase alpha subunit A [EC:2.7.7.7]
D      <a href="/dbget-bin/www_bget?ko:K02321">K02321</a>  POLA2; DNA polymerase alpha subunit B
D      <a href="/dbget-bin/www_bget?ko:K02684">K02684</a>  PRI1; DNA primase small subunit [EC:2.7.7.-]
D      <a href="/dbget-bin/www_bget?ko:K02685">K02685</a>  PRI2; DNA primase large subunit [EC:2.7.7.-]
C    DNA polymerase epsilon complex
D      <a href="/dbget-bin/www_bget?ko:K02324">K02324</a>  POLE1; DNA polymerase epsilon subunit 1 [EC:2.7.7.7]
D      <a href="/dbget-bin/www_bget?ko:K02325">K02325</a>  POLE2; DNA polymerase epsilon subunit 2 [EC:2.7.7.7]
D      <a href="/dbget-bin/www_bget?ko:K02326">K02326</a>  POLE3; DNA polymerase epsilon subunit 3 [EC:2.7.7.7]
D      <a href="/dbget-bin/www_bget?ko:K03506">K03506</a>  POLE4; DNA polymerase epsilon subunit 4 [EC:2.7.7.7]
C    DNA polymerase delta complex
D      <a href="/dbget-bin/www_bget?ko:K02327">K02327</a>  POLD1; DNA polymerase delta subunit 1 [EC:2.7.7.7]
D      <a href="/dbget-bin/www_bget?ko:K02328">K02328</a>  POLD2; DNA polymerase delta subunit 2
D      <a href="/dbget-bin/www_bget?ko:K03504">K03504</a>  POLD3; DNA polymerase delta subunit 3
D      <a href="/dbget-bin/www_bget?ko:K03505">K03505</a>  POLD4; DNA polymerase delta subunit 4
C    DNA polymerase gamma complex (mitochondrial)
D      <a href="/dbget-bin/www_bget?ko:K02332">K02332</a>  POLG1; DNA polymerase gamma 1 [EC:2.7.7.7]
D      <a href="/dbget-bin/www_bget?ko:K02333">K02333</a>  POLG2; DNA polymerase gamma 2
C    RPA (replication factor A)
D      <a href="/dbget-bin/www_bget?ko:K07466">K07466</a>  RFA1, RPA1, rpa; replication factor A1
D      <a href="/dbget-bin/www_bget?ko:K10739">K10739</a>  RFA2, RPA2; replication factor A2
D      <a href="/dbget-bin/www_bget?ko:K10740">K10740</a>  RPA3; replication factor A3
D      <a href="/dbget-bin/www_bget?ko:K10741">K10741</a>  RPA4; replication factor A4
C    RF-C
D      <a href="/dbget-bin/www_bget?ko:K10754">K10754</a>  RFC1; replication factor C subunit 1
D      <a href="/dbget-bin/www_bget?ko:K10755">K10755</a>  RFC2_4; replication factor C subunit 2/4
D      <a href="/dbget-bin/www_bget?ko:K10756">K10756</a>  RFC3_5; replication factor C subunit 3/5
C    RNase H
D      <a href="/dbget-bin/www_bget?ko:K03469">K03469</a>  E3.1.26.4A, RNASEH1, rnhA; ribonuclease HI [EC:3.1.26.4]
D      <a href="/dbget-bin/www_bget?ko:K10743">K10743</a>  RNASEH2A; ribonuclease H2 subunit A [EC:3.1.26.4]
D      <a href="/dbget-bin/www_bget?ko:K10744">K10744</a>  RNASEH2B; ribonuclease H2 subunit B
D      <a href="/dbget-bin/www_bget?ko:K10745">K10745</a>  RNASEH2C; ribonuclease H2 subunit C
C    Other elongation factors
D      <a href="/dbget-bin/www_bget?ko:K04802">K04802</a>  PCNA; proliferating cell nuclear antigen
D      <a href="/dbget-bin/www_bget?ko:K10742">K10742</a>  DNA2; DNA replication ATP-dependent helicase Dna2 [EC:3.6.4.12]
D      <a href="/dbget-bin/www_bget?ko:K04799">K04799</a>  FEN1, RAD2; flap endonuclease-1 [EC:3.-.-.-]
D      <a href="/dbget-bin/www_bget?ko:K10746">K10746</a>  EXO1; exonuclease 1 [EC:3.1.-.-]
D      <a href="/dbget-bin/www_bget?ko:K10747">K10747</a>  LIG1; DNA ligase 1 [EC:6.5.1.1]
B  DNA Replication Termination Factors
C    DNA methylaion enzyme
D      <a href="/dbget-bin/www_bget?ko:K00558">K00558</a>  E2.1.1.37, DNMT, dcm; DNA (cytosine-5-)-methyltransferase [EC:2.1.1.37]
C    Prevention of re-replication factors
D      <a href="/dbget-bin/www_bget?ko:K10749">K10749</a>  GMNN; geminin
D      <a href="/dbget-bin/www_bget?ko:K05868">K05868</a>  CCNB; cyclin B
D      <a href="/dbget-bin/www_bget?ko:K02087">K02087</a>  CDK1, CDC2; cyclin-dependent kinase 1 [EC:2.7.11.22 2.7.11.23]
C    Telomere proteins
D      Shelterin complex
D      Telomere specific RPA-like complex
D      RIF proteins
D      SIR proteins
D      <a href="/dbget-bin/www_bget?ko:K09426">K09426</a>  RAP1; Myb-like DNA-binding protein RAP1
C    Telomerase complex (Animals)
D      <a href="/dbget-bin/www_bget?ko:K11124">K11124</a>  SMG6, EST1A; protein SMG6 [EC:3.1.-.-]
D      <a href="/dbget-bin/www_bget?ko:K11125">K11125</a>  SMG5, EST1B; protein SMG5
D      <a href="/dbget-bin/www_bget?ko:K11126">K11126</a>  TERT, EST2; telomerase reverse transcriptase [EC:2.7.7.49]
D      <a href="/dbget-bin/www_bget?ko:K11127">K11127</a>  TEP1; telomerase protein component 1
D      Dyskerin complex
E        Contig3163; <a href="/dbget-bin/www_bget?ko:K11128">K11128</a>  GAR1, NOLA1; H/ACA ribonucleoprotein complex subunit 1
E        Contig4880; <a href="/dbget-bin/www_bget?ko:K11129">K11129</a>  NHP2, NOLA2; H/ACA ribonucleoprotein complex subunit 2
E        Contig1584; <a href="/dbget-bin/www_bget?ko:K11131">K11131</a>  DKC1, NOLA4, CBF5; H/ACA ribonucleoprotein complex subunit 4 [EC:5.4.99.-]
E        comp8748_c0_seq1; <a href="/dbget-bin/www_bget?ko:K11131">K11131</a>  DKC1, NOLA4, CBF5; H/ACA ribonucleoprotein complex subunit 4 [EC:5.4.99.-]
C    Telomerase complex (Fungi)
D      <a href="/dbget-bin/www_bget?ko:K11132">K11132</a>  EST1; telomere elongation protein [EC:2.7.7.-]
D      <a href="/dbget-bin/www_bget?ko:K11126">K11126</a>  TERT, EST2; telomerase reverse transcriptase [EC:2.7.7.49]
D      <a href="/dbget-bin/www_bget?ko:K11133">K11133</a>  EST3; telomere replication protein
D      Sm core complex
E        Contig10303; <a href="/dbget-bin/www_bget?ko:K11086">K11086</a>  SNRPB, SMB; small nuclear ribonucleoprotein B and B'
E        Contig3552; <a href="/dbget-bin/www_bget?ko:K11087">K11087</a>  SNRPD1, SMD1; small nuclear ribonucleoprotein D1
E        Contig2336; <a href="/dbget-bin/www_bget?ko:K11096">K11096</a>  SNRPD2, SMD2; small nuclear ribonucleoprotein D2
E        comp8688_c0_seq3; <a href="/dbget-bin/www_bget?ko:K11088">K11088</a>  SNRPD3, SMD3; small nuclear ribonucleoprotein D3
E        Contig3501; <a href="/dbget-bin/www_bget?ko:K11097">K11097</a>  SNRPE, SME; small nuclear ribonucleoprotein E
E        Contig7777; <a href="/dbget-bin/www_bget?ko:K11098">K11098</a>  SNRPF, SMF; small nuclear ribonucleoprotein F
C    Other telomere regulation proteins
D      ELG1-RFC complex
E        Contig2884; <a href="/dbget-bin/www_bget?ko:K10755">K10755</a>  RFC2_4; replication factor C subunit 2/4
E        Contig3059; <a href="/dbget-bin/www_bget?ko:K10755">K10755</a>  RFC2_4; replication factor C subunit 2/4
E        Contig6217; <a href="/dbget-bin/www_bget?ko:K10756">K10756</a>  RFC3_5; replication factor C subunit 3/5
E        Contig8235; <a href="/dbget-bin/www_bget?ko:K10756">K10756</a>  RFC3_5; replication factor C subunit 3/5
D      MRN complex
E        Contig1062; <a href="/dbget-bin/www_bget?ko:K10865">K10865</a>  MRE11; double-strand break repair protein MRE11
E        Contig779; <a href="/dbget-bin/www_bget?ko:K10866">K10866</a>  RAD50; DNA repair protein RAD50 [EC:3.6.-.-]
E        comp107991_c0_seq1; <a href="/dbget-bin/www_bget?ko:K10867">K10867</a>  NBN, NBS1; nijmegen breakage syndrome protein 1
D      <a href="/dbget-bin/www_bget?ko:K04728">K04728</a>  ATM, TEL1; ataxia telangiectasia mutated family protein [EC:2.7.11.1]
D      <a href="/dbget-bin/www_bget?ko:K10900">K10900</a>  WRN, RECQL2; werner syndrome ATP-dependent helicase [EC:3.6.4.12]
D      <a href="/dbget-bin/www_bget?ko:K10901">K10901</a>  BLM, RECQL3, SGS1; bloom syndrome protein [EC:3.6.4.12]
D      <a href="/dbget-bin/www_bget?ko:K06642">K06642</a>  PRKDC; DNA-dependent protein kinase catalytic subunit [EC:2.7.11.1]
D      <a href="/dbget-bin/www_bget?ko:K10848">K10848</a>  ERCC4, XPF; DNA excision repair protein ERCC-4 [EC:3.1.-.-]
D      <a href="/dbget-bin/www_bget?ko:K10798">K10798</a>  PARP; poly [ADP-ribose] polymerase [EC:2.4.2.30]
D      <a href="/dbget-bin/www_bget?ko:K10799">K10799</a>  TNKS; tankyrase [EC:2.4.2.30]
D      <a href="/dbget-bin/www_bget?ko:K11135">K11135</a>  PINX1; Pin2-interacting protein X1
D      <a href="/dbget-bin/www_bget?ko:K11136">K11136</a>  RTEL1; regulator of telomere elongation helicase 1 [EC:3.6.4.12]
D      <a href="/dbget-bin/www_bget?ko:K11137">K11137</a>  TELO2, TEL2; telomere length regulation protein
D      <a href="/dbget-bin/www_bget?ko:K11138">K11138</a>  K11138, RIF1; telomere-associated protein RIF1
D      <a href="/dbget-bin/www_bget?ko:K15255">K15255</a>  PIF1; ATP-dependent DNA helicase PIF1 [EC:3.6.4.12]
B  DNA topo-isomerases
C    <a href="/dbget-bin/www_bget?ko:K03163">K03163</a>  TOP1; DNA topoisomerase I [EC:5.99.1.2]
C    <a href="/dbget-bin/www_bget?ko:K03164">K03164</a>  TOP2; DNA topoisomerase II [EC:5.99.1.3]
C    <a href="/dbget-bin/www_bget?ko:K03165">K03165</a>  TOP3; DNA topoisomerase III [EC:5.99.1.2]
#
A<b>Prokaryotic Type</b>
B  DNA Replication Initiation Factors
C    Initiation factors (bacterial)
D      <a href="/dbget-bin/www_bget?ko:K05787">K05787</a>  hupA; DNA-binding protein HU-alpha
D      <a href="/dbget-bin/www_bget?ko:K03530">K03530</a>  hupB; DNA-binding protein HU-beta
D      <a href="/dbget-bin/www_bget?ko:K04764">K04764</a>  ihfA, himA; integration host factor subunit alpha
D      <a href="/dbget-bin/www_bget?ko:K05788">K05788</a>  ihfB, himD; integration host factor subunit beta
D      <a href="/dbget-bin/www_bget?ko:K02313">K02313</a>  dnaA; chromosomal replication initiator protein
D      <a href="/dbget-bin/www_bget?ko:K02314">K02314</a>  dnaB; replicative DNA helicase [EC:3.6.4.12]
D      <a href="/dbget-bin/www_bget?ko:K02315">K02315</a>  dnaC; DNA replication protein DnaC
D      <a href="/dbget-bin/www_bget?ko:K02316">K02316</a>  dnaG; DNA primase [EC:2.7.7.-]
D      <a href="/dbget-bin/www_bget?ko:K03346">K03346</a>  dnaB2, dnaB; replication initiation and membrane attachment protein
D      <a href="/dbget-bin/www_bget?ko:K11144">K11144</a>  dnaI; primosomal protein DnaI
D      <a href="/dbget-bin/www_bget?ko:K03111">K03111</a>  ssb; single-strand DNA-binding protein
C    Initiation factors(archeal)
D      <a href="/dbget-bin/www_bget?ko:K10725">K10725</a>  cdc6A; archaeal cell division control protein 6
D      <a href="/dbget-bin/www_bget?ko:K10726">K10726</a>  mcm, cdc21; replicative DNA helicase Mcm [EC:3.6.4.-]
D      <a href="/dbget-bin/www_bget?ko:K02683">K02683</a>  PRI; DNA primase [EC:2.7.7.-]
B  DNA Replication Elongation factors
C    Elongation factors (bacterial)
D      DNA polymerase III holoenzyme
D      RNase H
D      Other elongation factors
C    Elongation factors (archeal)
D      <a href="/dbget-bin/www_bget?ko:K02319">K02319</a>  DPA, polB1; DNA polymerase I [EC:2.7.7.7]
D      <a href="/dbget-bin/www_bget?ko:K02322">K02322</a>  DPB1; DNA polymerase II large subunit [EC:2.7.7.7]
D      <a href="/dbget-bin/www_bget?ko:K02323">K02323</a>  DPB2; DNA polymerase II small subunit [EC:2.7.7.7]
D      <a href="/dbget-bin/www_bget?ko:K04800">K04800</a>  rfcL; replication factor C large subunit
D      <a href="/dbget-bin/www_bget?ko:K04801">K04801</a>  rfcS; replication factor C small subunit
B  DNA Replication Termination Factors
C    Terminus site-binding protein
D      <a href="/dbget-bin/www_bget?ko:K10748">K10748</a>  tus, tau; DNA replication terminus site-binding protein
C    DNA methylation enzyme
D      <a href="/dbget-bin/www_bget?ko:K06223">K06223</a>  dam; DNA adenine methylase [EC:2.1.1.72]
C    Prevention of re-replication factors
D      <a href="/dbget-bin/www_bget?ko:K03645">K03645</a>  seqA; negative modulator of initiation of replication
D      <a href="/dbget-bin/www_bget?ko:K10763">K10763</a>  hda; DnaA-homolog protein
B  DNA topo-isomerases
C    <a href="/dbget-bin/www_bget?ko:K02469">K02469</a>  gyrA; DNA gyrase subunit A [EC:5.99.1.3]
C    <a href="/dbget-bin/www_bget?ko:K02470">K02470</a>  gyrB; DNA gyrase subunit B [EC:5.99.1.3]
C    <a href="/dbget-bin/www_bget?ko:K02621">K02621</a>  parC; topoisomerase IV subunit A [EC:5.99.1.-]
C    <a href="/dbget-bin/www_bget?ko:K02622">K02622</a>  parE; topoisomerase IV subunit B [EC:5.99.1.-]
C    <a href="/dbget-bin/www_bget?ko:K03166">K03166</a>  top6A; DNA topoisomerase VI subunit A [EC:5.99.1.3]
C    <a href="/dbget-bin/www_bget?ko:K03167">K03167</a>  top6B; DNA topoisomerase VI subunit B [EC:5.99.1.3]
C    <a href="/dbget-bin/www_bget?ko:K03168">K03168</a>  topA; DNA topoisomerase I [EC:5.99.1.2]
C    <a href="/dbget-bin/www_bget?ko:K03169">K03169</a>  topB; DNA topoisomerase III [EC:5.99.1.2]
C    <a href="/dbget-bin/www_bget?ko:K03170">K03170</a>  topG, rgy; reverse gyrase [EC:5.99.1.3 3.6.4.12]
!
#<hr>
#<b>[ <a href="/kegg/brite.html">BRITE</a> | <a href="/kegg/kegg2.html">KEGG2</a> | <a href="/kegg/">KEGG</a> ]</b><br>
#Last updated: June 24, 2011
