# Supplementary material for: A pipeline for the de novo assembly of the Themira biloba (Sepsidae: Diptera) transcriptome using a multiple k-mer length approach
Source: BMC Genomics. 2014 Mar 12;15(1):188. doi: 10.1186/1471-2164-15-188 (PMC4008362; doi:10.1186/1471-2164-15-188)
Supplement: Supplementary file 3 — Additional file 3: KEGG classification and functional maps of assembled contigs. Contigs annotated using KEGG Automatic Annotation Server identified sequences in a broad range of functional groups including developmental pathways and cell signaling. (ZIP 11 MB) [file 12864_2013_7026_MOESM3_ESM.zip › KEGG classification/hier/q03041.keg]

+D
#<h2><a href="/kegg/kegg2.html"><img src="/Fig/bget/kegg3.gif" align="middle" border=0></a> &nbsp; Spliceosome</h2>
#<!---
#ENTRY       ko03041
#NAME        Spliceosome
#DEFINITION  Spliceosome cap3 assembly
#--->
!
A<b>Common components</b>
B  Common spliceosomal components
C    Cap binding complex
D      Contig3472; <a href="/dbget-bin/www_bget?ko:K12882">K12882</a>  NCBP1, CBP80; nuclear cap-binding protein subunit 1
D      Locus_1045_Transcript_2/4_Confidence_0.474_Length_1905; <a href="/dbget-bin/www_bget?ko:K12882">K12882</a>  NCBP1, CBP80; nuclear cap-binding protein subunit 1
D      Contig8139; <a href="/dbget-bin/www_bget?ko:K12883">K12883</a>  NCBP2, CBP20; nuclear cap-binding protein subunit 2
C    hnRNP proteins
D      Contig1616; <a href="/dbget-bin/www_bget?ko:K12741">K12741</a>  HNRNPA1_3; heterogeneous nuclear ribonucleoprotein A1/A3
D      Contig4878; <a href="/dbget-bin/www_bget?ko:K12741">K12741</a>  HNRNPA1_3; heterogeneous nuclear ribonucleoprotein A1/A3
D      Contig5260; <a href="/dbget-bin/www_bget?ko:K12741">K12741</a>  HNRNPA1_3; heterogeneous nuclear ribonucleoprotein A1/A3
D      Contig11546; <a href="/dbget-bin/www_bget?ko:K12741">K12741</a>  HNRNPA1_3; heterogeneous nuclear ribonucleoprotein A1/A3
D      Contig6015; <a href="/dbget-bin/www_bget?ko:K12886">K12886</a>  HNRNPK; heterogeneous nuclear ribonucleoprotein K
D      Contig11590; <a href="/dbget-bin/www_bget?ko:K12886">K12886</a>  HNRNPK; heterogeneous nuclear ribonucleoprotein K
D      Contig12354; <a href="/dbget-bin/www_bget?ko:K12886">K12886</a>  HNRNPK; heterogeneous nuclear ribonucleoprotein K
D      Contig13221; <a href="/dbget-bin/www_bget?ko:K12886">K12886</a>  HNRNPK; heterogeneous nuclear ribonucleoprotein K
D      Contig13222; <a href="/dbget-bin/www_bget?ko:K12886">K12886</a>  HNRNPK; heterogeneous nuclear ribonucleoprotein K
D      comp8358_c0_seq1; <a href="/dbget-bin/www_bget?ko:K12886">K12886</a>  HNRNPK; heterogeneous nuclear ribonucleoprotein K
D      comp8358_c0_seq2; <a href="/dbget-bin/www_bget?ko:K12886">K12886</a>  HNRNPK; heterogeneous nuclear ribonucleoprotein K
D      comp8358_c0_seq4; <a href="/dbget-bin/www_bget?ko:K12886">K12886</a>  HNRNPK; heterogeneous nuclear ribonucleoprotein K
D      comp8358_c0_seq5; <a href="/dbget-bin/www_bget?ko:K12886">K12886</a>  HNRNPK; heterogeneous nuclear ribonucleoprotein K
D      Locus_3503_Transcript_1/4_Confidence_0.769_Length_1736; <a href="/dbget-bin/www_bget?ko:K12886">K12886</a>  HNRNPK; heterogeneous nuclear ribonucleoprotein K
D      Locus_3503_Transcript_2/4_Confidence_0.769_Length_1824; <a href="/dbget-bin/www_bget?ko:K12886">K12886</a>  HNRNPK; heterogeneous nuclear ribonucleoprotein K
D      Locus_3503_Transcript_4/4_Confidence_0.769_Length_1853; <a href="/dbget-bin/www_bget?ko:K12886">K12886</a>  HNRNPK; heterogeneous nuclear ribonucleoprotein K
D      Locus_3295_Transcript_1/4_Confidence_0.769_Length_1736; <a href="/dbget-bin/www_bget?ko:K12886">K12886</a>  HNRNPK; heterogeneous nuclear ribonucleoprotein K
D      Locus_3295_Transcript_2/4_Confidence_0.769_Length_1886; <a href="/dbget-bin/www_bget?ko:K12886">K12886</a>  HNRNPK; heterogeneous nuclear ribonucleoprotein K
D      Locus_3105_Transcript_2/4_Confidence_0.727_Length_1792; <a href="/dbget-bin/www_bget?ko:K12886">K12886</a>  HNRNPK; heterogeneous nuclear ribonucleoprotein K
C    SR proteins
D      Contig10526; <a href="/dbget-bin/www_bget?ko:K12890">K12890</a>  SFRS1_9; splicing factor, arginine/serine-rich 1/9
D      Contig4777; <a href="/dbget-bin/www_bget?ko:K12891">K12891</a>  SFRS2; splicing factor, arginine/serine-rich 2
D      Contig4924; <a href="/dbget-bin/www_bget?ko:K12891">K12891</a>  SFRS2; splicing factor, arginine/serine-rich 2
D      Contig5000; <a href="/dbget-bin/www_bget?ko:K12893">K12893</a>  SFRS4_5_6; splicing factor, arginine/serine-rich 4/5/6
D      Contig13944; <a href="/dbget-bin/www_bget?ko:K12893">K12893</a>  SFRS4_5_6; splicing factor, arginine/serine-rich 4/5/6
D      Contig11990; <a href="/dbget-bin/www_bget?ko:K12896">K12896</a>  SFRS7; splicing factor, arginine/serine-rich 7
D      Contig2259; <a href="/dbget-bin/www_bget?ko:K12897">K12897</a>  TRA2; transformer-2 protein
C    General mRNP proteins
D      Contig10785; <a href="/dbget-bin/www_bget?ko:K13089">K13089</a>  ILF2; interleukin enhancer-binding factor 2
D      Contig10418; <a href="/dbget-bin/www_bget?ko:K13091">K13091</a>  RBM39, RNPC2; RNA-binding protein 39
D      comp7541_c1_seq1; <a href="/dbget-bin/www_bget?ko:K13091">K13091</a>  RBM39, RNPC2; RNA-binding protein 39
D      Locus_27_Transcript_8/11_Confidence_0.174_Length_2628; <a href="/dbget-bin/www_bget?ko:K13091">K13091</a>  RBM39, RNPC2; RNA-binding protein 39
D      Contig5568; <a href="/dbget-bin/www_bget?ko:K13092">K13092</a>  ZC3H18; nuclear protein NHN1
#
A<b>Complex A</b>
B  U1 snRNP components
C    Sm proteins
D      Contig10303; <a href="/dbget-bin/www_bget?ko:K11086">K11086</a>  SNRPB, SMB; small nuclear ribonucleoprotein B and B'
D      Contig3552; <a href="/dbget-bin/www_bget?ko:K11087">K11087</a>  SNRPD1, SMD1; small nuclear ribonucleoprotein D1
D      Contig2336; <a href="/dbget-bin/www_bget?ko:K11096">K11096</a>  SNRPD2, SMD2; small nuclear ribonucleoprotein D2
D      comp8688_c0_seq3; <a href="/dbget-bin/www_bget?ko:K11088">K11088</a>  SNRPD3, SMD3; small nuclear ribonucleoprotein D3
D      Contig3501; <a href="/dbget-bin/www_bget?ko:K11097">K11097</a>  SNRPE, SME; small nuclear ribonucleoprotein E
D      Contig7777; <a href="/dbget-bin/www_bget?ko:K11098">K11098</a>  SNRPF, SMF; small nuclear ribonucleoprotein F
C    U1 snRNP specific factors
D      Contig3712; <a href="/dbget-bin/www_bget?ko:K11093">K11093</a>  SNRP70; U1 small nuclear ribonucleoprotein 70kDa
D      Contig13080; <a href="/dbget-bin/www_bget?ko:K11093">K11093</a>  SNRP70; U1 small nuclear ribonucleoprotein 70kDa
C    U1 related factors
D      Contig849; <a href="/dbget-bin/www_bget?ko:K12823">K12823</a>  DDX5, DBP2; ATP-dependent RNA helicase DDX5/DBP2 [EC:3.6.4.13]
D      Contig5753; <a href="/dbget-bin/www_bget?ko:K12823">K12823</a>  DDX5, DBP2; ATP-dependent RNA helicase DDX5/DBP2 [EC:3.6.4.13]
D      Contig5754; <a href="/dbget-bin/www_bget?ko:K12823">K12823</a>  DDX5, DBP2; ATP-dependent RNA helicase DDX5/DBP2 [EC:3.6.4.13]
D      comp8496_c0_seq8; <a href="/dbget-bin/www_bget?ko:K12823">K12823</a>  DDX5, DBP2; ATP-dependent RNA helicase DDX5/DBP2 [EC:3.6.4.13]
D      Contig14111; <a href="/dbget-bin/www_bget?ko:K12821">K12821</a>  PRPF40, PRP40; pre-mRNA-processing factor 40
D      Contig2903; <a href="/dbget-bin/www_bget?ko:K12822">K12822</a>  RBM25, S164; RNA-binding protein 25
D      Contig4521; <a href="/dbget-bin/www_bget?ko:K12824">K12824</a>  TCERG1, CA150; transcription elongation regulator 1
B  U2 snRNP components
C    Sm proteins
D      Contig10303; <a href="/dbget-bin/www_bget?ko:K11086">K11086</a>  SNRPB, SMB; small nuclear ribonucleoprotein B and B'
D      Contig3552; <a href="/dbget-bin/www_bget?ko:K11087">K11087</a>  SNRPD1, SMD1; small nuclear ribonucleoprotein D1
D      Contig2336; <a href="/dbget-bin/www_bget?ko:K11096">K11096</a>  SNRPD2, SMD2; small nuclear ribonucleoprotein D2
D      comp8688_c0_seq3; <a href="/dbget-bin/www_bget?ko:K11088">K11088</a>  SNRPD3, SMD3; small nuclear ribonucleoprotein D3
D      Contig3501; <a href="/dbget-bin/www_bget?ko:K11097">K11097</a>  SNRPE, SME; small nuclear ribonucleoprotein E
D      Contig7777; <a href="/dbget-bin/www_bget?ko:K11098">K11098</a>  SNRPF, SMF; small nuclear ribonucleoprotein F
C    U2 snRNP specific factors
D      Contig2491; <a href="/dbget-bin/www_bget?ko:K11092">K11092</a>  SNRPA1; U2 small nuclear ribonucleoprotein A'
D      Contig4513; <a href="/dbget-bin/www_bget?ko:K12825">K12825</a>  SF3A1, SAP114; splicing factor 3A subunit 1
D      Contig6149; <a href="/dbget-bin/www_bget?ko:K12826">K12826</a>  SF3A2, SAP62; splicing factor 3A subunit 2
D      Contig2327; <a href="/dbget-bin/www_bget?ko:K12827">K12827</a>  SF3A3, SAP61, PRP9; splicing factor 3A subunit 3
D      Contig5314; <a href="/dbget-bin/www_bget?ko:K12828">K12828</a>  SF3B1, SAP155; splicing factor 3B subunit 1
D      Contig3638; <a href="/dbget-bin/www_bget?ko:K12829">K12829</a>  SF3B2, SAP145, CUS1; splicing factor 3B subunit 2
D      Contig5143; <a href="/dbget-bin/www_bget?ko:K12830">K12830</a>  SF3B3, SAP130, RSE1; splicing factor 3B subunit 3
D      Contig10324; <a href="/dbget-bin/www_bget?ko:K12830">K12830</a>  SF3B3, SAP130, RSE1; splicing factor 3B subunit 3
D      Contig4547; <a href="/dbget-bin/www_bget?ko:K12831">K12831</a>  SF3B4, SAP49; splicing factor 3B subunit 4
D      comp95544_c0_seq1; <a href="/dbget-bin/www_bget?ko:K12832">K12832</a>  SF3B5, SF3B10; splicing factor 3B subunit 5
D      Contig6311; <a href="/dbget-bin/www_bget?ko:K12833">K12833</a>  SF3B14; pre-mRNA branch site protein p14
D      Contig7766; <a href="/dbget-bin/www_bget?ko:K12835">K12835</a>  DDX42, SF3B125; ATP-dependent RNA helicase DDX42 [EC:3.6.4.13]
C    U2 related factors
D      Contig2940; <a href="/dbget-bin/www_bget?ko:K12836">K12836</a>  U2AF1; splicing factor U2AF 35 kDa subunit
D      Contig4926; <a href="/dbget-bin/www_bget?ko:K12837">K12837</a>  U2AF2; splicing factor U2AF 65 kDa subunit
D      Contig12343; <a href="/dbget-bin/www_bget?ko:K12841">K12841</a>  CHERP; calcium homeostasis endoplasmic reticulum protein
D      Contig12538; <a href="/dbget-bin/www_bget?ko:K12841">K12841</a>  CHERP; calcium homeostasis endoplasmic reticulum protein
D      comp92273_c0_seq1; <a href="/dbget-bin/www_bget?ko:K12841">K12841</a>  CHERP; calcium homeostasis endoplasmic reticulum protein
D      Contig1628; <a href="/dbget-bin/www_bget?ko:K12820">K12820</a>  DHX15, PRP43; pre-mRNA-splicing factor ATP-dependent RNA helicase DHX15/PRP43 [EC:3.6.4.13]
D      Contig14908; <a href="/dbget-bin/www_bget?ko:K12811">K12811</a>  DDX46, PRP5; ATP-dependent RNA helicase DDX46/PRP5 [EC:3.6.4.13]
D      Contig4179; <a href="/dbget-bin/www_bget?ko:K12838">K12838</a>  PUF60; poly(U)-binding-splicing factor PUF60
D      Locus_1250_Transcript_1/2_Confidence_0.444_Length_2290; <a href="/dbget-bin/www_bget?ko:K12838">K12838</a>  PUF60; poly(U)-binding-splicing factor PUF60
D      Contig13420; <a href="/dbget-bin/www_bget?ko:K12840">K12840</a>  RBM17, SPF45; splicing factor 45
D      Contig14368; <a href="/dbget-bin/www_bget?ko:K12839">K12839</a>  SMNDC1, SPF30; survival of motor neuron-related-splicing factor 30
D      Contig2897; <a href="/dbget-bin/www_bget?ko:K12842">K12842</a>  SR140; U2-associated protein SR140
B  Other components
C    Complex A specific factors
D      Contig14572; <a href="/dbget-bin/www_bget?ko:K02180">K02180</a>  BUB3; cell cycle arrest protein BUB3
D      Contig14258; <a href="/dbget-bin/www_bget?ko:K08818">K08818</a>  CDC2L; cell division cycle 2-like [EC:2.7.11.22]
D      Contig305; <a href="/dbget-bin/www_bget?ko:K13093">K13093</a>  HTATSF1; HIV Tat-specific factor 1
D      Contig9727; <a href="/dbget-bin/www_bget?ko:K13094">K13094</a>  RBM5_10; RNA-binding protein 5/10
D      Contig2960; <a href="/dbget-bin/www_bget?ko:K13095">K13095</a>  SF1; splicing factor 1
D      Contig12552; <a href="/dbget-bin/www_bget?ko:K13098">K13098</a>  TLS, FUS; RNA-binding protein FUS
#
A<b>Complex B</b>
B  U1 snRNP components
C    Sm proteins
D      Contig10303; <a href="/dbget-bin/www_bget?ko:K11086">K11086</a>  SNRPB, SMB; small nuclear ribonucleoprotein B and B'
D      Contig3552; <a href="/dbget-bin/www_bget?ko:K11087">K11087</a>  SNRPD1, SMD1; small nuclear ribonucleoprotein D1
D      Contig2336; <a href="/dbget-bin/www_bget?ko:K11096">K11096</a>  SNRPD2, SMD2; small nuclear ribonucleoprotein D2
D      comp8688_c0_seq3; <a href="/dbget-bin/www_bget?ko:K11088">K11088</a>  SNRPD3, SMD3; small nuclear ribonucleoprotein D3
D      Contig3501; <a href="/dbget-bin/www_bget?ko:K11097">K11097</a>  SNRPE, SME; small nuclear ribonucleoprotein E
D      Contig7777; <a href="/dbget-bin/www_bget?ko:K11098">K11098</a>  SNRPF, SMF; small nuclear ribonucleoprotein F
C    U1 snRNP specific factors
D      Contig3712; <a href="/dbget-bin/www_bget?ko:K11093">K11093</a>  SNRP70; U1 small nuclear ribonucleoprotein 70kDa
D      Contig13080; <a href="/dbget-bin/www_bget?ko:K11093">K11093</a>  SNRP70; U1 small nuclear ribonucleoprotein 70kDa
C    U1 related factors
D      Contig849; <a href="/dbget-bin/www_bget?ko:K12823">K12823</a>  DDX5, DBP2; ATP-dependent RNA helicase DDX5/DBP2 [EC:3.6.4.13]
D      Contig5753; <a href="/dbget-bin/www_bget?ko:K12823">K12823</a>  DDX5, DBP2; ATP-dependent RNA helicase DDX5/DBP2 [EC:3.6.4.13]
D      Contig5754; <a href="/dbget-bin/www_bget?ko:K12823">K12823</a>  DDX5, DBP2; ATP-dependent RNA helicase DDX5/DBP2 [EC:3.6.4.13]
D      comp8496_c0_seq8; <a href="/dbget-bin/www_bget?ko:K12823">K12823</a>  DDX5, DBP2; ATP-dependent RNA helicase DDX5/DBP2 [EC:3.6.4.13]
D      Contig14111; <a href="/dbget-bin/www_bget?ko:K12821">K12821</a>  PRPF40, PRP40; pre-mRNA-processing factor 40
D      Contig2903; <a href="/dbget-bin/www_bget?ko:K12822">K12822</a>  RBM25, S164; RNA-binding protein 25
D      Contig4521; <a href="/dbget-bin/www_bget?ko:K12824">K12824</a>  TCERG1, CA150; transcription elongation regulator 1
B  U2 snRNP components
C    Sm proteins
D      Contig10303; <a href="/dbget-bin/www_bget?ko:K11086">K11086</a>  SNRPB, SMB; small nuclear ribonucleoprotein B and B'
D      Contig3552; <a href="/dbget-bin/www_bget?ko:K11087">K11087</a>  SNRPD1, SMD1; small nuclear ribonucleoprotein D1
D      Contig2336; <a href="/dbget-bin/www_bget?ko:K11096">K11096</a>  SNRPD2, SMD2; small nuclear ribonucleoprotein D2
D      comp8688_c0_seq3; <a href="/dbget-bin/www_bget?ko:K11088">K11088</a>  SNRPD3, SMD3; small nuclear ribonucleoprotein D3
D      Contig3501; <a href="/dbget-bin/www_bget?ko:K11097">K11097</a>  SNRPE, SME; small nuclear ribonucleoprotein E
D      Contig7777; <a href="/dbget-bin/www_bget?ko:K11098">K11098</a>  SNRPF, SMF; small nuclear ribonucleoprotein F
C    U2 snRNP specific factors
D      Contig2491; <a href="/dbget-bin/www_bget?ko:K11092">K11092</a>  SNRPA1; U2 small nuclear ribonucleoprotein A'
D      Contig2491; <a href="/dbget-bin/www_bget?ko:K11092">K11092</a>  SNRPA1; U2 small nuclear ribonucleoprotein A'
D      Contig4513; <a href="/dbget-bin/www_bget?ko:K12825">K12825</a>  SF3A1, SAP114; splicing factor 3A subunit 1
D      Contig6149; <a href="/dbget-bin/www_bget?ko:K12826">K12826</a>  SF3A2, SAP62; splicing factor 3A subunit 2
D      Contig2327; <a href="/dbget-bin/www_bget?ko:K12827">K12827</a>  SF3A3, SAP61, PRP9; splicing factor 3A subunit 3
D      Contig5314; <a href="/dbget-bin/www_bget?ko:K12828">K12828</a>  SF3B1, SAP155; splicing factor 3B subunit 1
D      Contig3638; <a href="/dbget-bin/www_bget?ko:K12829">K12829</a>  SF3B2, SAP145, CUS1; splicing factor 3B subunit 2
D      Contig5143; <a href="/dbget-bin/www_bget?ko:K12830">K12830</a>  SF3B3, SAP130, RSE1; splicing factor 3B subunit 3
D      Contig10324; <a href="/dbget-bin/www_bget?ko:K12830">K12830</a>  SF3B3, SAP130, RSE1; splicing factor 3B subunit 3
D      Contig4547; <a href="/dbget-bin/www_bget?ko:K12831">K12831</a>  SF3B4, SAP49; splicing factor 3B subunit 4
D      comp95544_c0_seq1; <a href="/dbget-bin/www_bget?ko:K12832">K12832</a>  SF3B5, SF3B10; splicing factor 3B subunit 5
D      Contig6311; <a href="/dbget-bin/www_bget?ko:K12833">K12833</a>  SF3B14; pre-mRNA branch site protein p14
D      Contig7766; <a href="/dbget-bin/www_bget?ko:K12835">K12835</a>  DDX42, SF3B125; ATP-dependent RNA helicase DDX42 [EC:3.6.4.13]
C    U2 related factors
D      Contig2940; <a href="/dbget-bin/www_bget?ko:K12836">K12836</a>  U2AF1; splicing factor U2AF 35 kDa subunit
D      Contig4926; <a href="/dbget-bin/www_bget?ko:K12837">K12837</a>  U2AF2; splicing factor U2AF 65 kDa subunit
D      Contig12343; <a href="/dbget-bin/www_bget?ko:K12841">K12841</a>  CHERP; calcium homeostasis endoplasmic reticulum protein
D      Contig12538; <a href="/dbget-bin/www_bget?ko:K12841">K12841</a>  CHERP; calcium homeostasis endoplasmic reticulum protein
D      comp92273_c0_seq1; <a href="/dbget-bin/www_bget?ko:K12841">K12841</a>  CHERP; calcium homeostasis endoplasmic reticulum protein
D      Contig1628; <a href="/dbget-bin/www_bget?ko:K12820">K12820</a>  DHX15, PRP43; pre-mRNA-splicing factor ATP-dependent RNA helicase DHX15/PRP43 [EC:3.6.4.13]
D      Contig14908; <a href="/dbget-bin/www_bget?ko:K12811">K12811</a>  DDX46, PRP5; ATP-dependent RNA helicase DDX46/PRP5 [EC:3.6.4.13]
D      Contig4179; <a href="/dbget-bin/www_bget?ko:K12838">K12838</a>  PUF60; poly(U)-binding-splicing factor PUF60
D      Locus_1250_Transcript_1/2_Confidence_0.444_Length_2290; <a href="/dbget-bin/www_bget?ko:K12838">K12838</a>  PUF60; poly(U)-binding-splicing factor PUF60
D      Contig13420; <a href="/dbget-bin/www_bget?ko:K12840">K12840</a>  RBM17, SPF45; splicing factor 45
D      Contig14368; <a href="/dbget-bin/www_bget?ko:K12839">K12839</a>  SMNDC1, SPF30; survival of motor neuron-related-splicing factor 30
D      Contig2897; <a href="/dbget-bin/www_bget?ko:K12842">K12842</a>  SR140; U2-associated protein SR140
B  U4/U6.U5 tri-snRNP components
C    Sm proteins
D      Contig10303; <a href="/dbget-bin/www_bget?ko:K11086">K11086</a>  SNRPB, SMB; small nuclear ribonucleoprotein B and B'
D      Contig3552; <a href="/dbget-bin/www_bget?ko:K11087">K11087</a>  SNRPD1, SMD1; small nuclear ribonucleoprotein D1
D      Contig2336; <a href="/dbget-bin/www_bget?ko:K11096">K11096</a>  SNRPD2, SMD2; small nuclear ribonucleoprotein D2
D      comp8688_c0_seq3; <a href="/dbget-bin/www_bget?ko:K11088">K11088</a>  SNRPD3, SMD3; small nuclear ribonucleoprotein D3
D      Contig3501; <a href="/dbget-bin/www_bget?ko:K11097">K11097</a>  SNRPE, SME; small nuclear ribonucleoprotein E
D      Contig7777; <a href="/dbget-bin/www_bget?ko:K11098">K11098</a>  SNRPF, SMF; small nuclear ribonucleoprotein F
C    LSm proteins
D      Contig13354; <a href="/dbget-bin/www_bget?ko:K12621">K12621</a>  LSM2; U6 snRNA-associated Sm-like protein LSm2
D      Contig1030; <a href="/dbget-bin/www_bget?ko:K12622">K12622</a>  LSM3; U6 snRNA-associated Sm-like protein LSm3
D      Contig6356; <a href="/dbget-bin/www_bget?ko:K12623">K12623</a>  LSM4; U6 snRNA-associated Sm-like protein LSm4
D      comp137505_c0_seq1; <a href="/dbget-bin/www_bget?ko:K12624">K12624</a>  LSM5; U6 snRNA-associated Sm-like protein LSm5
D      Contig14488; <a href="/dbget-bin/www_bget?ko:K12626">K12626</a>  LSM7; U6 snRNA-associated Sm-like protein LSm7
D      Contig6269; <a href="/dbget-bin/www_bget?ko:K12627">K12627</a>  LSM8; U6 snRNA-associated Sm-like protein LSm8
C    U4/U6 snRNP specific factors
D      Contig13813; <a href="/dbget-bin/www_bget?ko:K12843">K12843</a>  PRPF3, PRP3; U4/U6 small nuclear ribonucleoprotein PRP3
D      Contig12560; <a href="/dbget-bin/www_bget?ko:K12662">K12662</a>  PRPF4, PRP4; U4/U6 small nuclear ribonucleoprotein PRP4
D      Contig15017; <a href="/dbget-bin/www_bget?ko:K09567">K09567</a>  PPIH, CYPH; peptidyl-prolyl isomerase H (cyclophilin H) [EC:5.2.1.8]
D      Contig3417; <a href="/dbget-bin/www_bget?ko:K12844">K12844</a>  PRPF31; U4/U6 small nuclear ribonucleoprotein PRP31
D      Contig3312; <a href="/dbget-bin/www_bget?ko:K12845">K12845</a>  SNU13, NHP2L; U4/U6 small nuclear ribonucleoprotein SNU13
D      Locus_79_Transcript_8/10_Confidence_0.274_Length_1794; <a href="/dbget-bin/www_bget?ko:K12845">K12845</a>  SNU13, NHP2L; U4/U6 small nuclear ribonucleoprotein SNU13
C    U5 snRNP specific factors
D      Contig2170; <a href="/dbget-bin/www_bget?ko:K12852">K12852</a>  EFTUD2; 116 kDa U5 small nuclear ribonucleoprotein component
D      Contig8264; <a href="/dbget-bin/www_bget?ko:K12855">K12855</a>  PRPF6, PRP6; pre-mRNA-processing factor 6
D      Contig11107; <a href="/dbget-bin/www_bget?ko:K12855">K12855</a>  PRPF6, PRP6; pre-mRNA-processing factor 6
D      Contig12516; <a href="/dbget-bin/www_bget?ko:K12856">K12856</a>  PRPF8, PRP8; pre-mRNA-processing factor 8
D      Contig6112; <a href="/dbget-bin/www_bget?ko:K12857">K12857</a>  SNRNP40, PRP8BP; Prp8 binding protein
D      Contig4081; <a href="/dbget-bin/www_bget?ko:K12854">K12854</a>  SNRNP200, BRR2; pre-mRNA-splicing helicase BRR2 [EC:3.6.4.13]
D      Contig3680; <a href="/dbget-bin/www_bget?ko:K12858">K12858</a>  DDX23, PRP28; ATP-dependent RNA helicase DDX23/PRP28 [EC:3.6.4.13]
D      Contig6930; <a href="/dbget-bin/www_bget?ko:K12859">K12859</a>  TXNL4A, DIB1; U5 snRNP protein, DIM1 family
D      Contig5698; <a href="/dbget-bin/www_bget?ko:K13099">K13099</a>  CD2BP2; CD2 antigen cytoplasmic tail-binding protein 2
C    U4/U6.U5 tri-snRNP specific factors
D      Contig14756; <a href="/dbget-bin/www_bget?ko:K11984">K11984</a>  SART1, HAF, SNU66; U4/U6.U5 tri-snRNP-associated protein 1
D      comp25394_c0_seq1; <a href="/dbget-bin/www_bget?ko:K12847">K12847</a>  USP39, SAD1; U4/U6.U5 tri-snRNP-associated protein 2
D      Contig2785; <a href="/dbget-bin/www_bget?ko:K12846">K12846</a>  SNRNP27; U4/U6.U5 tri-snRNP-associated protein 3
C    U4/U6.U5 tri-snRNP related factors
D      Contig6675; <a href="/dbget-bin/www_bget?ko:K12848">K12848</a>  SNU23; U4/U6.U5 tri-snRNP component SNU23
D      Contig1776; <a href="/dbget-bin/www_bget?ko:K12849">K12849</a>  PRPF38A; pre-mRNA-splicing factor 38A
D      Contig3726; <a href="/dbget-bin/www_bget?ko:K12850">K12850</a>  PRPF38B; pre-mRNA-splicing factor 38B
D      Contig2183; <a href="/dbget-bin/www_bget?ko:K13100">K13100</a>  CWC22; pre-mRNA-splicing factor CWC22
D      Contig6838; <a href="/dbget-bin/www_bget?ko:K12813">K12813</a>  DHX16; pre-mRNA-splicing factor ATP-dependent RNA helicase DHX16 [EC:3.6.4.13]
D      Contig2058; <a href="/dbget-bin/www_bget?ko:K13101">K13101</a>  GPKOW; G patch domain and KOW motifs-containing protein
D      Contig1531; <a href="/dbget-bin/www_bget?ko:K13102">K13102</a>  KIN; DNA/RNA-binding protein KIN17
D      Contig1927; <a href="/dbget-bin/www_bget?ko:K12598">K12598</a>  MTR4, SKIV2L2; ATP-dependent RNA helicase DOB1 [EC:3.6.4.13]
D      Contig6846; <a href="/dbget-bin/www_bget?ko:K12598">K12598</a>  MTR4, SKIV2L2; ATP-dependent RNA helicase DOB1 [EC:3.6.4.13]
D      Contig2067; <a href="/dbget-bin/www_bget?ko:K13104">K13104</a>  ZNF830, CCDC16; zinc finger protein 830
B  Other components
C    Prp19 complex
D      Contig9980; <a href="/dbget-bin/www_bget?ko:K10599">K10599</a>  PRPF19, PRP19; pre-mRNA-processing factor 19 [EC:6.3.2.19]
D      Contig3416; <a href="/dbget-bin/www_bget?ko:K12860">K12860</a>  CDC5L, CDC5, CEF1; pre-mRNA-splicing factor CDC5/CEF1
D      Contig4095; <a href="/dbget-bin/www_bget?ko:K12861">K12861</a>  BCAS2; pre-mRNA-splicing factor SPF27
D      Contig6025; <a href="/dbget-bin/www_bget?ko:K12862">K12862</a>  PLRG1, PRL1, PRP46; pleiotropic regulator 1
D      Contig2606; <a href="/dbget-bin/www_bget?ko:K12863">K12863</a>  CWC15; protein CWC15
D      Contig2632; <a href="/dbget-bin/www_bget?ko:K12864">K12864</a>  CTNNBL1; beta-catenin-like protein 1
D      Contig11174; <a href="/dbget-bin/www_bget?ko:K03283">K03283</a>  HSPA1_8; heat shock 70kDa protein 1/8
D      Contig11530; <a href="/dbget-bin/www_bget?ko:K03283">K03283</a>  HSPA1_8; heat shock 70kDa protein 1/8
D      Contig14143; <a href="/dbget-bin/www_bget?ko:K03283">K03283</a>  HSPA1_8; heat shock 70kDa protein 1/8
D      Contig15330; <a href="/dbget-bin/www_bget?ko:K03283">K03283</a>  HSPA1_8; heat shock 70kDa protein 1/8
D      Contig15766; <a href="/dbget-bin/www_bget?ko:K03283">K03283</a>  HSPA1_8; heat shock 70kDa protein 1/8
D      Contig14900; <a href="/dbget-bin/www_bget?ko:K12865">K12865</a>  PQBP1, NPW38; polyglutamine-binding protein 1
D      Contig6907; <a href="/dbget-bin/www_bget?ko:K12866">K12866</a>  WBP11, NPWBP; WW domain-binding protein 11
C    Prp19-related factors
D      Contig1755; <a href="/dbget-bin/www_bget?ko:K06063">K06063</a>  SNW1, SKIIP, SKIP; SNW domain-containing protein 1
D      Contig1754; <a href="/dbget-bin/www_bget?ko:K12867">K12867</a>  SYF1, XAB2; pre-mRNA-splicing factor SYF1
D      Contig6428; <a href="/dbget-bin/www_bget?ko:K12867">K12867</a>  SYF1, XAB2; pre-mRNA-splicing factor SYF1
D      Contig6063; <a href="/dbget-bin/www_bget?ko:K12868">K12868</a>  SYF2; pre-mRNA-splicing factor SYF2
D      Contig353; <a href="/dbget-bin/www_bget?ko:K12869">K12869</a>  CRN, CRNKL1, CLF1, SYF3; crooked neck
D      Contig11733; <a href="/dbget-bin/www_bget?ko:K12874">K12874</a>  AQR; intron-binding protein aquarius
D      Contig10437; <a href="/dbget-bin/www_bget?ko:K12873">K12873</a>  BUD31, G10; bud site selection protein 31
D      Contig9342; <a href="/dbget-bin/www_bget?ko:K12871">K12871</a>  CCDC12; coiled-coil domain-containing protein 12
D      Contig14140; <a href="/dbget-bin/www_bget?ko:K12870">K12870</a>  ISY1; pre-mRNA-splicing factor ISY1
D      Contig446; <a href="/dbget-bin/www_bget?ko:K09564">K09564</a>  PPIE; peptidyl-prolyl isomerase E (cyclophilin E) [EC:5.2.1.8]
D      Contig10808; <a href="/dbget-bin/www_bget?ko:K12733">K12733</a>  PPIL1; peptidyl-prolyl cis-trans isomerase-like 1 [EC:5.2.1.8]
D      Contig1328; <a href="/dbget-bin/www_bget?ko:K13105">K13105</a>  PRCC; proline-rich protein PRCC
D      Contig1717; <a href="/dbget-bin/www_bget?ko:K12872">K12872</a>  RBM22, SLT11; pre-mRNA-splicing factor RBM22/SLT11
C    RES complex
D      Contig621; <a href="/dbget-bin/www_bget?ko:K13106">K13106</a>  BUD13, CWC26; pre-mRNA-splicing factor CWC26
D      Contig1910; <a href="/dbget-bin/www_bget?ko:K13107">K13107</a>  RBMX2, IST3; RNA-binding motif protein, X-linked 2
D      Contig14146; <a href="/dbget-bin/www_bget?ko:K13108">K13108</a>  SNIP1; smad nuclear-interacting protein 1
C    Complex B specific factors
D      Contig1340; <a href="/dbget-bin/www_bget?ko:K13109">K13109</a>  IK, RED, RER; IK cytokine
D      Contig6507; <a href="/dbget-bin/www_bget?ko:K13110">K13110</a>  MFAP1; microfibrillar-associated protein 1
D      Contig177; <a href="/dbget-bin/www_bget?ko:K13111">K13111</a>  SMU1; WD40 repeat-containing protein SMU1
#
A<b>Complex C</b>
B  U2 snRNP components
C    Sm proteins
D      Contig10303; <a href="/dbget-bin/www_bget?ko:K11086">K11086</a>  SNRPB, SMB; small nuclear ribonucleoprotein B and B'
D      Contig3552; <a href="/dbget-bin/www_bget?ko:K11087">K11087</a>  SNRPD1, SMD1; small nuclear ribonucleoprotein D1
D      Contig2336; <a href="/dbget-bin/www_bget?ko:K11096">K11096</a>  SNRPD2, SMD2; small nuclear ribonucleoprotein D2
D      comp8688_c0_seq3; <a href="/dbget-bin/www_bget?ko:K11088">K11088</a>  SNRPD3, SMD3; small nuclear ribonucleoprotein D3
D      Contig3501; <a href="/dbget-bin/www_bget?ko:K11097">K11097</a>  SNRPE, SME; small nuclear ribonucleoprotein E
D      Contig7777; <a href="/dbget-bin/www_bget?ko:K11098">K11098</a>  SNRPF, SMF; small nuclear ribonucleoprotein F
C    LSm proteins
D      Contig13354; <a href="/dbget-bin/www_bget?ko:K12621">K12621</a>  LSM2; U6 snRNA-associated Sm-like protein LSm2
D      Contig1030; <a href="/dbget-bin/www_bget?ko:K12622">K12622</a>  LSM3; U6 snRNA-associated Sm-like protein LSm3
C    U2 SnRNP specific factors
D      Contig2491; <a href="/dbget-bin/www_bget?ko:K11092">K11092</a>  SNRPA1; U2 small nuclear ribonucleoprotein A'
D      Contig4513; <a href="/dbget-bin/www_bget?ko:K12825">K12825</a>  SF3A1, SAP114; splicing factor 3A subunit 1
D      Contig6149; <a href="/dbget-bin/www_bget?ko:K12826">K12826</a>  SF3A2, SAP62; splicing factor 3A subunit 2
D      Contig2327; <a href="/dbget-bin/www_bget?ko:K12827">K12827</a>  SF3A3, SAP61, PRP9; splicing factor 3A subunit 3
D      Contig5314; <a href="/dbget-bin/www_bget?ko:K12828">K12828</a>  SF3B1, SAP155; splicing factor 3B subunit 1
D      Contig3638; <a href="/dbget-bin/www_bget?ko:K12829">K12829</a>  SF3B2, SAP145, CUS1; splicing factor 3B subunit 2
D      Contig5143; <a href="/dbget-bin/www_bget?ko:K12830">K12830</a>  SF3B3, SAP130, RSE1; splicing factor 3B subunit 3
D      Contig10324; <a href="/dbget-bin/www_bget?ko:K12830">K12830</a>  SF3B3, SAP130, RSE1; splicing factor 3B subunit 3
D      Contig4547; <a href="/dbget-bin/www_bget?ko:K12831">K12831</a>  SF3B4, SAP49; splicing factor 3B subunit 4
D      comp95544_c0_seq1; <a href="/dbget-bin/www_bget?ko:K12832">K12832</a>  SF3B5, SF3B10; splicing factor 3B subunit 5
D      Contig6311; <a href="/dbget-bin/www_bget?ko:K12833">K12833</a>  SF3B14; pre-mRNA branch site protein p14
D      Contig7766; <a href="/dbget-bin/www_bget?ko:K12835">K12835</a>  DDX42, SF3B125; ATP-dependent RNA helicase DDX42 [EC:3.6.4.13]
B  U4/U6.U5 tri-snRNP components
C    Sm proteins
D      Contig10303; <a href="/dbget-bin/www_bget?ko:K11086">K11086</a>  SNRPB, SMB; small nuclear ribonucleoprotein B and B'
D      Contig3552; <a href="/dbget-bin/www_bget?ko:K11087">K11087</a>  SNRPD1, SMD1; small nuclear ribonucleoprotein D1
D      Contig2336; <a href="/dbget-bin/www_bget?ko:K11096">K11096</a>  SNRPD2, SMD2; small nuclear ribonucleoprotein D2
D      comp8688_c0_seq3; <a href="/dbget-bin/www_bget?ko:K11088">K11088</a>  SNRPD3, SMD3; small nuclear ribonucleoprotein D3
D      Contig3501; <a href="/dbget-bin/www_bget?ko:K11097">K11097</a>  SNRPE, SME; small nuclear ribonucleoprotein E
D      Contig7777; <a href="/dbget-bin/www_bget?ko:K11098">K11098</a>  SNRPF, SMF; small nuclear ribonucleoprotein F
C    U5 SnRNP specific factors
D      Contig2170; <a href="/dbget-bin/www_bget?ko:K12852">K12852</a>  EFTUD2; 116 kDa U5 small nuclear ribonucleoprotein component
D      Contig4081; <a href="/dbget-bin/www_bget?ko:K12854">K12854</a>  SNRNP200, BRR2; pre-mRNA-splicing helicase BRR2 [EC:3.6.4.13]
D      Contig8264; <a href="/dbget-bin/www_bget?ko:K12855">K12855</a>  PRPF6, PRP6; pre-mRNA-processing factor 6
D      Contig11107; <a href="/dbget-bin/www_bget?ko:K12855">K12855</a>  PRPF6, PRP6; pre-mRNA-processing factor 6
D      Contig12516; <a href="/dbget-bin/www_bget?ko:K12856">K12856</a>  PRPF8, PRP8; pre-mRNA-processing factor 8
D      Contig6112; <a href="/dbget-bin/www_bget?ko:K12857">K12857</a>  SNRNP40, PRP8BP; Prp8 binding protein
D      Contig3680; <a href="/dbget-bin/www_bget?ko:K12858">K12858</a>  DDX23, PRP28; ATP-dependent RNA helicase DDX23/PRP28 [EC:3.6.4.13]
C    U4/U6.U5 tri-SnRNP specific factors
D      Contig14756; <a href="/dbget-bin/www_bget?ko:K11984">K11984</a>  SART1, HAF, SNU66; U4/U6.U5 tri-snRNP-associated protein 1
C    U4/U6.U5 tri-SnRNP related factors
D      Contig6675; <a href="/dbget-bin/www_bget?ko:K12848">K12848</a>  SNU23; U4/U6.U5 tri-snRNP component SNU23
D      Contig1776; <a href="/dbget-bin/www_bget?ko:K12849">K12849</a>  PRPF38A; pre-mRNA-splicing factor 38A
D      Contig3726; <a href="/dbget-bin/www_bget?ko:K12850">K12850</a>  PRPF38B; pre-mRNA-splicing factor 38B
D      Contig2183; <a href="/dbget-bin/www_bget?ko:K13100">K13100</a>  CWC22; pre-mRNA-splicing factor CWC22
D      Contig6838; <a href="/dbget-bin/www_bget?ko:K12813">K12813</a>  DHX16; pre-mRNA-splicing factor ATP-dependent RNA helicase DHX16 [EC:3.6.4.13]
D      Contig2058; <a href="/dbget-bin/www_bget?ko:K13101">K13101</a>  GPKOW; G patch domain and KOW motifs-containing protein
D      Contig1531; <a href="/dbget-bin/www_bget?ko:K13102">K13102</a>  KIN; DNA/RNA-binding protein KIN17
D      Contig1927; <a href="/dbget-bin/www_bget?ko:K12598">K12598</a>  MTR4, SKIV2L2; ATP-dependent RNA helicase DOB1 [EC:3.6.4.13]
D      Contig6846; <a href="/dbget-bin/www_bget?ko:K12598">K12598</a>  MTR4, SKIV2L2; ATP-dependent RNA helicase DOB1 [EC:3.6.4.13]
D      Contig2067; <a href="/dbget-bin/www_bget?ko:K13104">K13104</a>  ZNF830, CCDC16; zinc finger protein 830
D      Contig1628; <a href="/dbget-bin/www_bget?ko:K12820">K12820</a>  DHX15, PRP43; pre-mRNA-splicing factor ATP-dependent RNA helicase DHX15/PRP43 [EC:3.6.4.13]
D      Contig7492; <a href="/dbget-bin/www_bget?ko:K13103">K13103</a>  TFIP11; tuftelin-interacting protein 11
B  Other components
C    Prp19-CDC5 complex
D      Contig9980; <a href="/dbget-bin/www_bget?ko:K10599">K10599</a>  PRPF19, PRP19; pre-mRNA-processing factor 19 [EC:6.3.2.19]
D      Contig3416; <a href="/dbget-bin/www_bget?ko:K12860">K12860</a>  CDC5L, CDC5, CEF1; pre-mRNA-splicing factor CDC5/CEF1
D      Contig4095; <a href="/dbget-bin/www_bget?ko:K12861">K12861</a>  BCAS2; pre-mRNA-splicing factor SPF27
D      Contig2632; <a href="/dbget-bin/www_bget?ko:K12864">K12864</a>  CTNNBL1; beta-catenin-like protein 1
D      Contig2606; <a href="/dbget-bin/www_bget?ko:K12863">K12863</a>  CWC15; protein CWC15
D      Contig6025; <a href="/dbget-bin/www_bget?ko:K12862">K12862</a>  PLRG1, PRL1, PRP46; pleiotropic regulator 1
D      Contig11174; <a href="/dbget-bin/www_bget?ko:K03283">K03283</a>  HSPA1_8; heat shock 70kDa protein 1/8
D      Contig11530; <a href="/dbget-bin/www_bget?ko:K03283">K03283</a>  HSPA1_8; heat shock 70kDa protein 1/8
D      Contig14143; <a href="/dbget-bin/www_bget?ko:K03283">K03283</a>  HSPA1_8; heat shock 70kDa protein 1/8
D      Contig15330; <a href="/dbget-bin/www_bget?ko:K03283">K03283</a>  HSPA1_8; heat shock 70kDa protein 1/8
D      Contig15766; <a href="/dbget-bin/www_bget?ko:K03283">K03283</a>  HSPA1_8; heat shock 70kDa protein 1/8
C    Prp19-related factors
D      Contig1755; <a href="/dbget-bin/www_bget?ko:K06063">K06063</a>  SNW1, SKIIP, SKIP; SNW domain-containing protein 1
D      Contig1754; <a href="/dbget-bin/www_bget?ko:K12867">K12867</a>  SYF1, XAB2; pre-mRNA-splicing factor SYF1
D      Contig6428; <a href="/dbget-bin/www_bget?ko:K12867">K12867</a>  SYF1, XAB2; pre-mRNA-splicing factor SYF1
D      Contig6063; <a href="/dbget-bin/www_bget?ko:K12868">K12868</a>  SYF2; pre-mRNA-splicing factor SYF2
D      Contig353; <a href="/dbget-bin/www_bget?ko:K12869">K12869</a>  CRN, CRNKL1, CLF1, SYF3; crooked neck
D      Contig11733; <a href="/dbget-bin/www_bget?ko:K12874">K12874</a>  AQR; intron-binding protein aquarius
D      Contig10437; <a href="/dbget-bin/www_bget?ko:K12873">K12873</a>  BUD31, G10; bud site selection protein 31
D      Contig9342; <a href="/dbget-bin/www_bget?ko:K12871">K12871</a>  CCDC12; coiled-coil domain-containing protein 12
D      Contig14140; <a href="/dbget-bin/www_bget?ko:K12870">K12870</a>  ISY1; pre-mRNA-splicing factor ISY1
D      Contig10808; <a href="/dbget-bin/www_bget?ko:K12733">K12733</a>  PPIL1; peptidyl-prolyl cis-trans isomerase-like 1 [EC:5.2.1.8]
D      Contig446; <a href="/dbget-bin/www_bget?ko:K09564">K09564</a>  PPIE; peptidyl-prolyl isomerase E (cyclophilin E) [EC:5.2.1.8]
D      Contig1717; <a href="/dbget-bin/www_bget?ko:K12872">K12872</a>  RBM22, SLT11; pre-mRNA-splicing factor RBM22/SLT11
C    RES complex
D      Contig621; <a href="/dbget-bin/www_bget?ko:K13106">K13106</a>  BUD13, CWC26; pre-mRNA-splicing factor CWC26
D      Contig1910; <a href="/dbget-bin/www_bget?ko:K13107">K13107</a>  RBMX2, IST3; RNA-binding motif protein, X-linked 2
D      Contig14146; <a href="/dbget-bin/www_bget?ko:K13108">K13108</a>  SNIP1; smad nuclear-interacting protein 1
C    EJC/TREX
D      Contig4277; <a href="/dbget-bin/www_bget?ko:K12875">K12875</a>  ACIN1, ACINUS; apoptotic chromatin condensation inducer in the nucleus
D      Contig4117; <a href="/dbget-bin/www_bget?ko:K12812">K12812</a>  UAP56, BAT1, SUB2; ATP-dependent RNA helicase UAP56/SUB2 [EC:3.6.4.13]
D      Contig4261; <a href="/dbget-bin/www_bget?ko:K13025">K13025</a>  EIF4A3, FAL1; ATP-dependent RNA helicase [EC:3.6.4.13]
D      Contig1819; <a href="/dbget-bin/www_bget?ko:K12877">K12877</a>  MAGOH; protein mago nashi
D      Contig4576; <a href="/dbget-bin/www_bget?ko:K13114">K13114</a>  PNN; pinin
D      Contig6400; <a href="/dbget-bin/www_bget?ko:K12878">K12878</a>  THOC1; THO complex subunit 1
D      Contig3986; <a href="/dbget-bin/www_bget?ko:K12879">K12879</a>  THOC2; THO complex subunit 2
D      Contig14827; <a href="/dbget-bin/www_bget?ko:K12879">K12879</a>  THOC2; THO complex subunit 2
D      Contig6375; <a href="/dbget-bin/www_bget?ko:K12880">K12880</a>  THOC3; THO complex subunit 3
D      Contig5246; <a href="/dbget-bin/www_bget?ko:K12881">K12881</a>  THOC4, ALY; THO complex subunit 4
C    Step II factors
D      Contig10699; <a href="/dbget-bin/www_bget?ko:K12816">K12816</a>  CDC40, PRP17; pre-mRNA-processing factor 17
D      Contig14363; <a href="/dbget-bin/www_bget?ko:K12817">K12817</a>  PRPF18, PRP18; pre-mRNA-splicing factor 18
D      Contig2013; <a href="/dbget-bin/www_bget?ko:K12819">K12819</a>  SLU7; pre-mRNA-processing factor SLU7
D      Contig2506; <a href="/dbget-bin/www_bget?ko:K12818">K12818</a>  DHX8, PRP22; ATP-dependent RNA helicase DHX8/PRP22 [EC:3.6.4.13]
D      Contig6983; <a href="/dbget-bin/www_bget?ko:K12818">K12818</a>  DHX8, PRP22; ATP-dependent RNA helicase DHX8/PRP22 [EC:3.6.4.13]
D      Contig7791; <a href="/dbget-bin/www_bget?ko:K12815">K12815</a>  DHX38, PRP16; pre-mRNA-splicing factor ATP-dependent RNA helicase PRP16 [EC:3.6.4.13]
C    PPlases
D      Contig3991; <a href="/dbget-bin/www_bget?ko:K12735">K12735</a>  PPIL4; peptidyl-prolyl cis-trans isomerase-like 4 [EC:5.2.1.8]
D      Contig8244; <a href="/dbget-bin/www_bget?ko:K12736">K12736</a>  PPWD1; peptidylprolyl isomerase domain and WD repeat-containing protein 1 [EC:5.2.1.8]
D      Contig14382; <a href="/dbget-bin/www_bget?ko:K12737">K12737</a>  SDCCAG10; peptidyl-prolyl cis-trans isomerase SDCCAG10 [EC:5.2.1.8]
C    Complex C specific factors
D      Contig6338; <a href="/dbget-bin/www_bget?ko:K13115">K13115</a>  CCDC130; coiled-coil domain-containing protein 130
D      Contig1459; <a href="/dbget-bin/www_bget?ko:K13116">K13116</a>  DDX41, ABS; ATP-dependent RNA helicase DDX41 [EC:3.6.4.13]
D      Contig10497; <a href="/dbget-bin/www_bget?ko:K13116">K13116</a>  DDX41, ABS; ATP-dependent RNA helicase DDX41 [EC:3.6.4.13]
D      Contig6636; <a href="/dbget-bin/www_bget?ko:K13118">K13118</a>  DGCR14; protein DGCR14
D      Contig6450; <a href="/dbget-bin/www_bget?ko:K13119">K13119</a>  FAM50, XAP5; protein FAM50
D      Contig7227; <a href="/dbget-bin/www_bget?ko:K13120">K13120</a>  FAM32A; protein FAM32A
D      Contig12575; <a href="/dbget-bin/www_bget?ko:K13122">K13122</a>  FRG1; protein FRG1
D      Contig6235; <a href="/dbget-bin/www_bget?ko:K13123">K13123</a>  GPATCH1; G patch domain-containing protein 1
D      Contig1952; <a href="/dbget-bin/www_bget?ko:K13124">K13124</a>  MORG1; mitogen-activated protein kinase organizer 1
D      Contig572; <a href="/dbget-bin/www_bget?ko:K13125">K13125</a>  NOSIP; nitric oxide synthase-interacting protein
D      Contig10116; <a href="/dbget-bin/www_bget?ko:K13126">K13126</a>  PABPC; polyadenylate-binding protein
D      Contig12891; <a href="/dbget-bin/www_bget?ko:K13126">K13126</a>  PABPC; polyadenylate-binding protein
D      Locus_31_Transcript_1/4_Confidence_0.700_Length_2526; <a href="/dbget-bin/www_bget?ko:K13126">K13126</a>  PABPC; polyadenylate-binding protein
D      Contig8283; <a href="/dbget-bin/www_bget?ko:K13127">K13127</a>  RNF113A, CWC24; RING finger protein 113A
D      Contig7492; <a href="/dbget-bin/www_bget?ko:K13103">K13103</a>  TFIP11; tuftelin-interacting protein 11
D      Contig4870; <a href="/dbget-bin/www_bget?ko:K13128">K13128</a>  ZCCHC8; zinc finger CCHC domain-containing protein 8
D      Contig4871; <a href="/dbget-bin/www_bget?ko:K13128">K13128</a>  ZCCHC8; zinc finger CCHC domain-containing protein 8
#
A<b>Other splicing related proteins</b>
B  Proteins involved in snRNP biogenesis
C    SMN complex factors
D      Contig4592; <a href="/dbget-bin/www_bget?ko:K13129">K13129</a>  SMN; survival motor neuron protein
D      Contig8546; <a href="/dbget-bin/www_bget?ko:K13130">K13130</a>  SIP1, GEMIN2; survival of motor neuron protein-interacting protein 1
D      Contig5022; <a href="/dbget-bin/www_bget?ko:K13137">K13137</a>  STRAP, UNRIP; serine-threonine kinase receptor-associated protein
C    Integrator complex
D      Contig1568; <a href="/dbget-bin/www_bget?ko:K13138">K13138</a>  INTS1; integrator complex subunit 1
D      Contig7727; <a href="/dbget-bin/www_bget?ko:K13138">K13138</a>  INTS1; integrator complex subunit 1
D      comp94990_c0_seq1; <a href="/dbget-bin/www_bget?ko:K13138">K13138</a>  INTS1; integrator complex subunit 1
D      comp96054_c0_seq1; <a href="/dbget-bin/www_bget?ko:K13138">K13138</a>  INTS1; integrator complex subunit 1
D      Contig9436; <a href="/dbget-bin/www_bget?ko:K13139">K13139</a>  INTS2; integrator complex subunit 2
D      Contig1324; <a href="/dbget-bin/www_bget?ko:K13140">K13140</a>  INTS3; integrator complex subunit 3
D      Contig15416; <a href="/dbget-bin/www_bget?ko:K13141">K13141</a>  INTS4; integrator complex subunit 4
D      Contig6420; <a href="/dbget-bin/www_bget?ko:K13142">K13142</a>  INTS5; integrator complex subunit 5
D      Contig3994; <a href="/dbget-bin/www_bget?ko:K13143">K13143</a>  INTS6, DDX26; integrator complex subunit 6
D      Contig1733; <a href="/dbget-bin/www_bget?ko:K13144">K13144</a>  INTS7; integrator complex subunit 7
D      comp2203_c1_seq1; <a href="/dbget-bin/www_bget?ko:K13144">K13144</a>  INTS7; integrator complex subunit 7
D      Contig358; <a href="/dbget-bin/www_bget?ko:K13145">K13145</a>  INTS8; integrator complex subunit 8
D      comp94645_c0_seq1; <a href="/dbget-bin/www_bget?ko:K13146">K13146</a>  INTS9; integrator complex subunit 9
D      Contig7320; <a href="/dbget-bin/www_bget?ko:K13147">K13147</a>  INTS10; integrator complex subunit 10
D      Contig705; <a href="/dbget-bin/www_bget?ko:K13148">K13148</a>  CPSF3L, INTS11; integrator complex subunit 11 [EC:3.1.27.-]
D      Contig9471; <a href="/dbget-bin/www_bget?ko:K13148">K13148</a>  CPSF3L, INTS11; integrator complex subunit 11 [EC:3.1.27.-]
D      comp70611_c0_seq1; <a href="/dbget-bin/www_bget?ko:K13149">K13149</a>  INTS12; integrator complex subunit 12
C    Other proteins involved in snRNP biogenesis
D      Contig14368; <a href="/dbget-bin/www_bget?ko:K12839">K12839</a>  SMNDC1, SPF30; survival of motor neuron-related-splicing factor 30
D      Contig15351; <a href="/dbget-bin/www_bget?ko:K13151">K13151</a>  SNUPN, RNUT1; snurportin-1
B  Minor spliceosome components
C    Minor spliceosome specific factors
D      Contig5046; <a href="/dbget-bin/www_bget?ko:K13157">K13157</a>  RNPC3; U11/U12 small nuclear ribonucleoprotein 65 kDa protein
B  Spliceosome associated proteins (SAPs)
C    HnRNP proteins
D      Contig5663; <a href="/dbget-bin/www_bget?ko:K12898">K12898</a>  HNRNPF_H; heterogeneous nuclear ribonucleoprotein F/H
D      Contig5733; <a href="/dbget-bin/www_bget?ko:K13159">K13159</a>  HNRNPL; heterogeneous nuclear ribonucleoprotein L
D      Contig4175; <a href="/dbget-bin/www_bget?ko:K13162">K13162</a>  PCBP2_3_4; poly(rC)-binding protein 2/3/4
D      Contig12365; <a href="/dbget-bin/www_bget?ko:K13162">K13162</a>  PCBP2_3_4; poly(rC)-binding protein 2/3/4
D      Contig14329; <a href="/dbget-bin/www_bget?ko:K13162">K13162</a>  PCBP2_3_4; poly(rC)-binding protein 2/3/4
D      Contig14330; <a href="/dbget-bin/www_bget?ko:K13162">K13162</a>  PCBP2_3_4; poly(rC)-binding protein 2/3/4
D      comp7671_c0_seq3; <a href="/dbget-bin/www_bget?ko:K13162">K13162</a>  PCBP2_3_4; poly(rC)-binding protein 2/3/4
D      comp7671_c0_seq7; <a href="/dbget-bin/www_bget?ko:K13162">K13162</a>  PCBP2_3_4; poly(rC)-binding protein 2/3/4
D      Contig13972; <a href="/dbget-bin/www_bget?ko:K13163">K13163</a>  MSL1; male-specific lethal 1
D      Contig9293; <a href="/dbget-bin/www_bget?ko:K13164">K13164</a>  MSL2; male-specific lethal 2
D      comp96317_c0_seq1; <a href="/dbget-bin/www_bget?ko:K13164">K13164</a>  MSL2; male-specific lethal 2
D      Contig13799; <a href="/dbget-bin/www_bget?ko:K03102">K03102</a>  SQD; squid
D      Contig13800; <a href="/dbget-bin/www_bget?ko:K03102">K03102</a>  SQD; squid
C    SR proteins
D      Contig3238; <a href="/dbget-bin/www_bget?ko:K13165">K13165</a>  SFRS12; splicing factor, arginine/serine-rich 12
D      Contig219; <a href="/dbget-bin/www_bget?ko:K13168">K13168</a>  SFRS16; splicing factor, arginine/serine-rich 16
D      Contig736; <a href="/dbget-bin/www_bget?ko:K13169">K13169</a>  SFRS17; splicing factor, arginine/serine-rich 17
D      Contig3078; <a href="/dbget-bin/www_bget?ko:K13170">K13170</a>  SFRS18; splicing factor, arginine/serine-rich 18
C    SR-related proteins
D      Contig10499; <a href="/dbget-bin/www_bget?ko:K13171">K13171</a>  SRRM1, SRM160; serine/arginine repetitive matrix protein 1
D      Contig4004; <a href="/dbget-bin/www_bget?ko:K13172">K13172</a>  SRRM2, SRM300; serine/arginine repetitive matrix protein 2
D      Contig3795; <a href="/dbget-bin/www_bget?ko:K13173">K13173</a>  ARGLU1; arginine and glutamate-rich protein 1
D      Contig14484; <a href="/dbget-bin/www_bget?ko:K13173">K13173</a>  ARGLU1; arginine and glutamate-rich protein 1
D      comp7166_c0_seq3; <a href="/dbget-bin/www_bget?ko:K13173">K13173</a>  ARGLU1; arginine and glutamate-rich protein 1
C    TREX complex
D      Contig6400; <a href="/dbget-bin/www_bget?ko:K12878">K12878</a>  THOC1; THO complex subunit 1
D      Contig3986; <a href="/dbget-bin/www_bget?ko:K12879">K12879</a>  THOC2; THO complex subunit 2
D      Contig14827; <a href="/dbget-bin/www_bget?ko:K12879">K12879</a>  THOC2; THO complex subunit 2
D      Contig6375; <a href="/dbget-bin/www_bget?ko:K12880">K12880</a>  THOC3; THO complex subunit 3
D      Contig5246; <a href="/dbget-bin/www_bget?ko:K12881">K12881</a>  THOC4, ALY; THO complex subunit 4
D      Contig1447; <a href="/dbget-bin/www_bget?ko:K13174">K13174</a>  THOC5; THO complex subunit 5
D      Contig12420; <a href="/dbget-bin/www_bget?ko:K13175">K13175</a>  THOC6; THO complex subunit 6
D      Contig7406; <a href="/dbget-bin/www_bget?ko:K13176">K13176</a>  THOC7; THO complex subunit 7
D      Contig4117; <a href="/dbget-bin/www_bget?ko:K12812">K12812</a>  UAP56, BAT1, SUB2; ATP-dependent RNA helicase UAP56/SUB2 [EC:3.6.4.13]
C    RNA helicase-like proteins
D      Contig2914; <a href="/dbget-bin/www_bget?ko:K13177">K13177</a>  DDX1; ATP-dependent RNA helicase DDX1 [EC:3.6.4.13]
D      Contig1852; <a href="/dbget-bin/www_bget?ko:K11594">K11594</a>  DDX3X, bel; ATP-dependent RNA helicase [EC:3.6.4.13]
D      Contig2788; <a href="/dbget-bin/www_bget?ko:K13179">K13179</a>  DDX18, HAS1; ATP-dependent RNA helicase DDX18/HAS1 [EC:3.6.4.13]
D      Contig172; <a href="/dbget-bin/www_bget?ko:K13181">K13181</a>  DDX27, DRS1; ATP-dependent RNA helicase DDX27 [EC:3.6.4.13]
D      Contig15787; <a href="/dbget-bin/www_bget?ko:K13184">K13184</a>  DHX9; ATP-dependent RNA helicase A [EC:3.6.4.13]
C    RNA binding proteins (RBPs)
D      Contig6310; <a href="/dbget-bin/www_bget?ko:K13187">K13187</a>  RBM4; RNA-binding protein 4
D      Contig1493; <a href="/dbget-bin/www_bget?ko:K13188">K13188</a>  RBM7; RNA-binding protein 7
D      Contig5412; <a href="/dbget-bin/www_bget?ko:K13190">K13190</a>  RBM15; RNA-binding protein 15
D      Contig3179; <a href="/dbget-bin/www_bget?ko:K13191">K13191</a>  RBM16, SCAF8; RNA-binding protein 16
D      Contig3180; <a href="/dbget-bin/www_bget?ko:K13191">K13191</a>  RBM16, SCAF8; RNA-binding protein 16
D      Contig169; <a href="/dbget-bin/www_bget?ko:K13192">K13192</a>  RBM26; RNA-binding protein 26
D      Contig3293; <a href="/dbget-bin/www_bget?ko:K13192">K13192</a>  RBM26; RNA-binding protein 26
D      Contig6764; <a href="/dbget-bin/www_bget?ko:K13194">K13194</a>  ADARB; double stranded RNA-specific editase B [EC:3.5.-.-]
D      Contig216; <a href="/dbget-bin/www_bget?ko:K13196">K13196</a>  DPF2, REQ; zinc finger protein ubi-d4
D      Contig14305; <a href="/dbget-bin/www_bget?ko:K14942">K14942</a>  KHDRBS3, SLM2; KH domain-containing, RNA-binding, signal transduction-associated protein 3
D      comp7283_c0_seq1; <a href="/dbget-bin/www_bget?ko:K14942">K14942</a>  KHDRBS3, SLM2; KH domain-containing, RNA-binding, signal transduction-associated protein 3
D      Contig3613; <a href="/dbget-bin/www_bget?ko:K14943">K14943</a>  MBNL; muscleblind
D      Contig11387; <a href="/dbget-bin/www_bget?ko:K14943">K14943</a>  MBNL; muscleblind
D      Contig4787; <a href="/dbget-bin/www_bget?ko:K14944">K14944</a>  NOVA; RNA-binding protein Nova
D      Contig10238; <a href="/dbget-bin/www_bget?ko:K14944">K14944</a>  NOVA; RNA-binding protein Nova
D      comp8444_c0_seq1; <a href="/dbget-bin/www_bget?ko:K14944">K14944</a>  NOVA; RNA-binding protein Nova
D      Contig5273; <a href="/dbget-bin/www_bget?ko:K14945">K14945</a>  QKI; protein quaking
D      Contig2554; <a href="/dbget-bin/www_bget?ko:K14946">K14946</a>  RBFOX, FOX; RNA binding protein fox-1
D      Contig4636; <a href="/dbget-bin/www_bget?ko:K13199">K13199</a>  SERBP1; plasminogen activator inhibitor 1 RNA-binding protein
D      Contig5783; <a href="/dbget-bin/www_bget?ko:K13199">K13199</a>  SERBP1; plasminogen activator inhibitor 1 RNA-binding protein
D      Locus_1970_Transcript_1/2_Confidence_0.667_Length_2001; <a href="/dbget-bin/www_bget?ko:K13199">K13199</a>  SERBP1; plasminogen activator inhibitor 1 RNA-binding protein
D      Contig1920; <a href="/dbget-bin/www_bget?ko:K13201">K13201</a>  TIA1, TIAL1; nucleolysin TIA-1/TIAR
D      Contig10646; <a href="/dbget-bin/www_bget?ko:K13201">K13201</a>  TIA1, TIAL1; nucleolysin TIA-1/TIAR
D      comp7026_c0_seq1; <a href="/dbget-bin/www_bget?ko:K13201">K13201</a>  TIA1, TIAL1; nucleolysin TIA-1/TIAR
D      comp7026_c0_seq2; <a href="/dbget-bin/www_bget?ko:K13201">K13201</a>  TIA1, TIAL1; nucleolysin TIA-1/TIAR
D      Contig7145; <a href="/dbget-bin/www_bget?ko:K13203">K13203</a>  ZFR; zinc finger RNA-binding protein
D      Contig14971; <a href="/dbget-bin/www_bget?ko:K13203">K13203</a>  ZFR; zinc finger RNA-binding protein
C    Other SAPs
D      Contig6815; <a href="/dbget-bin/www_bget?ko:K13205">K13205</a>  AAR2, C20orf4; A1 cistron-splicing factor AAR2
D      Contig2416; <a href="/dbget-bin/www_bget?ko:K13206">K13206</a>  CCDC55; coiled-coil domain-containing protein 55
D      Contig10608; <a href="/dbget-bin/www_bget?ko:K08823">K08823</a>  CLK; CDC-like kinase [EC:2.7.12.1]
D      Contig10609; <a href="/dbget-bin/www_bget?ko:K08823">K08823</a>  CLK; CDC-like kinase [EC:2.7.12.1]
D      Contig224; <a href="/dbget-bin/www_bget?ko:K13207">K13207</a>  CUGBP, BRUNOL, CELF; CUG-BP- and ETR3-like factor
D      Contig2355; <a href="/dbget-bin/www_bget?ko:K13207">K13207</a>  CUGBP, BRUNOL, CELF; CUG-BP- and ETR3-like factor
D      Contig10073; <a href="/dbget-bin/www_bget?ko:K13207">K13207</a>  CUGBP, BRUNOL, CELF; CUG-BP- and ETR3-like factor
D      comp4857_c0_seq2; <a href="/dbget-bin/www_bget?ko:K13207">K13207</a>  CUGBP, BRUNOL, CELF; CUG-BP- and ETR3-like factor
D      Contig4451; <a href="/dbget-bin/www_bget?ko:K02177">K02177</a>  BRU; bruno
D      Contig6054; <a href="/dbget-bin/www_bget?ko:K09528">K09528</a>  DNAJC8; DnaJ homolog subfamily C member 8
D      Contig3192; <a href="/dbget-bin/www_bget?ko:K09533">K09533</a>  DNAJC13; DnaJ homolog subfamily C member 13
D      Contig3745; <a href="/dbget-bin/www_bget?ko:K13208">K13208</a>  ELAVL2_3_4; ELAV like protein 2/3/4
D      Contig4259; <a href="/dbget-bin/www_bget?ko:K13208">K13208</a>  ELAVL2_3_4; ELAV like protein 2/3/4
D      Contig8773; <a href="/dbget-bin/www_bget?ko:K13208">K13208</a>  ELAVL2_3_4; ELAV like protein 2/3/4
D      Contig10807; <a href="/dbget-bin/www_bget?ko:K14947">K14947</a>  ESRP1_2; epithelial splicing regulatory protein 1/2
D      Contig11812; <a href="/dbget-bin/www_bget?ko:K14947">K14947</a>  ESRP1_2; epithelial splicing regulatory protein 1/2
D      comp8098_c2_seq2; <a href="/dbget-bin/www_bget?ko:K14947">K14947</a>  ESRP1_2; epithelial splicing regulatory protein 1/2
D      Contig14336; <a href="/dbget-bin/www_bget?ko:K13210">K13210</a>  FUBP; far upstream element-binding protein
D      comp7621_c1_seq3; <a href="/dbget-bin/www_bget?ko:K13210">K13210</a>  FUBP; far upstream element-binding protein
D      Locus_1038_Transcript_1/2_Confidence_0.462_Length_2955; <a href="/dbget-bin/www_bget?ko:K13210">K13210</a>  FUBP; far upstream element-binding protein
D      Contig1881; <a href="/dbget-bin/www_bget?ko:K13211">K13211</a>  GCFC; GC-rich sequence DNA-binding factor
D      Contig4752; <a href="/dbget-bin/www_bget?ko:K06269">K06269</a>  PPP1C; protein phosphatase 1, catalytic subunit [EC:3.1.3.16]
D      Contig10149; <a href="/dbget-bin/www_bget?ko:K06269">K06269</a>  PPP1C; protein phosphatase 1, catalytic subunit [EC:3.1.3.16]
D      Contig10150; <a href="/dbget-bin/www_bget?ko:K06269">K06269</a>  PPP1C; protein phosphatase 1, catalytic subunit [EC:3.1.3.16]
D      comp8404_c0_seq2; <a href="/dbget-bin/www_bget?ko:K06269">K06269</a>  PPP1C; protein phosphatase 1, catalytic subunit [EC:3.1.3.16]
D      Contig15875; <a href="/dbget-bin/www_bget?ko:K13216">K13216</a>  PPP1R8, NIPP1; nuclear inhibitor of protein phosphatase 1 [EC:3.1.4.-]
D      Contig6195; <a href="/dbget-bin/www_bget?ko:K02516">K02516</a>  PRMT5, HSL7; protein arginine N-methyltransferase 5 [EC:2.1.1.125]
D      comp93672_c0_seq1; <a href="/dbget-bin/www_bget?ko:K02516">K02516</a>  PRMT5, HSL7; protein arginine N-methyltransferase 5 [EC:2.1.1.125]
D      Contig8998; <a href="/dbget-bin/www_bget?ko:K08827">K08827</a>  PRPF4B; serine/threonine-protein kinase PRP4 [EC:2.7.11.1]
D      Contig3968; <a href="/dbget-bin/www_bget?ko:K13217">K13217</a>  PRPF39, PRP39; pre-mRNA-processing factor 39
D      Contig13358; <a href="/dbget-bin/www_bget?ko:K14948">K14948</a>  PTBP2, NPTB; olypyrimidine tract-binding protein 2
D      Contig10148; <a href="/dbget-bin/www_bget?ko:K13219">K13219</a>  SFPQ, PSF; splicing factor, proline- and glutamine-rich
D      Contig13805; <a href="/dbget-bin/www_bget?ko:K13219">K13219</a>  SFPQ, PSF; splicing factor, proline- and glutamine-rich
D      Contig13806; <a href="/dbget-bin/www_bget?ko:K13219">K13219</a>  SFPQ, PSF; splicing factor, proline- and glutamine-rich
D      Contig13807; <a href="/dbget-bin/www_bget?ko:K13219">K13219</a>  SFPQ, PSF; splicing factor, proline- and glutamine-rich
D      comp9411_c0_seq11; <a href="/dbget-bin/www_bget?ko:K13219">K13219</a>  SFPQ, PSF; splicing factor, proline- and glutamine-rich
D      Contig13069; <a href="/dbget-bin/www_bget?ko:K15409">K15409</a>  SRPK1; serine/threonine-protein kinase SRPK1 [EC:2.7.11.1]
D      Contig6680; <a href="/dbget-bin/www_bget?ko:K10884">K10884</a>  XRCC6, KU70, G22P1; ATP-dependent DNA helicase 2 subunit 1
D      Contig15608; <a href="/dbget-bin/www_bget?ko:K10884">K10884</a>  XRCC6, KU70, G22P1; ATP-dependent DNA helicase 2 subunit 1
D      Contig3520; <a href="/dbget-bin/www_bget?ko:K13220">K13220</a>  WBP4, FBP21; WW domain-binding protein 4
D      Contig14663; <a href="/dbget-bin/www_bget?ko:K13221">K13221</a>  WDR77, MEP50; methylosome protein 50
D      comp2976_c0_seq1; <a href="/dbget-bin/www_bget?ko:K13221">K13221</a>  WDR77, MEP50; methylosome protein 50
D      Locus_5712_Transcript_9/10_Confidence_0.243_Length_2802; <a href="/dbget-bin/www_bget?ko:K13221">K13221</a>  WDR77, MEP50; methylosome protein 50
#
A<b>Spliceosomal RNAs</b>
B  <a href="/dbget-bin/www_bget?ko:K14276">K14276</a> U1snRNA; U1 spliceosomal RNA
B  <a href="/dbget-bin/www_bget?ko:K14277">K14277</a> U2snRNA; U2 spliceosomal RNA
B  <a href="/dbget-bin/www_bget?ko:K14278">K14278</a> U4snRNA; U4 spliceosomal RNA
B  <a href="/dbget-bin/www_bget?ko:K14279">K14279</a> U5snRNA; U5 spliceosomal RNA
B  <a href="/dbget-bin/www_bget?ko:K14280">K14280</a> U6snRNA; U6 spliceosomal RNA
!
#<hr>
#<b>[ <a href="/kegg/brite.html">BRITE</a> | <a href="/kegg/kegg2.html">KEGG2</a> | <a href="/kegg/">KEGG</a> ]</b><br>
#Last updated: August 9, 2011
