# Supplementary material for: A pipeline for the de novo assembly of the Themira biloba (Sepsidae: Diptera) transcriptome using a multiple k-mer length approach
Source: BMC Genomics. 2014 Mar 12;15(1):188. doi: 10.1186/1471-2164-15-188 (PMC4008362; doi:10.1186/1471-2164-15-188)
Supplement: Supplementary file 3 — Additional file 3: KEGG classification and functional maps of assembled contigs. Contigs annotated using KEGG Automatic Annotation Server identified sequences in a broad range of functional groups including developmental pathways and cell signaling. (ZIP 11 MB) [file 12864_2013_7026_MOESM3_ESM.zip › KEGG classification/hier/q03100.keg]

+C	RNA
#<h2><a href="/kegg/kegg2.html"><img src="/Fig/bget/kegg3.gif" align="middle" border=0></a>&nbsp; Non-coding RNAs</h2>
#<!---
#ENTRY       ko03100
#NAME        ncRNA
#DEFINITION  Non-coding RNAs cap3 assembly
#--->
!
A<b>Transfer RNA</b>
B  tRNA
#
A<b>Ribosomal RNA</b>
B  Small subunit rRNA
B  Large subunit rRNA
#
A<b>Spliceosomal RNA</b>
B  snRNA
#
A<b>Small nucleolar RNA</b>
B  Box C/D snoRNAs
B  Box H/ACA snoRNAs
B  Other snoRNA
#
A<b>Micro RNA</b>
B  miRNA
#
A<b>Other RNA</b>
B  Signal recognition particle
B  Ribonuclease P
B  Unclassified
!
#<hr>
#<b>[ <a href="/kegg/brite.html">BRITE</a> | <a href="/kegg/kegg2.html">KEGG2</a> | <a href="/kegg/">KEGG</a> ]</b><br>
#Last updated: June 6, 2013
