# Supplementary material for: A pipeline for the de novo assembly of the Themira biloba (Sepsidae: Diptera) transcriptome using a multiple k-mer length approach
Source: BMC Genomics. 2014 Mar 12;15(1):188. doi: 10.1186/1471-2164-15-188 (PMC4008362; doi:10.1186/1471-2164-15-188)
Supplement: Supplementary file 3 — Additional file 3: KEGG classification and functional maps of assembled contigs. Contigs annotated using KEGG Automatic Annotation Server identified sequences in a broad range of functional groups including developmental pathways and cell signaling. (ZIP 11 MB) [file 12864_2013_7026_MOESM3_ESM.zip › KEGG classification/hier/q03310.keg]

+C	Receptor
#<h2><a href="/kegg/kegg2.html"><img src="/Fig/bget/kegg3.gif" align="middle" border=0></a> &nbsp; Nuclear Receptors</h2>
#<!---
#ENTRY       ko03310
#DEFINITION  Nuclear receptors cap3 assembly
#--->
!
A<b>1. Thyroid hormone like</b>
B  1A. Thyroid hormone receptor (THR)
B  1B. Retinoic acid receptor (RAR)
B  1C. Peroxisome proliferator-activated receptor (PPAR)
B  1D. Rev-Erb
C    Contig579; <a href="/dbget-bin/www_bget?ko:K08701">K08701</a>  NR1D3; nuclear receptor subfamily 1 group D member 3
C    Contig10121; <a href="/dbget-bin/www_bget?ko:K08701">K08701</a>  NR1D3; nuclear receptor subfamily 1 group D member 3
C    Contig11371; <a href="/dbget-bin/www_bget?ko:K08701">K08701</a>  NR1D3; nuclear receptor subfamily 1 group D member 3
C    Contig13375; <a href="/dbget-bin/www_bget?ko:K08701">K08701</a>  NR1D3; nuclear receptor subfamily 1 group D member 3
C    Contig14110; <a href="/dbget-bin/www_bget?ko:K08701">K08701</a>  NR1D3; nuclear receptor subfamily 1 group D member 3
C    Locus_1516_Transcript_3/9_Confidence_0.702_Length_4957; <a href="/dbget-bin/www_bget?ko:K08701">K08701</a>  NR1D3; nuclear receptor subfamily 1 group D member 3
C    Locus_1516_Transcript_4/9_Confidence_0.638_Length_4932; <a href="/dbget-bin/www_bget?ko:K08701">K08701</a>  NR1D3; nuclear receptor subfamily 1 group D member 3
C    Locus_1516_Transcript_5/9_Confidence_0.723_Length_4937; <a href="/dbget-bin/www_bget?ko:K08701">K08701</a>  NR1D3; nuclear receptor subfamily 1 group D member 3
C    Locus_1516_Transcript_7/9_Confidence_0.638_Length_5222; <a href="/dbget-bin/www_bget?ko:K08701">K08701</a>  NR1D3; nuclear receptor subfamily 1 group D member 3
C    Locus_1516_Transcript_9/9_Confidence_0.532_Length_4747; <a href="/dbget-bin/www_bget?ko:K08701">K08701</a>  NR1D3; nuclear receptor subfamily 1 group D member 3
B  1F. RAR-related orphan receptor
C    Contig12369; <a href="/dbget-bin/www_bget?ko:K14033">K14033</a>  NR1F4; nuclear receptor subfamily 1 group F member 4
B  1H. Liver X receptor like receptor
C    Contig5071; <a href="/dbget-bin/www_bget?ko:K14034">K14034</a>  NR1H1, EcR; ecdysone receptor
C    Contig5072; <a href="/dbget-bin/www_bget?ko:K14034">K14034</a>  NR1H1, EcR; ecdysone receptor
B  1I. Vitamin D3 like receptor
C    Contig2222; <a href="/dbget-bin/www_bget?ko:K14035">K14035</a>  NR1IN; nuclear receptor subfamily 1 group I
C    Contig8504; <a href="/dbget-bin/www_bget?ko:K14035">K14035</a>  NR1IN; nuclear receptor subfamily 1 group I
#
A<b>2. Hepatocyte nuclear factor 4 like</b>
B  2A. Hepatocyte nuclear factor 4 receptor
C    Contig1773; <a href="/dbget-bin/www_bget?ko:K08704">K08704</a>  NR2A4, Hnf4; hepatocyte nuclear factor 4
B  2B. Retinoid X receptor (RXR)
C    Contig10841; <a href="/dbget-bin/www_bget?ko:K14030">K14030</a>  NR2B4, usp; nuclear receptor subfamily 2 group B member 4
B  2C. Testicular receptor
C    Contig6066; <a href="/dbget-bin/www_bget?ko:K14031">K14031</a>  NR2CN; nuclear receptor subfamily 2 group C
C    Contig10648; <a href="/dbget-bin/www_bget?ko:K14031">K14031</a>  NR2CN; nuclear receptor subfamily 2 group C
B  2E. Tailless like receptor
B  2F. COUP-TF like receptor
C    Contig5702; <a href="/dbget-bin/www_bget?ko:K14032">K14032</a>  NR2F3, svp; nuclear receptor subfamily 2 group F member 3
#
A<b>3. Estrogen like</b>
B  3A. Estrogen receptor
B  3B. Estrogen-related receptor
C    Contig2975; <a href="/dbget-bin/www_bget?ko:K08703">K08703</a>  NR3BN, ERR; estrogen-related receptor ERR
C    Contig14518; <a href="/dbget-bin/www_bget?ko:K08703">K08703</a>  NR3BN, ERR; estrogen-related receptor ERR
B  3C. 3-Ketosteroid receptor
#
A<b>4. Nerve growth factor IB like</b>
B  4A. Nerve growth factor IB like receptor
#
A<b>5. Fushi tarazu-F1 like</b>
B  5A. Fushi tarazu-F1 like receptor
C    Contig5088; <a href="/dbget-bin/www_bget?ko:K08705">K08705</a>  NR5A3, ftz-f1; nuclear receptor subfamily 5 group A member 3
C    Contig13469; <a href="/dbget-bin/www_bget?ko:K08705">K08705</a>  NR5A3, ftz-f1; nuclear receptor subfamily 5 group A member 3
C    comp404_c0_seq1; <a href="/dbget-bin/www_bget?ko:K08705">K08705</a>  NR5A3, ftz-f1; nuclear receptor subfamily 5 group A member 3
C    comp404_c0_seq2; <a href="/dbget-bin/www_bget?ko:K08705">K08705</a>  NR5A3, ftz-f1; nuclear receptor subfamily 5 group A member 3
C    comp1680_c0_seq1; <a href="/dbget-bin/www_bget?ko:K08705">K08705</a>  NR5A3, ftz-f1; nuclear receptor subfamily 5 group A member 3
C    comp1680_c0_seq2; <a href="/dbget-bin/www_bget?ko:K08705">K08705</a>  NR5A3, ftz-f1; nuclear receptor subfamily 5 group A member 3
#
A<b>6. Germ cell nuclear factor</b>
B  6A. Germ cell nuclear factor receptor
C    Contig15406; <a href="/dbget-bin/www_bget?ko:K09185">K09185</a>  NR6AN; nuclear receptor subfamily 6 group A
C    Locus_4009_Transcript_1/8_Confidence_0.261_Length_2401; <a href="/dbget-bin/www_bget?ko:K09185">K09185</a>  NR6AN; nuclear receptor subfamily 6 group A
C    Locus_4009_Transcript_2/8_Confidence_0.130_Length_2400; <a href="/dbget-bin/www_bget?ko:K09185">K09185</a>  NR6AN; nuclear receptor subfamily 6 group A
C    Locus_4009_Transcript_3/8_Confidence_0.130_Length_2401; <a href="/dbget-bin/www_bget?ko:K09185">K09185</a>  NR6AN; nuclear receptor subfamily 6 group A
C    Locus_4009_Transcript_4/8_Confidence_0.304_Length_2402; <a href="/dbget-bin/www_bget?ko:K09185">K09185</a>  NR6AN; nuclear receptor subfamily 6 group A
C    Locus_4009_Transcript_6/8_Confidence_0.130_Length_2401; <a href="/dbget-bin/www_bget?ko:K09185">K09185</a>  NR6AN; nuclear receptor subfamily 6 group A
C    Locus_4009_Transcript_7/8_Confidence_0.130_Length_2401; <a href="/dbget-bin/www_bget?ko:K09185">K09185</a>  NR6AN; nuclear receptor subfamily 6 group A
C    Locus_4009_Transcript_8/8_Confidence_0.174_Length_2399; <a href="/dbget-bin/www_bget?ko:K09185">K09185</a>  NR6AN; nuclear receptor subfamily 6 group A
#
A<b>0. Knirps / DAX like</b>
B  0A. Knirps like receptor
C    Contig15065; <a href="/dbget-bin/www_bget?ko:K08706">K08706</a>  NR0AN, kni; nuclear receptor subfamily 0 group A
B  0B. DAX like receptor
!
#<hr>
#<b>[ <a href="/kegg/brite.html">BRITE</a> | <a href="/kegg/kegg2.html">KEGG2</a> | <a href="/kegg/">KEGG</a> ]</b><br>
#Last updated: August 31, 2010
#<br>Classification taken and modified from <a href="http://www.ncbi.nlm.nih.gov/pubmed/10219237">Nuclear Receptor Nomenclature</a>
