# Supplementary material for: A pipeline for the de novo assembly of the Themira biloba (Sepsidae: Diptera) transcriptome using a multiple k-mer length approach
Source: BMC Genomics. 2014 Mar 12;15(1):188. doi: 10.1186/1471-2164-15-188 (PMC4008362; doi:10.1186/1471-2164-15-188)
Supplement: Supplementary file 3 — Additional file 3: KEGG classification and functional maps of assembled contigs. Contigs annotated using KEGG Automatic Annotation Server identified sequences in a broad range of functional groups including developmental pathways and cell signaling. (ZIP 11 MB) [file 12864_2013_7026_MOESM3_ESM.zip › KEGG classification/hier/q04030.keg]

+D	Receptor
#<h2><a href="/kegg/kegg2.html"><img src="/Fig/bget/kegg3.gif" align="middle" border=0></a>&nbsp; G Protein-Coupled Receptors</h2>
#<!---
#ENTRY       ko04030
#NAME        GPCR
#DEFINITION  G Protein-Coupled Receptors cap3 assembly
#--->
!
A<b>Class A. Rhodopsin family</b>
B  Biogenic amine [<a href="/kegg/compound/gpcr_amine.html" target="_blank">Fig</a>]
C    Acetylcholine (muscarinic) [<a href="http://www.kegg.jp/kegg-bin/view_ortholog_table?orthology=K04129+K04131+K04133+K04130+K04132+K04134" target="_blank">Table</a>]
C    Adrenaline [<a href="http://www.kegg.jp/kegg-bin/view_ortholog_table?orthology=K04135+K04136+K04137+K04138+K04139+K04140+K04141+K04142+K04143" target="_blank">Table</a>]
C    Dopamine [<a href="http://www.kegg.jp/kegg-bin/view_ortholog_table?orthology=K04144+K05840+K04148+K04145+K04146+K04147+K14049" target="_blank">Table</a>]
C    Histamine [<a href="http://www.kegg.jp/kegg-bin/view_ortholog_table?orthology=K04149+K04150+K04151+K04152" target="_blank">Table</a>]
C    Serotonin [<a href="http://www.kegg.jp/kegg-bin/view_ortholog_table?orthology=K04153+K04157+K04160+K04161+K04162+K04163" target="_blank">Table</a>]
D      Contig15850; <a href="/dbget-bin/www_bget?ko:K04153">K04153</a>  HTR1; 5-hydroxytryptamine receptor 1
C    Octopamine
D      comp91963_c0_seq1; <a href="/dbget-bin/www_bget?ko:K04165">K04165</a>  Oamb; Octopamine receptor
C    Trace amine
B  Neuropeptide
C    Tachykinin [<a href="http://www.kegg.jp/kegg-bin/view_ortholog_table?orthology=K04222+K04223+K04224+K04225+K14071+K14072" target="_blank">Table</a>]
C    Neurotensin
C    Ghrelin
C    Galanin [<a href="http://www.kegg.jp/kegg-bin/view_ortholog_table?orthology=K04230+K04231+K04232+K04233" target="_blank">Table</a>]
D      comp70091_c0_seq1; <a href="/dbget-bin/www_bget?ko:K04233">K04233</a>  GALRN, AR; allatostatin receptor
C    Melanin-concentrating hormone
C    Orexin
C    Neuromedin U
C    Neuropeptide Y [<a href="http://www.kegg.jp/kegg-bin/view_ortholog_table?orthology=K04204+K04205+K04207+K04210+K04209" target="_blank">Table</a>]
D      Contig7898; <a href="/dbget-bin/www_bget?ko:K04209">K04209</a>  NPYNR; neuropeptide Y receptor, invertebrate
C    Neuropeptide W / neuropeptide B
C    Neuropeptide FF
C    Neuropeptide S
D      Contig9631; <a href="/dbget-bin/www_bget?ko:K08376">K08376</a>  NPSR1, GPR154; neuropeptide S receptor 1
C    Opioid
C    Bombesin
C    fMet-Leu-Phe
C    Orexigenic neuropeptide QRFP
B  Cardiovascular peptide
C    Angiotensin
C    Bradykinin
C    Endothelin
C    Urotensin II
C    Adrenomedullin (G10D)
C    Endothelin B like
B  Pituitary hormone
C    Thyrotropin
C    Lutropin-choriogonadotropic hormone
C    Follicle stimulating hormone
C    Oxytocin
C    Vasopressin
C    Melanocortin
B  Hypothalamic hormone
C    Gonadotropin-releasing hormone
C    Somatostatin
C    Thyrotropin-releasing hormone
C    Kisspeptin
B  Pancreatic peptide
C    Relaxin
B  Gut peptide
C    Cholecystokinin
C    Motilin
C    Apelin
C    Prokineticin
B  Complement peptide
C    Anaphylatoxin
C    Thrombin
D      Contig2055; <a href="/dbget-bin/www_bget?ko:K04237">K04237</a>  PARD3; partitioning defective protein 3
D      Contig4723; <a href="/dbget-bin/www_bget?ko:K04237">K04237</a>  PARD3; partitioning defective protein 3
D      Contig4724; <a href="/dbget-bin/www_bget?ko:K04237">K04237</a>  PARD3; partitioning defective protein 3
D      Contig11419; <a href="/dbget-bin/www_bget?ko:K04237">K04237</a>  PARD3; partitioning defective protein 3
B  Chemokine
C    CC Chemokine
C    CXC Chemokine
C    CX3C Chemokine
C    C Chemokine
C    Chemokine like
B  Base and nucleoside
C    Purine / pyrimidine
C    Adenosine
B  Lipid
C    Prostaglandin
C    Prostacyclin
C    Leukotriene
C    Thromboxane
C    Lysophosphatidic acid [<a href="http://www.kegg.jp/kegg-bin/view_ortholog_table?orthology=K04289+K04291+K04294+K04275+K08390+K04273" target="_blank">Table</a>]
C    Sphingolipid [<a href="http://www.kegg.jp/kegg-bin/view_ortholog_table?orthology=K04288+K04292+K04290+K04293+K04295" target="_blank">Table</a>]
C    Lysophosphatidylinositol
C    Free fatty acid
C    Bile acid
B  Vision
C    Opsin [<a href="http://www.kegg.jp/kegg-bin/view_ortholog_table?orthology=K04250+K04252+K04251+K04256+K13802+K04255+K08385+K04253+K04254" target="_blank">Table</a>]
B  Chemoreception
C    Olfactory
B  Other
C    Cannabinoid
C    Platelet activating factor
C    Melatonin
C    SREB
C    Mas proto-oncogene & Mas-related (MRGs)
C    EBV-induced
C    LGR like
D      Contig8459; <a href="/dbget-bin/www_bget?ko:K08399">K08399</a>  LGR6; leucine-rich repeat-containing G protein-coupled receptor 6
C    Nicotinic acid
C    Lactate
C    GPR
C    GPR45 like
C    Cysteinyl leukotriene
C    Putative / unclassified Class A GPCRs
#
A<b>Class B. Secretin receptor family</b>
B  Calcium-regulating peptide
C    Calcitonin
D      comp17244_c0_seq1; <a href="/dbget-bin/www_bget?ko:K04577">K04577</a>  CALCRL; calcitonin receptor-like
C    Parathyroid hormone
B  Hypothalamic hormone
C    Corticotropin-releasing hormone
D      Contig3836; <a href="/dbget-bin/www_bget?ko:K04578">K04578</a>  CRHR1; corticotropin releasing hormone receptor 1
C    Growth hormone-releasing hormone
C    Pituitary adenyl cyclase-activating peptide (PACAP)
B  Pancreatic peptide
C    Glucagon
B  Gut peptide
C    Gastric inhibitory peptide
C    Vasoactive intestinal polypeptide
C    Secretin
B  Cell adhesion
C    Cadherin EGF LAG (CELSR)
D      Contig164; <a href="/dbget-bin/www_bget?ko:K04600">K04600</a>  CELSR1; cadherin EGF LAG seven-pass G-type receptor 1
B  Other
C    EMR1
C    Latrophilin
D      Contig1262; <a href="/dbget-bin/www_bget?ko:K04593">K04593</a>  LPHN2; latrophilin 2
D      Contig5860; <a href="/dbget-bin/www_bget?ko:K04593">K04593</a>  LPHN2; latrophilin 2
D      Locus_9_Transcript_1/6_Confidence_0.533_Length_5625; <a href="/dbget-bin/www_bget?ko:K04593">K04593</a>  LPHN2; latrophilin 2
D      Locus_9_Transcript_4/6_Confidence_0.533_Length_5780; <a href="/dbget-bin/www_bget?ko:K04593">K04593</a>  LPHN2; latrophilin 2
C    Brain-specific angiogenesis inhibitor (BAI)
C    Methuselah-like proteins (MTH)
D      Contig595; <a href="/dbget-bin/www_bget?ko:K04599">K04599</a>  MTH; G protein-coupled receptor Mth (Methuselah protein)
D      Contig2361; <a href="/dbget-bin/www_bget?ko:K04599">K04599</a>  MTH; G protein-coupled receptor Mth (Methuselah protein)
C    Putative / unclassified Class B GPCRs
#
A<b>Class C. Metabotropic glutamate receptor family</b>
B  Biogenic amine
C    Glutamate (metabotropic) [<a href="http://www.kegg.jp/kegg-bin/view_ortholog_table?orthology=K04603+K04605+K04607+K04604+K04608+K04611" target="_blank">Table</a>]
D      comp132786_c0_seq1; <a href="/dbget-bin/www_bget?ko:K04605">K04605</a>  GRM2_3; metabotropic glutamate receptor 2/3
C    GABA
D      Contig6106; <a href="/dbget-bin/www_bget?ko:K04615">K04615</a>  GABBR; gamma-aminobutyric acid type B receptor
B  Chemoreception
C    Taste type 1
C    Vomeronasal pheromone type 2
B  Calcium-sensing
C    Extracellular calcium-sensing
B  Glucose-responding
C    Bride of sevenless proteins (BOSS)
B  Other
C    Orphan GPRC5
C    Orphan GPCR6
C    Putative / unclassified Class C GPCRs
#
A<b>Others</b>
B  Chemoreception
C    Fungal mating pheromone
C    Taste type 2
C    Vomeronasal pheromone type 1
C    Insect odorant
D      Contig7824; <a href="/dbget-bin/www_bget?ko:K08471">K08471</a>  GR; gustatory receptor
D      Contig9930; <a href="/dbget-bin/www_bget?ko:K08471">K08471</a>  GR; gustatory receptor
D      comp94237_c0_seq1; <a href="/dbget-bin/www_bget?ko:K08471">K08471</a>  GR; gustatory receptor
D      comp131745_c0_seq1; <a href="/dbget-bin/www_bget?ko:K08471">K08471</a>  GR; gustatory receptor
D      comp137627_c0_seq1; <a href="/dbget-bin/www_bget?ko:K08471">K08471</a>  GR; gustatory receptor
C    Nematode chemoreception
B  cAMP signaling
C    cAMP (Dictyostelium)
B  Wnt signaling
C    Frizzled / Smoothened family
D      Contig2663; <a href="/dbget-bin/www_bget?ko:K02432">K02432</a>  FZD1_7, fz; frizzled 1/7
D      Contig6205; <a href="/dbget-bin/www_bget?ko:K02354">K02354</a>  FZD4, fz4; frizzled 4
D      Contig14353; <a href="/dbget-bin/www_bget?ko:K02375">K02375</a>  FZD5_8, fz2; frizzled 5/8
D      Contig4369; <a href="/dbget-bin/www_bget?ko:K04690">K04690</a>  FZDN, fz3; frizzled
D      Contig3515; <a href="/dbget-bin/www_bget?ko:K06226">K06226</a>  SMO; smoothened
B  Other
C    Ocular albinism proteins
C    Plant Mlo receptors
C    Bacterial rhodopsin
C    Carbon/amino acid receptor
!
#<hr>
#<b>[ <a href="/kegg/brite.html">BRITE</a> | <a href="/kegg/kegg2.html">KEGG2</a> | <a href="/kegg/">KEGG</a> ]</b><br>
#Last updated: May 1, 2013
#<br>Classification taken and modified from <a href="http://www.gpcr.org/7tm/">GPCRDB</a>
