# Supplementary material for: A pipeline for the de novo assembly of the Themira biloba (Sepsidae: Diptera) transcriptome using a multiple k-mer length approach
Source: BMC Genomics. 2014 Mar 12;15(1):188. doi: 10.1186/1471-2164-15-188 (PMC4008362; doi:10.1186/1471-2164-15-188)
Supplement: Supplementary file 3 — Additional file 3: KEGG classification and functional maps of assembled contigs. Contigs annotated using KEGG Automatic Annotation Server identified sequences in a broad range of functional groups including developmental pathways and cell signaling. (ZIP 11 MB) [file 12864_2013_7026_MOESM3_ESM.zip › KEGG classification/hier/q04031.keg]

+D	GTP-binding proteins
#<h2><a href="/kegg/kegg2.html"><img src="/Fig/bget/kegg3.gif" align="middle" border=0></a>&nbsp; GTP-Binding Proteins</h2>
#<!---
#ENTRY       ko04031
#NAME        G protein
#DEFINITION  GTP-binding proteins cap3 assembly
#--->
!
A<b>Heterotrimeric G-proteins</b>
B
B  <b>Alpha Subunits</b>
C    Alpha type 1 (Gi/o) [<a href="http://www.kegg.jp/kegg-bin/view_ortholog_table?orthology=K04630+K04534+K04631+K04535" target="_blank">Table</a>]
D      Contig13369; <a href="/dbget-bin/www_bget?ko:K04630">K04630</a>  GNAI; guanine nucleotide-binding protein G(i) subunit alpha
D      Contig10663; <a href="/dbget-bin/www_bget?ko:K04534">K04534</a>  GNAO, G-ALPHA-O; guanine nucleotide-binding protein G(o) subunit alpha
D      Contig14755; <a href="/dbget-bin/www_bget?ko:K04534">K04534</a>  GNAO, G-ALPHA-O; guanine nucleotide-binding protein G(o) subunit alpha
D      comp6612_c0_seq1; <a href="/dbget-bin/www_bget?ko:K04534">K04534</a>  GNAO, G-ALPHA-O; guanine nucleotide-binding protein G(o) subunit alpha
C    Alpha type 2 (Gs)
D      Contig5074; <a href="/dbget-bin/www_bget?ko:K04632">K04632</a>  GNAS; guanine nucleotide-binding protein G(s) subunit alpha
D      Locus_854_Transcript_1/2_Confidence_0.625_Length_1375; <a href="/dbget-bin/www_bget?ko:K04632">K04632</a>  GNAS; guanine nucleotide-binding protein G(s) subunit alpha
C    Alpha type 3 (Gq/11) [<a href="http://www.kegg.jp/kegg-bin/view_ortholog_table?orthology=K04634+K04635+K04636+K04637" target="_blank">Table</a>]
D      Contig13324; <a href="/dbget-bin/www_bget?ko:K04634">K04634</a>  GNAQ; guanine nucleotide-binding protein G(q) subunit alpha
C    Alpha type 4 (G12/13)
D      Contig13892; <a href="/dbget-bin/www_bget?ko:K04346">K04346</a>  GNA12; guanine nucleotide-binding protein subunit alpha-12
C    Alpha others - lower eukaryotes
D      Contig6562; <a href="/dbget-bin/www_bget?ko:K04640">K04640</a>  GNA; guanine nucleotide-binding protein subunit alpha, other
B
B  <b>Beta Subunits</b>
C    Beta [<a href="http://www.kegg.jp/kegg-bin/view_ortholog_table?orthology=K04536+K04537+K07825+K04538+K04539+K07972" target="_blank">Table</a>]
D      Contig5349; <a href="/dbget-bin/www_bget?ko:K04536">K04536</a>  GNB1; guanine nucleotide-binding protein G(I)/G(S)/G(T) subunit beta-1
B
B  <b>Gamma Subunits</b>
C    Gamma [<a href="http://www.kegg.jp/kegg-bin/view_ortholog_table?orthology=K07826+K04540+K04541+K04542+K04543+K04544+K04545+K04546+K04347+K04547+K04548+K04549+K07973" target="_blank">Table</a>]
D      Contig13148; <a href="/dbget-bin/www_bget?ko:K04547">K04547</a>  GNG13; guanine nucleotide-binding protein G(I)/G(S)/G(O) subunit gamma-13
#
A<b>Small (Monomeric) G-proteins</b>
B
B  <b>Ras Family</b>
C    Ras [<a href="http://www.kegg.jp/kegg-bin/view_ortholog_table?orthology=K02833+K07827+K07828+K17196+K07829+K07830+K07831" target="_blank">Table</a>]
D      Contig5558; <a href="/dbget-bin/www_bget?ko:K07827">K07827</a>  KRAS, KRAS2; GTPase KRas
D      Contig3647; <a href="/dbget-bin/www_bget?ko:K07830">K07830</a>  RRAS2, TC21; Ras-related protein R-Ras2
C    Rit
C    Ral
D      Contig5768; <a href="/dbget-bin/www_bget?ko:K07834">K07834</a>  RALA; Ras-related protein Ral-A
C    Rap [<a href="http://www.kegg.jp/kegg-bin/view_ortholog_table?orthology=K04353+K07836+K07837+K07838+K07839" target="_blank">Table</a>]
D      Contig3915; <a href="/dbget-bin/www_bget?ko:K04353">K04353</a>  RAP1A; Ras-related protein Rap-1A
D      Contig6167; <a href="/dbget-bin/www_bget?ko:K04353">K04353</a>  RAP1A; Ras-related protein Rap-1A
D      Contig12260; <a href="/dbget-bin/www_bget?ko:K04353">K04353</a>  RAP1A; Ras-related protein Rap-1A
C    Di-Ras [<a href="http://www.kegg.jp/kegg-bin/view_ortholog_table?orthology=K07840+K07841+K07842" target="_blank">Table</a>]
C    RasD
C    Rad/Gem/Kir [<a href="http://www.kegg.jp/kegg-bin/view_ortholog_table?orthology=K07845+K07846+K07847+K07848" target="_blank">Table</a>]
D      Contig8900; <a href="/dbget-bin/www_bget?ko:K07847">K07847</a>  REM1; Rad and Gem related GTP binding protein 1
D      Contig14991; <a href="/dbget-bin/www_bget?ko:K07847">K07847</a>  REM1; Rad and Gem related GTP binding protein 1
D      comp92237_c0_seq1; <a href="/dbget-bin/www_bget?ko:K07847">K07847</a>  REM1; Rad and Gem related GTP binding protein 1
C    Rheb
D      Contig10224; <a href="/dbget-bin/www_bget?ko:K07208">K07208</a>  RHEB; Ras homolog enriched in brain
C    Nki-Ras
D      Contig511; <a href="/dbget-bin/www_bget?ko:K17197">K17197</a>  NKIRAS; NF-kappa-B inhibitor-interacting Ras-like protein
C    Others
D      Contig2562; <a href="/dbget-bin/www_bget?ko:K17198">K17198</a>  RERGL; Ras-related and estrogen-regulated growth inhibitor-like protein
B
B  <b>Rho Family</b>
C    RhoA/B/C [<a href="http://www.kegg.jp/kegg-bin/view_ortholog_table?orthology=K04513+K07856+K07857" target="_blank">Table</a>]
D      Contig12115; <a href="/dbget-bin/www_bget?ko:K04513">K04513</a>  RHOA; Ras homolog gene family, member A
C    Rnd [<a href="http://www.kegg.jp/kegg-bin/view_ortholog_table?orthology=K07531+K07858+K07859" target="_blank">Table</a>]
C    Rac/Cdc42 [<a href="http://www.kegg.jp/kegg-bin/view_ortholog_table?orthology=K04392+K07860+K07861+K07863+K04393+K07864+K07194+K07873+K07865+K07866" target="_blank">Table</a>]
D      Contig3854; <a href="/dbget-bin/www_bget?ko:K04392">K04392</a>  RAC1; Ras-related C3 botulinum toxin substrate 1
D      Contig14297; <a href="/dbget-bin/www_bget?ko:K04392">K04392</a>  RAC1; Ras-related C3 botulinum toxin substrate 1
D      Contig3738; <a href="/dbget-bin/www_bget?ko:K04393">K04393</a>  CDC42; cell division control protein 42
C    RhoBTB
D      Contig5173; <a href="/dbget-bin/www_bget?ko:K07868">K07868</a>  RHOBTB1_2; Rho-related BTB domain-containing protein 1/2
C    Miro
D      Contig3540; <a href="/dbget-bin/www_bget?ko:K07870">K07870</a>  RHOT1, ARHT1; Ras homolog gene family, member T1
D      Contig3541; <a href="/dbget-bin/www_bget?ko:K07870">K07870</a>  RHOT1, ARHT1; Ras homolog gene family, member T1
C    Others
B
B  <b>Rab Family</b>
C    Rab1/35 [<a href="http://www.kegg.jp/kegg-bin/view_ortholog_table?orthology=K07874+K07875+K07876" target="_blank">Table</a>]
D      Contig2902; <a href="/dbget-bin/www_bget?ko:K07874">K07874</a>  RAB1A; Ras-related protein Rab-1A
D      Contig14093; <a href="/dbget-bin/www_bget?ko:K07874">K07874</a>  RAB1A; Ras-related protein Rab-1A
D      Contig14094; <a href="/dbget-bin/www_bget?ko:K07874">K07874</a>  RAB1A; Ras-related protein Rab-1A
D      Contig4475; <a href="/dbget-bin/www_bget?ko:K07876">K07876</a>  RAB35, RAB1C; Ras-related protein Rab-35
D      Contig13058; <a href="/dbget-bin/www_bget?ko:K07876">K07876</a>  RAB35, RAB1C; Ras-related protein Rab-35
C    Rab2/4/14 [<a href="http://www.kegg.jp/kegg-bin/view_ortholog_table?orthology=K07877+K07878+K07879+K07880+K07881" target="_blank">Table</a>]
D      Contig5361; <a href="/dbget-bin/www_bget?ko:K07877">K07877</a>  RAB2A; Ras-related protein Rab-2A
D      Contig10397; <a href="/dbget-bin/www_bget?ko:K07877">K07877</a>  RAB2A; Ras-related protein Rab-2A
D      Contig1822; <a href="/dbget-bin/www_bget?ko:K07880">K07880</a>  RAB4B; Ras-related protein Rab-4B
D      Contig3763; <a href="/dbget-bin/www_bget?ko:K07881">K07881</a>  RAB14; Ras-related protein Rab-14
C    Rab3/27 [<a href="http://www.kegg.jp/kegg-bin/view_ortholog_table?orthology=K07882+K06108+K07883+K07884+K07885+K07886" target="_blank">Table</a>]
D      Contig10127; <a href="/dbget-bin/www_bget?ko:K07883">K07883</a>  RAB3C; Ras-related protein Rab-3C
C    Rab5/17/22/31 [<a href="http://www.kegg.jp/kegg-bin/view_ortholog_table?orthology=K07887+K07888+K07889+K07909+K07891" target="_blank">Table</a>]
D      Contig5235; <a href="/dbget-bin/www_bget?ko:K07889">K07889</a>  RAB5C; Ras-related protein Rab-5C
D      Contig13783; <a href="/dbget-bin/www_bget?ko:K07889">K07889</a>  RAB5C; Ras-related protein Rab-5C
C    Rab6/41 [<a href="http://www.kegg.jp/kegg-bin/view_ortholog_table?orthology=K07893+K07894+K07895+K07896" target="_blank">Table</a>]
D      Contig14301; <a href="/dbget-bin/www_bget?ko:K07893">K07893</a>  RAB6A; Ras-related protein Rab-6A
C    Rab7/9 [<a href="http://www.kegg.jp/kegg-bin/view_ortholog_table?orthology=K07897+K07898+K07899+K07900" target="_blank">Table</a>]
D      Contig14379; <a href="/dbget-bin/www_bget?ko:K07897">K07897</a>  RAB7A; Ras-related protein Rab-7A
D      Contig15465; <a href="/dbget-bin/www_bget?ko:K07899">K07899</a>  RAB9A, RAB9; Ras-related protein Rab-9A
C    Rab8/10/13 [<a href="http://www.kegg.jp/kegg-bin/view_ortholog_table?orthology=K07901+K07902+K07903+K06109" target="_blank">Table</a>]
D      Contig4214; <a href="/dbget-bin/www_bget?ko:K07901">K07901</a>  RAB8A, MEL; Ras-related protein Rab-8A
D      Contig4602; <a href="/dbget-bin/www_bget?ko:K07903">K07903</a>  RAB10; Ras-related protein Rab-10
C    Rab11/25 [<a href="http://www.kegg.jp/kegg-bin/view_ortholog_table?orthology=K07904+K07905+K07906" target="_blank">Table</a>]
D      Contig4383; <a href="/dbget-bin/www_bget?ko:K07904">K07904</a>  RAB11A; Ras-related protein Rab-11A
D      Contig12239; <a href="/dbget-bin/www_bget?ko:K07904">K07904</a>  RAB11A; Ras-related protein Rab-11A
C    Rab12/18
D      Contig1841; <a href="/dbget-bin/www_bget?ko:K07910">K07910</a>  RAB18; Ras-related protein Rab-18
C    Rab15
C    Rab19/30/43 [<a href="http://www.kegg.jp/kegg-bin/view_ortholog_table?orthology=K17047+K07917+K07930" target="_blank">Table</a>]
D      Contig12293; <a href="/dbget-bin/www_bget?ko:K07917">K07917</a>  RAB30; Ras-related protein Rab-30
D      Contig14533; <a href="/dbget-bin/www_bget?ko:K07930">K07930</a>  RAB43; Ras-related protein Rab-43
C    Rab20/21/24 [<a href="http://www.kegg.jp/kegg-bin/view_ortholog_table?orthology=K07911+K07890+K07912" target="_blank">Table</a>]
D      Contig1513; <a href="/dbget-bin/www_bget?ko:K07890">K07890</a>  RAB21; Ras-related protein Rab-21
D      Contig1685; <a href="/dbget-bin/www_bget?ko:K07890">K07890</a>  RAB21; Ras-related protein Rab-21
C    Rab23
D      Contig7364; <a href="/dbget-bin/www_bget?ko:K06234">K06234</a>  RAB23; Ras-related protein Rab-23
C    Rab26/37
C    Rab28
C    Rab29/32/38 [<a href="http://www.kegg.jp/kegg-bin/view_ortholog_table?orthology=K07916+K07918+K07923" target="_blank">Table</a>]
D      Contig11566; <a href="/dbget-bin/www_bget?ko:K07918">K07918</a>  RAB32; Ras-related protein Rab-32
C    Rab33
C    Rab34/36
C    Rab39/42 [<a href="http://www.kegg.jp/kegg-bin/view_ortholog_table?orthology=K07924+K07925+K07929" target="_blank">Table</a>]
D      Contig3846; <a href="/dbget-bin/www_bget?ko:K07925">K07925</a>  RAB39B; Ras-related protein Rab-39B
C    Rab40
D      Contig7853; <a href="/dbget-bin/www_bget?ko:K07928">K07928</a>  RAB40; Ras-related protein Rab-40
C    Rab45
C    Rab-like
C    Others
D      Contig12658; <a href="/dbget-bin/www_bget?ko:K07976">K07976</a>  RAB; Rab family, other
B
B  <b>Ran Family</b>
C    Ran
D      Contig5624; <a href="/dbget-bin/www_bget?ko:K07936">K07936</a>  RAN; GTP-binding nuclear protein Ran
B
B  <b>Arf/Sar Family</b>
C    Arf [<a href="http://www.kegg.jp/kegg-bin/view_ortholog_table?orthology=K07937+K07938+K07939+K07940+K07941" target="_blank">Table</a>]
D      Contig5199; <a href="/dbget-bin/www_bget?ko:K07937">K07937</a>  ARF1; ADP-ribosylation factor 1
D      Locus_484_Transcript_4/5_Confidence_0.455_Length_1199; <a href="/dbget-bin/www_bget?ko:K07937">K07937</a>  ARF1; ADP-ribosylation factor 1
D      Locus_422_Transcript_1/2_Confidence_0.636_Length_1248; <a href="/dbget-bin/www_bget?ko:K07937">K07937</a>  ARF1; ADP-ribosylation factor 1
D      Contig4858; <a href="/dbget-bin/www_bget?ko:K07939">K07939</a>  ARF4; ADP-ribosylation factor 4
D      Contig3098; <a href="/dbget-bin/www_bget?ko:K07941">K07941</a>  ARF6; ADP-ribosylation factor 6
C    Arl1/Arl5 [<a href="http://www.kegg.jp/kegg-bin/view_ortholog_table?orthology=K07942+K07949+K07950" target="_blank">Table</a>]
D      Contig10519; <a href="/dbget-bin/www_bget?ko:K07942">K07942</a>  ARL1; ADP-ribosylation factor-like protein 1
D      Locus_4040_Transcript_1/1_Confidence_1.000_Length_773; <a href="/dbget-bin/www_bget?ko:K07942">K07942</a>  ARL1; ADP-ribosylation factor-like protein 1
D      Contig15199; <a href="/dbget-bin/www_bget?ko:K07950">K07950</a>  ARL5B; ADP-ribosylation factor-like protein 5B
C    Arl2/Arl3
D      Contig2636; <a href="/dbget-bin/www_bget?ko:K07943">K07943</a>  ARL2; ADP-ribosylation factor-like protein 2
C    Arl4/Arl7
D      Contig2401; <a href="/dbget-bin/www_bget?ko:K07945">K07945</a>  ARL4; ADP-ribosylation factor-like protein 4
D      comp4928_c0_seq3; <a href="/dbget-bin/www_bget?ko:K07945">K07945</a>  ARL4; ADP-ribosylation factor-like protein 4
C    Arl6
C    Arp
D      Contig6592; <a href="/dbget-bin/www_bget?ko:K07952">K07952</a>  ARFRP1; ADP-ribosylation factor related protein 1
C    Sar
D      Contig14559; <a href="/dbget-bin/www_bget?ko:K07953">K07953</a>  SAR1; GTP-binding protein SAR1 [EC:3.6.5.-]
C    Arl8
D      Contig13353; <a href="/dbget-bin/www_bget?ko:K07955">K07955</a>  ARL8; ADP-ribosylation factor-like protein 8
C    Others
B
B  <b>Unclassified</b>
C    <a href="/dbget-bin/www_bget?ko:K07933">K07933</a>  RABL3; Rab-like protein 3
C    <a href="/dbget-bin/www_bget?ko:K07935">K07935</a>  RABL5; Rab-like protein 5
C    <a href="/dbget-bin/www_bget?ko:K12272">K12272</a>  SRPRB, SRP102; signal recognition particle receptor subunit beta
!
#<hr>
#<b>[ <a href="/kegg/brite.html">BRITE</a> | <a href="/kegg/kegg2.html">KEGG2</a> | <a href="/kegg/">KEGG</a> ]</b><br>
#Last updated: June 11, 2013
