# Supplementary material for: A pipeline for the de novo assembly of the Themira biloba (Sepsidae: Diptera) transcriptome using a multiple k-mer length approach
Source: BMC Genomics. 2014 Mar 12;15(1):188. doi: 10.1186/1471-2164-15-188 (PMC4008362; doi:10.1186/1471-2164-15-188)
Supplement: Supplementary file 3 — Additional file 3: KEGG classification and functional maps of assembled contigs. Contigs annotated using KEGG Automatic Annotation Server identified sequences in a broad range of functional groups including developmental pathways and cell signaling. (ZIP 11 MB) [file 12864_2013_7026_MOESM3_ESM.zip › KEGG classification/hier/q04040.keg]

+C	Channel
#<h2><a href="/kegg/kegg2.html"><img src="/Fig/bget/kegg3.gif" align="middle" border=0></a>&nbsp; Ion Channels</h2>
#<!---
#ENTRY       ko04040
#NAME        Channels
#DEFINITION  Ion Channels cap3 assembly
#--->
!
A<b>Cys-loop superfamily</b>
B  GABA-A
B  Glycine
C    Contig10645; <a href="/dbget-bin/www_bget?ko:K05195">K05195</a>  GLRA3; glycine receptor alpha-3
B  Anionic glutamate
C    comp78074_c0_seq1; <a href="/dbget-bin/www_bget?ko:K05273">K05273</a>  GRGLCN; glutamate receptor, anionic, other
B  Acetylcholine (nicotinic)
C    Contig1365; <a href="/dbget-bin/www_bget?ko:K05312">K05312</a>  CHRNN; nicotinic acetylcholine receptor, invertebrate
C    Contig8563; <a href="/dbget-bin/www_bget?ko:K05312">K05312</a>  CHRNN; nicotinic acetylcholine receptor, invertebrate
C    comp99170_c0_seq1; <a href="/dbget-bin/www_bget?ko:K05312">K05312</a>  CHRNN; nicotinic acetylcholine receptor, invertebrate
B  Serotonin (5-HT3)
B  Zinc-activated
#
A<b>Glutamate-gated cation channels</b>
B  Glutamate (ionotropic), non-NMDA
C    comp95274_c0_seq1; <a href="/dbget-bin/www_bget?ko:K05313">K05313</a>  GRIN; glutamate receptor, ionotropic, invertebrate
C    comp95974_c0_seq1; <a href="/dbget-bin/www_bget?ko:K05313">K05313</a>  GRIN; glutamate receptor, ionotropic, invertebrate
B  Glutamate (ionotropic), NMDA
C    comp131813_c0_seq1; <a href="/dbget-bin/www_bget?ko:K05210">K05210</a>  GRIN2B; glutamate receptor ionotropic, NMDA 2B
#
A<b>Epithelial and related channels</b>
B  Epithelial sodium channel (SCNN)
B  Acid-sensing ion channel (ASIC)
C    comp93372_c0_seq1; <a href="/dbget-bin/www_bget?ko:K04830">K04830</a>  ASIC3, ACCN3; acid-sensing ion channel 3
C    comp92927_c0_seq1; <a href="/dbget-bin/www_bget?ko:K03440">K03440</a>  ASICN; amiloride-sensitive sodium channel, other
C    comp132618_c0_seq1; <a href="/dbget-bin/www_bget?ko:K03440">K03440</a>  ASICN; amiloride-sensitive sodium channel, other
B  ATP-gated cation channel (P2X)
#
A<b>Ryanodine and IP3 receptors</b>
B  Ryanodine receptor (RYR)
C    Contig1058; <a href="/dbget-bin/www_bget?ko:K04962">K04962</a>  RYR2; ryanodine receptor 2
C    Contig3589; <a href="/dbget-bin/www_bget?ko:K04962">K04962</a>  RYR2; ryanodine receptor 2
C    comp56994_c0_seq1; <a href="/dbget-bin/www_bget?ko:K04962">K04962</a>  RYR2; ryanodine receptor 2
B  IP3 receptor
C    Contig3015; <a href="/dbget-bin/www_bget?ko:K04958">K04958</a>  ITPR1; inositol 1,4,5-triphosphate receptor type 1
C    Contig3560; <a href="/dbget-bin/www_bget?ko:K04958">K04958</a>  ITPR1; inositol 1,4,5-triphosphate receptor type 1
#
A<b>Voltage-gated cation channels</b>
B  Na+ channel, SCN alpha, NaV1.x
C    comp145398_c0_seq1; <a href="/dbget-bin/www_bget?ko:K05388">K05388</a>  SCNAN; voltage-gated sodium channel alpha, invertebrate
B  Na+ channel, SCN beta
B  Ca2+ channel, CACN alpha-1, CaVx.x
C    Contig1091; <a href="/dbget-bin/www_bget?ko:K05315">K05315</a>  CACNA1N; voltage-dependent calcium channel alpha 1, invertebrate
C    Contig7837; <a href="/dbget-bin/www_bget?ko:K05315">K05315</a>  CACNA1N; voltage-dependent calcium channel alpha 1, invertebrate
C    comp96235_c0_seq1; <a href="/dbget-bin/www_bget?ko:K05315">K05315</a>  CACNA1N; voltage-dependent calcium channel alpha 1, invertebrate
B  Ca2+ channel, CACN alpha-2 delta
C    Contig8880; <a href="/dbget-bin/www_bget?ko:K05316">K05316</a>  CACNA2DN; voltage-dependent calcium channel alpha-2/delta, invertebrate
B  Ca2+ channel, CACN beta
C    Contig470; <a href="/dbget-bin/www_bget?ko:K05317">K05317</a>  CACNBN; voltage-dependent calcium channel beta, invertebrate
B  Ca2+ channel, CACN gamma
B  K+ channel, KCNA, Kv1.x (Shaker)
C    Contig399; <a href="/dbget-bin/www_bget?ko:K05318">K05318</a>  KCNAN; potassium voltage-gated channel Shaker-related subfamily A, invertebrate
B  K+ channel, KCNB, Kv2.x (Shab)
B  K+ channel, KCNC, Kv3.x (Shaw)
C    comp96033_c0_seq1; <a href="/dbget-bin/www_bget?ko:K05320">K05320</a>  KCNCN; potassium voltage-gated channel Shaw-related subfamily C, invertebrate
B  K+ channel, KCND, Kv4.x (Shal)
C    Contig451; <a href="/dbget-bin/www_bget?ko:K05321">K05321</a>  KCNDN; potassium voltage-gated channel Shal-related subfamily D, invertebrate
B  K+ channel, KCNE, (Isk)
B  K+ channel, KCNF, Kv5.x
B  K+ channel, KCNG, Kv6.x
B  K+ channel, KCNH, Kv10-12.x (Ether-a-go-go)
B  K+ channel, KCNK, K2px.x
C    Contig793; <a href="/dbget-bin/www_bget?ko:K05323">K05323</a>  KCNKN; potassium channel subfamily K, invertebrate
C    Contig13597; <a href="/dbget-bin/www_bget?ko:K05323">K05323</a>  KCNKN; potassium channel subfamily K, invertebrate
B  K+ channel, KCNQ, Kv7.x (KQT-like)
C    Contig3636; <a href="/dbget-bin/www_bget?ko:K05324">K05324</a>  KCNQN; potassium voltage-gated channel KQT-like subfamily, invertebrate
B  K+ channel, KCNS, Kv9.x (Delayed-rectifier)
B  K+ channel, KCNV, Kv8.x
B  K+ channel, KCNM, KCa1.x
C    comp56193_c0_seq1; <a href="/dbget-bin/www_bget?ko:K04936">K04936</a>  KCNMA1; potassium large conductance calcium-activated channel subfamily M alpha member 1
B  K+ channel, KCNN, KCa2-3.x (Small conductance)
C    Contig6604; <a href="/dbget-bin/www_bget?ko:K05325">K05325</a>  KCNNN; potassium intermediate/small conductance calcium-activated channel subfamily N, invertebrate
C    Contig9728; <a href="/dbget-bin/www_bget?ko:K05325">K05325</a>  KCNNN; potassium intermediate/small conductance calcium-activated channel subfamily N, invertebrate
B  K+ channel, KCNT, KCa4.x
#
A<b>Related to voltage-gated cation channels</b>
B  Inward rectifier channel (Kir)
C    Contig4072; <a href="/dbget-bin/www_bget?ko:K05330">K05330</a>  KCNJN; potassium inwardly-rectifying channel subfamily J, other
C    Contig10343; <a href="/dbget-bin/www_bget?ko:K05330">K05330</a>  KCNJN; potassium inwardly-rectifying channel subfamily J, other
C    Contig10500; <a href="/dbget-bin/www_bget?ko:K05330">K05330</a>  KCNJN; potassium inwardly-rectifying channel subfamily J, other
B  Cyclic nucleotide-gated channel (CNG)
C    comp94889_c0_seq1; <a href="/dbget-bin/www_bget?ko:K05326">K05326</a>  CNGN; cyclic nucleotide gated channel, invertebrate
B  Brain cyclic nucleotide-gated channel (HCN)
C    Contig2195; <a href="/dbget-bin/www_bget?ko:K04955">K04955</a>  HCN2; hyperpolarization activated cyclic nucleotide-gated potassium channel 2
B  Transient receptor potential family, TRPC (Classical)
C    comp92049_c0_seq1; <a href="/dbget-bin/www_bget?ko:K13803">K13803</a>  TRPL; transient-receptor-potential-like protein
B  Transient receptor potential family, TRPV (Vanilloid)
B  Transient receptor potential family, TRPM (Melastatin/Long TRP)
B  Transient receptor potential family, TRPA (ANKTM1)
B  Transient receptor potential family, TRPP (Polycystin)
C    Contig8342; <a href="/dbget-bin/www_bget?ko:K04985">K04985</a>  PKD1; polycystin 1
C    comp140702_c0_seq1; <a href="/dbget-bin/www_bget?ko:K04986">K04986</a>  PKD2; polycystin 2
B  Transient receptor potential family, TRPML (Mucolipin)
C    Contig14969; <a href="/dbget-bin/www_bget?ko:K05329">K05329</a>  TRPML; mucolipin
B  CatSper and two-pore channel
#
A<b>Chloride channels</b>
B  CLCN chloride channel
C    Contig168; <a href="/dbget-bin/www_bget?ko:K05011">K05011</a>  CLCN2; chloride channel 2
C    Contig14773; <a href="/dbget-bin/www_bget?ko:K05012">K05012</a>  CLCN3_4_5; chloride channel 3/4/5
C    Contig471; <a href="/dbget-bin/www_bget?ko:K05016">K05016</a>  CLCN7; chloride channel 7
C    Contig472; <a href="/dbget-bin/www_bget?ko:K05016">K05016</a>  CLCN7; chloride channel 7
B  Nucleotide sensitive chloride channel
C    Contig5494; <a href="/dbget-bin/www_bget?ko:K05019">K05019</a>  CLNS1A; chloride channel, nucleotide-sensitive, 1A
B  Chloride intracellular channel
C    Contig12425; <a href="/dbget-bin/www_bget?ko:K05022">K05022</a>  CLIC2; chloride intracellular channel protein 2
B  Calcium activated chloride channel
!
#<hr>
#<b>[ <a href="/kegg/brite.html">BRITE</a> | <a href="/kegg/kegg2.html">KEGG2</a> | <a href="/kegg/">KEGG</a> ]</b><br>
#Last updated: April 12, 2013
