# Supplementary material for: A pipeline for the de novo assembly of the Themira biloba (Sepsidae: Diptera) transcriptome using a multiple k-mer length approach
Source: BMC Genomics. 2014 Mar 12;15(1):188. doi: 10.1186/1471-2164-15-188 (PMC4008362; doi:10.1186/1471-2164-15-188)
Supplement: Supplementary file 3 — Additional file 3: KEGG classification and functional maps of assembled contigs. Contigs annotated using KEGG Automatic Annotation Server identified sequences in a broad range of functional groups including developmental pathways and cell signaling. (ZIP 11 MB) [file 12864_2013_7026_MOESM3_ESM.zip › KEGG classification/hier/q04050.keg]

+C	Receptor
#<h2><a href="/kegg/kegg2.html"><img src="/Fig/bget/kegg3.gif" align="middle" border=0></a>&nbsp; Cytokine Receptors</h2>
#<!---
#ENTRY       ko04050
#DEFINITION  Cytokine receptors cap3 assembly
#--->
!
A<b>Class I cytokine receptor (hematopoietin family receptor)</b>
B  <a href="/dbget-bin/www_bget?ko:K05068">K05068</a>  IL2RA, CD25; interleukin 2 receptor alpha
B  <a href="/dbget-bin/www_bget?ko:K05069">K05069</a>  IL2RB; interleukin 2 receptor beta
B  <a href="/dbget-bin/www_bget?ko:K05070">K05070</a>  IL2RG; interleukin 2 receptor gamma
B  <a href="/dbget-bin/www_bget?ko:K04737">K04737</a>  IL3RA; interleukin 3 receptor alpha
B  <a href="/dbget-bin/www_bget?ko:K05071">K05071</a>  IL4R; interleukin 4 receptor
B  <a href="/dbget-bin/www_bget?ko:K05067">K05067</a>  IL5RA; interleukin 5 receptor alpha
B  <a href="/dbget-bin/www_bget?ko:K05055">K05055</a>  IL6R; interleukin 6 receptor
B  <a href="/dbget-bin/www_bget?ko:K05072">K05072</a>  IL7R; interleukin 7 receptor
B  <a href="/dbget-bin/www_bget?ko:K05073">K05073</a>  IL9R; interleukin 9 receptor
B  <a href="/dbget-bin/www_bget?ko:K05056">K05056</a>  IL11RA; interleukin 11 receptor alpha
B  <a href="/dbget-bin/www_bget?ko:K05063">K05063</a>  IL12RB1; interleukin 12 receptor beta-1
B  <a href="/dbget-bin/www_bget?ko:K05064">K05064</a>  IL12RB2; interleukin 12 receptor beta-2
B  <a href="/dbget-bin/www_bget?ko:K05076">K05076</a>  IL13RA1; interleukin 13 receptor alpha-1
B  <a href="/dbget-bin/www_bget?ko:K05077">K05077</a>  IL13RA2; interleukin 13 receptor alpha-2
B  <a href="/dbget-bin/www_bget?ko:K05074">K05074</a>  IL15RA; interleukin 15 receptor alpha
B  <a href="/dbget-bin/www_bget?ko:K05075">K05075</a>  IL21R; interleukin 21 receptor
B  <a href="/dbget-bin/www_bget?ko:K05065">K05065</a>  IL23R; interleukin 23 receptor
B  <a href="/dbget-bin/www_bget?ko:K05060">K05060</a>  IL6ST, GP130; interleukin 6 signal transducer
B  <a href="/dbget-bin/www_bget?ko:K05058">K05058</a>  LIFR; leukemia inhibitory factor receptor
B  <a href="/dbget-bin/www_bget?ko:K05057">K05057</a>  OSMR; oncostatin M receptor
B  <a href="/dbget-bin/www_bget?ko:K05059">K05059</a>  CNTFR; ciliary neurotrophic factor receptor
B  <a href="/dbget-bin/www_bget?ko:K05066">K05066</a>  CSF2RA, GMCSFR; granulocyte-macrophage colony-stimulating factor receptor alpha
B  <a href="/dbget-bin/www_bget?ko:K04738">K04738</a>  CSF2RB, IL3RB; cytokine receptor common subunit beta
B  <a href="/dbget-bin/www_bget?ko:K05061">K05061</a>  CSF3R; granulocyte colony-stimulating factor receptor
B  <a href="/dbget-bin/www_bget?ko:K05062">K05062</a>  LEPR; leptin receptor
B  <a href="/dbget-bin/www_bget?ko:K05078">K05078</a>  TSLPR; thymic stromal-derived lymphopoietin receptor
B  <a href="/dbget-bin/www_bget?ko:K05079">K05079</a>  EPOR; erythropoietin receptor
B  <a href="/dbget-bin/www_bget?ko:K05080">K05080</a>  GHR; growth hormone receptor
B  <a href="/dbget-bin/www_bget?ko:K05081">K05081</a>  PRLR; prolactin receptor
B  <a href="/dbget-bin/www_bget?ko:K05082">K05082</a>  TPOR, MPL; thrombopoietin receptor
#
A<b>Class II cytokine receptor (interferon/IL-10 family receptor)</b>
B  <a href="/dbget-bin/www_bget?ko:K05130">K05130</a>  IFNAR1; interferon receptor 1
B  <a href="/dbget-bin/www_bget?ko:K05131">K05131</a>  IFNAR2; interferon receptor 2
B  <a href="/dbget-bin/www_bget?ko:K05132">K05132</a>  IFNGR1, CD119; interferon gamma receptor 1
B  <a href="/dbget-bin/www_bget?ko:K05133">K05133</a>  IFNGR2; interferon gamma receptor 2
B  <a href="/dbget-bin/www_bget?ko:K05134">K05134</a>  IL10RA; interleukin 10 receptor alpha
B  <a href="/dbget-bin/www_bget?ko:K05135">K05135</a>  IL10RB; interleukin 10 receptor beta
B  <a href="/dbget-bin/www_bget?ko:K05136">K05136</a>  IL20RA; interleukin 20 receptor alpha
B  <a href="/dbget-bin/www_bget?ko:K05137">K05137</a>  IL20RB; interleukin 20 receptor beta
B  <a href="/dbget-bin/www_bget?ko:K05138">K05138</a>  IL22RA1; interleukin 22 receptor alpha 1
B  <a href="/dbget-bin/www_bget?ko:K05139">K05139</a>  IL22RA2; interleukin 22 receptor alpha 2
B  <a href="/dbget-bin/www_bget?ko:K05140">K05140</a>  IL28RA; interleukin 28 receptor alpha
#
A<b>Receptor tyrosine kinase</b>
B  RTK class I (EGF receptor family)
C    Contig5307; <a href="/dbget-bin/www_bget?ko:K04361">K04361</a>  EGFR, ERBB1; epidermal growth factor receptor [EC:2.7.10.1]
C    Contig15513; <a href="/dbget-bin/www_bget?ko:K04361">K04361</a>  EGFR, ERBB1; epidermal growth factor receptor [EC:2.7.10.1]
B  RTK class II (Insulin receptor family)
C    Contig376; <a href="/dbget-bin/www_bget?ko:K04527">K04527</a>  INSR; insulin receptor [EC:2.7.10.1]
C    Contig2464; <a href="/dbget-bin/www_bget?ko:K05088">K05088</a>  ROS1; proto-oncogene tyrosine-protein kinase ROS [EC:2.7.10.1]
B  RTK class III (PDGF receptor family)
C    Contig5650; <a href="/dbget-bin/www_bget?ko:K04363">K04363</a>  PDGFRA; platelet-derived growth factor receptor alpha [EC:2.7.10.1]
B  RTK class IV (FGF receptor family)
C    Contig15041; <a href="/dbget-bin/www_bget?ko:K04362">K04362</a>  FGFR1; fibroblast growth factor receptor 1 [EC:2.7.10.1]
B  RTK class V (VEGF receptor family)
C    Contig5651; <a href="/dbget-bin/www_bget?ko:K05096">K05096</a>  FLT1, VEGFR1; FMS-like tyrosine kinase 1 [EC:2.7.10.1]
C    Contig5653; <a href="/dbget-bin/www_bget?ko:K05096">K05096</a>  FLT1, VEGFR1; FMS-like tyrosine kinase 1 [EC:2.7.10.1]
C    comp9288_c0_seq2; <a href="/dbget-bin/www_bget?ko:K05096">K05096</a>  FLT1, VEGFR1; FMS-like tyrosine kinase 1 [EC:2.7.10.1]
C    comp9288_c0_seq7; <a href="/dbget-bin/www_bget?ko:K05096">K05096</a>  FLT1, VEGFR1; FMS-like tyrosine kinase 1 [EC:2.7.10.1]
C    comp9288_c0_seq8; <a href="/dbget-bin/www_bget?ko:K05096">K05096</a>  FLT1, VEGFR1; FMS-like tyrosine kinase 1 [EC:2.7.10.1]
B  RTK class VI (HGF receptor family)
B  RTK class VII (TRK receptor family)
B  RTK class VIII (EPH receptor family)
C    Contig3757; <a href="/dbget-bin/www_bget?ko:K05110">K05110</a>  EPHB1, ELK, NET; Eph receptor B1 [EC:2.7.10.1]
C    Contig3758; <a href="/dbget-bin/www_bget?ko:K05110">K05110</a>  EPHB1, ELK, NET; Eph receptor B1 [EC:2.7.10.1]
B  RTK class IX (AXL receptor family)
B  RTK class X (LTK receptor family)
C    Contig1937; <a href="/dbget-bin/www_bget?ko:K05119">K05119</a>  ALK; anaplastic lymphoma kinase [EC:2.7.10.1]
B  RTK class XI (TIE receptor family)
B  RTK class XII (ROR receptor family)
C    comp92834_c0_seq1; <a href="/dbget-bin/www_bget?ko:K05122">K05122</a>  ROR1, NTRKR1; receptor tyrosine kinase-like orphan receptor 1 [EC:2.7.10.1]
B  RTK class XIII (DDR receptor family)
B  RTK class XIV (RET receptor family)
B  RTK class XV (KLG receptor family)
C    Contig2627; <a href="/dbget-bin/www_bget?ko:K05127">K05127</a>  PTK7, CCK4; PTK7 protein tyrosine kinase 7 [EC:2.7.10.1]
B  RTK class XVI (RYK receptor family)
C    Contig6037; <a href="/dbget-bin/www_bget?ko:K05128">K05128</a>  RYK; RYK receptor-like tyrosine kinase [EC:2.7.10.1]
C    Contig8751; <a href="/dbget-bin/www_bget?ko:K05128">K05128</a>  RYK; RYK receptor-like tyrosine kinase [EC:2.7.10.1]
B  RTK class XVII (MuSK receptor family)
C    comp93148_c0_seq1; <a href="/dbget-bin/www_bget?ko:K05129">K05129</a>  MUSK; muscle, skeletal, receptor tyrosine kinase [EC:2.7.10.1]
#
A<b>TNF receptor family</b>
B  <a href="/dbget-bin/www_bget?ko:K03158">K03158</a>  TNFRSF1A, TNFR1; tumor necrosis factor receptor superfamily member 1A
B  <a href="/dbget-bin/www_bget?ko:K05141">K05141</a>  TNFRSF1B, TNFR2; tumor necrosis factor receptor superfamily member 1B
B  <a href="/dbget-bin/www_bget?ko:K03159">K03159</a>  TNFRSF3, LTBR; lymphotoxin beta receptor TNFR superfamily member 3
B  <a href="/dbget-bin/www_bget?ko:K05142">K05142</a>  TNFRSF4, OX40; tumor necrosis factor receptor superfamily member 4
B  <a href="/dbget-bin/www_bget?ko:K03160">K03160</a>  TNFRSF5, CD40; tumor necrosis factor receptor superfamily member 5
B  <a href="/dbget-bin/www_bget?ko:K04390">K04390</a>  TNFRSF6, FAS; tumor necrosis factor receptor superfamily member 6
B  <a href="/dbget-bin/www_bget?ko:K05143">K05143</a>  TNFRSF6B, DCR3; tumor necrosis factor receptor superfamily member 6B
B  <a href="/dbget-bin/www_bget?ko:K05144">K05144</a>  TNFRSF7, CD27; tumor necrosis factor receptor superfamily member 7
B  <a href="/dbget-bin/www_bget?ko:K05145">K05145</a>  TNFRSF8, CD30; tumor necrosis factor receptor superfamily member 8
B  <a href="/dbget-bin/www_bget?ko:K05146">K05146</a>  TNFRSF9, CD137; tumor necrosis factor receptor superfamily member 9
B  <a href="/dbget-bin/www_bget?ko:K04722">K04722</a>  TNFRSF10, TRAILR; tumor necrosis factor receptor superfamily member 10
B  <a href="/dbget-bin/www_bget?ko:K05147">K05147</a>  TNFRSF11A, RANK; tumor necrosis factor receptor superfamily member 11A
B  <a href="/dbget-bin/www_bget?ko:K05148">K05148</a>  TNFRSF11B, OPG; tumor necrosis factor receptor superfamily member 11B
B  <a href="/dbget-bin/www_bget?ko:K05149">K05149</a>  TNFRSF12A, FN14, TWEAKR; tumor necrosis factor receptor superfamily member 12A
B  <a href="/dbget-bin/www_bget?ko:K05150">K05150</a>  TNFRSF13B, TACI; tumor necrosis factor receptor superfamily member 13B
B  <a href="/dbget-bin/www_bget?ko:K05151">K05151</a>  TNFRSF13C, BAFFR; tumor necrosis factor receptor superfamily member 13C
B  <a href="/dbget-bin/www_bget?ko:K05152">K05152</a>  TNFRSF14, HVEM; tumor necrosis factor receptor superfamily member 14
B  <a href="/dbget-bin/www_bget?ko:K02583">K02583</a>  NGFR; nerve growth factor receptor (TNFR superfamily member 16)
B  <a href="/dbget-bin/www_bget?ko:K05153">K05153</a>  TNFRSF17, BCMA; tumor necrosis factor receptor superfamily member 17
B  <a href="/dbget-bin/www_bget?ko:K05154">K05154</a>  TNFRSF18, GITR; tumor necrosis factor receptor superfamily member 18
B  <a href="/dbget-bin/www_bget?ko:K05155">K05155</a>  TNFRSF19, TROY; tumor necrosis factor receptor superfamily member 19
B  <a href="/dbget-bin/www_bget?ko:K05156">K05156</a>  TNFRSF19L, RELT; tumor necrosis factor receptor superfamily member 19-like
B  <a href="/dbget-bin/www_bget?ko:K05157">K05157</a>  TNFRSF21, DR6; tumor necrosis factor receptor superfamily member 21
B  <a href="/dbget-bin/www_bget?ko:K05158">K05158</a>  TNFRSF22; tumor necrosis factor receptor superfamily member 22
B  <a href="/dbget-bin/www_bget?ko:K05159">K05159</a>  TNFRSF23; tumor necrosis factor receptor superfamily member 23
B  <a href="/dbget-bin/www_bget?ko:K05160">K05160</a>  TNFRSF25; tumor necrosis factor receptor superfamily member 25
B  <a href="/dbget-bin/www_bget?ko:K05161">K05161</a>  TNFRSF26; tumor necrosis factor receptor superfamily member 26
B  <a href="/dbget-bin/www_bget?ko:K05162">K05162</a>  EDAR; tumor necrosis factor receptor superfamily member EDAR
B  <a href="/dbget-bin/www_bget?ko:K05163">K05163</a>  EDA2R, TNFRSF27, XEDAR; tumor necrosis factor receptor superfamily member 27
#
A<b>IL-1 receptor family</b>
B  <a href="/dbget-bin/www_bget?ko:K04386">K04386</a>  IL1R1; interleukin 1 receptor type I
B  <a href="/dbget-bin/www_bget?ko:K04387">K04387</a>  IL1R2; interleukin 1 receptor type II
B  <a href="/dbget-bin/www_bget?ko:K05172">K05172</a>  IL1RL2, IL1RRP2; interleukin 1 receptor-like 2
B  <a href="/dbget-bin/www_bget?ko:K04723">K04723</a>  IL1RAP; interleukin 1 receptor accessory protein
B  <a href="/dbget-bin/www_bget?ko:K05173">K05173</a>  IL18R1, IL1RRP; interleukin 18 receptor 1
B  <a href="/dbget-bin/www_bget?ko:K05174">K05174</a>  IL18RAP, ACPL; interleukin 18 receptor accessory protein
B  <a href="/dbget-bin/www_bget?ko:K05171">K05171</a>  IL1RL1, ST2; interleukin 1 receptor-like 1
B  <a href="/dbget-bin/www_bget?ko:K05169">K05169</a>  SIGIRR; single Ig IL-1R-related molecule
B  <a href="/dbget-bin/www_bget?ko:K05170">K05170</a>  IL1RAPL, IL1R8_9; interleukin 1 receptor accessory protein-like
#
A<b>IL-17 receptor family</b>
B  <a href="/dbget-bin/www_bget?ko:K05164">K05164</a>  IL17R; interleukin 17 receptor
B  <a href="/dbget-bin/www_bget?ko:K05165">K05165</a>  IL17RB, IL17RH1; interleukin 17 receptor B
B  <a href="/dbget-bin/www_bget?ko:K05166">K05166</a>  IL17RC, IL17RL; interleukin 17 receptor C
B  <a href="/dbget-bin/www_bget?ko:K05167">K05167</a>  IL17RD, SEF; interleukin 17 receptor D
B  <a href="/dbget-bin/www_bget?ko:K05168">K05168</a>  IL17RE; interleukin 17 receptor E
#
A<b>TGF-beta receptors</b>
B  Type I TGF-beta receptor
C    Contig3993; <a href="/dbget-bin/www_bget?ko:K04674">K04674</a>  TGFBR1, ALK5; TGF-beta receptor type-1 [EC:2.7.11.30]
C    Contig4580; <a href="/dbget-bin/www_bget?ko:K13578">K13578</a>  BMPR1B, ALK6; bone morphogenetic protein receptor type-1B [EC:2.7.11.30]
C    Contig2519; <a href="/dbget-bin/www_bget?ko:K04675">K04675</a>  ACVR1, ALK2; activin receptor type-1 [EC:2.7.11.30]
B  Type II TGF-beta receptor
C    Contig5995; <a href="/dbget-bin/www_bget?ko:K13597">K13597</a>  ACVR2N; activin receptor type-2, invertebrate
#
A<b>Chemokine receptors</b>
B  CC Chemokine
B  CXC Chemokine
B  CX3C Chemokine
B  C Chemokine
!
#<hr>
#<b>[ <a href="/kegg/brite.html">BRITE</a> | <a href="/kegg/kegg2.html">KEGG2</a> | <a href="/kegg/">KEGG</a> ]</b><br>
#Last updated: February 28, 2013
