# Supplementary material for: A pipeline for the de novo assembly of the Themira biloba (Sepsidae: Diptera) transcriptome using a multiple k-mer length approach
Source: BMC Genomics. 2014 Mar 12;15(1):188. doi: 10.1186/1471-2164-15-188 (PMC4008362; doi:10.1186/1471-2164-15-188)
Supplement: Supplementary file 3 — Additional file 3: KEGG classification and functional maps of assembled contigs. Contigs annotated using KEGG Automatic Annotation Server identified sequences in a broad range of functional groups including developmental pathways and cell signaling. (ZIP 11 MB) [file 12864_2013_7026_MOESM3_ESM.zip › KEGG classification/hier/q04090.keg]

+B
#<h2><a href="/kegg/kegg2.html"><img src="/Fig/bget/kegg3.gif" align="middle" border=0></a>&nbsp; CD Molecules</h2>
#<!---
#ENTRY       ko04090
#NAME        CD
#DEFINITION  CD molecules cap3 assembly
#--->
!
A<b>Proteins</b>
B  Contig6384; <a href="/dbget-bin/www_bget?ko:K06460">K06460</a>  CD9; CD9 antigen (p24) [HSA:928]
B  Contig3946; <a href="/dbget-bin/www_bget?ko:K11140">K11140</a>  CD13, ANPEP; alanyl (membrane) aminopeptidase [HSA:290]
B  Contig4335; <a href="/dbget-bin/www_bget?ko:K11140">K11140</a>  CD13, ANPEP; alanyl (membrane) aminopeptidase [HSA:290]
B  Contig4845; <a href="/dbget-bin/www_bget?ko:K11140">K11140</a>  CD13, ANPEP; alanyl (membrane) aminopeptidase [HSA:290]
B  Locus_2824_Transcript_5/8_Confidence_0.500_Length_3501; <a href="/dbget-bin/www_bget?ko:K11140">K11140</a>  CD13, ANPEP; alanyl (membrane) aminopeptidase [HSA:290]
B  Contig863; <a href="/dbget-bin/www_bget?ko:K01278">K01278</a>  CD26, DPP4; dipeptidylpeptidase 4 [HSA:1803]
B  Contig2648; <a href="/dbget-bin/www_bget?ko:K01278">K01278</a>  CD26, DPP4; dipeptidylpeptidase 4 [HSA:1803]
B  Contig10517; <a href="/dbget-bin/www_bget?ko:K05719">K05719</a>  CD29, ITGB1; integrin, beta 1 [HSA:3688]
B  Contig13240; <a href="/dbget-bin/www_bget?ko:K05719">K05719</a>  CD29, ITGB1; integrin, beta 1 [HSA:3688]
B  Contig5499; <a href="/dbget-bin/www_bget?ko:K06491">K06491</a>  CD56, NCAM1; neural cell adhesion molecule 1 [HSA:4684]
B  Contig10327; <a href="/dbget-bin/www_bget?ko:K06491">K06491</a>  CD56, NCAM1; neural cell adhesion molecule 1 [HSA:4684]
B  Contig1847; <a href="/dbget-bin/www_bget?ko:K06497">K06497</a>  CD63; CD63 antigen (melanoma 1 antigen) [HSA:967]
B  Contig2915; <a href="/dbget-bin/www_bget?ko:K06497">K06497</a>  CD63; CD63 antigen (melanoma 1 antigen) [HSA:967]
B  Contig4680; <a href="/dbget-bin/www_bget?ko:K06497">K06497</a>  CD63; CD63 antigen (melanoma 1 antigen) [HSA:967]
B  Contig6142; <a href="/dbget-bin/www_bget?ko:K06497">K06497</a>  CD63; CD63 antigen (melanoma 1 antigen) [HSA:967]
B  Contig137; <a href="/dbget-bin/www_bget?ko:K01081">K01081</a>  CD73, NT5E; 5'-nucleotidase, ecto (CD73) [HSA:4907]
B  Contig656; <a href="/dbget-bin/www_bget?ko:K01081">K01081</a>  CD73, NT5E; 5'-nucleotidase, ecto (CD73) [HSA:4907]
B  Contig5606; <a href="/dbget-bin/www_bget?ko:K01081">K01081</a>  CD73, NT5E; 5'-nucleotidase, ecto (CD73) [HSA:4907]
B  Contig12060; <a href="/dbget-bin/www_bget?ko:K01081">K01081</a>  CD73, NT5E; 5'-nucleotidase, ecto (CD73) [HSA:4907]
B  comp92555_c0_seq1; <a href="/dbget-bin/www_bget?ko:K01081">K01081</a>  CD73, NT5E; 5'-nucleotidase, ecto (CD73) [HSA:4907]
B  Contig4131; <a href="/dbget-bin/www_bget?ko:K06508">K06508</a>  CD81; CD81 antigen (target of antiproliferative antibody 1) [HSA:975]
B  Contig2791; <a href="/dbget-bin/www_bget?ko:K04550">K04550</a>  CD91, LRP1; low density lipoprotein-related protein 1 (alpha-2-macroglobulin receptor) [HSA:4035]
B  Contig1134; <a href="/dbget-bin/www_bget?ko:K06515">K06515</a>  CD92, SLC44A1; solute carrier family 44, member 1 [HSA:23446]
B  Contig3530; <a href="/dbget-bin/www_bget?ko:K06515">K06515</a>  CD92, SLC44A1; solute carrier family 44, member 1 [HSA:23446]
B  Contig5728; <a href="/dbget-bin/www_bget?ko:K06519">K06519</a>  CD98, SLC3A2; solute carrier family 3 (activators of dibasic and neutral amino acid transport), member 2 [HSA:6520]
B  Contig5588; <a href="/dbget-bin/www_bget?ko:K06530">K06530</a>  CD109; CD109 antigen (Gov platelet alloantigens) [HSA:135228]
B  Contig12319; <a href="/dbget-bin/www_bget?ko:K06530">K06530</a>  CD109; CD109 antigen (Gov platelet alloantigens) [HSA:135228]
B  Contig14201; <a href="/dbget-bin/www_bget?ko:K06530">K06530</a>  CD109; CD109 antigen (Gov platelet alloantigens) [HSA:135228]
B  Contig3336; <a href="/dbget-bin/www_bget?ko:K06532">K06532</a>  CD133, PROM1; prominin 1 [HSA:8842]
B  Contig4943; <a href="/dbget-bin/www_bget?ko:K06532">K06532</a>  CD133, PROM1; prominin 1 [HSA:8842]
B  Contig5650; <a href="/dbget-bin/www_bget?ko:K04363">K04363</a>  CD140a, PDGFRA; platelet-derived growth factor receptor, alpha polypeptide [HSA:5156]
B  Contig4156; <a href="/dbget-bin/www_bget?ko:K01283">K01283</a>  CD143, ACE; angiotensin I converting enzyme (peptidyl-dipeptidase A) 1 [HSA:1636]
B  Contig5214; <a href="/dbget-bin/www_bget?ko:K01283">K01283</a>  CD143, ACE; angiotensin I converting enzyme (peptidyl-dipeptidase A) 1 [HSA:1636]
B  Contig8265; <a href="/dbget-bin/www_bget?ko:K01283">K01283</a>  CD143, ACE; angiotensin I converting enzyme (peptidyl-dipeptidase A) 1 [HSA:1636]
B  Contig12816; <a href="/dbget-bin/www_bget?ko:K01283">K01283</a>  CD143, ACE; angiotensin I converting enzyme (peptidyl-dipeptidase A) 1 [HSA:1636]
B  Contig1350; <a href="/dbget-bin/www_bget?ko:K06059">K06059</a>  CD156b, ADAM17; a disintegrin and metalloproteinase domain 17 [HSA:6868]
B  Contig2123; <a href="/dbget-bin/www_bget?ko:K06704">K06704</a>  CD156C, ADAM10; a disintegrin and metalloproteinase domain 10 [HSA:102]
B  Contig13089; <a href="/dbget-bin/www_bget?ko:K06704">K06704</a>  CD156C, ADAM10; a disintegrin and metalloproteinase domain 10 [HSA:102]
B  Contig13626; <a href="/dbget-bin/www_bget?ko:K06704">K06704</a>  CD156C, ADAM10; a disintegrin and metalloproteinase domain 10 [HSA:102]
B  Contig1556; <a href="/dbget-bin/www_bget?ko:K06546">K06546</a>  CD164; CD164 antigen, sialomucin [HSA:8763]
B  Contig1556; ------  CD165; CD165
B  Contig376; <a href="/dbget-bin/www_bget?ko:K04527">K04527</a>  CD220, INSR; insulin receptor [HSA:3643]
B  Contig15363; <a href="/dbget-bin/www_bget?ko:K06564">K06564</a>  CD222, IGF2R; insulin-like growth factor 2 receptor [HSA:3482]
B  Contig3418; <a href="/dbget-bin/www_bget?ko:K00681">K00681</a>  CD224, GGT1; gamma-glutamyltransferase 1 [HSA:2678]
B  Contig3868; <a href="/dbget-bin/www_bget?ko:K06580">K06580</a>  CD241, RHAG; Rhesus blood group-associated glycoprotein [HSA:6005]
B  Contig532; <a href="/dbget-bin/www_bget?ko:K05658">K05658</a>  CD243, ABCB1; ATP-binding cassette, sub-family B (MDR/TAP), member 1 [HSA:5243]
B  Contig3373; <a href="/dbget-bin/www_bget?ko:K05658">K05658</a>  CD243, ABCB1; ATP-binding cassette, sub-family B (MDR/TAP), member 1 [HSA:5243]
B  Contig3374; <a href="/dbget-bin/www_bget?ko:K05658">K05658</a>  CD243, ABCB1; ATP-binding cassette, sub-family B (MDR/TAP), member 1 [HSA:5243]
B  Contig1937; <a href="/dbget-bin/www_bget?ko:K05119">K05119</a>  CD246, ALK; anaplastic lymphoma kinase (Ki-1) [HSA:238]
B  Contig5122; <a href="/dbget-bin/www_bget?ko:K11141">K11141</a>  CD249, ENPEP; glutamyl aminopeptidase (aminopeptidase A) [HSA:2028]
B  Contig5124; <a href="/dbget-bin/www_bget?ko:K11141">K11141</a>  CD249, ENPEP; glutamyl aminopeptidase (aminopeptidase A) [HSA:2028]
B  Contig4580; <a href="/dbget-bin/www_bget?ko:K13578">K13578</a>  CDw293, BMPR1B; bone morphogenetic protein receptor, type IB [HSA:658]
B  Contig1851; <a href="/dbget-bin/www_bget?ko:K01540">K01540</a>  CD298, ATP1B3; ATPase, Na+/K+ transporting, beta 3 polypeptide [HSA:483]
B  Contig5247; <a href="/dbget-bin/www_bget?ko:K01540">K01540</a>  CD298, ATP1B3; ATPase, Na+/K+ transporting, beta 3 polypeptide [HSA:483]
B  Contig12384; <a href="/dbget-bin/www_bget?ko:K01540">K01540</a>  CD298, ATP1B3; ATPase, Na+/K+ transporting, beta 3 polypeptide [HSA:483]
B  comp8943_c0_seq2; <a href="/dbget-bin/www_bget?ko:K01540">K01540</a>  CD298, ATP1B3; ATPase, Na+/K+ transporting, beta 3 polypeptide [HSA:483]
B  Contig15041; <a href="/dbget-bin/www_bget?ko:K04362">K04362</a>  CD331, FGFR1; fibroblast growth factor receptor 1 [HSA:2260]
B  Contig3979; <a href="/dbget-bin/www_bget?ko:K06052">K06052</a>  CD339, JAG1; jagged 1 (Alagille syndrome) [HSA:182]
B  Contig9000; <a href="/dbget-bin/www_bget?ko:K06052">K06052</a>  CD339, JAG1; jagged 1 (Alagille syndrome) [HSA:182]
B  Contig6205; <a href="/dbget-bin/www_bget?ko:K02354">K02354</a>  CD344, FZD4; frizzled homolog 4 (Drosophila) [HSA:8322]
B  Contig10931; <a href="/dbget-bin/www_bget?ko:K16336">K16336</a>  CD362, SDC2; syndecan 2 [HSA:6383]
#
A<b>Carbohydrates</b>
!
#<hr>
#<b>[ <a href="/kegg/brite.html">BRITE</a> | <a href="/kegg/kegg2.html">KEGG2</a> | <a href="/kegg/">KEGG</a> ]</b><br>
#Last updated: March 5, 2013
<br>According to the <a href="http://www.hlda9.org/">Human Cell Differentiation Molecules organization</a>
