# Supplementary material for: A pipeline for the de novo assembly of the Themira biloba (Sepsidae: Diptera) transcriptome using a multiple k-mer length approach
Source: BMC Genomics. 2014 Mar 12;15(1):188. doi: 10.1186/1471-2164-15-188 (PMC4008362; doi:10.1186/1471-2164-15-188)
Supplement: Supplementary file 3 — Additional file 3: KEGG classification and functional maps of assembled contigs. Contigs annotated using KEGG Automatic Annotation Server identified sequences in a broad range of functional groups including developmental pathways and cell signaling. (ZIP 11 MB) [file 12864_2013_7026_MOESM3_ESM.zip › KEGG classification/hier/q04131.keg]

+C	SNARE
#<h2><a href="/kegg/kegg2.html"><img src="/Fig/bget/kegg3.gif" align="middle" border=0></a> &nbsp; SNAREs</h2>
#<!---
#ENTRY       ko04131
#NAME        SNARE
#DEFINITION  SNAREs cap3 assembly
#--->
!
A<b>Syntaxin (Qa)</b>
B  Stx-PM
C    Contig12389; <a href="/dbget-bin/www_bget?ko+K04560">K04560</a>  STX1A; syntaxin 1A
B  Stx-Endo
C    Contig5290; <a href="/dbget-bin/www_bget?ko+K08488">K08488</a>  STX7; syntaxin 7
B  Stx-TGN / EE
B  Stx-cisGolgi
C    Contig10403; <a href="/dbget-bin/www_bget?ko+K08490">K08490</a>  STX5; syntaxin 5
B  Stx-sER
B  Stx-rER
C    Contig777; <a href="/dbget-bin/www_bget?ko+K08492">K08492</a>  STX18; syntaxin 18
#
A<b>SNAP-25[N] (Qb)</b>
B  Vti1
C    Contig9514; <a href="/dbget-bin/www_bget?ko+K08493">K08493</a>  VTI1; vesicle transport through interaction with t-SNAREs 1
B  NPSN
B  Gos1 (Gos28)
C    Contig2318; <a href="/dbget-bin/www_bget?ko+K08495">K08495</a>  GOSR1, GOS1; golgi SNAP receptor complex member 1
C    Contig13175; <a href="/dbget-bin/www_bget?ko+K08495">K08495</a>  GOSR1, GOS1; golgi SNAP receptor complex member 1
B  Bos1 / Membrin
C    Contig1333; <a href="/dbget-bin/www_bget?ko+K08496">K08496</a>  GOSR2, BOS1; golgi SNAP receptor complex member 2
B  Sec20
C    Contig207; <a href="/dbget-bin/www_bget?ko+K08497">K08497</a>  SEC20; protein transport protein SEC20
#
A<b>SNAP-25[C] (Qc)</b>
B  STX6
C    Contig15574; <a href="/dbget-bin/www_bget?ko+K08498">K08498</a>  STX6; syntaxin 6
B  STX8
C    Contig610; <a href="/dbget-bin/www_bget?ko+K08501">K08501</a>  STX8; syntaxin 8
B  Bet1
C    Contig14840; <a href="/dbget-bin/www_bget?ko+K08504">K08504</a>  BET1; blocked early in transport 1
B  Sft1
B  Syp7
B  Use1
C    Contig79; <a href="/dbget-bin/www_bget?ko+K08507">K08507</a>  USE1; unconventional SNARE in the endoplasmic reticulum protein 1
#
A<b>SNAP-25 (Qb,c)</b>
B  SNAP-23
B  SNAP-29
C    Contig10383; <a href="/dbget-bin/www_bget?ko+K08509">K08509</a>  SNAP29; synaptosomal-associated protein, 29kDa
#
A<b>VAMP, Ykt6, Sec22 (R)</b>
B  VAMP
C    Contig3900; <a href="/dbget-bin/www_bget?ko+K13504">K13504</a>  VAMP2; vesicle-associated membrane protein 2
C    Contig3901; <a href="/dbget-bin/www_bget?ko+K13504">K13504</a>  VAMP2; vesicle-associated membrane protein 2
C    Contig3902; <a href="/dbget-bin/www_bget?ko+K13504">K13504</a>  VAMP2; vesicle-associated membrane protein 2
C    Contig6708; <a href="/dbget-bin/www_bget?ko+K13504">K13504</a>  VAMP2; vesicle-associated membrane protein 2
C    comp7314_c0_seq1; <a href="/dbget-bin/www_bget?ko+K13504">K13504</a>  VAMP2; vesicle-associated membrane protein 2
C    comp7314_c0_seq5; <a href="/dbget-bin/www_bget?ko+K13504">K13504</a>  VAMP2; vesicle-associated membrane protein 2
C    Contig4591; <a href="/dbget-bin/www_bget?ko+K08515">K08515</a>  VAMP7; vesicle-associated membrane protein 7
C    comp8194_c0_seq1; <a href="/dbget-bin/www_bget?ko+K08515">K08515</a>  VAMP7; vesicle-associated membrane protein 7
B  Ykt6
C    Contig559; <a href="/dbget-bin/www_bget?ko+K08516">K08516</a>  YKT6; synaptobrevin homolog YKT6
B  Sec22
C    Contig4378; <a href="/dbget-bin/www_bget?ko+K08517">K08517</a>  SEC22; vesicle transport protein SEC22
C    comp7941_c0_seq2; <a href="/dbget-bin/www_bget?ko+K08517">K08517</a>  SEC22; vesicle transport protein SEC22
C    Locus_2082_Transcript_1/1_Confidence_1.000_Length_927; <a href="/dbget-bin/www_bget?ko+K08517">K08517</a>  SEC22; vesicle transport protein SEC22
B  Tomosyn
C    Contig2075; <a href="/dbget-bin/www_bget?ko+K08518">K08518</a>  STXBP5; syntaxin-binding protein 5
B  Putative SNAREs
!
#<hr>
#<b>[ <a href="/kegg/brite.html">BRITE</a> | <a href="/kegg/kegg2.html">KEGG2</a> | <a href="/kegg/">KEGG</a> ]</b><br>
#Last updated: June 22, 2010
#<br>Classification based on <a href="http://www.ncbi.nlm.nih.gov/pubmed/16882042">Yoshizawa et al. (2006)</a>
