# Supplementary material for: A pipeline for the de novo assembly of the Themira biloba (Sepsidae: Diptera) transcriptome using a multiple k-mer length approach
Source: BMC Genomics. 2014 Mar 12;15(1):188. doi: 10.1186/1471-2164-15-188 (PMC4008362; doi:10.1186/1471-2164-15-188)
Supplement: Supplementary file 3 — Additional file 3: KEGG classification and functional maps of assembled contigs. Contigs annotated using KEGG Automatic Annotation Server identified sequences in a broad range of functional groups including developmental pathways and cell signaling. (ZIP 11 MB) [file 12864_2013_7026_MOESM3_ESM.zip › KEGG classification/hier/q04812.keg]

+F	Cytoskeleton
#<h2><a href="/kegg/kegg2.html"><img src="/Fig/bget/kegg3.gif" align="middle" border=0></a>&nbsp; Cytoskeleton proteins</h2>
#<!---
#ENTRY       ko04812
#NAME        Cytoskeleton
#DEFINITION  Cytoskeleton proteins cap3 assembly
#--->
!
A<b>Eukaryotic cytoskeleton proteins</b>
B
B  <b>Actin filaments / Microfilaments</b>
C    Actins
D      Actins
E        <a href="/dbget-bin/www_bget?ko:K10354">K10354</a>  ACTA1; actin, alpha skeletal muscle
E        <a href="/dbget-bin/www_bget?ko:K12313">K12313</a>  ACTA2; actin, aortic smooth muscle
E        <a href="/dbget-bin/www_bget?ko:K12314">K12314</a>  ACTC1; actin, alpha cardiac muscle
E        <a href="/dbget-bin/www_bget?ko:K12315">K12315</a>  ACTG2; actin, gamma-enteric smooth muscle
E        <a href="/dbget-bin/www_bget?ko:K05692">K05692</a>  ACTB_G1; actin beta/gamma 1
E        <a href="/dbget-bin/www_bget?ko:K10355">K10355</a>  ACTF; actin, other eukaryote
D      Actin-related proteins
E        <a href="/dbget-bin/www_bget?ko:K16575">K16575</a>  ACTR1A, ARP1; alpha-centractin
E        <a href="/dbget-bin/www_bget?ko:K16577">K16577</a>  ACTR1B; beta-centractin
E        <a href="/dbget-bin/www_bget?ko:K11662">K11662</a>  ACTR6, ARP6; actin-related protein 6
E        <a href="/dbget-bin/www_bget?ko:K16576">K16576</a>  ACTR10, ARP11; actin-related protein 10
E        <a href="/dbget-bin/www_bget?ko:K16615">K16615</a>  PARP7; actin-related protein 7, plant
E        <a href="/dbget-bin/www_bget?ko:K16616">K16616</a>  PARP8; actin-related protein 8, plant
D      Bacterial actin homologs
E        <a href="/dbget-bin/www_bget?ko:K03569">K03569</a>  mreB; rod shape-determining protein MreB and related proteins
C    Actin-binding proteins
D      Myosins
E        <a href="/dbget-bin/www_bget?ko:K10356">K10356</a>  MYO1; myosin I
E        <a href="/dbget-bin/www_bget?ko:K08834">K08834</a>  MYO3, DFNB30; myosin III [EC:2.7.11.1]
E        <a href="/dbget-bin/www_bget?ko:K10357">K10357</a>  MYO5; myosin V
E        <a href="/dbget-bin/www_bget?ko:K10358">K10358</a>  MYO6; myosin VI
E        <a href="/dbget-bin/www_bget?ko:K10359">K10359</a>  MYO7; myosin VII
E        <a href="/dbget-bin/www_bget?ko:K10360">K10360</a>  MYO9; myosin IX
E        <a href="/dbget-bin/www_bget?ko:K12559">K12559</a>  MYO10; myosin X
E        <a href="/dbget-bin/www_bget?ko:K10361">K10361</a>  MYO15; myosin XV
E        <a href="/dbget-bin/www_bget?ko:K10362">K10362</a>  MYO18; myosin XVIII
E        <a href="/dbget-bin/www_bget?ko:K10352">K10352</a>  MYH; myosin heavy chain
E        <a href="/dbget-bin/www_bget?ko:K05738">K05738</a>  MYL1; myosin light chain 1
E        <a href="/dbget-bin/www_bget?ko:K12749">K12749</a>  MYL3; myosin light chain 3
E        <a href="/dbget-bin/www_bget?ko:K12750">K12750</a>  MYL4; myosin light chain 4
E        <a href="/dbget-bin/www_bget?ko:K12751">K12751</a>  MYL6; myosin light chain 6
E        <a href="/dbget-bin/www_bget?ko:K12752">K12752</a>  MYLAN; myosin light chain, invertebrate
E        <a href="/dbget-bin/www_bget?ko:K10351">K10351</a>  MYL2; myosin regulatory light chain 2
E        <a href="/dbget-bin/www_bget?ko:K12753">K12753</a>  MYL5; myosin regulatory light chain 5
E        <a href="/dbget-bin/www_bget?ko:K12754">K12754</a>  MYL7; myosin regulatory light chain 7
E        <a href="/dbget-bin/www_bget?ko:K12755">K12755</a>  MYL9; myosin regulatory light chain 9
E        <a href="/dbget-bin/www_bget?ko:K12756">K12756</a>  MYL10; myosin regulatory light chain 10
E        <a href="/dbget-bin/www_bget?ko:K12757">K12757</a>  MYL12; myosin regulatory light chain 12
E        <a href="/dbget-bin/www_bget?ko:K12758">K12758</a>  MYLPF; fast skeletal myosin light chain 2
E        <a href="/dbget-bin/www_bget?ko:K12759">K12759</a>  MYLRN; myosin regulatory light chain, invertebrate
D      Arp2/3 complex
E        <a href="/dbget-bin/www_bget?ko:K05757">K05757</a>  ARPC1A_B; actin related protein 2/3 complex, subunit 1A/1B
E        <a href="/dbget-bin/www_bget?ko:K05758">K05758</a>  ARPC2; actin related protein 2/3 complex, subunit 2
E        <a href="/dbget-bin/www_bget?ko:K05756">K05756</a>  ARPC3; actin related protein 2/3 complex, subunit 3
E        <a href="/dbget-bin/www_bget?ko:K05755">K05755</a>  ARPC4; actin related protein 2/3 complex, subunit 4
E        <a href="/dbget-bin/www_bget?ko:K05754">K05754</a>  ARPC5; actin related protein 2/3 complex, subunit 5
D      ADF / Cofilin
E        <a href="/dbget-bin/www_bget?ko:K05765">K05765</a>  CFL; cofilin
E        <a href="/dbget-bin/www_bget?ko:K10363">K10363</a>  DSTN; destrin (actin-depolymerizing factor)
D      Capping proteins
E        <a href="/dbget-bin/www_bget?ko:K10364">K10364</a>  CAPZA; capping protein (actin filament) muscle Z-line, alpha
E        <a href="/dbget-bin/www_bget?ko:K10365">K10365</a>  CAPZB; capping protein (actin filament) muscle Z-line, beta
D      Cross-linking proteins
E        <a href="/dbget-bin/www_bget?ko:K05699">K05699</a>  ACTN; actinin alpha
E        <a href="/dbget-bin/www_bget?ko:K10366">K10366</a>  DMD; dystrophin
E        <a href="/dbget-bin/www_bget?ko:K04437">K04437</a>  FLNA; filamin
E        <a href="/dbget-bin/www_bget?ko:K06114">K06114</a>  SPTA; spectrin alpha
E        <a href="/dbget-bin/www_bget?ko:K06115">K06115</a>  SPTB; spectrin beta
D      Formins
E        <a href="/dbget-bin/www_bget?ko:K10367">K10367</a>  FMN1; formin 1
E        <a href="/dbget-bin/www_bget?ko:K02184">K02184</a>  FMN2; formin 2
D      Gelsolin / villin
E        <a href="/dbget-bin/www_bget?ko:K05768">K05768</a>  GSN; gelsolin
E        <a href="/dbget-bin/www_bget?ko:K10368">K10368</a>  CAPG; capping protein (actin filament), gelsolin-like
E        <a href="/dbget-bin/www_bget?ko:K05761">K05761</a>  VIL1; villin 1
E        <a href="/dbget-bin/www_bget?ko:K08007">K08007</a>  VIL2; villin 2 (ezrin)
E        <a href="/dbget-bin/www_bget?ko:K08017">K08017</a>  AVIL; advillin
E        <a href="/dbget-bin/www_bget?ko:K10369">K10369</a>  SVIL; supervillin
D      Profilin
E        <a href="/dbget-bin/www_bget?ko:K05759">K05759</a>  PFN; profilin
D      Tropomodulin
E        <a href="/dbget-bin/www_bget?ko:K10370">K10370</a>  TMOD; tropomodulin
D      Troponins
E        <a href="/dbget-bin/www_bget?ko:K05865">K05865</a>  TNNC1; troponin C, slow skeletal and cardiac muscles
E        <a href="/dbget-bin/www_bget?ko:K12042">K12042</a>  TNNC2; troponin C, skeletal muscle
E        <a href="/dbget-bin/www_bget?ko:K10371">K10371</a>  TNNI1; troponin I, slow skeletal muscle
E        <a href="/dbget-bin/www_bget?ko:K12043">K12043</a>  TNNI2; troponin I, fast skeletal muscle
E        <a href="/dbget-bin/www_bget?ko:K12044">K12044</a>  TNNI3; troponin I, cardiac muscle
E        <a href="/dbget-bin/www_bget?ko:K10372">K10372</a>  TNNT1; troponin T, slow skeletal muscle
E        <a href="/dbget-bin/www_bget?ko:K12045">K12045</a>  TNNT2; troponin T, cardiac muscle
E        <a href="/dbget-bin/www_bget?ko:K12046">K12046</a>  TNNT3; troponin T, fast skeletal muscle
D      Tropomyosins
E        <a href="/dbget-bin/www_bget?ko:K10373">K10373</a>  TPM1; tropomyosin 1
E        <a href="/dbget-bin/www_bget?ko:K10374">K10374</a>  TPM2; tropomyosin 2
E        <a href="/dbget-bin/www_bget?ko:K09290">K09290</a>  TPM3; tropomyosin 3
E        <a href="/dbget-bin/www_bget?ko:K10375">K10375</a>  TPM4; tropomyosin 4
D      Wiskott-Aldrich syndrome protein
E        <a href="/dbget-bin/www_bget?ko:K05747">K05747</a>  WAS; Wiskott-Aldrich syndrome protein
B
B  <b>Intermediate filaments</b>
C    Types I and II: Acidic and basic keratins
D      <a href="/dbget-bin/www_bget?ko:K07604">K07604</a>  KRT1; type I keratin, acidic
D      <a href="/dbget-bin/www_bget?ko:K07605">K07605</a>  KRT2; type II keratin, basic
C    Type III
D      <a href="/dbget-bin/www_bget?ko:K07610">K07610</a>  DES; desmin
D      <a href="/dbget-bin/www_bget?ko:K05640">K05640</a>  GFAP; glial fibrillary acidic protein
D      <a href="/dbget-bin/www_bget?ko:K07607">K07607</a>  PRPH; peripherin
D      <a href="/dbget-bin/www_bget?ko:K07606">K07606</a>  VIM; vimentin
C    Type IV
D      <a href="/dbget-bin/www_bget?ko:K07608">K07608</a>  NF66, INA; internexin neuronal intermediate filament protein, alpha
D      <a href="/dbget-bin/www_bget?ko:K07609">K07609</a>  NES; nestin
D      <a href="/dbget-bin/www_bget?ko:K04572">K04572</a>  NEFL, NF-L; neurofilament light polypeptide
D      <a href="/dbget-bin/www_bget?ko:K04573">K04573</a>  NEF3, NF-M; neurofilament medium polypeptide (neurofilament 3)
D      <a href="/dbget-bin/www_bget?ko:K04574">K04574</a>  NEFH, NF-H; neurofilament heavy polypeptide
D      <a href="/dbget-bin/www_bget?ko:K10376">K10376</a>  DMN; desmuslin
D      <a href="/dbget-bin/www_bget?ko:K10377">K10377</a>  SYNC1; syncoilin 1
C    Type V: Nuclear lamins
D      <a href="/dbget-bin/www_bget?ko:K12641">K12641</a>  LMNA; lamin A/C
D      <a href="/dbget-bin/www_bget?ko:K07611">K07611</a>  LMNB; lamin B
C    Type Others
D      <a href="/dbget-bin/www_bget?ko:K10378">K10378</a>  BFSP1; beaded filament structural protein 1, filensin
D      <a href="/dbget-bin/www_bget?ko:K10379">K10379</a>  BFSP2; beaded filament structural protein 2, phakinin
C    Intermediate filament-binding proteins
D      <a href="/dbget-bin/www_bget?ko:K10380">K10380</a>  ANK; ankyrin
D      <a href="/dbget-bin/www_bget?ko:K10381">K10381</a>  DSP; desmoplakin
D      <a href="/dbget-bin/www_bget?ko:K10382">K10382</a>  DST; dystonin
D      <a href="/dbget-bin/www_bget?ko:K10383">K10383</a>  EVPL; envoplakin
D      <a href="/dbget-bin/www_bget?ko:K10384">K10384</a>  FLG; filaggrin
D      <a href="/dbget-bin/www_bget?ko:K04437">K04437</a>  FLNA; filamin
D      <a href="/dbget-bin/www_bget?ko:K10385">K10385</a>  LOR; loricrin
D      <a href="/dbget-bin/www_bget?ko:K10386">K10386</a>  PPL; periplakin
D      <a href="/dbget-bin/www_bget?ko:K10387">K10387</a>  PKP1; plakophilin 1
D      <a href="/dbget-bin/www_bget?ko:K10388">K10388</a>  PLEC; plectin
D      <a href="/dbget-bin/www_bget?ko:K04985">K04985</a>  PKD1; polycystin 1
D      <a href="/dbget-bin/www_bget?ko:K06114">K06114</a>  SPTA; spectrin alpha
D      <a href="/dbget-bin/www_bget?ko:K06115">K06115</a>  SPTB; spectrin beta
B
B  <b>Microtubules</b>
C    Tubulins
D      Tubulins
E        <a href="/dbget-bin/www_bget?ko:K07374">K07374</a>  TUBA; tubulin alpha
E        <a href="/dbget-bin/www_bget?ko:K07375">K07375</a>  TUBB; tubulin beta
E        <a href="/dbget-bin/www_bget?ko:K10389">K10389</a>  TUBG; tubulin gamma
E        <a href="/dbget-bin/www_bget?ko:K10390">K10390</a>  TUBD; tubulin delta
E        <a href="/dbget-bin/www_bget?ko:K10391">K10391</a>  TUBE; tubulin epsilon
D      Bacterial tubulin homologs
E        <a href="/dbget-bin/www_bget?ko:K03531">K03531</a>  ftsZ; cell division protein FtsZ
C    Tubulin-binding proteins
D      Kinesins
E        <a href="/dbget-bin/www_bget?ko:K10392">K10392</a>  KIF1S; kinesin family member 1/13/14
E        <a href="/dbget-bin/www_bget?ko:K10393">K10393</a>  KIF2_24, MCAK; kinesin family member 2/24
E        <a href="/dbget-bin/www_bget?ko:K10394">K10394</a>  KIF3_17; kinesin family member 3/17
E        <a href="/dbget-bin/www_bget?ko:K10395">K10395</a>  KIF4S; kinesin family member 4/7/21/27
E        <a href="/dbget-bin/www_bget?ko:K10396">K10396</a>  KIF5; kinesin family member 5
E        <a href="/dbget-bin/www_bget?ko:K10397">K10397</a>  KIF6_9; kinesin family member 6/9
E        <a href="/dbget-bin/www_bget?ko:K10398">K10398</a>  KIF11, EG5; kinesin family member 11
E        <a href="/dbget-bin/www_bget?ko:K10399">K10399</a>  KIF12; kinesin family member 12
E        <a href="/dbget-bin/www_bget?ko:K10400">K10400</a>  KIF15; kinesin family member 15
E        <a href="/dbget-bin/www_bget?ko:K10401">K10401</a>  KIF18_19; kinesin family member 18/19
E        <a href="/dbget-bin/www_bget?ko:K10402">K10402</a>  KIF20_23; kinesin family member 20/23
E        <a href="/dbget-bin/www_bget?ko:K10403">K10403</a>  KIF22; kinesin family member 22
E        <a href="/dbget-bin/www_bget?ko:K10404">K10404</a>  KIF26; kinesin family member 26
E        <a href="/dbget-bin/www_bget?ko:K10405">K10405</a>  KIFC1; kinesin family member C1
E        <a href="/dbget-bin/www_bget?ko:K10406">K10406</a>  KIFC2_3; kinesin family member C2/C3
E        <a href="/dbget-bin/www_bget?ko:K10407">K10407</a>  KLC; kinesin light chain
D      Dyneins
E        <a href="/dbget-bin/www_bget?ko:K10408">K10408</a>  DNAH; dynein heavy chain, axonemal
E        <a href="/dbget-bin/www_bget?ko:K10409">K10409</a>  DNAI1; dynein intermediate chain 1, axonemal
E        <a href="/dbget-bin/www_bget?ko:K11143">K11143</a>  DNAI2; dynein intermediate chain 2, axonemal
E        <a href="/dbget-bin/www_bget?ko:K10410">K10410</a>  DNALI; dynein light intermediate chain, axonemal
E        <a href="/dbget-bin/www_bget?ko:K10411">K10411</a>  DNAL1; dynein light chain 1, axonemal
E        <a href="/dbget-bin/www_bget?ko:K10412">K10412</a>  DNAL4; dynein light chain 4, axonemal
E        <a href="/dbget-bin/www_bget?ko:K10413">K10413</a>  DYNC1H; dynein heavy chain 1, cytosolic
E        <a href="/dbget-bin/www_bget?ko:K10414">K10414</a>  DYNC2H, DNCH2; dynein heavy chain 2, cytosolic
E        <a href="/dbget-bin/www_bget?ko:K10415">K10415</a>  DYNC1I, DNCI; dynein intermediate chain, cytosolic
E        <a href="/dbget-bin/www_bget?ko:K10416">K10416</a>  DYNC1LI, DNCLI; dynein light intermediate chain 1, cytosolic
E        <a href="/dbget-bin/www_bget?ko:K10417">K10417</a>  DYNC2LI; dynein light intermediate chain 2, cytosolic
E        <a href="/dbget-bin/www_bget?ko:K10418">K10418</a>  DYNLL; dynein light chain LC8-type
E        <a href="/dbget-bin/www_bget?ko:K10419">K10419</a>  DYNLRB, DNCL2; dynein light chain roadblock-type
E        <a href="/dbget-bin/www_bget?ko:K10420">K10420</a>  DYNLT; dynein light chain Tctex-type 1
D      APC
E        <a href="/dbget-bin/www_bget?ko:K02085">K02085</a>  APC; adenomatosis polyposis coli protein
D      Cytoplasmic linker proteins (CLIPs)
E        <a href="/dbget-bin/www_bget?ko:K10421">K10421</a>  CLIP1, RSN; CAP-Gly domain-containing linker protein 1
E        <a href="/dbget-bin/www_bget?ko:K10422">K10422</a>  CLIP2, CYLN2; CAP-Gly domain-containing linker protein 2
E        <a href="/dbget-bin/www_bget?ko:K10423">K10423</a>  CLIP3_4; CAP-Gly domain-containing linker protein 3/4
E        CLIP-associating proteins
F          Contig13999; <a href="/dbget-bin/www_bget?ko:K16578">K16578</a>  CLASP1_2; CLIP-associating protein 1/2
F          Contig15072; <a href="/dbget-bin/www_bget?ko:K16578">K16578</a>  CLASP1_2; CLIP-associating protein 1/2
D      Dynactins
E        <a href="/dbget-bin/www_bget?ko:K04648">K04648</a>  DCTN1; dynactin 1
E        <a href="/dbget-bin/www_bget?ko:K10424">K10424</a>  DCTN2; dynactin 2
E        <a href="/dbget-bin/www_bget?ko:K10425">K10425</a>  DCTN3; dynactin 3
E        <a href="/dbget-bin/www_bget?ko:K10426">K10426</a>  DCTN4; dynactin 4
E        <a href="/dbget-bin/www_bget?ko:K10427">K10427</a>  DCTN5; dynactin 5
E        <a href="/dbget-bin/www_bget?ko:K10428">K10428</a>  DCTN6; dynactin 6
D      Microtubule-associated proteins (MAPs)
E        <a href="/dbget-bin/www_bget?ko:K10429">K10429</a>  MAP1; microtubule-associated protein 1
E        <a href="/dbget-bin/www_bget?ko:K10430">K10430</a>  MAP2; microtubule-associated protein 2
E        <a href="/dbget-bin/www_bget?ko:K10431">K10431</a>  MAP4; microtubule-associated protein 4
E        <a href="/dbget-bin/www_bget?ko:K10432">K10432</a>  MAP6; microtubule-associated protein 6
E        <a href="/dbget-bin/www_bget?ko:K10433">K10433</a>  MAP7; microtubule-associated protein 7
E        <a href="/dbget-bin/www_bget?ko:K10434">K10434</a>  MAP9; microtubule-associated protein 9
E        <a href="/dbget-bin/www_bget?ko:K10435">K10435</a>  MAP1LC; microtubule-associated protein 1 light chain
E        <a href="/dbget-bin/www_bget?ko:K10436">K10436</a>  MAPRE; microtubule-associated protein, RP/EB family
E        <a href="/dbget-bin/www_bget?ko:K04380">K04380</a>  MAPT, TAU; microtubule-associated protein tau
E        <a href="/dbget-bin/www_bget?ko:K16579">K16579</a>  DCX; neuronal migration protein doublecortin
D      Stathmin
E        <a href="/dbget-bin/www_bget?ko:K04381">K04381</a>  STMN1; stathmin
D      Gamma-tubulin complex components
E        <a href="/dbget-bin/www_bget?ko:K16569">K16569</a>  TUBGCP2, GCP2; gamma-tubulin complex component 2
E        <a href="/dbget-bin/www_bget?ko:K16570">K16570</a>  TUBGCP3, GCP3; gamma-tubulin complex component 3
E        <a href="/dbget-bin/www_bget?ko:K16571">K16571</a>  TUBGCP4, GCP4; gamma-tubulin complex component 4
E        <a href="/dbget-bin/www_bget?ko:K16572">K16572</a>  TUBGCP5, GCP5; gamma-tubulin complex component 5
E        <a href="/dbget-bin/www_bget?ko:K16573">K16573</a>  TUBGCP6, GCP6; gamma-tubulin complex component 6
E        <a href="/dbget-bin/www_bget?ko:K16574">K16574</a>  MZT2A_B; mitotic-spindle organizing protein 2A/2B
E        <a href="/dbget-bin/www_bget?ko:K16547">K16547</a>  NEDD1; protein NEDD1
D      Tubulin modification proteins
E        Tubulin polyglutamylases
F          Contig2325; <a href="/dbget-bin/www_bget?ko:K16601">K16601</a>  TTLL4; tubulin polyglutamylase TTLL4 [EC:6.-.-.-]
F          Contig3165; <a href="/dbget-bin/www_bget?ko:K16601">K16601</a>  TTLL4; tubulin polyglutamylase TTLL4 [EC:6.-.-.-]
F          Contig591; <a href="/dbget-bin/www_bget?ko:K16602">K16602</a>  TTLL5, TTLL10; tubulin polyglutamylase TTLL5 [EC:6.-.-.-]
F          Contig983; <a href="/dbget-bin/www_bget?ko:K16582">K16582</a>  TTLL6_13; tubulin polyglutamylase TTLL6/13 [EC:6.-.-.-]
E        Tubulin polyglutamylase complex components
E        Other tubulin modification proteins
F          Contig7152; <a href="/dbget-bin/www_bget?ko:K16608">K16608</a>  TTLL3_8; tubulin monoglycylase TTLL3/8 [EC:6.3.2.-]
F          Contig14523; <a href="/dbget-bin/www_bget?ko:K16609">K16609</a>  TTLL12; tubulin--tyrosine ligase-like protein 12
F          Contig7732; <a href="/dbget-bin/www_bget?ko:K16610">K16610</a>  TTLL15; tubulin monoglycylase TTLL15
B
B  <b>Septins</b>
C    Group 1
D      <a href="/dbget-bin/www_bget?ko:K16938">K16938</a>  SEPT3_9_12; septin 3/9/12
D      <a href="/dbget-bin/www_bget?ko:K16939">K16939</a>  SEPT6_8_11; septin 6/8/11
D      <a href="/dbget-bin/www_bget?ko:K16940">K16940</a>  SEPT10; septin 10
D      <a href="/dbget-bin/www_bget?ko:K16941">K16941</a>  SEPT14; septin 14
C    Group 2
D      <a href="/dbget-bin/www_bget?ko:K13737">K13737</a>  SEPT1; septin 1
D      <a href="/dbget-bin/www_bget?ko:K16942">K16942</a>  SEPT2; septin 2
D      <a href="/dbget-bin/www_bget?ko:K16943">K16943</a>  SEPT4; septin 4
D      <a href="/dbget-bin/www_bget?ko:K04557">K04557</a>  SEPT5, PNUTL1, CDCREL1; septin 5
D      <a href="/dbget-bin/www_bget?ko:K16944">K16944</a>  SEPT7, CDC3; septin 7
C    Group 3
D      <a href="/dbget-bin/www_bget?ko:K16945">K16945</a>  CDC11; cell division control protein 11
D      <a href="/dbget-bin/www_bget?ko:K16946">K16946</a>  SHS1; seventh homolog of septin 1
D      <a href="/dbget-bin/www_bget?ko:K16947">K16947</a>  SPR28; sporulation-regulated protein 28
C    Group 4
D      <a href="/dbget-bin/www_bget?ko:K16948">K16948</a>  CDC12; cell division control protein 12
D      <a href="/dbget-bin/www_bget?ko:K12773">K12773</a>  SPR3; sporulation-regulated protein 3
#
A<b>Prokaryotic cytoskeleton proteins</b>
B
B  <b>MinD / ParA</b>
C    <a href="/dbget-bin/www_bget?ko:K03609">K03609</a>  minD; septum site-determining protein MinD
C    <a href="/dbget-bin/www_bget?ko:K03496">K03496</a>  parA, soj; chromosome partitioning protein
C    <a href="/dbget-bin/www_bget?ko:K03497">K03497</a>  parB, spo0J; chromosome partitioning protein, ParB family
!
#<hr>
#<b>[ <a href="/kegg/brite.html">BRITE</a> | <a href="/kegg/kegg2.html">KEGG2</a> | <a href="/kegg/">KEGG</a> ]</b><br>
#Last updated: April 25, 2013
